# Supplementary material for: Systems-level analyses of protein-protein interaction network dysfunctions via epichaperomics identify cancer-specific mechanisms of stress adaptation
Source: Nat Commun. 2023 Jun 23;14:3742. doi: 10.1038/s41467-023-39241-7 (PMC10290137; doi:10.1038/s41467-023-39241-7)
Supplement: Supplementary file 4 — Supplementary Dataset 1 [file 41467_2023_39241_MOESM4_ESM.xlsx]

## Sheet: ms1.uniprot.results.all.noNA
	Entry.name	Entry	Intensity.YK_Cell_25uM	Intensity.YK_Cell_50uM	Intensity.YK_Cell_75uM	Intensity.YK_Cell_Control	Intensity.YK_Lysate_25uM	Intensity.YK_Lysate_50uM	Intensity.YK_Lysate_75uM	Intensity.YK_Lysate_Control	iBAQ.YK_Cell_25uM	iBAQ.YK_Cell_50uM	iBAQ.YK_Cell_75uM	iBAQ.YK_Cell_Control	iBAQ.YK_Lysate_25uM	iBAQ.YK_Lysate_50uM	iBAQ.YK_Lysate_75uM	iBAQ.YK_Lysate_Control	LFQ.intensity.YK_Cell_25uM	LFQ.intensity.YK_Cell_50uM	LFQ.intensity.YK_Cell_75uM	LFQ.intensity.YK_Cell_Control	LFQ.intensity.YK_Lysate_25uM	LFQ.intensity.YK_Lysate_50uM	LFQ.intensity.YK_Lysate_75uM	LFQ.intensity.YK_Lysate_Control	MS.MS.count.YK_Cell_25uM	MS.MS.count.YK_Cell_50uM	MS.MS.count.YK_Cell_75uM	MS.MS.count.YK_Cell_Control	MS.MS.count.YK_Lysate_25uM	MS.MS.count.YK_Lysate_50uM	MS.MS.count.YK_Lysate_75uM	MS.MS.count.YK_Lysate_Control	xlog10Intensity.YK_Cell_25uM	xlog10Intensity.YK_Cell_50uM	xlog10Intensity.YK_Cell_75uM	xlog10Intensity.YK_Cell_Control	xlog10Intensity.YK_Lysate_25uM	xlog10Intensity.YK_Lysate_50uM	xlog10Intensity.YK_Lysate_75uM	xlog10Intensity.YK_Lysate_Control	xlog10iBAQ.YK_Cell_25uM	xlog10iBAQ.YK_Cell_50uM	xlog10iBAQ.YK_Cell_75uM	xlog10iBAQ.YK_Cell_Control	xlog10iBAQ.YK_Lysate_25uM	xlog10iBAQ.YK_Lysate_50uM	xlog10iBAQ.YK_Lysate_75uM
1	RBM47_HUMAN	A0AV96	3060800	1620900	0	0	0	5121900	13449000	0	127530	67536	0	0	0	213410	560390	0	0	0	0	0	0	20896000	26441000	0	2	1	0	0	0	2	6	0	6.48583	6.20976				6.70943	7.12869		5.10561	4.82954				5.32921	5.74849
2	IFT56_HUMAN	A0AVF1	0	3091700	0	0	4208000	0	0	0	0	90931	0	0	123770	0	0	0	0	0	0	0	21467000	0	0	0	0	1	0	0	2	0	0	0		6.4902			6.62408					4.95871			5.09262
3	UBA6_HUMAN	A0AVT1	230930000	239680000	150810000	2046600	226530000	507510000	809220000	0	4123700	4280000	2693100	36547	4045100	9062600	14450000	0	1862200000	970610000	691630000	48934000	1030300000	1330700000	1435800000	0	43	57	42	2	35	58	68	0	8.36348	8.37963	8.17843	6.31103	8.35513	8.70544	8.90807		6.61529	6.63144	6.43025	4.56285	6.60693	6.95725	7.15987
4	ESYT2_HUMAN	A0FGR8	5321200	4353600	2824700	872420	23669000	44463000	23139000	0	115680	94644	61406	18966	514550	966580	503010	0	43152000	36904000	27113000	23853000	81239000	81592000	48590000	0	4	4	5	2	10	17	10	0	6.72601	6.63885	6.45097	5.94073	7.37418	7.648	7.36434		5.06326	4.97609	4.78821	4.27798	5.71143	5.98524	5.70158
5	UH1BL_HUMAN	A0JNW5	769740	7294600	15366000	0	21059000	32479000	26251000	0	9387.1	88959	187390	0	256820	396090	320130	0	0	39242000	68171000	0	72332000	82351000	72147000	0	1	5	6	0	8	11	8	0	5.88634	6.863	7.18656		7.32344	7.5116	7.41915		3.97253	4.94919	5.27275		5.40963	5.59779	5.50533
6	SHOT1_HUMAN	A0MZ66	45774000	57396000	38747000	404090	94461000	169680000	198460000	0	1237100	1551200	1047200	10921	2553000	4586000	5363700	0	357340000	441840000	326370000	0	347770000	350950000	345780000	0	17	20	24	1	23	24	26	0	7.66062	7.75888	7.58824	5.60648	7.97525	8.22963	8.29767		6.0924	6.19067	6.02003	4.03826	6.40705	6.66143	6.72946
7	SPD2B_HUMAN	A1X283	1074000	0	674250	0	4278900	30102000	63815000	0	23347	0	14658	0	93020	654380	1387300	0	0	0	0	0	14630000	69798000	165910000	0	1	0	1	0	3	6	11	0	6.031		5.82882		6.63133	7.4786	7.80492		4.36823		4.16607		4.96858	5.81583	6.14217
8	AN18B_HUMAN	A2A2Z9	1112600	10160000	3892600	0	2498600	0	2382000	0	20229	184730	70774	0	45429	0	43309	0	0	0	30495000	0	0	0	0	0	1	1	2	0	1	0	1	0	6.04634	7.00689	6.59024		6.3977		6.37694		4.30597	5.26654	4.84987		4.65733		4.63658
9	AN18A_HUMAN	Q8IVF6	1112600	10160000	3892600	0	2498600	0	2382000	0	20229	184730	70774	0	45429	0	43309	0	0	0	30495000	0	0	0	0	0	1	1	2	0	1	0	1	0	6.04634	7.00689	6.59024		6.3977		6.37694		4.30597	5.26654	4.84987		4.65733		4.63658
10	NBAS_HUMAN	A2RRP1	662800	0	0	0	1482200	2349000	6896500	0	6137	0	0	0	13724	21750	63857	0	0	0	0	0	0	0	9983600	0	1	0	0	0	1	2	4	0	5.82138				6.17091	6.37088	6.83863		3.78796				4.13748	4.33746	4.80521
11	VWA8_HUMAN	A3KMH1	7294800	9305600	7014500	0	80817000	108610000	49966000	0	65719	83834	63194	0	728080	978430	450140	0	47481000	85851000	45489000	0	187970000	238480000	148620000	0	16	18	12	0	37	40	30	0	6.86301	6.96874	6.846		7.9075	8.03587	7.69867		4.81769	4.92342	4.80068		5.86218	5.99053	5.65335
12	SBNO1_HUMAN	A3KN83	2046400	1520100	2453000	0	15015000	21319000	27171000	0	31975	23752	38328	0	234610	333100	424540	0	6671500	7971800	13198000	0	45371000	55965000	70300000	0	3	2	3	0	9	10	11	0	6.31099	6.18187	6.3897		7.17653	7.32877	7.43411		4.50481	4.3757	4.58352		5.37035	5.52257	5.62792
13	ISPD_HUMAN	A4D126	0	805090	0	0	9963200	17505000	44552000	0	0	28753	0	0	355830	625180	1591100	0	0	0	0	0	100830000	118500000	146960000	0	0	1	0	0	2	4	6	0		5.90584			6.9984	7.24316	7.64887			4.45868			5.55124	5.79601	6.2017
14	F221A_HUMAN	A4D161	0	0	0	0	0	0	209190	0	0	0	0	0	0	0	14942	0	0	0	0	0	0	0	566920	0	0	0	0	0	0	0	0	0							5.32054								4.17441
15	WDR91_HUMAN	A4D1P6	59528000	65939000	70671000	462850	35200000	61518000	37591000	0	1488200	1648500	1766800	11571	879990	1538000	939780	0	436850000	336220000	452280000	0	163320000	126640000	99363000	0	19	20	24	1	11	11	9	0	7.77472	7.81914	7.84924	5.66544	7.54654	7.789	7.57508		6.17266	6.21709	6.24719	4.06337	5.94448	6.18696	5.97303
16	MBLC1_HUMAN	A4D2B0	0	0	0	0	794630	1657800	6704500	0	0	0	0	0	79463	165780	670450	0	0	0	0	0	8783100	8743900	16841000	0	0	0	0	0	2	2	3	0					5.90016	6.21953	6.82637						4.90016	5.21953	5.82637
17	VP37C_HUMAN	A5D8V6	0	0	0	0	0	6705500	7008500	0	0	0	0	0	0	745050	778720	0	0	0	0	0	0	42108000	26858000	0	0	0	0	0	0	2	2	0						6.82643	6.84563							5.87219	5.89138
18	TPC13_HUMAN	A5PLN9	836240	0	2255500	0	6707900	2151100	0	0	41812	0	112770	0	335390	107560	0	0	0	0	0	0	49494000	0	0	0	1	0	2	0	2	1	0	0	5.92233		6.35324		6.82659	6.33266			4.6213		5.05219		5.52555	5.03165
19	CNOT1_HUMAN	A5YKK6	526610000	780320000	962090000	21882000	517280000	684160000	658430000	0	4316500	6396100	7886000	179360	4240000	5607900	5396900	0	1407300000	1130000000	1185900000	136450000	1108400000	1006700000	1005400000	0	81	127	92	12	101	95	95	0	8.72149	8.89227	8.98322	7.34009	8.71373	8.83516	8.81851		6.63513	6.80592	6.89686	5.25373	6.62737	6.7488	6.73214
20	KR87P_HUMAN	A6NCN2	0	129090	0	0	0	0	0	0	0	7171.5	0	0	0	0	0	0	0	1914100	0	0	0	0	0	0	0	1	0	0	0	0	0	0		5.11089								3.85561
21	PGP_HUMAN	A6NDG6	28659000	20676000	96056000	0	19904000	50024000	42309000	0	1592200	1148700	5336400	0	1105800	2779100	2350500	0	323680000	413600000	737270000	0	189670000	171920000	188850000	0	7	6	11	0	6	6	6	0	7.45726	7.31547	7.98252		7.29894	7.69918	7.62643		6.202	6.06021	6.72725		6.04368	6.4439	6.37116
22	CE051_HUMAN	A6NDU8	0	122120	0	0	130010	309610	1386200	0	0	7183.3	0	0	7647.6	18212	81541	0	0	0	0	0	0	0	5952500	0	0	1	0	0	1	1	2	0		5.08679			5.11398	5.49081	6.14183			3.85632			3.88353	4.26036	4.91138
23	RCCD1_HUMAN	A6NED2	782580	1895800	7271500	0	13030000	33383000	25151000	0	41188	99781	382710	0	685770	1757000	1323700	0	0	0	69283000	0	112160000	175060000	104610000	0	1	2	3	0	6	9	6	0	5.89353	6.27779	6.86162		7.11494	7.52353	7.40056		4.61477	4.99905	5.58287		5.83618	6.24477	6.12179
24	ZN316_HUMAN	A6NFI3	0	712210	4893100	0	0	0	0	0	0	18262	125460	0	0	0	0	0	0	0	16853000	0	0	0	0	0	0	1	2	0	0	0	0	0		5.85261	6.68958							4.26155	5.09851
25	TBAL3_HUMAN	A6NHL2	0	0	152420	0	1988200	1008600	3951400	0	0	0	6350.9	0	82843	42023	164640	0	0	0	0	0	0	0	11145000	0	0	0	1	0	3	3	3	0			5.18304		6.29846	6.00372	6.59675				3.80284		4.91826	4.62349	5.21654
26	FBLL1_HUMAN	A6NHQ2	1369400	1963500	3256600	0	1157300	1255500	2558300	0	72072	103340	171400	0	60909	66077	134650	0	0	0	0	0	0	0	10986000	0	1	1	1	0	1	1	1	0	6.13653	6.29303	6.51276		6.06345	6.09882	6.40795		4.85777	5.01427	5.23401		4.78468	4.82005	5.12921
27	SMHD1_HUMAN	A6NHR9	9889700	19243000	33173000	0	9934600	7605700	3692300	1599300	90732	176540	304340	0	91143	69777	33875	14672	30066000	74623000	30798000	0	31321000	32071000	12453000	0	17	19	22	0	6	6	4	1	6.99518	7.28427	7.52078		6.99715	6.88114	6.5673	6.20393	4.95776	5.24684	5.48336		4.95972	4.84371	4.52988
28	LR14B_HUMAN	A6NHZ5	28685000	0	66229000	0	67284000	84117000	42762000	0	1024500	0	2365300	0	2403000	3004200	1527200	0	0	0	0	0	0	0	120850000	0	1	0	1	0	1	1	2	0	7.45765		7.82105		7.82791	7.92488	7.63106		6.01051		6.37389		6.38075	6.47773	6.1839
29	U119B_HUMAN	A6NIH7	1215200	630900	1255000	0	0	802350	3860100	0	81015	42060	83667	0	0	53490	257340	0	13313000	9565800	0	0	0	4925400	11312000	0	2	2	1	0	0	2	2	0	6.08465	5.79996	6.09864			5.90436	6.5866		4.90857	4.62387	4.92255			4.72827	5.41051
30	MET15_HUMAN	A6NJ78	923230	1694900	3529500	0	0	1187200	0	0	41965	77039	160430	0	0	53963	0	0	0	27457000	25275000	0	0	0	0	0	2	2	4	0	0	1	0	0	5.96531	6.22914	6.54771			6.07452			4.62289	4.88671	5.20529			4.7321
31	SAC31_HUMAN	A6NKF1	0	0	0	0	0	0	6497600	0	0	0	0	0	0	0	341980	0	0	0	0	0	0	0	27901000	0	0	0	0	0	0	0	3	0							6.81275								5.534
32	RGPD3_HUMAN	A6NKT7	1117400	1190000	0	3758300	10076000	14857000	13693000	4085400	12015	12796	0	40412	108350	159750	147230	43929	0	0	0	0	0	33103000	0	0	1	1	0	1	2	2	2	1	6.04821	6.07555		6.57499	7.00329	7.17193	7.1365	6.61123	4.07972	4.10707		4.60651	5.03483	5.20344	5.168
33	LRC30_HUMAN	A6NM36	0	0	10560000	0	0	0	0	0	0	0	660000	0	0	0	0	0	0	0	65398000	0	0	0	0	0	0	0	1	0	0	0	0	0			7.02366								5.81954
34	TTLL8_HUMAN	A6PVC2	7383900	0	0	0	0	0	0	0	153830	0	0	0	0	0	0	0	88579000	0	0	0	0	0	0	0	1	0	0	0	0	0	0	0	6.86829								5.18704
35	ZSWM8_HUMAN	A7E2V4	25923000	47792000	63540000	0	13553000	12013000	16906000	755860	341090	628840	836060	0	178330	158070	222440	9945.5	65115000	40313000	49132000	0	59138000	45809000	54076000	0	12	15	23	0	8	10	14	1	7.41369	7.67936	7.80305		7.13204	7.07965	7.22804	5.87844	5.53287	5.79854	5.92224		5.25122	5.19885	5.34721
36	MYH7B_HUMAN	A7E2Y1	0	0	0	0	0	111850000	0	0	0	0	0	0	0	1045300	0	0	0	0	0	0	0	658210000	0	0	0	0	0	0	0	1	0	0						8.04864								6.01924
37	RHG32_HUMAN	A7KAX9	36926000	81533000	69016000	15907000	2902400	6730600	5498300	0	372990	823570	697140	160680	29317	67986	55539	0	72394000	88052000	67974000	81788000	0	0	0	0	14	23	16	6	1	1	1	0	7.56733	7.91133	7.83895	7.20159	6.46276	6.82805	6.74023		5.5717	5.9157	5.84332	5.20596	4.46712	4.83242	4.7446
38	A2ML1_HUMAN	A8K2U0	0	0	0	0	0	0	0	0	0	0	0	0	0	0	0	0	0	0	0	0	0	0	0	0	0	0	0	0	1	0	0	0
39	D11L8_HUMAN	A8MPP1	655680	820460	0	0	0	0	8014400	0	13951	17457	0	0	0	0	170520	0	0	0	0	0	0	0	19013000	0	1	1	0	0	0	0	3	0	5.81669	5.91406					6.90387		4.14461	4.24197					5.23178
40	MI4GD_HUMAN	A9UHW6	0	0	0	0	0	2708700	42191000	0	0	0	0	0	0	180580	2812800	0	0	0	0	0	0	0	114340000	0	0	0	0	0	0	1	2	0						6.43276	7.62522							5.25667	6.44914
41	MYO9A_HUMAN	B2RTY4	0	9058300	2001000	0	0	0	0	0	0	65640	14500	0	0	0	0	0	0	10062000	0	0	0	0	0	0	0	3	1	0	0	0	0	0		6.95705	6.30125							4.81717	4.16137
42	EP2A2_HUMAN	B3EWF7	3064400	1603000	4106000	0	0	0	0	0	170250	89055	228110	0	0	0	0	0	0	0	25428000	0	0	0	0	0	1	1	1	0	0	0	0	0	6.48635	6.20493	6.61342						5.23109	4.94966	5.35814
43	RBG10_HUMAN	B7ZAP0	0	506410	0	0	1696600	1847500	2115100	0	0	31650	0	0	106040	115470	132190	0	0	0	0	0	0	0	6068000	0	0	1	0	0	1	1	2	0		5.7045			6.22958	6.26658	6.32533			4.50037			5.02547	5.06247	5.1212
44	GPHRB_HUMAN	P0CG08	0	0	0	0	342830	510440	990600	0	0	0	0	0	16325	24307	47171	0	0	0	0	0	0	0	2684600	0	0	0	0	0	1	1	1	0					5.53508	5.70794	5.9959						4.21285	4.38573	4.67368
45	GPHRA_HUMAN	B7ZAQ6	0	0	0	0	342830	510440	990600	0	0	0	0	0	16325	24307	47171	0	0	0	0	0	0	0	2684600	0	0	0	0	0	1	1	1	0					5.53508	5.70794	5.9959						4.21285	4.38573	4.67368
46	WASH3_HUMAN	C4AMC7	3428300	3046300	2620200	0	0	0	0	0	190460	169240	145570	0	0	0	0	0	0	16175000	17523000	0	0	0	0	0	2	3	2	0	0	0	0	0	6.53508	6.48377	6.41833						5.2798	5.2285	5.16307
47	WASH2_HUMAN	Q6VEQ5	3428300	3046300	2620200	0	0	0	0	0	190460	169240	145570	0	0	0	0	0	0	16175000	17523000	0	0	0	0	0	2	3	2	0	0	0	0	0	6.53508	6.48377	6.41833						5.2798	5.2285	5.16307
48	WASH6_HUMAN	Q9NQA3	3428300	3046300	2620200	0	0	0	0	0	190460	169240	145570	0	0	0	0	0	0	16175000	17523000	0	0	0	0	0	2	3	2	0	0	0	0	0	6.53508	6.48377	6.41833						5.2798	5.2285	5.16307
49	WASH1_HUMAN	A8K0Z3	3428300	3046300	2620200	0	0	0	0	0	190460	169240	145570	0	0	0	0	0	0	16175000	17523000	0	0	0	0	0	2	3	2	0	0	0	0	0	6.53508	6.48377	6.41833						5.2798	5.2285	5.16307
50	WASH4_HUMAN	A8MWX3	3428300	3046300	2620200	0	0	0	0	0	190460	169240	145570	0	0	0	0	0	0	16175000	17523000	0	0	0	0	0	2	3	2	0	0	0	0	0	6.53508	6.48377	6.41833						5.2798	5.2285	5.16307
51	NACA_HUMAN	Q13765	3069200	3666000	5204900	0	5862200	12883000	7118100	2834400	511530	610990	867490	0	977040	2147100	1186400	472400	29929000	27847000	30678000	0	71329000	68290000	57331000	49613000	3	3	4	0	3	4	4	4	6.48703	6.56419	6.71641		6.76806	7.11002	6.85236	6.45246	5.70887	5.78603	5.93826		5.98991	6.33185	6.07423
52	NACAM_HUMAN	E9PAV3	3069200	3666000	5204900	0	5862200	12883000	7118100	2834400	511530	610990	867490	0	977040	2147100	1186400	472400	29929000	27847000	30678000	0	71329000	68290000	57331000	49613000	3	3	4	0	3	4	4	4	6.48703	6.56419	6.71641		6.76806	7.11002	6.85236	6.45246	5.70887	5.78603	5.93826		5.98991	6.33185	6.07423
53	CK098_HUMAN	E9PRG8	2741500	703770	3720300	121600	2253100	3511500	11185000	810940	913840	234590	1240100	40535	751020	1170500	3728400	270310	0	0	0	0	0	0	0	19325000	1	1	1	1	1	1	1	2	6.43799	5.84743	6.57058	5.08493	6.35278	6.54549	7.04864	5.90899	5.96087	5.37031	6.09346	4.60783	5.87565	6.06837	6.57152
54	CRCC2_HUMAN	H7BZ55	0	0	0	0	0	0	0	0	0	0	0	0	0	0	0	0	0	0	0	0	0	0	0	0	0	0	0	0	1	0	0	0
55	KIF2A_HUMAN	O00139	61690000	55262000	47106000	4250000	33917000	72171000	66369000	13432000	1762600	1578900	1345900	121430	969040	2062000	1896300	383780	302920000	267860000	278620000	86988000	145680000	126750000	143320000	225840000	17	15	16	3	8	11	11	8	7.79021	7.74243	7.67308	6.62839	7.53042	7.85836	7.82197	7.12814	6.24615	6.19835	6.12901	5.08433	5.98634	6.31429	6.27791
56	KITM_HUMAN	O00142	0	0	0	0	0	0	7238100	0	0	0	0	0	0	0	452380	0	0	0	0	0	0	0	19616000	0	0	0	0	0	0	0	1	0							6.85962								5.6555
57	BACH_HUMAN	O00154	0	135360	222540	0	2855600	6837000	25995000	0	0	6767.8	11127	0	142780	341850	1299800	0	0	0	0	0	27764000	34934000	109630000	0	0	1	1	0	2	5	6	0		5.13149	5.34741		6.4557	6.83487	7.41489			3.83045	4.04638		5.15467	5.53384	6.11388
58	MYO1C_HUMAN	O00159	1707300	354910	345470	1018400	15456000	7160200	23533000	0	30487	6337.6	6169.1	18186	276000	127860	420230	0	0	11031000	12260000	0	65396000	29309000	44087000	0	1	3	2	1	8	6	8	0	6.23231	5.55012	5.53841	6.00792	7.1891	6.85493	7.37168		4.48411	3.80192	3.79022	4.25974	5.44091	5.10673	5.62349
59	HAX1_HUMAN	O00165	510380	723400	5128800	0	11506000	7768000	28353000	0	30023	42553	301700	0	676850	456940	1667800	0	0	62530000	45983000	0	42606000	54368000	52847000	0	1	3	4	0	3	4	7	0	5.70789	5.85938	6.71002		7.06092	6.89031	7.4526		4.47745	4.62893	5.47958		5.83049	5.65986	6.22214
60	AIP_HUMAN	O00170	41864000	44173000	60953000	4167900	144210000	305170000	446650000	1309200	2325800	2454000	3386300	231550	8011900	16954000	24814000	72736	486370000	574110000	607620000	181460000	1094100000	1656300000	1860700000	32191000	9	13	12	3	12	20	17	2	7.62184	7.64516	7.785	6.61992	8.159	8.48454	8.64997	6.11701	6.36657	6.38987	6.52973	5.36464	6.90374	7.22927	7.3947
61	GTPB1_HUMAN	O00178	0	0	297610	0	3725500	4456700	10370000	1067300	0	0	9920.5	0	124180	148560	345670	35578	0	0	0	0	19741000	13541000	16778000	0	0	0	1	0	3	3	3	1			5.47365		6.57118	6.64901	7.01578	6.02829			3.99653		5.09405	5.1719	5.53866
62	STXB3_HUMAN	O00186	0	0	0	0	0	0	5819300	0	0	0	0	0	0	0	193980	0	0	0	0	0	0	0	13176000	0	0	0	0	0	0	0	1	0							6.76487								5.28776
63	AP4M1_HUMAN	O00189	8369900	11161000	30467000	0	20872000	24513000	25594000	0	310000	413380	1128400	0	773050	907890	947910	0	116680000	178440000	221490000	0	137130000	168730000	94709000	0	4	10	12	0	7	4	7	0	6.92272	7.0477	7.48383		7.31956	7.3894	7.40814		5.49136	5.61635	6.05246		5.88821	5.95803	5.97677
64	SMAP_HUMAN	O00193	0	0	0	0	0	20192000	57449000	0	0	0	0	0	0	4038500	11490000	0	0	0	0	0	0	0	155690000	0	0	0	0	0	0	1	2	0						7.30518	7.75928							6.60622	7.06032
65	AP3B1_HUMAN	O00203	43215000	79562000	85974000	6888500	188010000	285700000	207200000	17633000	785720	1446600	1563200	125250	3418300	5194600	3767200	320590	401490000	300850000	280010000	90159000	567160000	653760000	572110000	207640000	20	38	28	5	37	40	41	8	7.63563	7.90071	7.93437	6.83812	8.27418	8.45591	8.31639	7.24633	5.89527	6.16035	6.19401	5.09778	6.53381	6.71555	6.57602
66	ST2B1_HUMAN	O00204	0	0	0	0	36925000	58728000	114390000	0	0	0	0	0	1758400	2796600	5447100	0	0	0	0	0	300300000	450290000	353530000	0	0	0	0	0	10	11	12	0					7.56732	7.76885	8.05839						6.24512	6.44663	6.73617
67	IKBE_HUMAN	O00221	2070200	1828400	3659800	0	12129000	14052000	11273000	0	82807	73134	146390	0	485140	562080	450920	0	34497000	32609000	0	0	88882000	71253000	32560000	0	3	3	3	0	5	4	6	0	6.31601	6.26207	6.56346		7.08382	7.14774	7.05204		4.91807	4.86412	5.16551		5.68587	5.7498	5.6541
68	PSD11_HUMAN	O00231	289500000	252880000	311350000	54642000	333440000	299500000	295760000	106190000	10722000	9366000	11531000	2023800	12350000	11093000	10954000	3932900	2512500000	2877000000	3097800000	1928900000	2162500000	2342000000	1694500000	2227000000	42	48	34	19	32	28	28	20	8.46165	8.40291	8.49325	7.73753	8.52302	8.4764	8.47094	8.02608	7.03028	6.97155	7.06187	6.30617	7.09167	7.04505	7.03957
69	PSD12_HUMAN	O00232	139970000	136850000	250230000	25386000	262840000	359710000	366440000	43710000	5598800	5474100	10009000	1015500	10514000	14388000	14658000	1748400	1056200000	1065100000	2228900000	1450300000	1359900000	1629900000	1184700000	1719100000	36	36	32	13	30	33	28	13	8.14603	8.13624	8.39834	7.40459	8.41969	8.55595	8.564	7.64058	6.74809	6.73831	7.00039	6.00668	7.02177	7.158	7.16607
70	PSMD9_HUMAN	O00233	3206800	457330	7859900	0	76379000	322900000	639910000	2271800	267240	38111	654990	0	6364900	26908000	53326000	189310	41165000	0	52669000	0	729490000	1752300000	1747000000	74967000	2	1	2	0	5	10	10	3	6.50607	5.66023	6.89542		7.88297	8.50907	8.80612	6.35637	5.4269	4.58105	5.81623		6.80379	7.42988	7.72694
71	MEN1_HUMAN	O00255	3646100	1227600	747440	0	0	1126700	0	0	117610	39600	24111	0	0	36345	0	0	12321000	0	0	0	0	0	0	0	2	1	1	0	0	1	0	0	6.56183	6.08906	5.87358			6.05181			5.07044	4.5977	4.38222			4.56044
72	PGRC1_HUMAN	O00264	0	0	0	0	2475700	4153500	12179000	0	0	0	0	0	309460	519190	1522300	0	0	0	0	0	23101000	26306000	28114000	0	0	0	0	0	2	2	3	0					6.3937	6.61841	7.08561						5.4906	5.71533	6.1825
73	SPT5H_HUMAN	O00267	25401000	30116000	51137000	0	21595000	62253000	60502000	939100	498060	590510	1002700	0	423430	1220600	1186300	18414	119430000	150470000	162470000	0	92220000	120110000	139230000	0	7	15	19	0	11	19	18	2	7.40485	7.4788	7.70874		7.33435	7.79416	7.78177	5.97271	5.69728	5.77123	6.00117		5.62678	6.08657	6.07419
74	TAF4_HUMAN	O00268	1008900	217850	0	0	0	0	0	8759900	24608	5313.5	0	0	0	0	0	213650	0	0	0	0	0	0	0	90273000	3	2	2	0	0	0	0	3	6.00385	5.33816						6.9425	4.39108	3.72538
75	DFFA_HUMAN	O00273	20759000	30171000	50434000	0	48922000	38113000	57657000	0	1153300	1676200	2801900	0	2717900	2117400	3203200	0	378670000	380230000	416400000	0	176890000	232850000	312090000	0	7	13	16	0	9	12	12	0	7.31721	7.47959	7.70272		7.6895	7.58107	7.76085		6.06194	6.22433	6.44745		6.43423	6.3258	6.50558
76	CLIC1_HUMAN	O00299	0	0	0	0	1555300	6463100	16305000	0	0	0	0	0	103690	430870	1087000	0	0	0	0	0	0	37715000	44507000	0	0	0	0	0	1	4	4	0					6.19181	6.81044	7.21232						5.01574	5.63435	6.03623
77	EIF3F_HUMAN	O00303	95418000	98637000	131860000	24526000	134160000	114180000	165370000	77787000	6361200	6575800	8790900	1635100	8943800	7612100	11025000	5185800	1103100000	1062300000	1260400000	1037300000	629010000	498930000	613250000	1779100000	24	22	18	13	20	20	15	14	7.97963	7.99404	8.12011	7.38963	8.12762	8.05759	8.21846	7.89091	6.80354	6.81795	6.94403	6.21354	6.95152	6.8815	7.04238
78	WWP2_HUMAN	O00308	0	0	0	0	0	1230300	0	0	0	0	0	0	0	26745	0	0	0	0	0	0	0	7240100	0	0	0	0	0	0	0	1	0	0						6.09001								4.42724
79	CDC7_HUMAN	O00311	0	2604000	1195400	0	0	958940	0	0	0	78910	36224	0	0	29059	0	0	0	0	0	0	0	5643400	0	0	0	1	1	0	0	1	0	0		6.41564	6.07751			5.98179				4.89713	4.559			4.46328
80	ODPX_HUMAN	O00330	18831000	4700500	2408800	3783500	109870000	100730000	37817000	12410000	753220	188020	96353	151340	4394800	4029200	1512700	496390	78732000	80335000	89932000	271000000	419260000	317430000	123490000	215600000	3	2	2	3	12	10	6	6	7.27487	6.67214	6.3818	6.57789	8.04088	8.00316	7.57769	7.09377	5.87692	5.2742	4.98387	5.17995	6.64294	6.60522	6.17975
81	DCTN6_HUMAN	O00399	1725500	1087600	4183000	0	2861900	3471400	381940	0	246500	155370	597570	0	408840	495910	54563	0	0	0	25905000	0	0	0	0	0	1	1	2	0	1	1	1	0	6.23691	6.03647	6.62149		6.45665	6.5405	5.582		5.39182	5.19137	5.77639		5.61155	5.6954	4.7369
82	WASL_HUMAN	O00401	0	0	0	0	28917000	73656000	327490000	0	0	0	0	0	1257300	3202400	14239000	0	0	0	0	0	214200000	300750000	662390000	0	0	0	0	0	7	10	25	0					7.46115	7.86721	8.5152						6.09944	6.50548	7.15348
83	IPO5_HUMAN	O00410	221780000	274290000	186540000	6670500	1834800000	2626000000	4450600000	13884000	3960300	4898000	3331100	119120	32765000	46894000	79475000	247930	1612900000	1662200000	1658200000	96314000	5752400000	5233600000	10561000000	146210000	41	68	47	4	93	134	113	6	8.34592	8.43821	8.27077	6.82416	9.26359	9.41929	9.64842	7.14251	6.59773	6.69002	6.52259	5.07598	7.51541	7.67112	7.90023
84	RPOM_HUMAN	O00411	126860	187440	106340	0	4007800	5976400	3589000	0	2150.2	3177	1802.4	0	67929	101300	60830	0	0	0	0	0	12246000	11911000	13389000	0	1	1	1	0	2	3	3	0	5.10332	5.27286	5.0267		6.60291	6.77644	6.55497		3.33248	3.50202	3.25585		4.83206	5.00561	4.78412
85	EF2K_HUMAN	O00418	0	0	0	0	9348800	22311000	35153000	0	0	0	0	0	246020	587120	925080	0	0	0	0	0	43131000	59141000	75104000	0	0	0	0	0	4	5	9	0					6.97076	7.34852	7.54596						5.39097	5.76873	5.96618
86	IF2B3_HUMAN	O00425	43233000	34949000	14486000	4297800	87740000	131550000	85646000	15706000	1490800	1205100	499510	148200	3025500	4536100	2953300	541590	195910000	178610000	144090000	160200000	564390000	567330000	284800000	335440000	14	12	10	5	18	16	16	9	7.63582	7.54343	7.16095	6.63325	7.9432	8.11909	7.93271	7.19607	6.17342	6.08102	5.69854	5.17085	6.4808	6.65668	6.47031
87	DNM1L_HUMAN	O00429	73800000	26302000	56350000	305500	324860000	468610000	622570000	734860	1476000	526040	1127000	6110	6497100	9372200	12451000	14697	606550000	450410000	619450000	0	1180700000	933350000	1189800000	0	11	15	23	1	41	49	57	1	7.86806	7.41999	7.75089	5.48501	8.5117	8.67081	8.79419	5.8662	6.16909	5.72102	6.05192	3.78604	6.81272	6.97184	7.0952
88	RTCA_HUMAN	O00442	476140	990720	2832900	0	2238100	2791500	17305000	0	25060	52143	149100	0	117790	146920	910780	0	0	0	0	0	20034000	29708000	57262000	0	1	2	2	0	3	4	5	0	5.67773	5.99595	6.45223		6.34988	6.44584	7.23817		4.39898	4.7172	5.17348		5.07111	5.16708	5.95941
89	P3C2A_HUMAN	O00443	765900	1575800	5459900	0	0	500620	5197500	0	8147.9	16763	58084	0	0	5325.7	55293	0	9013200	14622000	11190000	0	0	0	14723000	0	2	3	3	0	0	2	4	0	5.88417	6.1975	6.73718			5.69951	6.71579		3.91105	4.22435	4.76406			3.72638	4.74267
90	IFRD1_HUMAN	O00458	26697000	28692000	23145000	862890	4868900	9869300	6164900	4918000	1334900	1434600	1157200	43145	243440	493470	308250	245900	106340000	173650000	107600000	0	0	0	0	160630000	5	4	6	1	1	1	1	3	7.42646	7.45776	7.36446	5.93596	6.68743	6.99429	6.78993	6.69179	6.12545	6.15673	6.06341	4.63493	5.38639	5.69326	5.4889
91	P85B_HUMAN	O00459	0	0	0	0	5239400	9019400	8841300	0	0	0	0	0	121850	209750	205610	0	0	0	0	0	0	22952000	22418000	0	0	0	0	0	3	3	4	0					6.71928	6.95518	6.94652						5.08583	5.3217	5.31304
92	AGRIN_HUMAN	O00468	4370900	3738300	4148600	0	346300	0	2458400	0	48566	41536	46096	0	3847.7	0	27316	0	8385300	0	5308000	0	0	0	3440900	0	3	3	2	0	1	0	3	0	6.64057	6.57267	6.6179		5.53945		6.39065		4.68633	4.61842	4.66366		3.5852		4.43642
93	PLOD2_HUMAN	O00469	0	0	0	0	9091300	5490400	5725700	0	0	0	0	0	227280	137260	143140	0	0	0	0	0	31837000	0	14456000	0	0	0	0	0	3	4	3	0					6.95863	6.7396	6.75783						5.35656	5.13754	5.15576
94	EXOC5_HUMAN	O00471	47959000	30521000	28755000	4378200	21894000	24212000	28880000	17121000	1169700	744420	701350	106780	533990	590530	704390	417600	239190000	201700000	129380000	92824000	93059000	107670000	74694000	183650000	12	9	11	3	9	7	3	5	7.68087	7.4846	7.45871	6.6413	7.34033	7.38403	7.4606	7.23353	6.06807	5.87182	5.84593	5.02849	5.72753	5.77124	5.84781
95	PSDE_HUMAN	O00487	80316000	60723000	97600000	8892200	59054000	126960000	114230000	15928000	5354400	4048200	6506700	592810	3936900	8464000	7615100	1061900	962330000	834790000	877610000	345440000	417640000	650340000	396010000	338550000	15	17	18	4	6	13	11	6	7.9048	7.78335	7.98945	6.94901	7.77125	8.10367	8.05778	7.20216	6.72871	6.60726	6.81336	5.77292	6.59515	6.92758	6.88168
96	BIN1_HUMAN	O00499	0	1686700	2128400	0	0	0	0	0	0	60238	76016	0	0	0	0	0	0	0	11417000	0	0	0	0	0	0	1	1	0	0	0	0	0		6.22704	6.32805							4.77987	4.88091
97	IMA4_HUMAN	O00505	62896000	45671000	82732000	3396800	112040000	51563000	229500000	1774100	3699700	2686500	4866600	199810	6590400	3033100	13500000	104360	461460000	434150000	357010000	118040000	366490000	313090000	345580000	0	10	6	6	2	10	7	11	1	7.79862	7.65964	7.91767	6.53107	8.04937	7.71234	8.36078	6.24898	6.56817	6.42919	6.68723	5.30062	6.81891	6.48189	7.13033
98	LAD1_HUMAN	O00515	1027300	0	1676700	0	935660	1681200	11178000	0	33140	0	54086	0	30182	54233	360570	0	0	0	0	0	0	0	31620000	0	1	0	1	0	2	1	5	0	6.0117		6.22446		5.97112	6.22562	7.04836		4.52035		4.73308		4.47975	4.73426	5.55699
99	PESC_HUMAN	O00541	22890000	10773000	13216000	1944600	1381500	9984300	16053000	0	789310	371490	455730	67054	47638	344290	553550	0	101140000	72073000	55993000	0	0	47074000	46888000	0	6	3	4	1	1	3	5	0	7.35965	7.03234	7.1211	6.28883	6.14035	6.99932	7.20556		5.89725	5.56995	5.65871	4.82642	4.67795	5.53692	5.74316
100	NOP56_HUMAN	O00567	938970	4833200	974460	1692700	1673700	5140700	5029300	0	30289	155910	31434	54604	53991	165830	162230	0	0	27613000	0	0	0	21416000	15984000	0	1	3	1	2	2	2	2	0	5.97265	6.68423	5.98876	6.22858	6.22368	6.71102	6.70151		4.48128	5.19287	4.4974	4.73722	4.73232	5.21966	5.21013
101	DDX3X_HUMAN	O00571	648090000	375520000	264260000	82941000	269400000	508320000	618880000	79034000	16618000	9628700	6776000	2126700	6907600	13034000	15869000	2026500	2516900000	2425100000	1525300000	1540800000	703970000	1135600000	1759200000	1961400000	53	34	36	29	39	42	32	19	8.81164	8.57463	8.42203	7.91877	8.4304	8.70614	8.79161	7.89781	7.22058	6.98357	6.83097	6.32771	6.83933	7.11508	7.20055
102	DDX3Y_HUMAN	O15523	648090000	375520000	264260000	82941000	269400000	508320000	618880000	79034000	16618000	9628700	6776000	2126700	6907600	13034000	15869000	2026500	2516900000	2425100000	1525300000	1540800000	703970000	1135600000	1759200000	1961400000	53	34	36	29	39	42	32	19	8.81164	8.57463	8.42203	7.91877	8.4304	8.70614	8.79161	7.89781	7.22058	6.98357	6.83097	6.32771	6.83933	7.11508	7.20055
103	PIR_HUMAN	O00625	0	0	0	0	0	15234000	34540000	0	0	0	0	0	0	1015600	2302600	0	0	0	0	0	0	107000000	129630000	0	0	0	0	0	1	4	6	0						7.18281	7.53832							6.00672	6.36222
104	IMA3_HUMAN	O00629	47446000	49249000	38808000	0	37947000	58061000	39954000	0	2965400	3078100	2425500	0	2371700	3628800	2497100	0	204640000	207150000	219650000	0	224140000	220760000	190090000	0	4	3	7	0	6	5	4	0	7.6762	7.6924	7.58892		7.57918	7.76388	7.60156		6.47208	6.48828	6.3848		6.37506	6.55976	6.39744
105	TRI38_HUMAN	O00635	0	0	509610	0	1488300	3415100	5854100	0	0	0	25481	0	74415	170750	292710	0	0	0	0	0	0	15873000	19062000	0	0	0	1	0	1	3	3	0			5.70724		6.17269	6.5334	6.76746				4.40622		4.87166	5.23236	5.46644
106	PPP6_HUMAN	O00743	10081000	13340000	46389000	0	64529000	135050000	250360000	0	630040	833770	2899300	0	4033100	8440800	15648000	0	254740000	204360000	394770000	0	560520000	686270000	646680000	0	3	6	11	0	9	12	15	0	7.0035	7.12516	7.66642		7.80975	8.13049	8.39856		5.79937	5.92105	6.46229		6.60564	6.92638	7.19446
107	P3C2B_HUMAN	O00750	0	0	0	0	174980	1583800	12177000	0	0	0	0	0	2058.6	18634	143260	0	0	0	0	0	0	9421600	29509000	0	0	0	0	0	2	5	12	0					5.24299	6.1997	7.08554						3.31357	4.27031	5.15612
108	UBE2C_HUMAN	O00762	0	0	0	0	0	6886900	28277000	0	0	0	0	0	0	626080	2570600	0	0	0	0	0	0	34425000	82737000	0	0	0	0	0	0	2	4	0						6.83802	7.45143							5.79663	6.41003
109	ACACB_HUMAN	O00763	92247000	151320000	92691000	60833000	226690000	305080000	209310000	18279000	756120	1240300	759760	498630	1858100	2500700	1715600	149830	210830000	173480000	116260000	305680000	337800000	358190000	256760000	175150000	28	55	32	16	64	58	49	3	7.96495	8.1799	7.96704	7.78414	8.35543	8.48441	8.32079	7.26195	5.87859	6.09353	5.88068	5.69778	6.26907	6.39806	6.23442
110	PDXK_HUMAN	O00764	0	0	0	0	250110000	293820000	359170000	0	0	0	0	0	17865000	20987000	25655000	0	0	0	0	0	1695200000	1947400000	1427200000	0	0	0	0	0	20	20	21	0					8.39813	8.46808	8.5553						7.252	7.32195	7.40917
111	ACOD_HUMAN	O00767	0	0	0	0	1202600	1044600	2407800	0	0	0	0	0	92505	80352	185210	0	0	0	0	0	0	0	7662100	0	0	0	0	0	1	2	2	0					6.08012	6.01895	6.38162						4.96617	4.905	5.26766
112	ARI1A_HUMAN	O14497	1680200	10266000	10822000	0	0	0	0	0	20491	125190	131970	0	0	0	0	0	0	11403000	0	0	0	0	0	0	1	5	4	0	0	0	0	0	6.22536	7.0114	7.03431						4.31156	5.09757	5.12048
113	TXND9_HUMAN	O14530	0	7503200	0	0	0	0	0	0	0	577170	0	0	0	0	0	0	0	111260000	0	0	0	0	0	0	0	0	0	0	0	0	0	0		6.87525								5.7613
114	CTRO_HUMAN	O14578	2693900	522220	0	0	4174400	1685400	21769000	0	21725	4211.4	0	0	33664	13592	175560	0	0	0	0	0	12785000	0	32879000	0	3	1	0	0	4	4	14	0	6.43038	5.71785			6.62059	6.2267	7.33784		4.33696	3.62443			4.52717	4.13328	5.24443
115	COPE_HUMAN	O14579	352700	0	6831000	0	0	4090200	574860	0	23513	0	455400	0	0	272680	38324	0	0	0	42304000	0	0	0	0	0	2	0	2	0	0	1	1	0	5.54741		6.83448			6.61174	5.75956		4.37131		5.65839			5.43565	4.58347
116	IF1AX_HUMAN	P47813	3627800	1610200	27444000	926190	874120	5947400	10857000	703130	518260	230030	3920600	132310	124870	849630	1551000	100450	55297000	39143000	63216000	40875000	0	20013000	35537000	91985000	2	2	5	1	1	3	3	2	6.55964	6.20688	7.43845	5.9667	5.94157	6.77433	7.03571	5.84704	5.71455	5.36178	6.59335	5.12159	5.09646	5.92923	6.19061
117	IF1AY_HUMAN	O14602	3627800	1610200	27444000	926190	874120	5947400	10857000	703130	518260	230030	3920600	132310	124870	849630	1551000	100450	55297000	39143000	63216000	40875000	0	20013000	35537000	91985000	2	2	5	1	1	3	3	2	6.55964	6.20688	7.43845	5.9667	5.94157	6.77433	7.03571	5.84704	5.71455	5.36178	6.59335	5.12159	5.09646	5.92923	6.19061
118	UTY_HUMAN	O14607	11735000	520720	18964000	0	5616600	6035000	15174000	0	205880	9135.5	332700	0	98537	105880	266210	0	0	0	20209000	0	0	0	0	0	2	1	2	0	1	1	1	0	7.06948	5.7166	7.27793		6.74947	6.78068	7.1811		5.31361	3.96073	5.52205		4.9936	5.02481	5.42522
119	KDM6A_HUMAN	O15550	11735000	520720	18964000	0	5616600	6035000	15174000	0	205880	9135.5	332700	0	98537	105880	266210	0	0	0	20209000	0	0	0	0	0	2	1	2	0	1	1	1	0	7.06948	5.7166	7.27793		6.74947	6.78068	7.1811		5.31361	3.96073	5.52205		4.9936	5.02481	5.42522
120	AP3D1_HUMAN	O14617	39119000	40614000	46774000	0	90343000	193860000	148770000	1466900	767050	796360	917130	0	1771400	3801100	2917000	28762	182470000	243720000	226180000	0	252940000	241540000	277450000	0	16	23	21	0	34	38	42	1	7.59239	7.60868	7.67		7.95589	8.28749	8.17252	6.1664	5.88482	5.90111	5.96243		6.24832	6.57991	6.46494
121	CCS_HUMAN	O14618	321060	263030	3802900	0	1727500	5267900	82212000	0	24697	20233	292530	0	132890	405230	6324000	0	0	0	37974000	0	54884000	45025000	153480000	0	1	1	2	0	2	3	6	0	5.50659	5.42001	6.58011		6.23742	6.72164	7.91494		4.39264	4.30606	5.46617		5.12349	5.6077	6.80099
122	GOSR2_HUMAN	O14653	0	0	0	0	0	1378800	0	0	0	0	0	0	0	153200	0	0	0	0	0	0	0	8114300	0	0	0	0	0	0	0	1	0	0						6.1395								5.18526
123	TOR1A_HUMAN	O14656	0	0	0	0	0	0	175860	0	0	0	0	0	0	0	10345	0	0	0	0	0	0	0	755170	0	0	0	0	0	0	0	1	0							5.24517								4.01473
124	TOR1B_HUMAN	O14657	0	0	0	0	0	0	104560	0	0	0	0	0	0	0	6150.5	0	0	0	0	0	0	0	448990	0	0	0	0	0	0	0	1	0							5.01937								3.78891
125	ADA10_HUMAN	O14672	0	0	0	0	3017500	277200	5587900	0	0	0	0	0	73598	6760.9	136290	0	0	0	0	0	0	913820	0	0	0	0	0	0	1	1	1	0					6.47965	5.44279	6.74725						4.86687	3.83	5.13446
126	APAF_HUMAN	O14727	0	0	0	0	0	5737500	4542500	0	0	0	0	0	0	89648	70976	0	0	0	0	0	0	0	13032000	0	0	0	0	0	0	2	2	0						6.75872	6.65729							4.95254	4.85111
127	RIOK3_HUMAN	O14730	0	0	0	0	0	0	3472100	0	0	0	0	0	0	0	138890	0	0	0	0	0	0	0	7861700	0	0	0	0	0	0	0	1	0							6.54059								5.14267
128	IMPA2_HUMAN	O14732	0	0	0	0	1072400	1502800	0	0	0	0	0	0	82495	115600	0	0	0	0	0	0	0	8843800	0	0	0	0	0	0	1	1	1	0					6.03036	6.1769							4.91643	5.06296
129	MP2K7_HUMAN	O14733	0	0	1450300	0	24263000	94565000	92003000	0	0	0	65925	0	1102900	4298400	4181900	0	0	0	0	0	221090000	431770000	460300000	0	0	0	1	0	4	11	8	0			6.16146		7.38494	7.97573	7.9638				4.81905		6.04254	6.63331	6.62137
130	PDCD5_HUMAN	O14737	0	0	2167000	0	473390	5946400	5602600	0	0	0	216700	0	47339	594640	560260	0	0	0	19880000	0	0	18564000	25154000	0	0	0	3	0	1	3	2	0			6.33586		5.67522	6.77425	6.74839				5.33586		4.67522	5.77425	5.74839
131	ANM5_HUMAN	O14744	1257500000	780940000	1061500000	48098000	397990000	442180000	485420000	36761000	39297000	24405000	33172000	1503100	12437000	13818000	15169000	1148800	5186300000	5310600000	6399000000	811170000	1443200000	1820300000	1723800000	557100000	48	47	53	7	33	26	14	7	9.09951	8.89262	9.02592	7.68213	8.59987	8.6456	8.68612	7.56539	7.59436	7.38748	7.52077	6.17699	7.09472	7.14045	7.18096
132	NHRF1_HUMAN	O14745	0	0	0	0	0	0	16467000	1319200	0	0	0	0	0	0	784130	62819	0	0	0	0	0	0	63921000	0	0	0	0	0	0	0	3	1							7.21661	6.12031							5.89439
133	CHK1_HUMAN	O14757	8618900	6993200	6173100	684480	40058000	94723000	234030000	1279900	391770	317870	280590	31113	1820800	4305600	10638000	58179	74094000	81746000	55779000	0	248950000	221230000	529390000	0	4	3	5	1	12	11	16	1	6.93545	6.84468	6.7905	5.83536	7.60269	7.97646	8.36927	6.10718	5.59303	5.50225	5.44807	4.49294	6.26026	6.63403	7.02686
134	FPGT_HUMAN	O14772	0	0	0	0	0	0	6555300	0	0	0	0	0	0	0	204850	0	0	0	0	0	0	0	14843000	0	0	0	0	0	0	0	2	0							6.81659								5.31144
135	TPP1_HUMAN	O14773	1017600	654340	0	0	0	7864100	2801700	747740	42399	27264	0	0	0	327670	116740	31156	0	0	0	0	0	45587000	0	0	1	1	0	0	0	3	1	1	6.00758	5.8158				6.89565	6.44742	5.87375	4.62736	4.43559				5.51544	5.06722
136	TCRG1_HUMAN	O14776	21814000	33323000	43480000	0	46425000	68296000	43823000	1498800	532050	812740	1060500	0	1132300	1665800	1068900	36557	120660000	122810000	127950000	0	148020000	172760000	112950000	0	11	15	13	0	13	16	13	1	7.33874	7.52274	7.63829		7.66675	7.8344	7.6417	6.17574	5.72595	5.90995	6.02551		6.05396	6.22162	6.02894
137	NDC80_HUMAN	O14777	123820000	40869000	36686000	0	110630000	113190000	150230000	826230	2948100	973080	873470	0	2634000	2695000	3576800	19672	445930000	431480000	295010000	0	353920000	326140000	327170000	0	22	10	13	0	16	16	17	1	8.09279	7.61139	7.5645		8.04387	8.05381	8.17676	5.9171	6.46954	5.98815	5.94125		6.42062	6.43056	6.55349
138	TNPO2_HUMAN	O14787	2504200	2743100	2701500	0	5894400	20821000	14441000	0	61078	66904	65891	0	143760	507840	352220	0	0	0	0	0	34340000	45434000	41983000	0	1	1	1	0	3	5	4	0	6.39867	6.43824	6.4316		6.77044	7.3185	7.1596		4.78588	4.82545	4.81883		5.15764	5.70573	5.54681
139	RPC1_HUMAN	O14802	83633000	62573000	160220000	0	43859000	70389000	45247000	1124300	983920	736150	1885000	0	515990	828110	532320	13227	286440000	300790000	391550000	0	204680000	168820000	181870000	0	28	23	32	0	13	16	16	1	7.92238	7.79639	8.20472		7.64206	7.8475	7.65559	6.05088	5.99296	5.86697	6.27531		5.71264	5.91809	5.72617
140	PSA7_HUMAN	O14818	70704000	56955000	209510000	13189000	145240000	207030000	574420000	15680000	5050300	4068200	14965000	942040	10374000	14788000	41030000	1120000	778880000	706380000	1299200000	907040000	953660000	922330000	1419300000	734610000	14	13	13	6	15	13	16	9	7.84944	7.75553	8.3212	7.12021	8.16209	8.31603	8.75923	7.19535	6.70332	6.6094	7.17508	5.97407	7.01595	7.16991	7.6131
141	SCAM3_HUMAN	O14828	1113900	0	331250	268710	3997500	34247000	20503000	1999300	111390	0	33125	26871	399750	3424700	2050300	199930	27067000	0	0	0	76288000	118770000	59398000	72253000	3	0	1	1	3	6	5	6	6.04685		5.52016	5.42928	6.60179	7.53462	7.31182	6.30088	5.04685		4.52016	4.42928	5.60179	6.53462	6.31182
142	OPLA_HUMAN	O14841	2473900	0	0	0	0	0	0	0	46678	0	0	0	0	0	0	0	12272000	0	0	0	0	0	0	0	0	0	0	0	0	0	0	0	6.39338								4.66911
143	BCKD_HUMAN	O14874	11013000	6956200	5786000	3700500	8438900	17998000	2597700	0	500610	316190	263000	168210	383590	818090	118080	0	113360000	62945000	50008000	187190000	84310000	40844000	0	0	4	5	5	2	5	4	1	0	7.04191	6.84237	6.76238	6.56826	6.92629	7.25522	6.41459		5.6995	5.49995	5.41996	5.22585	5.58387	5.9128	5.07218
144	GEMI2_HUMAN	O14893	10092000	14364000	26085000	0	7363100	14583000	16844000	1146400	776330	1104900	2006500	0	566390	1121800	1295700	88187	0	0	0	0	0	85821000	0	0	1	1	2	0	1	3	1	1	7.00398	7.15728	7.41639		6.86706	7.16385	7.22645	6.05934	5.89005	6.04332	6.30244		5.75312	6.04992	6.1125
145	TX1B3_HUMAN	O14907	0	0	0	0	0	271800	542470	0	0	0	0	0	0	54360	108490	0	0	0	0	0	0	0	1470100	0	0	0	0	0	0	1	1	0						5.43425	5.73438							4.73528	5.03539
146	GIPC1_HUMAN	O14908	2402000	3606400	2502200	0	348710	4581600	15114000	0	160130	240420	166810	0	23247	305440	1007600	0	33879000	52412000	28880000	0	0	29792000	26574000	0	2	3	2	0	1	2	5	0	6.38057	6.55707	6.39832		5.54246	6.66102	7.17938		5.20447	5.38097	5.22222		4.36637	5.48493	6.00329
147	IKKB_HUMAN	O14920	6196800	17967000	13451000	0	159590000	231020000	212320000	0	140840	408340	305690	0	3627000	5250500	4825600	0	50507000	105210000	95231000	0	535400000	574890000	534170000	0	5	8	9	0	18	26	22	0	6.79217	7.25448	7.12875		8.20301	8.36365	8.32699		5.14873	5.61102	5.48528		6.55955	6.7202	6.68355
148	HAT1_HUMAN	O14929	13900000	26631000	47607000	0	154390000	236360000	390450000	0	868730	1664400	2975500	0	9649100	14772000	24403000	0	358670000	361580000	464300000	0	760210000	1409600000	1735900000	0	5	8	10	1	10	12	15	1	7.14301	7.42539	7.67767		8.18862	8.37357	8.59157		5.93888	6.22126	6.47356		6.98449	7.16944	7.38744
149	UB2L6_HUMAN	O14933	0	0	0	0	0	0	72015000	0	0	0	0	0	0	0	10288000	0	0	0	0	0	0	0	195170000	0	0	0	0	0	0	0	3	0							7.85742								7.01233
150	CSKP_HUMAN	O14936	0	0	546120	0	22915000	39918000	70328000	0	0	0	11145	0	467650	814660	1435300	0	0	0	0	0	87776000	115160000	162370000	0	0	0	1	0	6	12	14	0			5.73729		7.36012	7.60117	7.84713				4.04708		5.66992	5.91098	6.15694
151	ML12A_HUMAN	P19105	19797000	24400000	240360000	1960500	6559800	11015000	20831000	858070	2199600	2711100	26706000	217830	728860	1223900	2314500	95341	448190000	430690000	776010000	110690000	97305000	137270000	141440000	0	7	9	11	2	4	3	3	1	7.2966	7.38739	8.38086	6.29237	6.81689	7.04198	7.31871	5.93352	6.34234	6.43315	7.42661	5.33812	5.86264	6.08775	6.36446
152	ML12B_HUMAN	O14950	19797000	24400000	240360000	1960500	6559800	11015000	20831000	858070	2199600	2711100	26706000	217830	728860	1223900	2314500	95341	448190000	430690000	776010000	110690000	97305000	137270000	141440000	0	7	9	11	2	4	3	3	1	7.2966	7.38739	8.38086	6.29237	6.81689	7.04198	7.31871	5.93352	6.34234	6.43315	7.42661	5.33812	5.86264	6.08775	6.36446
153	MYL9_HUMAN	P24844	19797000	24400000	240360000	1960500	6559800	11015000	20831000	858070	2199600	2711100	26706000	217830	728860	1223900	2314500	95341	448190000	430690000	776010000	110690000	97305000	137270000	141440000	0	7	9	11	2	4	3	3	1	7.2966	7.38739	8.38086	6.29237	6.81689	7.04198	7.31871	5.93352	6.34234	6.43315	7.42661	5.33812	5.86264	6.08775	6.36446
154	HGS_HUMAN	O14964	0	0	0	0	557310	0	0	0	0	0	0	0	22292	0	0	0	0	0	0	0	2005200	0	0	0	0	0	0	0	1	0	0	0					5.7461								4.34815
155	AURKA_HUMAN	O14965	10765000	10416000	15853000	346890	7496600	9745300	100450000	1148200	468030	452890	689240	15082	325940	423710	4367600	49921	175400000	251270000	144240000	0	100920000	119710000	154210000	0	6	5	7	1	4	7	12	1	7.03201	7.0177	7.20011	5.54019	6.87486	6.9888	8.00195	6.06002	5.67027	5.65599	5.83837	4.17846	5.51314	5.62707	6.64024
156	MYPT1_HUMAN	O14974	0	0	922780	0	0	0	5628500	0	0	0	19225	0	0	0	117260	0	0	0	0	0	0	0	13611000	0	0	0	2	0	0	0	3	0			5.9651				6.75039				4.28387				5.06915
157	GAK_HUMAN	O14976	2335100	7968300	15551000	0	23711000	49042000	34445000	0	39578	135060	263570	0	401880	831220	583820	0	25341000	38917000	60330000	0	67405000	81653000	122050000	0	3	3	5	0	13	16	16	0	6.36831	6.90137	7.19176		7.37495	7.69057	7.53713		4.59745	5.13053	5.4209		5.6041	5.91972	5.76628
158	HNRDL_HUMAN	O14979	2455700	3596300	2709900	806790	0	0	0	0	122780	179820	135500	40340	0	0	0	0	32820000	39841000	27057000	0	0	0	0	0	2	3	2	1	0	0	0	0	6.39018	6.55586	6.43295	5.90676					5.08913	5.25484	5.13194	4.60574
159	XPO1_HUMAN	O14980	56179000	85300000	84094000	9126800	368540000	584580000	719380000	19125000	1060000	1609400	1586700	172200	6953600	11030000	13573000	360840	347950000	475900000	513160000	105090000	1254700000	1599700000	1591600000	188480000	24	31	34	6	45	69	64	5	7.74957	7.93095	7.92477	6.96032	8.56648	8.76684	8.85696	7.2816	6.02531	6.20666	6.20049	5.23603	6.84221	7.04258	7.13268
160	BTAF1_HUMAN	O14981	0	867940	1612500	0	27255000	47983000	33007000	0	0	10211	18970	0	320650	564510	388320	0	0	0	4568500	0	82695000	106700000	109130000	0	0	2	4	0	11	14	16	0		5.93849	6.2075		7.43545	7.68109	7.51861			4.00907	4.27807		5.50603	5.75167	5.58919
161	ARHGA_HUMAN	O15013	7568800	25711000	51405000	0	0	7920400	0	0	142810	485120	969910	0	0	149440	0	0	55659000	106280000	145600000	0	0	0	0	0	8	19	19	0	0	1	0	0	6.87903	7.41012	7.71101			6.89875			5.15476	5.68585	5.98673			5.17447
162	ZN609_HUMAN	O15014	331230	1570300	1033000	0	0	0	0	0	6022.3	28552	18782	0	0	0	0	0	0	6240500	0	0	0	0	0	0	1	5	3	0	0	0	0	0	5.52013	6.19598	6.0141						3.77976	4.45564	4.27374
163	SPTN2_HUMAN	O15020	1682800000	182810000	269710000	168210000	230100000	79555000	1411500000	122690000	13251000	1439400	2123700	1324500	1811800	626420	11114000	966040	0	1757100000	0	0	1115300000	635890000	2870100000	0	4	4	4	4	5	3	6	4	9.22603	8.262	8.4309	8.22585	8.36192	7.90067	9.14968	8.08881	7.12225	6.15818	6.32709	6.12205	6.25811	5.79687	7.04587
164	SC16A_HUMAN	O15027	323690000	681580000	571840000	6819500	38235000	97759000	93111000	0	4097300	8627600	7238500	86323	483990	1237500	1178600	0	678420000	852990000	685650000	30345000	109640000	187080000	157850000	0	39	63	54	3	14	24	32	0	8.51013	8.83352	8.75727	6.83375	7.58246	7.99016	7.969		6.6125	6.93589	6.85965	4.93613	5.68484	6.09255	6.07137
165	KHNYN_HUMAN	O15037	0	0	616280	0	0	0	0	0	0	0	15802	0	0	0	0	0	0	0	3816600	0	0	0	0	0	0	0	1	0	0	0	0	0			5.78978								4.19871
166	SR140_HUMAN	O15042	14472000	26738000	3626600	1480100	30427000	28514000	11624000	0	371070	685600	92989	37950	780170	731120	298050	0	54473000	66326000	15258000	0	72837000	73183000	57745000	0	8	18	4	1	14	15	5	0	7.16053	7.42713	6.5595	6.17029	7.48326	7.45506	7.06536		5.56946	5.83607	4.96843	4.57921	5.89219	5.86399	5.47429
167	SET1A_HUMAN	O15047	21622000	53153000	37213000	0	1139900	1813300	1532300	0	300300	738230	516840	0	15831	25185	21283	0	53428000	50192000	37602000	0	0	0	0	0	11	17	13	0	1	2	2	0	7.3349	7.72553	7.57069		6.05687	6.25847	6.18534		5.47756	5.86819	5.71336		4.19951	4.40114	4.32803
168	N4BP3_HUMAN	O15049	1605700	0	0	0	2874600	3521200	7659400	0	55371	0	0	0	99124	121420	264120	0	0	0	0	0	0	0	17343000	0	1	0	0	0	2	1	1	0	6.20566				6.45858	6.54669	6.88419		4.74328				4.99618	5.08429	5.4218
169	SYNJ2_HUMAN	O15056	0	0	0	0	0	0	134650	0	0	0	0	0	0	0	2040.1	0	0	0	0	0	0	0	386290	0	0	0	0	0	0	0	1	0							5.12921								3.30965
170	K0355_HUMAN	O15063	6551900	11506000	4453200	2788200	12220000	5434500	15816000	2366500	142430	250130	96808	60613	265660	118140	343830	51445	29610000	32912000	27845000	69454000	21022000	14757000	25169000	44074000	5	7	4	3	10	7	7	2	6.81637	7.06092	6.64867	6.44532	7.08707	6.73516	7.1991	6.37411	5.1536	5.39817	4.98591	4.78257	5.42433	5.0724	5.53634
171	KIF3B_HUMAN	O15066	0	0	0	0	3297700	7210500	6441200	0	0	0	0	0	80431	175870	157100	0	0	0	0	0	0	19502000	0	0	0	0	0	0	1	2	1	0					6.51821	6.85797	6.80897						4.90542	5.24519	5.19618
172	KIF3C_HUMAN	O14782	0	0	0	0	3297700	7210500	6441200	0	0	0	0	0	80431	175870	157100	0	0	0	0	0	0	19502000	0	0	0	0	0	0	1	2	1	0					6.51821	6.85797	6.80897						4.90542	5.24519	5.19618
173	PUR4_HUMAN	O15067	3678100	2738500	18638000	0	37481000	79744000	91581000	0	63415	47215	321340	0	646220	1374900	1579000	0	0	28981000	87021000	0	109300000	170600000	261550000	0	2	5	16	0	9	16	22	0	6.56562	6.43751	7.2704		7.57381	7.9017	7.96181		4.80219	4.67408	5.50696		5.81038	6.13827	6.19838
174	CE290_HUMAN	O15078	3294900	0	18643000	0	0	0	0	0	22881	0	129460	0	0	0	0	0	0	0	43116000	0	0	0	0	0	1	0	2	0	0	0	0	0	6.51784		7.27052						4.35948		5.11214
175	ANR28_HUMAN	O15084	20718000	28633000	12972000	910480	33857000	45037000	38512000	0	575500	795370	360320	25291	940480	1251000	1069800	0	128980000	140580000	123050000	0	80132000	82556000	96197000	0	9	12	11	1	14	8	9	0	7.31635	7.45687	7.11301	5.95927	7.52965	7.65357	7.5856		5.76005	5.90057	5.55669	4.40297	5.97335	6.09726	6.0293
176	IKKA_HUMAN	O15111	12983000	15988000	14170000	469920	142460000	201520000	201500000	0	332900	409950	363320	12049	3652700	5167100	5166700	0	119640000	133150000	95662000	0	417550000	550400000	434110000	0	8	9	13	1	22	25	26	0	7.11338	7.20379	7.15137	5.67202	8.15369	8.30432	8.30428		5.52231	5.61273	5.56029	4.08095	6.56261	6.71325	6.71321
177	SCAM1_HUMAN	O15126	0	0	2054800	0	0	2895700	2522300	0	0	0	136980	0	0	193040	168150	0	0	0	0	0	0	0	6835700	0	0	0	1	0	0	1	1	0			6.31277			6.46175	6.4018				5.13666			5.28565	5.2257
178	SCAM2_HUMAN	O15127	1072200	0	0	0	6718400	4511400	5003500	2909400	134030	0	0	0	839800	563930	625440	363680	0	0	0	0	49572000	0	0	0	1	0	0	0	2	1	1	1	6.03028				6.82727	6.65431	6.69927	6.4638	5.1272				5.92418	5.75123	5.79619
179	ARC1B_HUMAN	O15143	8244600	10472000	8251400	363320	12743000	15924000	6942900	798900	458030	581790	458410	20185	707930	884660	385720	44383	87474000	103120000	68171000	0	95758000	106630000	56858000	0	5	5	4	1	4	5	2	1	6.91617	7.02003	6.91653	5.56029	7.10527	7.20205	6.84154	5.90249	5.66089	5.76477	5.66125	4.30503	5.84999	5.94678	5.58627
180	ARPC2_HUMAN	O15144	0	0	167510	0	13140000	7666200	46475000	0	0	0	8375.4	0	657000	383310	2323700	0	0	0	0	0	90466000	93544000	93590000	0	0	0	1	0	5	3	7	1			5.22404		7.1186	6.88458	7.66722				3.92301		5.81757	5.58355	6.36618
181	ARPC3_HUMAN	O15145	0	0	0	0	0	424300	12960000	95750	0	0	0	0	0	42430	1296000	9574.9	0	0	0	0	0	0	35124000	0	0	0	0	0	0	1	3	1						5.62767	7.11261	4.98114						4.62767	6.11261
182	RPAC1_HUMAN	O15160	30962000	35991000	63139000	753860	5079600	16010000	32744000	1190600	1821300	2117100	3714000	44345	298800	941770	1926100	70034	395890000	444270000	474330000	0	79357000	102790000	125540000	0	14	15	13	1	4	6	6	2	7.49083	7.55619	7.8003	5.87729	6.70583	7.20439	7.51513	6.07577	6.26038	6.32574	6.56984	4.64684	5.47538	5.97394	6.28468
183	PLS1_HUMAN	O15162	317500	0	0	0	767130	8647700	4296100	0	35278	0	0	0	85237	960850	477340	0	0	0	0	0	0	50130000	0	0	1	0	0	0	1	2	1	0	5.50174				5.88487	6.9369	6.63307		4.5475				4.93063	5.98266	5.67883
184	TIF1A_HUMAN	O15164	913730	2488200	3442100	0	2759000	1768900	2624200	0	15754	42900	59346	0	47569	30498	45244	0	0	7049500	15334000	0	0	0	0	0	1	1	3	0	1	1	0	0	5.96082	6.39589	6.53682		6.44075	6.2477	6.419		4.19739	4.63246	4.77339		4.67732	4.48427	4.65556
185	PFD6_HUMAN	O15212	474410	306090	1509200	0	2372100	1500300	1087300	0	59301	38262	188650	0	296510	187540	135920	0	6150500	0	8886900	0	0	0	0	0	2	1	2	0	1	1	1	0	5.67615	5.48585	6.17875		6.37513	6.17618	6.03635		4.77306	4.58277	5.27566		5.47204	5.27309	5.13328
186	NKRF_HUMAN	O15226	932550	5545500	4631800	0	5956500	5380500	1641600	695060	23314	138640	115800	0	148910	134510	41039	17376	0	27418000	21249000	0	0	18900000	0	0	1	3	4	0	3	1	1	1	5.96967	6.74394	6.66575		6.77499	6.73082	6.21527	5.84202	4.36762	5.14189	5.06371		5.17292	5.12875	4.6132
187	LAMA5_HUMAN	O15230	2682400	0	1837800	0	30500000	44803000	29660000	0	14902	0	10210	0	169440	248900	164780	0	0	0	0	0	94656000	99715000	88723000	0	2	0	0	0	3	3	2	0	6.42852		6.2643		7.4843	7.65131	7.47217		4.17324		4.00903		5.22902	5.39602	5.2169
188	ZN185_HUMAN	O15231	0	0	0	0	0	0	6157300	0	0	0	0	0	0	0	150180	0	0	0	0	0	0	0	17455000	0	0	0	0	0	0	0	1	0							6.78939								5.17661
189	ACOX3_HUMAN	O15254	0	0	0	0	1009100	17799000	253830	0	0	0	0	0	24025	423800	6043.6	0	0	0	0	0	0	0	574730	0	0	0	0	0	1	2	2	0					6.00393	7.2504	5.40454						4.38066	5.62716	3.7813
190	RER1_HUMAN	O15258	0	0	0	0	7941900	8013000	10531000	1167100	0	0	0	0	992730	1001600	1316300	145890	0	0	0	0	41446000	53463000	45175000	0	0	0	0	0	3	2	2	1					6.89992	6.9038	7.02247	6.06711					5.99683	6.00069	6.11935
191	SURF4_HUMAN	O15260	0	0	0	0	11683000	78393000	63677000	4272800	0	0	0	0	1062100	7126600	5788900	388440	0	0	0	0	0	432690000	194920000	0	0	0	0	0	1	4	3	1					7.06755	7.89428	7.80398	6.63071					6.02617	6.85288	6.7626
192	SPTC1_HUMAN	O15269	0	0	0	0	1280900	3454000	4497300	0	0	0	0	0	60995	164480	214160	0	0	0	0	0	0	16158000	0	0	0	0	0	0	1	1	2	0					6.10752	6.53832	6.65295						4.78529	5.21611	5.33074
193	FANCG_HUMAN	O15287	1027100	474240	0	0	3774600	7151600	12028000	0	28532	13173	0	0	104850	198660	334110	0	0	0	0	0	0	0	27234000	0	0	0	0	0	2	0	0	0	6.01161	5.676			6.57687	6.8544	7.08019		4.45533	4.11968			5.02057	5.29811	5.52389
194	OGT1_HUMAN	O15294	281230000	246880000	253220000	13461000	136270000	241970000	197850000	20535000	5624600	4937600	5064300	269210	2725500	4839400	3957100	410700	1433100000	1387200000	1568700000	171740000	451100000	569780000	422690000	240100000	34	44	44	8	22	23	20	8	8.44906	8.39249	8.4035	7.12908	8.1344	8.38376	8.29634	7.31249	6.75009	6.69352	6.70452	5.43009	6.43545	6.68479	6.59738
195	RPC7_HUMAN	O15318	146350	0	1101700	0	0	0	633140	0	18294	0	137710	0	0	0	79143	0	0	0	6822800	0	0	0	0	0	1	0	3	0	0	0	1	0	5.16539		6.04206				5.8015		4.26231		5.13897				4.89841
196	TM9S1_HUMAN	O15321	0	0	0	0	542750	1491900	2043800	0	0	0	0	0	23598	64866	88860	0	0	0	0	0	0	8226400	9198200	0	0	0	0	0	1	2	2	0					5.7346	6.17374	6.31044						4.37288	4.81202	4.94871
197	TRI18_HUMAN	O15344	0	0	0	0	5365700	5945200	11397000	1509300	0	0	0	0	185020	205010	392990	52046	0	0	0	0	21057000	23912000	18597000	0	0	0	0	0	3	2	3	1					6.72963	6.77417	7.05679	6.17878					5.26722	5.31178	5.59438
198	HMGB3_HUMAN	O15347	0	0	0	0	503750	544880	1426800	388130	0	0	0	0	83959	90813	237800	64689	0	0	0	0	0	0	0	9815800	0	0	0	0	1	1	1	1					5.70222	5.7363	6.15436	5.58898					4.92407	4.95815	5.37621
199	PPM1G_HUMAN	O15355	70830000	63074000	71216000	0	175020000	233980000	333690000	0	2833200	2523000	2848600	0	7000900	9359100	13348000	0	546650000	592060000	596720000	0	551460000	629230000	659320000	0	13	14	15	0	32	28	38	0	7.85022	7.79985	7.85258		8.24309	8.36918	8.52334		6.45228	6.40192	6.45463		6.84515	6.97123	7.12542
200	SHIP2_HUMAN	O15357	14237000	9423100	24373000	0	51971000	99469000	124270000	0	212490	140640	363770	0	775690	1484600	1854800	0	143260000	129970000	149790000	0	151770000	171740000	182690000	0	10	11	14	0	16	22	32	0	7.15342	6.97419	7.38691		7.71576	7.99769	8.09437		5.32734	5.14811	5.56083		5.88969	6.17161	6.2683
201	FANCA_HUMAN	O15360	1870400	4752100	5614700	0	5790400	7837700	18324000	0	27506	69884	82569	0	85153	115260	269470	0	19958000	24560000	19691000	0	25806000	22280000	22854000	0	4	5	6	0	6	7	8	0	6.27193	6.67689	6.74933		6.76271	6.89419	7.26302		4.43943	4.84438	4.91682		4.9302	5.06168	5.43051
202	EIF3D_HUMAN	O15371	147530000	147180000	127090000	55999000	96993000	118230000	154410000	126150000	5901200	5887100	5083600	2240000	3879700	4729100	6176400	5045900	700370000	886310000	757580000	706810000	508740000	500550000	433300000	1686500000	23	25	23	12	16	15	14	17	8.16888	8.16785	8.10411	7.74818	7.98674	8.07273	8.18868	8.10089	6.77094	6.7699	6.70617	6.35025	6.5888	6.67478	6.79074
203	EIF3H_HUMAN	O15372	77424000	85397000	118730000	7271500	137300000	141590000	152260000	53392000	3871200	4269900	5936700	363580	6865100	7079300	7612900	2669600	1051300000	1049800000	682020000	421050000	1053000000	742110000	667570000	1101800000	19	19	14	5	13	15	12	10	7.88888	7.93144	8.07456	6.86162	8.13767	8.15103	8.18259	7.72748	6.58785	6.63042	6.77355	5.5606	6.83665	6.84999	6.88155
204	HDAC3_HUMAN	O15379	3000900	219530	6114200	0	0	150050	2338800	0	125040	9147	254760	0	0	6252.3	97448	0	0	0	53354000	0	0	0	0	0	1	1	3	0	0	1	0	0	6.47725	5.34149	6.78634			5.17624	6.36899		5.09705	3.96128	5.40613			3.79604	4.98877
205	IPO8_HUMAN	O15397	10207000	15483000	17325000	861780	63801000	92981000	59045000	0	208300	315970	353560	17587	1302100	1897600	1205000	0	84001000	104280000	121790000	0	210770000	161320000	137630000	0	7	8	8	1	14	14	13	0	7.0089	7.18986	7.23867	5.9354	7.80483	7.96839	7.77118		5.31869	5.49965	5.54846	4.24519	6.11464	6.2782	6.08099
206	STX7_HUMAN	O15400	0	0	0	0	974490	1175100	0	0	0	0	0	0	88590	106820	0	0	0	0	0	0	0	6811800	0	0	0	0	0	0	1	1	0	0					5.98878	6.07007							4.94738	5.02865
207	TNC18_HUMAN	O15417	1430400	1663700	1074000	0	0	0	0	0	11443	13309	8591.9	0	0	0	0	0	2895700	0	0	0	0	0	0	0	2	1	1	0	0	0	0	0	6.15546	6.22108	6.031						4.05854	4.12415	3.93409
208	RPA34_HUMAN	O15446	0	258000	724100	0	0	0	0	0	0	12900	36205	0	0	0	0	0	0	0	3884100	0	0	0	0	0	0	1	1	0	0	0	0	0		5.41162	5.8598							4.11059	4.55877
209	MAGB4_HUMAN	O15481	0	1355200	1096700	0	0	0	0	0	0	64535	52225	0	0	0	0	0	0	0	9570300	0	0	0	0	0	0	1	1	0	0	0	0	0		6.132	6.04009							4.8098	4.71788
210	YKT6_HUMAN	O15498	16343000	2790800	43079000	1203000	8565900	35651000	99810000	3599400	1167400	199340	3077100	85932	611850	2546500	7129300	257100	209930000	0	206590000	0	126730000	209260000	174870000	176240000	5	1	8	1	3	6	7	2	7.21333	6.44573	7.63427	6.08027	6.93277	7.55207	7.99917	6.55623	6.06722	5.29959	6.48814	4.93415	5.78664	6.40594	6.85305
211	ARPC5_HUMAN	O15511	0	0	0	0	0	250110	0	0	0	0	0	0	0	25011	0	0	0	0	0	0	0	1471900	0	0	0	0	0	0	0	1	0	0						5.39813								4.39813
212	PDPK1_HUMAN	O15530	0	0	0	0	1971300	5289900	13611000	0	0	0	0	0	75821	203460	523480	0	0	0	0	0	0	16170000	32086000	0	0	0	0	0	1	3	3	0					6.29475	6.72345	7.13389						4.87979	5.30848	5.7189
213	PDPK2_HUMAN	Q6A1A2	0	0	0	0	1971300	5289900	13611000	0	0	0	0	0	75821	203460	523480	0	0	0	0	0	0	16170000	32086000	0	0	0	0	0	1	3	3	0					6.29475	6.72345	7.13389						4.87979	5.30848	5.7189
214	PER3_HUMAN	P56645	1140100	0	0	0	0	0	0	0	22803	0	0	0	0	0	0	0	4265200	0	0	0	0	0	0	0	1	0	0	0	0	0	0	0	6.05694								4.35799
215	PER1_HUMAN	O15534	1140100	0	0	0	0	0	0	0	22803	0	0	0	0	0	0	0	4265200	0	0	0	0	0	0	0	1	0	0	0	0	0	0	0	6.05694								4.35799
216	CLD3_HUMAN	O15551	0	0	0	0	948120	6225000	2970700	0	0	0	0	0	135450	889290	424380	0	0	0	0	0	0	0	8050800	0	0	0	0	0	1	3	2	0					5.97686	6.79414	6.47286						5.13178	5.94904	5.62775
217	DHX15_HUMAN	O43143	89795000	89091000	86902000	30619000	242710000	446710000	813500000	29945000	2302400	2284400	2228200	785100	6223300	11454000	20859000	767810	556660000	511190000	492980000	441000000	937410000	1086500000	1624400000	370580000	27	27	30	13	30	48	55	11	7.95325	7.94983	7.93903	7.48599	8.38509	8.65003	8.91036	7.47632	6.36218	6.35877	6.34795	5.89492	6.79402	7.05896	7.31929
218	MCES_HUMAN	O43148	33744000	14303000	20481000	1094000	42124000	71801000	93793000	1946800	1349800	572100	819240	43761	1685000	2872000	3751700	77872	121630000	131810000	136050000	28539000	251730000	256180000	181520000	42984000	8	8	9	2	13	16	13	2	7.5282	7.15543	7.31135	6.03902	7.62453	7.85613	7.97217	6.28932	6.13027	5.75747	5.91341	4.64109	6.2266	6.45818	6.57423
219	ZZEF1_HUMAN	O43149	105480000	223190000	389080000	0	56396000	83789000	60608000	0	787200	1665600	2903600	0	420860	625290	452300	0	214460000	248780000	297810000	0	156920000	154460000	168570000	0	36	55	60	0	32	36	34	0	8.02317	8.34867	8.59004		7.75125	7.92319	7.78253		5.89609	6.22157	6.46294		5.62414	5.79608	5.65543
220	TTI1_HUMAN	O43156	14264000	13516000	11696000	1020900	59254000	78493000	57272000	4494100	285270	270320	233910	20418	1185100	1569900	1145400	89882	102650000	111690000	116130000	0	189530000	124230000	94905000	43429000	6	6	5	1	12	17	12	3	7.15424	7.13085	7.06804	6.00898	7.77272	7.89483	7.75794	6.65264	5.45526	5.43188	5.36905	4.31001	6.07375	6.19587	6.05896
221	PJA2_HUMAN	O43164	0	0	1076100	0	0	0	0	0	0	0	41387	0	0	0	0	0	0	0	3706200	0	0	0	0	0	0	0	1	0	0	0	0	0			6.03185								4.61686
222	PRP4_HUMAN	O43172	26110000	4469500	8662900	1112700	7136900	0	1515000	720540	870330	148980	288760	37090	237900	0	50501	24018	70145000	45496000	71190000	0	36874000	0	20937000	0	7	3	7	1	3	0	2	1	7.41681	6.65026	6.93766	6.04638	6.85351		6.18041	5.85766	5.93968	5.17313	5.46054	4.56926	5.37639		4.7033
223	SERA_HUMAN	O43175	454400000	440310000	670980000	36394000	2676300000	3143500000	4295400000	192600000	18934000	18346000	27957000	1516400	111510000	130980000	178970000	8025200	2227100000	2753700000	3371600000	825140000	13238000000	10037000000	10075000000	3840600000	37	35	53	11	68	63	64	22	8.65744	8.64376	8.82671	7.56103	9.42753	9.49741	9.633	8.28466	7.27724	7.26354	7.44649	6.18081	8.04731	8.1172	8.25278
224	DC1L2_HUMAN	O43237	59970000	75180000	77198000	2565800	58227000	86667000	101710000	8838800	2306500	2891500	2969100	98685	2239500	3333400	3911900	339950	373810000	426690000	360470000	55261000	320930000	285200000	206210000	282840000	12	12	16	2	13	12	13	5	7.77793	7.8761	7.88761	6.40922	7.76512	7.93785	8.00736	6.94639	6.36295	6.46112	6.47262	4.99425	6.35015	6.52289	6.59239
225	PSMD3_HUMAN	O43242	496470000	353320000	352640000	100360000	431140000	587850000	624630000	81818000	14602000	10392000	10372000	2951800	12681000	17290000	18372000	2406400	2010800000	2005900000	1723500000	2015900000	1990800000	2060100000	1814700000	1335500000	60	41	49	26	41	40	36	25	8.69589	8.54817	8.54733	8.00156	8.63462	8.76927	8.79562	7.91285	7.16441	7.0167	7.01586	6.47009	7.10315	7.23779	7.26416
226	RFOX2_HUMAN	O43251	1366900	0	0	0	10419000	7242700	7177000	4117700	124260	0	0	0	947180	658430	652450	374340	0	0	0	0	56254000	0	0	0	1	0	0	0	4	1	1	1	6.13574				7.01783	6.8599	6.85594	6.61465	5.09433				5.97643	5.81851	5.81455
227	RFOX1_HUMAN	Q9NWB1	1366900	0	0	0	10419000	7242700	7177000	4117700	124260	0	0	0	947180	658430	652450	374340	0	0	0	0	56254000	0	0	0	1	0	0	0	4	1	1	1	6.13574				7.01783	6.8599	6.85594	6.61465	5.09433				5.97643	5.81851	5.81455
228	RFOX3_HUMAN	A6NFN3	1366900	0	0	0	10419000	7242700	7177000	4117700	124260	0	0	0	947180	658430	652450	374340	0	0	0	0	56254000	0	0	0	1	0	0	0	4	1	1	1	6.13574				7.01783	6.8599	6.85594	6.61465	5.09433				5.97643	5.81851	5.81455
229	PAPS1_HUMAN	O43252	19638000	8631900	10751000	347290	75121000	227110000	424840000	0	595080	261570	325780	10524	2276400	6882200	12874000	0	118970000	73290000	179040000	0	227910000	704720000	953470000	0	5	4	7	1	19	17	25	0	7.2931	6.93611	7.03145	5.54069	7.87576	8.35624	8.62823		5.77458	5.41759	5.51292	4.02218	6.35725	6.83773	7.10971
230	ZW10_HUMAN	O43264	28004000	41820000	50898000	2033200	769340000	983810000	847400000	3382100	683020	1020000	1241400	49589	18764000	23995000	20668000	82490	225080000	290890000	260550000	19572000	3446000000	2799000000	1011800000	38341000	13	20	18	2	54	54	40	2	7.44722	7.62138	7.7067	6.30818	8.88612	8.99291	8.92809	6.52919	5.83443	6.0086	6.09391	4.69539	7.27333	7.38012	7.3153
231	SNUT1_HUMAN	O43290	8210000	15306000	6291300	965580	0	0	2286100	0	216050	402800	165560	25410	0	0	60160	0	67637000	59281000	33565000	0	0	0	0	0	4	9	7	1	0	0	2	0	6.91434	7.18486	6.79874	5.98479			6.3591		5.33455	5.60509	5.21896	4.405			4.77931
232	SPIT2_HUMAN	O43291	0	0	0	0	0	2277600	0	0	0	0	0	0	0	175200	0	0	0	0	0	0	0	13404000	0	0	0	0	0	0	0	1	0	0						6.35748								5.24353
233	AP5Z1_HUMAN	O43299	2494600	1429000	2194100	0	10792000	17812000	15367000	0	53077	30405	46682	0	229610	378990	326950	0	26128000	0	0	0	42655000	37958000	36043000	0	2	1	1	0	6	8	4	0	6.397	6.15503	6.34126		7.0331	7.25071	7.18659		4.72491	4.48295	4.66915		5.36099	5.57863	5.51448
234	CP110_HUMAN	O43303	2286200	12307000	5431400	0	1010700	189140	588790	0	45725	246130	108630	0	20214	3782.8	11776	0	30360000	42007000	24015000	0	0	0	0	0	5	10	7	0	0	1	0	0	6.35911	7.09015	6.73491		6.00462	5.27678	5.76996		4.66015	5.39116	5.03595		4.30565	3.57781	4.071
235	M3K7_HUMAN	O43318	16541000	10694000	14032000	0	3572000	13191000	49918000	0	551360	356480	467740	0	119070	439710	1663900	0	99298000	85687000	55875000	0	32364000	43597000	90568000	0	4	2	4	0	2	4	6	0	7.21856	7.02914	7.14712		6.55291	7.12028	7.69826		5.74144	5.55204	5.67		5.0758	5.64317	6.22113
236	MCA3_HUMAN	O43324	3372100	5414200	15417000	2362500	11022000	13638000	23982000	7446400	281010	451180	1284800	196880	918500	1136500	1998500	620530	54881000	99064000	99498000	91663000	53439000	32833000	59417000	210530000	6	3	7	5	7	8	7	7	6.5279	6.73353	7.188	6.37337	7.04226	7.13475	7.37989	6.87195	5.44872	5.65435	6.10884	5.2942	5.96308	6.05557	6.3007
237	RIPK2_HUMAN	O43353	0	458110	14889000	0	3849600	1973500	20626000	0	0	16361	531740	0	137490	70483	736630	0	0	0	0	0	18162000	17907000	45359000	0	0	1	3	0	4	3	8	0		5.66097	7.17287		6.58542	6.29524	7.31442			4.21381	5.7257		5.13827	4.84808	5.86725
238	WDR62_HUMAN	O43379	36230000	53825000	84930000	0	5514400	10752000	13680000	0	489600	727360	1147700	0	74519	145300	184870	0	105860000	225100000	299020000	0	24179000	34844000	43188000	0	13	17	20	0	3	5	8	0	7.55907	7.73098	7.92906		6.7415	7.03149	7.13609		5.68984	5.86175	6.05983		4.87227	5.16227	5.26687
239	HNRPR_HUMAN	O43390	121140000	115700000	114730000	3389900	55156000	53647000	33000000	27051000	3563100	3402800	3374400	99702	1622200	1577900	970580	795600	658750000	705040000	588210000	0	198370000	116590000	58253000	467930000	23	23	26	2	15	15	8	7	8.08329	8.06333	8.05968	6.53019	7.74159	7.72955	7.51851	7.43218	6.55183	6.53184	6.5282	4.9987	6.2101	6.19808	5.98703
240	PRPF3_HUMAN	O43395	26595000	28608000	24397000	9408600	3245600	0	0	1549800	805900	866900	739310	285110	98352	0	0	46962	136260000	159590000	109300000	109410000	0	0	0	45291000	10	13	14	4	1	0	0	2	7.4248	7.45649	7.38734	6.97353	6.51129			6.19028	5.90628	5.93797	5.86883	5.45501	4.99278
241	TXNL1_HUMAN	O43396	34126000	39910000	44862000	5720500	74014000	217840000	398960000	7751100	2275000	2660700	2990800	381370	4934300	14523000	26597000	516740	402880000	444690000	496010000	295220000	402030000	871890000	1378500000	210010000	10	13	12	4	16	23	32	5	7.53309	7.60108	7.65188	6.75743	7.86931	8.33814	8.60093	6.88936	6.35698	6.425	6.47579	5.58135	6.69323	7.16206	7.42483
242	TPD54_HUMAN	O43399	0	0	408940	0	427840	2281100	8184700	0	0	0	34079	0	35653	190090	682060	0	0	0	0	0	0	0	22181000	0	0	0	0	0	0	1	1	0			5.61166		5.63128	6.35814	6.913				4.53249		4.5521	5.27896	5.83382
243	EMC8_HUMAN	O43402	0	0	0	0	0	0	3917700	0	0	0	0	0	0	0	356160	0	0	0	0	0	0	0	10617000	0	0	0	0	0	0	0	1	0							6.59303								5.55165
244	SYNJ1_HUMAN	O43426	0	0	0	0	167540	1788800	3375300	0	0	0	0	0	1925.8	20561	38797	0	0	0	0	0	0	0	9683600	0	0	0	0	0	1	1	2	0					5.22412	6.25256	6.52831						3.28461	4.31304	4.5888
245	FIBP_HUMAN	O43427	5171400	6448900	5508500	0	2387600	612800	1000900	0	258570	322450	275420	0	119380	30640	50045	0	80058000	52513000	54237000	0	24518000	0	0	0	4	5	3	0	2	1	1	0	6.71361	6.80949	6.74103		6.37796	5.78732	6.00039		5.41258	5.50846	5.44		5.07693	4.48629	4.69936
246	PPIH_HUMAN	O43447	1608600	963980	3347400	0	3343500	9703300	21234000	0	146230	87635	304310	0	303960	882120	1930400	0	0	0	0	0	0	0	57546000	0	1	1	1	0	1	1	1	0	6.20645	5.98407	6.52471		6.5242	6.98692	7.32703		5.16504	4.94268	5.48332		5.48282	5.94553	6.28565
247	HTRA2_HUMAN	O43464	2451700	9198600	6798900	0	183710	134320	6592200	0	106600	399940	295600	0	7987.5	5840.2	286620	0	40677000	73532000	93640000	0	0	0	0	0	4	9	5	0	1	1	1	0	6.38947	6.96372	6.83244		5.26413	5.12814	6.81903		5.02776	5.60199	5.4707		3.90241	3.76643	5.45731
248	MS18B_HUMAN	O43482	0	0	0	0	9643600	15200000	19254000	0	0	0	0	0	803640	1266700	1604500	0	0	0	0	0	81311000	86328000	0	0	0	0	0	0	2	2	2	0					6.98424	7.18184	7.28452						5.90506	6.10267	6.20534
249	ARK72_HUMAN	O43488	0	0	0	0	3115400	5340100	4205800	0	0	0	0	0	207690	356010	280390	0	0	0	0	0	22059000	31883000	0	0	0	0	0	0	3	3	2	0					6.49351	6.72755	6.62385						5.31742	5.55146	5.44776
250	ARK74_HUMAN	Q8NHP1	0	0	0	0	3115400	5340100	4205800	0	0	0	0	0	207690	356010	280390	0	0	0	0	0	22059000	31883000	0	0	0	0	0	0	3	3	2	0					6.49351	6.72755	6.62385						5.31742	5.55146	5.44776
251	E41L2_HUMAN	O43491	12262000	14732000	19795000	0	37881000	43264000	42127000	1755800	222950	267860	359920	0	688750	786630	765950	31924	66586000	87172000	93123000	0	97530000	94472000	99288000	0	7	9	9	0	10	14	16	2	7.08856	7.16826	7.29656		7.57842	7.63613	7.62456	6.24448	5.34821	5.42791	5.55621		5.83806	5.89577	5.8842
252	TGON2_HUMAN	O43493	0	0	0	0	13438000	19711000	23832000	0	0	0	0	0	516830	758120	916620	0	0	0	0	0	43577000	52911000	61711000	0	0	0	0	0	5	5	5	0					7.12833	7.29471	7.37716						5.71335	5.87974	5.96219
253	RA51C_HUMAN	O43502	0	0	0	0	374850	0	580890	0	0	0	0	0	23428	0	36306	0	0	0	0	0	0	0	2494400	0	0	0	0	0	1	0	0	0					5.57386		5.76409						4.36974		4.55998
254	XRCC3_HUMAN	O43542	0	4932900	0	0	714390	0	0	0	0	234900	0	0	34018	0	0	0	0	0	0	0	5271100	0	0	0	0	1	0	0	1	0	0	0		6.6931			5.85394					5.37088			4.53171
255	TGM5_HUMAN	O43548	136310	0	0	0	0	0	0	0	4130.7	0	0	0	0	0	0	0	509950	0	0	0	0	0	0	0	1	0	0	0	0	0	0	0	5.13453								3.61602
256	AKA10_HUMAN	O43572	544740	0	3327500	0	0	873880	2026000	0	17023	0	103990	0	0	27309	63313	0	0	0	17849000	0	0	0	0	0	1	0	2	0	0	1	2	0	5.73619		6.52212			5.94145	6.30664		4.23104		5.01699			4.43631	4.80149
257	DENR_HUMAN	O43583	0	0	0	0	2986900	14313000	59646000	0	0	0	0	0	331880	1590400	6627300	0	0	0	0	0	0	103200000	148850000	0	0	0	0	0	1	2	5	0					6.47522	7.15573	7.77558						5.52098	6.20151	6.82134
258	XPOT_HUMAN	O43592	202540	1629100	768580	0	111800000	212700000	336750000	0	4500.9	36201	17080	0	2484400	4726600	7483300	0	0	19040000	0	0	617570000	753310000	388520000	0	1	2	1	0	19	29	35	0	5.30651	6.21195	5.88569		8.04844	8.32777	8.52731		3.6533	4.55872	4.23249		6.39522	6.67455	6.87409
259	HAIR_HUMAN	O43593	1467300	4625900	6390500	0	0	0	0	1132100	25743	81157	112110	0	0	0	0	19861	7993300	17951000	20975000	0	0	0	0	0	4	5	4	0	0	0	0	1	6.16652	6.6652	6.80553					6.05388	4.41066	4.90933	5.04964
260	TIM44_HUMAN	O43615	0	438450	2611700	0	0	3453100	6504900	0	0	15119	90059	0	0	119070	224310	0	0	0	0	0	0	20017000	0	0	0	1	2	0	0	3	2	0		5.64192	6.41692			6.53821	6.81324			4.17952	4.95453			5.0758	5.35085
261	TPPC3_HUMAN	O43617	455610	0	812130	0	18891000	36055000	84446000	1120800	50624	0	90236	0	2099000	4006100	9382900	124530	18212000	0	16756000	0	196370000	130820000	215330000	0	2	0	2	0	6	7	6	2	5.65859		5.90963		7.27625	7.55697	7.92658	6.04953	4.70436		4.95538		6.32201	6.60272	6.97234
262	NCK2_HUMAN	O43639	0	0	0	0	0	1507100	1708000	0	0	0	0	0	0	65527	74260	0	0	0	0	0	0	8736600	0	0	0	0	0	0	0	2	1	0						6.17814	6.23249							4.81642	4.87075
263	PLRG1_HUMAN	O43660	30774000	5916000	1029400	1311000	4280900	4923400	8724200	3369700	1025800	197200	34315	43700	142700	164110	290810	112320	116680000	120110000	0	0	0	0	55791000	0	5	2	2	1	2	2	2	2	7.48818	6.77203	6.01258	6.1176	6.63154	6.69227	6.94073	6.52759	6.01106	5.29491	4.53548	4.64048	5.15442	5.21514	5.46361
264	PRC1_HUMAN	O43663	3102100	20407000	9906700	0	7616300	7716400	9270500	0	96942	637710	309590	0	238010	241140	289700	0	0	0	0	0	0	0	18366000	0	1	2	1	0	1	1	3	0	6.49166	7.30978	6.99593		6.88174	6.88741	6.9671		4.98651	5.80462	5.49079		5.3766	5.38227	5.46195
265	ZN207_HUMAN	O43670	8320600	11188000	7063900	4848300	10802000	11226000	37664000	2035700	594330	799120	504570	346310	771550	801830	2690300	145410	41638000	61277000	36236000	80805000	0	51940000	65284000	55912000	4	5	4	3	3	4	6	2	6.92015	7.04875	6.84904	6.68559	7.0335	7.05023	7.57593	6.30871	5.77403	5.90261	5.70292	5.53947	5.88736	5.90408	6.4298
266	ASNA_HUMAN	O43681	7994000	9714300	13120000	564290	5983400	6722600	11254000	545450	532930	647620	874640	37619	398890	448170	750300	36364	96546000	120100000	109580000	0	47003000	48714000	45827000	0	10	8	8	1	3	2	4	1	6.90276	6.98741	7.11793	5.7515	6.77695	6.82754	7.05131	5.73675	5.72667	5.81132	5.94183	4.57541	5.60085	5.65144	5.87523
267	BUB1_HUMAN	O43683	24277000	15900000	31730000	0	0	2885300	1993900	0	449580	294450	587590	0	0	53432	36923	0	90379000	56655000	120090000	0	0	11711000	0	0	15	11	13	0	0	2	3	0	7.3852	7.2014	7.50147			6.46019	6.2997		5.65281	5.46901	5.76907			4.7278	4.5673
268	BUB3_HUMAN	O43684	95283000	116800000	137410000	5054600	227040000	290710000	196920000	4901300	6352200	7786600	9160400	336970	15136000	19381000	13128000	326750	1146500000	1279600000	1252600000	142770000	1706300000	1604200000	929200000	144360000	15	20	17	3	15	14	16	4	7.97902	8.06744	8.13802	6.70369	8.3561	8.46346	8.29429	6.69031	6.80292	6.89135	6.96191	5.52759	7.18001	7.28738	7.1182
269	ACTN4_HUMAN	O43707	2808600	10315000	6873200	5275300	12291000	7343100	10360000	2847300	51066	187550	124970	95915	223470	133510	188370	51769	27942000	45262000	34071000	0	27282000	32799000	27502000	0	2	7	6	2	5	4	3	1	6.44849	7.01347	6.83716	6.72225	7.08959	6.86588	7.01536	6.45443	4.70813	5.27312	5.09681	4.98189	5.34922	5.12551	5.27501
270	BUD23_HUMAN	O43709	2703400	3122300	12782000	0	1476100	5598100	0	0	245760	283850	1162000	0	134190	508920	0	0	0	37654000	87804000	0	0	0	0	0	1	2	3	0	1	1	0	0	6.43191	6.49447	7.1066		6.16912	6.74804			5.39051	5.45309	6.06521		5.12772	5.70665
271	HTSF1_HUMAN	O43719	161460000	162500000	161360000	33943000	114530000	199200000	186010000	2698600	3165900	3186300	3163800	665560	2245700	3906000	3647200	52914	1161800000	655840000	759640000	490810000	504990000	555680000	674390000	73915000	34	43	35	10	28	33	30	2	8.20806	8.21085	8.2078	7.53075	8.05892	8.29929	8.26954	6.43114	6.5005	6.50329	6.50021	5.82319	6.35135	6.59173	6.56196
272	CYH3_HUMAN	O43739	0	0	0	0	0	610670	9015100	0	0	0	0	0	0	32140	474480	0	0	0	0	0	0	0	38712000	0	0	0	0	0	0	1	2	0						5.78581	6.95497							4.50705	5.67622
273	AP1G1_HUMAN	O43747	18030000	19295000	16852000	0	56070000	103450000	81114000	2964600	515130	551280	481500	0	1602000	2955800	2317500	84702	100470000	94417000	109610000	0	180370000	246030000	231110000	41444000	8	9	8	0	9	13	12	3	7.256	7.28544	7.22665		7.74873	8.01473	7.9091	6.47197	5.71192	5.74137	5.6826		6.20466	6.47068	6.36502
274	SNG1_HUMAN	O43759	0	0	0	0	7111700	32211000	33099000	0	0	0	0	0	1422300	6442100	6619900	0	0	0	0	0	110920000	135800000	90197000	0	0	0	0	0	2	3	4	0					6.85197	7.508	7.51981						6.15299	6.80903	6.82085
275	SNG2_HUMAN	O43760	899690	0	296110	0	40101000	55100000	104740000	2541400	128530	0	42301	0	5728800	7871400	14962000	363060	24270000	0	0	0	347630000	284980000	253230000	98186000	2	0	1	0	5	4	6	3	5.95409		5.47145		7.60316	7.74115	8.02011	6.40507	5.109		4.62635		6.75806	6.89605	7.17499
276	SGTA_HUMAN	O43765	24139000	29509000	81532000	0	50279000	123990000	174170000	0	2011600	2459100	6794300	0	4189900	10332000	14514000	0	358610000	534300000	761600000	0	331840000	617080000	585760000	0	5	7	12	0	9	10	10	0	7.38272	7.46995	7.91133		7.70139	8.09339	8.24097		6.30354	6.39078	6.83214		6.6222	7.01418	7.16179
277	SYNC_HUMAN	O43776	0	0	155520	0	9144700	3642400	8764200	0	0	0	7069.3	0	415670	165560	398370	0	0	0	0	0	0	15489000	16363000	0	0	0	1	0	2	2	3	0			5.19179		6.96117	6.56139	6.94271				3.84938		5.61875	5.21896	5.60029
278	MYO1B_HUMAN	O43795	0	0	151600	0	2509400	0	0	0	0	0	2445.2	0	40474	0	0	0	0	0	0	0	7619000	0	0	0	0	0	0	0	4	0	0	0			5.1807		6.39957						3.38831		4.60718
279	SSNA1_HUMAN	O43805	0	0	0	0	0	0	1616200	0	0	0	0	0	0	0	202020	0	0	0	0	0	0	0	4380000	0	0	0	0	0	0	0	1	0							6.2085								5.30539
280	CPSF5_HUMAN	O43809	207050	0	327880	0	555760	0	2642400	1022400	14789	0	23420	0	39697	0	188740	73026	0	0	0	0	4505800	0	0	0	1	0	1	0	1	0	1	2	5.31608		5.51571		5.74489		6.422	6.00962	4.16994		4.36959		4.59876		5.27586
281	LANC1_HUMAN	O43813	177730	0	0	0	466770000	545420000	495620000	754710	10455	0	0	0	27457000	32084000	29154000	44395	0	0	0	0	2776700000	3593500000	2291700000	0	0	0	0	0	12	14	15	1	5.24976				8.6691	8.73673	8.69515	5.87778	4.01932				7.43865	7.50629	7.4647
282	STRN_HUMAN	O43815	38473000	61705000	76404000	4198800	13638000	22175000	10864000	1093800	1012400	1623800	2010600	110500	358900	583540	285890	28784	215740000	289440000	416090000	61809000	48172000	57444000	44490000	0	17	29	28	3	8	11	6	1	7.58516	7.79032	7.88312	6.62313	7.13475	7.34586	7.03599	6.03894	6.00535	6.21053	6.30333	5.04336	5.55497	5.76607	5.4562
283	U3IP2_HUMAN	O43818	9889300	5085700	4133400	2083700	0	0	0	0	429970	221120	179710	90594	0	0	0	0	31554000	39646000	32820000	0	0	0	0	0	4	3	2	2	0	0	0	0	6.99517	6.70635	6.61631	6.31884					5.63344	5.34463	5.25457	4.9571
284	CU002_HUMAN	O43822	0	83068	856660	0	0	0	416010	0	0	5537.9	57111	0	0	0	27734	0	0	0	5305300	0	0	0	0	0	1	1	2	0	0	0	1	0		4.91943	5.93281				5.6191			3.74335	4.75672				4.44301
285	AKAP8_HUMAN	O43823	69048000	92027000	96707000	14232000	17724000	37509000	51758000	2155200	2557300	3408400	3581700	527110	656460	1389200	1917000	79824	402240000	386020000	474900000	219970000	115930000	110090000	125830000	0	15	19	19	7	7	13	14	1	7.83915	7.96392	7.98546	7.15327	7.24856	7.57414	7.71398	6.33349	6.40778	6.53255	6.55409	5.7219	5.81721	6.14276	6.28262
286	IDH3B_HUMAN	O43837	917450	1844700	1515500	0	27987000	126630000	163840000	0	43688	87843	72168	0	1332700	6029900	7802000	0	0	25351000	0	0	253760000	660970000	715380000	0	1	2	1	0	3	10	14	1	5.96258	6.26593	6.18056		7.44696	8.10254	8.21442		4.64036	4.94371	4.85834		6.12473	6.78031	6.89221
287	NRDC_HUMAN	O43847	3486500	5731600	4097700	0	103160000	191770000	193480000	0	69731	114630	81953	0	2063100	3835400	3869600	0	14931000	23264000	15149000	0	295190000	449680000	597400000	0	6	7	4	0	26	32	42	0	6.54239	6.75828	6.61254		8.01351	8.28278	8.28664		4.84343	5.0593	4.91356		6.31452	6.58381	6.58767
288	CALU_HUMAN	O43852	2223900	3959000	3524700	0	0	3868400	1670800	0	138990	247440	220290	0	0	241770	104420	0	31857000	40327000	36548000	0	0	0	0	0	2	4	2	0	0	1	1	0	6.34712	6.59759	6.54712			6.58753	6.22292		5.14298	5.39347	5.34299			5.3834	5.01878
289	SAHH2_HUMAN	O43865	72590000	62115000	33714000	3304200	182010000	291890000	349330000	0	2791900	2389000	1296700	127080	7000400	11226000	13436000	0	479010000	486580000	296420000	85315000	942390000	969280000	833320000	0	12	10	7	4	18	26	22	0	7.86088	7.7932	7.52781	6.51907	8.2601	8.46522	8.54324		6.4459	6.37822	6.11284	5.10408	6.84512	7.05023	7.12827
290	KIF1C_HUMAN	O43896	548350	0	0	0	0	0	0	0	8989.4	0	0	0	0	0	0	0	2051400	0	0	0	0	0	0	0	1	0	0	0	0	0	0	0	5.73906								3.95373
291	ORC5_HUMAN	O43913	0	0	0	0	832940	1315900	4762400	0	0	0	0	0	33318	52636	190490	0	0	0	0	0	0	7628100	0	0	0	0	0	0	1	2	2	0					5.92061	6.11922	6.67783						4.52268	4.72128	5.27987
292	ORC4_HUMAN	O43929	0	0	0	0	3636600	11580000	8323700	449100	0	0	0	0	145460	463190	332950	17964	0	0	0	0	36792000	52158000	40752000	0	0	0	0	0	3	2	2	1					6.5607	7.06371	6.92032	5.65234					5.16274	5.66576	5.52238
293	PEX1_HUMAN	O43933	0	0	0	0	2207400	10002000	3914300	0	0	0	0	0	38727	175470	68672	0	0	0	0	0	0	25299000	0	0	0	0	0	0	1	3	2	0					6.34388	7.00009	6.59265						4.58801	5.2442	4.83678
294	RAD21_HUMAN	O60216	2782400	9365700	4222700	0	0	2790000	3621800	1271100	107020	360220	162410	0	0	107310	139300	48888	27184000	37044000	20124000	0	0	9707400	0	0	3	8	7	0	0	2	1	1	6.44442	6.97154	6.62559			6.4456	6.55892	6.10418	5.02946	5.55657	5.21061			5.03064	5.14395
295	AK1BA_HUMAN	O60218	558190	2304400	4312100	0	0	0	3778600	0	27910	115220	215600	0	0	0	188930	0	0	33240000	32510000	0	0	0	17924000	0	1	4	4	0	0	0	1	0	5.74678	6.36256	6.63469				6.57733		4.44576	5.06153	5.33365				5.2763
296	DHX16_HUMAN	O60231	4089900	13799000	3878200	1595200	6862500	8402100	1285600	0	81798	275990	77563	31903	137250	168040	25712	0	26886000	47836000	26504000	0	27996000	21086000	9376300	0	4	9	4	1	5	7	3	0	6.61171	7.13985	6.58863	6.20282	6.83648	6.92439	6.10911		4.91274	5.44089	4.88965	4.50383	5.13751	5.22541	4.41014
297	SSA27_HUMAN	O60232	126750000	82135000	306170000	0	1996100	5727200	19115000	0	10563000	6844500	25514000	0	166340	477260	1592900	0	1528100000	636210000	2052600000	0	0	180460000	322670000	0	3	3	4	0	1	3	3	0	8.10295	7.91453	8.48596		6.30018	6.75794	7.28137		7.02379	6.83534	7.40678		5.221	5.67876	6.20219
298	MED14_HUMAN	O60244	319230	154010	110680	0	0	0	186570	0	4626.5	2232	1604.1	0	0	0	2703.9	0	0	0	0	0	0	0	535250	0	1	1	1	0	0	0	0	0	5.5041	5.18755	5.04407				5.27084		3.66525	3.34869	3.20523				3.43199
299	KPRB_HUMAN	O60256	31693000	30486000	65643000	1765000	9047800	18414000	12663000	2280200	1377900	1325500	2854000	76739	393380	800620	550560	99139	267150000	373640000	450980000	48034000	154440000	142240000	136930000	0	13	11	17	2	5	5	7	1	7.50096	7.4841	7.81719	6.24674	6.95654	7.26515	7.10254	6.35797	6.13922	6.12238	6.45545	4.88502	5.59481	5.90343	5.7408
300	KLK8_HUMAN	O60259	0	0	0	0	0	0	17986000	0	0	0	0	0	0	0	2248300	0	0	0	0	0	0	0	48744000	0	0	0	0	0	0	0	2	0							7.25493								6.35185
301	SMCA5_HUMAN	O60264	19561000	14383000	48530000	0	24894000	34804000	25758000	2870100	355660	261510	882360	0	452610	632810	468330	52185	110760000	86973000	169680000	0	75181000	65289000	67264000	34574000	8	14	18	0	12	9	8	3	7.29139	7.15785	7.68601		7.39609	7.54163	7.41091	6.4579	5.55104	5.41749	5.94565		5.65572	5.80127	5.67055
302	JIP4_HUMAN	O60271	35718000	28021000	73690000	0	17194000	38540000	13439000	0	533100	418220	1099900	0	256620	575220	200580	0	131140000	113390000	245260000	0	59683000	99845000	39022000	0	17	19	25	0	8	10	6	0	7.55289	7.44748	7.86741		7.23538	7.58591	7.12837		5.72681	5.6214	6.04135		5.40929	5.75983	5.30229
303	ZC3H1_HUMAN	O60293	0	2291200	0	0	0	0	0	0	0	25457	0	0	0	0	0	0	0	2545100	0	0	0	0	0	0	0	1	0	0	0	0	0	0		6.36006								4.40581
304	TYW4_HUMAN	O60294	0	0	0	0	0	368600	8973300	0	0	0	0	0	0	12287	299110	0	0	0	0	0	0	0	20318000	0	0	0	0	0	0	1	6	0						5.56656	6.95295							4.08945	5.47583
305	TRAK2_HUMAN	O60296	163040	0	232140	0	0	0	0	0	3882	0	5527.1	0	0	0	0	0	0	0	1242800	0	0	0	0	0	1	0	1	0	0	0	0	0	5.21229		5.36575						3.58906		3.7425
306	AQR_HUMAN	O60306	20917000	26689000	19351000	0	15945000	33296000	32769000	0	307600	392480	284570	0	234490	489640	481900	0	70754000	90497000	82252000	0	68444000	78475000	86766000	0	13	21	14	0	10	12	17	0	7.3205	7.42633	7.2867		7.20262	7.52239	7.51546		5.48799	5.59382	5.45419		5.37012	5.68988	5.68296
307	OPA1_HUMAN	O60313	0	418000	0	0	8301500	25189000	23495000	0	0	7740.8	0	0	153730	466470	435090	0	0	0	0	0	41278000	65431000	47026000	0	0	1	0	0	5	5	4	0		5.62118			6.91916	7.40121	7.37098			3.88879			5.18676	5.66882	5.63858
308	GANP_HUMAN	O60318	11663000	1743200	22343000	0	0	2476500	1869200	0	149520	22349	286450	0	0	31750	23964	0	22360000	0	16902000	0	0	0	12053000	0	3	2	1	0	0	1	2	0	7.06681	6.24135	7.34914			6.39384	6.27166		5.1747	4.34926	5.45705			4.50174	4.37956
309	KIF1B_HUMAN	O60333	24449000	11303000	21709000	0	54935000	84003000	122080000	0	254680	117740	226130	0	572240	875040	1271700	0	117930000	71155000	98917000	0	180960000	217970000	245710000	0	7	6	9	0	13	20	30	0	7.38826	7.05319	7.33664		7.73985	7.92429	8.08664		5.40599	5.07092	5.35436		5.75758	5.94203	6.10438
310	KDM1A_HUMAN	O60341	110150000	139440000	96327000	45197000	73104000	115940000	86204000	14377000	2977000	3768600	2603400	1221500	1975800	3133500	2329800	388560	532690000	588670000	503730000	756190000	206550000	264870000	237690000	171590000	24	38	30	13	23	19	17	7	8.04198	8.14439	7.98375	7.65511	7.86394	8.06423	7.93553	7.15767	6.47378	6.57618	6.41554	6.08689	6.29574	6.49603	6.36732
311	TBCD4_HUMAN	O60343	11868000	12243000	11862000	0	3049600	12554000	45549000	0	188380	194340	188280	0	48407	199280	723000	0	52803000	60277000	69655000	0	23315000	52029000	63613000	0	12	12	12	0	5	6	14	0	7.07438	7.08789	7.07416		6.48424	7.09878	7.65848		5.27503	5.28856	5.2748		4.68491	5.29946	5.85914
312	ECE2_HUMAN	O60344	0	0	0	0	0	284990	6247900	0	0	0	0	0	0	6333.1	138840	0	0	0	0	0	0	0	16932000	0	0	0	0	0	0	0	1	0						5.45483	6.79573							3.80162	5.14251
313	EVI5_HUMAN	O60447	0	0	0	0	2842700	7257500	6882400	0	0	0	0	0	72891	186090	176470	0	0	0	0	0	15666000	15731000	14788000	0	0	0	0	0	2	3	2	0					6.45373	6.86079	6.83774						4.86267	5.26972	5.24667
314	MA1A2_HUMAN	O60476	0	0	0	0	2194600	0	1184900	0	0	0	0	0	78380	0	42317	0	0	0	0	0	0	0	2682800	0	0	0	0	0	1	0	1	0					6.34136		6.07368						4.89421		4.62651
315	ACSL4_HUMAN	O60488	839580	0	0	0	43962000	46019000	50582000	0	23988	0	0	0	1256100	1314800	1445200	0	0	0	0	0	135710000	140150000	126700000	0	1	0	0	0	9	10	14	0	5.92406				7.64308	7.66294	7.704		4.37999				6.09902	6.11886	6.15993
316	SNX3_HUMAN	O60493	1178300	0	2647900	0	0	0	0	0	117830	0	264790	0	0	0	0	0	0	0	16398000	0	0	0	0	0	1	0	1	0	0	0	0	0	6.07126		6.4229						5.07126		5.4229
317	STX10_HUMAN	O60499	0	0	0	0	0	0	740630	0	0	0	0	0	0	0	67330	0	0	0	0	0	0	0	2007200	0	0	0	0	0	0	0	1	0							5.8696								4.82821
318	OGA_HUMAN	O60502	3488500	2942700	9022900	0	3566800	11265000	28956000	0	75838	63971	196150	0	77540	244880	629480	0	36256000	20494000	42867000	0	24202000	16805000	48012000	0	4	6	4	0	3	4	7	0	6.54264	6.46875	6.95535		6.55228	7.05173	7.46174		4.87989	4.80598	5.29259		4.88953	5.38895	5.79898
319	VINEX_HUMAN	O60504	0	0	0	0	0	632350	14486000	0	0	0	0	0	0	16641	381220	0	0	0	0	0	0	24819000	39727000	0	0	0	0	0	0	2	4	0						5.80096	7.16095							4.22118	5.58118
320	HNRPQ_HUMAN	O60506	557520000	330680000	379980000	115220000	137460000	176880000	224360000	147250000	17423000	10334000	11874000	3600600	4295500	5527600	7011400	4601700	2131200000	2177000000	1792200000	1655300000	749470000	911030000	895820000	2067100000	52	48	44	22	27	25	24	20	8.74626	8.51941	8.57976	8.06153	8.13818	8.24768	8.35095	8.16806	7.24112	7.01427	7.0746	6.55637	6.63301	6.74254	6.8458
321	NEMF_HUMAN	O60524	45042000	50361000	41582000	2062900	61403000	83907000	38768000	13909000	900830	1007200	831630	41258	1228100	1678100	775370	278170	206340000	199260000	187360000	0	168460000	150580000	95624000	173930000	13	22	15	1	19	19	14	5	7.65362	7.70209	7.61891	6.31448	7.78819	7.9238	7.58847	7.1433	5.95464	6.00312	5.91993	4.61551	6.08923	6.22482	5.88951
322	GMDS_HUMAN	O60547	15508000	10755000	39500000	0	415710000	715760000	966600000	0	596450	413650	1519200	0	15989000	27529000	37177000	0	310830000	266390000	485720000	0	3017100000	3601000000	4273400000	0	6	5	10	0	22	25	31	0	7.19056	7.03161	7.5966		8.61879	8.85477	8.98525		5.77557	5.61663	6.18161		7.20382	7.43979	7.57027
323	CCNT1_HUMAN	O60563	47260000	39135000	47557000	0	470120	4835900	12530000	0	1817700	1505200	1829100	0	18082	186000	481930	0	231760000	271690000	196650000	0	0	0	100300000	0	13	10	14	0	1	2	2	0	7.67449	7.59257	7.67721		5.67221	6.68448	7.09795		6.25952	6.17759	6.26224		4.25725	5.26951	5.68298
324	BUB1B_HUMAN	O60566	152720000	155070000	150670000	0	22119000	83543000	324990000	0	2679300	2720600	2643400	0	388060	1465700	5701600	0	1018000000	849790000	559940000	0	175570000	425570000	788660000	0	30	49	54	0	9	28	60	0	8.1839	8.19053	8.17803		7.34477	7.92191	8.51187		6.42802	6.43466	6.42216		5.5889	6.16605	6.756
325	PLOD3_HUMAN	O60568	5672900	2958700	1079400	1830700	3693200	3271500	2621100	0	131930	68808	25102	42575	85889	76081	60955	0	20849000	12067000	0	0	25312000	0	10497000	0	5	3	1	2	2	2	2	0	6.75381	6.4711	6.03318	6.26262	6.5674	6.51475	6.41848		5.12034	4.83764	4.39971	4.62915	4.93394	4.88128	4.78501
326	IF4E2_HUMAN	O60573	4213000	2288200	9051100	0	16608000	6490000	80289000	426280	324080	176020	696230	0	1277500	499230	6176100	32791	68805000	89190000	111670000	0	90678000	63767000	106850000	0	2	2	2	0	3	3	6	1	6.62459	6.35949	6.9567		7.22032	6.81224	7.90466	5.62969	5.51065	5.24556	5.84275		6.10636	5.6983	6.79071
327	CCNT2_HUMAN	O60583	3436900	2878300	6349600	0	0	0	0	0	114560	95943	211650	0	0	0	0	0	0	22322000	29420000	0	0	0	0	0	2	2	5	0	0	0	0	0	6.53617	6.45914	6.80275						5.05903	4.98201	5.32562
328	TLR2_HUMAN	O60603	0	0	0	0	3528400	5895300	0	0	0	0	0	0	78410	131010	0	0	0	0	0	0	0	34175000	0	0	0	0	0	0	1	1	0	0					6.54758	6.77051							4.89437	5.1173
329	DIAP1_HUMAN	O60610	146320000	150340000	291000000	643290	191740000	326780000	295480000	5724800	2438600	2505600	4850000	10722	3195600	5446400	4924700	95414	665550000	557340000	1084100000	0	608520000	687220000	657350000	139760000	35	41	44	1	35	44	45	2	8.1653	8.17707	8.46389	5.80841	8.28271	8.51426	8.47053	6.75776	6.38714	6.39891	6.68574	4.03028	6.50455	6.73611	6.69238
330	EXOC3_HUMAN	O60645	24113000	18838000	30889000	6668200	29492000	30135000	34610000	11920000	669790	523270	858030	185230	819230	837080	961380	331120	104630000	131510000	129440000	0	121760000	101260000	87895000	0	9	4	8	4	7	7	6	9	7.38225	7.27503	7.4898	6.82401	7.4697	7.47907	7.5392	7.07628	5.82594	5.71873	5.9335	5.26771	5.91341	5.92277	5.9829
331	PLIN3_HUMAN	O60664	0	1413700	3063100	0	17303000	50122000	98365000	0	0	54373	117810	0	665490	1927800	3783300	0	0	43434000	98208000	0	137620000	240410000	355500000	0	0	3	6	0	8	11	18	0		6.15036	6.48616		7.23812	7.70003	7.99284			4.73538	5.07118		5.82314	6.28506	6.57787
332	ANM3_HUMAN	O60678	2295300	0	1362200	0	40632000	33848000	48358000	0	99795	0	59227	0	1766600	1471600	2102500	0	0	0	20863000	0	143910000	103050000	179090000	0	1	0	2	0	7	8	10	0	6.36084		6.13424		7.60887	7.52953	7.68447		4.99911		4.77252		6.24714	6.16779	6.32274
333	IMA7_HUMAN	O60684	9028700	17876000	13836000	564200	6471500	24688000	76568000	459440	392550	777200	601560	24530	281370	1073400	3329100	19976	57201000	88942000	142720000	0	62107000	87258000	83808000	0	3	6	5	1	3	3	7	1	6.95563	7.25227	7.14101	5.75143	6.811	7.39249	7.88405	5.66223	5.59389	5.89053	5.77928	4.3897	5.44928	6.03076	6.52233
334	UGDH_HUMAN	O60701	0	0	0	0	11045000	5769700	12867000	725860	0	0	0	0	394460	206060	459530	25924	0	0	0	0	43941000	31572000	28987000	0	0	0	0	0	5	3	5	1					7.04317	6.76115	7.10948	5.86085					5.596	5.31399	5.66231
335	CTND1_HUMAN	O60716	7009800	9151300	3917900	450590	101410000	132040000	215840000	5588800	146040	190650	81622	9387.2	2112600	2750900	4496700	116430	121630000	106030000	74987000	0	343670000	343040000	391360000	115500000	8	10	7	1	26	25	34	4	6.84571	6.96148	6.59305	5.65378	8.00608	8.12071	8.33413	6.74732	5.16447	5.28024	4.91181	3.97254	6.32482	6.43947	6.65289
336	SNX2_HUMAN	O60749	370320	1029600	6667500	235360	4355200	4464500	5206100	0	13716	38135	246940	8716.9	161310	165350	192820	0	0	0	31177000	0	16424000	21357000	30245000	0	1	1	4	1	4	3	3	0	5.56858	6.01267	6.82396	5.37173	6.63901	6.64977	6.71651		4.13723	4.58132	5.39259	3.94036	5.20766	5.2184	5.28515
337	USO1_HUMAN	O60763	22118000	27467000	36678000	547390	24373000	62741000	44771000	2953000	514370	638760	852980	12730	566820	1459100	1041200	68675	136590000	122940000	191240000	0	103910000	132330000	125640000	46649000	9	9	14	1	8	11	7	2	7.34475	7.43881	7.56441	5.7383	7.38691	7.79755	7.651	6.47026	5.71128	5.80534	5.93094	4.10483	5.75345	6.16409	6.01753
338	H2B1C_HUMAN	P62807	35582000	31737000	78018000	99293000	34694000	14460000	16408000	11359000	5083100	4533900	11145000	14185000	4956300	2065700	2344100	1622700	557870000	614850000	464160000	1893200000	225000000	231920000	161680000	225770000	6	7	9	17	8	5	3	5	7.55123	7.50157	7.89219	7.99692	7.54025	7.16017	7.21506	7.05534	6.70613	6.65647	7.04708	7.15183	6.69516	6.31507	6.36998
339	H2BFS_HUMAN	P57053	35582000	31737000	78018000	99293000	34694000	14460000	16408000	11359000	5083100	4533900	11145000	14185000	4956300	2065700	2344100	1622700	557870000	614850000	464160000	1893200000	225000000	231920000	161680000	225770000	6	7	9	17	8	5	3	5	7.55123	7.50157	7.89219	7.99692	7.54025	7.16017	7.21506	7.05534	6.70613	6.65647	7.04708	7.15183	6.69516	6.31507	6.36998
340	H2B1K_HUMAN	O60814	35582000	31737000	78018000	99293000	34694000	14460000	16408000	11359000	5083100	4533900	11145000	14185000	4956300	2065700	2344100	1622700	557870000	614850000	464160000	1893200000	225000000	231920000	161680000	225770000	6	7	9	17	8	5	3	5	7.55123	7.50157	7.89219	7.99692	7.54025	7.16017	7.21506	7.05534	6.70613	6.65647	7.04708	7.15183	6.69516	6.31507	6.36998
341	H2B1L_HUMAN	Q99880	35582000	31737000	78018000	99293000	34694000	14460000	16408000	11359000	5083100	4533900	11145000	14185000	4956300	2065700	2344100	1622700	557870000	614850000	464160000	1893200000	225000000	231920000	161680000	225770000	6	7	9	17	8	5	3	5	7.55123	7.50157	7.89219	7.99692	7.54025	7.16017	7.21506	7.05534	6.70613	6.65647	7.04708	7.15183	6.69516	6.31507	6.36998
342	H2B1M_HUMAN	Q99879	35582000	31737000	78018000	99293000	34694000	14460000	16408000	11359000	5083100	4533900	11145000	14185000	4956300	2065700	2344100	1622700	557870000	614850000	464160000	1893200000	225000000	231920000	161680000	225770000	6	7	9	17	8	5	3	5	7.55123	7.50157	7.89219	7.99692	7.54025	7.16017	7.21506	7.05534	6.70613	6.65647	7.04708	7.15183	6.69516	6.31507	6.36998
343	H2B1N_HUMAN	Q99877	35582000	31737000	78018000	99293000	34694000	14460000	16408000	11359000	5083100	4533900	11145000	14185000	4956300	2065700	2344100	1622700	557870000	614850000	464160000	1893200000	225000000	231920000	161680000	225770000	6	7	9	17	8	5	3	5	7.55123	7.50157	7.89219	7.99692	7.54025	7.16017	7.21506	7.05534	6.70613	6.65647	7.04708	7.15183	6.69516	6.31507	6.36998
344	H2B1H_HUMAN	Q93079	35582000	31737000	78018000	99293000	34694000	14460000	16408000	11359000	5083100	4533900	11145000	14185000	4956300	2065700	2344100	1622700	557870000	614850000	464160000	1893200000	225000000	231920000	161680000	225770000	6	7	9	17	8	5	3	5	7.55123	7.50157	7.89219	7.99692	7.54025	7.16017	7.21506	7.05534	6.70613	6.65647	7.04708	7.15183	6.69516	6.31507	6.36998
345	H2B2F_HUMAN	Q5QNW6	35582000	31737000	78018000	99293000	34694000	14460000	16408000	11359000	5083100	4533900	11145000	14185000	4956300	2065700	2344100	1622700	557870000	614850000	464160000	1893200000	225000000	231920000	161680000	225770000	6	7	9	17	8	5	3	5	7.55123	7.50157	7.89219	7.99692	7.54025	7.16017	7.21506	7.05534	6.70613	6.65647	7.04708	7.15183	6.69516	6.31507	6.36998
346	H2B1D_HUMAN	P58876	35582000	31737000	78018000	99293000	34694000	14460000	16408000	11359000	5083100	4533900	11145000	14185000	4956300	2065700	2344100	1622700	557870000	614850000	464160000	1893200000	225000000	231920000	161680000	225770000	6	7	9	17	8	5	3	5	7.55123	7.50157	7.89219	7.99692	7.54025	7.16017	7.21506	7.05534	6.70613	6.65647	7.04708	7.15183	6.69516	6.31507	6.36998
347	F262_HUMAN	O60825	10505000	7708800	20736000	0	50011000	82991000	108970000	0	300160	220250	592460	0	1428900	2371200	3113600	0	69575000	91686000	129510000	0	254120000	223010000	248520000	0	3	5	9	0	13	14	13	0	7.0214	6.88699	7.31672		7.69907	7.91903	8.03731		5.47735	5.34292	5.77266		6.155	6.37497	6.49326
348	CCD22_HUMAN	O60826	11137000	1860600	12954000	382030	7993800	35964000	66227000	0	309360	51684	359850	10612	222050	998990	1839600	0	62057000	19438000	60250000	0	46759000	103550000	146860000	0	7	3	10	1	10	10	17	0	7.04677	6.26965	7.1124	5.5821	6.90275	7.55587	7.82104		5.49046	4.71336	5.55612	4.0258	5.34645	5.99956	6.26472
349	DKC1_HUMAN	O60832	78641000	58246000	52409000	5228100	32483000	63801000	42236000	6186500	2536800	1878900	1690600	168650	1047900	2058100	1362400	199560	369630000	351420000	262060000	98949000	203160000	204220000	120880000	135500000	16	11	16	2	9	10	8	5	7.89565	7.76527	7.71941	6.71834	7.51166	7.80483	7.62568	6.79145	6.40429	6.2739	6.22804	5.22699	6.02032	6.31347	6.1343
350	IF2P_HUMAN	O60841	6585100	10114000	12373000	1644800	8912500	8424800	24837000	915290	131700	202290	247460	32896	178250	168500	496750	18306	21114000	0	14012000	0	21882000	20019000	28245000	0	5	3	4	1	6	6	11	1	6.81856	7.00492	7.09248	6.21611	6.95	6.92556	7.3951	5.96156	5.11959	5.30597	5.39351	4.51714	5.25103	5.2266	5.69614
351	DNJA2_HUMAN	O60884	540350000	489530000	357520000	23251000	1752100000	2818200000	2946700000	16951000	24561000	22251000	16251000	1056800	79639000	128100000	133940000	770510	6103500000	6396100000	5067300000	925300000	11018000000	13690000000	12893000000	466020000	41	48	37	7	46	47	49	6	8.73268	8.68978	8.5533	7.36644	9.24356	9.44997	9.46934	7.2292	7.39025	7.34735	7.21088	6.02399	7.90113	8.10755	8.12691
352	TBL1X_HUMAN	O60907	578980	0	0	0	0	0	0	0	21444	0	0	0	0	0	0	0	2872000	0	0	0	0	0	0	0	1	0	0	0	0	0	0	0	5.76266								4.33131
353	HUS1_HUMAN	O60921	0	178960	950090	0	0	671240	40410000	0	0	13766	73084	0	0	51633	3108500	0	0	0	0	0	0	3950200	0	0	0	1	1	0	0	1	2	0		5.25276	5.97776			5.82688	7.60649			4.13881	4.86382			4.71293	6.49255
354	PFD1_HUMAN	O60925	1748600	1814600	1612400	0	11204000	3876600	16688000	0	218580	226820	201550	0	1400500	484570	2086000	0	35085000	43081000	0	0	55877000	27488000	0	0	2	2	1	0	3	2	2	0	6.24269	6.25878	6.20747		7.04937	6.58845	7.2224		5.33961	5.35568	5.30438		6.14628	5.68536	6.31931
355	NBN_HUMAN	O60934	1041600	1917000	481960	400340	0	0	0	0	24801	45642	11475	9531.9	0	0	0	0	0	9754000	0	0	0	0	0	0	2	2	1	1	0	0	0	0	6.0177	6.28262	5.68301	5.60243					4.39447	4.65936	4.05975	3.97918
356	NOL3_HUMAN	O60936	0	0	0	0	0	0	929380	0	0	0	0	0	0	0	116170	0	0	0	0	0	0	0	2518700	0	0	0	0	0	0	0	1	0							5.96819								5.06509
357	MCE1_HUMAN	O60942	7261500	14452000	2269600	431230	9777300	2633100	30022000	4479800	242050	481730	75654	14374	325910	87769	1000700	149330	43627000	63241000	0	0	40104000	0	0	97700000	4	3	1	1	3	1	3	2	6.86103	7.15993	6.35595	5.63471	6.99022	6.42047	7.47744	6.65126	5.38391	5.6828	4.87883	4.15758	5.5131	4.94334	6.0003
358	SRGP2_HUMAN	O75044	2492800	1699900	1088300	0	12880000	43312000	55175000	0	49857	33997	21766	0	257610	866240	1103500	0	19087000	0	0	0	61158000	108700000	115850000	0	2	1	1	0	5	13	12	0	6.39669	6.23042	6.03675		7.10992	7.63661	7.74174		4.69773	4.53144	4.33778		5.41096	5.93764	6.04277
359	WDR1_HUMAN	O75083	4408700	261660	225680	0	9912100	9212000	14926000	0	146960	8721.9	7522.7	0	330400	307070	497530	0	0	0	0	0	40597000	0	43764000	0	2	1	1	0	5	1	1	0	6.64431	5.41774	5.35349		6.99617	6.96435	7.17394		5.1672	3.94061	3.87637		5.51904	5.48724	5.69682
360	N4BP1_HUMAN	O75113	1232800	1343600	0	0	0	2020800	981930	0	25160	27421	0	0	0	41242	20039	0	0	0	0	0	0	0	4216500	0	1	1	0	0	0	0	1	0	6.09089	6.12827				6.30552	5.99208		4.40071	4.43808				4.61534	4.30188
361	ROCK2_HUMAN	O75116	30730000	70478000	66653000	0	116910000	117790000	166230000	0	384130	880980	833160	0	1461400	1472300	2077900	0	179100000	229200000	242770000	0	298770000	364360000	435350000	0	14	18	26	0	25	25	36	0	7.48756	7.84805	7.82382		8.06785	8.07111	8.22071		5.58448	5.94497	5.92073		6.16477	6.168	6.31762
362	CLAP2_HUMAN	O75122	5367700	6000500	2780500	0	14931000	19808000	36485000	0	70627	78954	36586	0	196460	260630	480060	0	28044000	37546000	35224000	0	71052000	66231000	73687000	0	5	8	5	0	7	8	10	0	6.72979	6.77819	6.44412		7.17409	7.29684	7.56211		4.84897	4.89737	4.56331		5.29327	5.41602	5.6813
363	CPNE3_HUMAN	O75131	0	0	0	0	18493000	44482000	254010000	0	0	0	0	0	770550	1853400	10584000	0	0	0	0	0	127240000	206260000	482620000	0	1	0	0	0	6	5	12	0					7.26701	7.64818	8.40485						5.8868	6.26797	7.02465
364	HIP1R_HUMAN	O75146	986420	1327800	150610	0	9477200	28678000	38153000	0	15658	21076	2390.7	0	150430	455210	605600	0	6844900	10867000	0	0	31386000	67506000	89611000	0	2	2	1	0	3	8	11	0	5.99406	6.12313	5.17785		6.97668	7.45755	7.58153		4.19474	4.32379	3.37853		5.17733	5.65821	5.78219
365	OBSL1_HUMAN	O75147	680240	1675800	4556100	0	8261000	4468900	8563200	0	7393.9	18215	49523	0	89794	48575	93078	0	0	0	13432000	0	18993000	23412000	20781000	0	1	2	4	0	4	4	3	0	5.83266	6.22422	6.65859		6.91703	6.6502	6.93264		3.86887	4.26043	4.69481		4.95325	4.68641	4.96885
366	BRE1B_HUMAN	O75150	11738000	13668000	21286000	0	51545000	121310000	85417000	0	234770	273370	425710	0	1030900	2426200	1708300	0	105490000	134330000	133270000	0	159200000	186400000	197800000	0	11	14	13	0	20	25	27	0	7.06959	7.1357	7.32809		7.71219	8.0839	7.93154		5.37064	5.43675	5.62911		6.01322	6.38493	6.23256
367	CLU_HUMAN	O75153	430380000	477730000	615400000	0	462230000	517060000	573350000	1209400	6329100	7025500	9049900	0	6797400	7603800	8431600	17785	1585800000	1680500000	1940400000	0	1412300000	1396600000	1850300000	0	50	80	53	0	45	52	53	1	8.63385	8.67918	8.78916		8.66486	8.71354	8.75842	6.08257	6.80134	6.84668	6.95664		6.83234	6.88103	6.92591
368	T22D2_HUMAN	O75157	1510100	1183200	2342900	0	0	0	3002300	0	125840	98599	195240	0	0	0	250190	0	0	0	12543000	0	0	0	0	0	1	2	2	0	0	0	1	0	6.17901	6.07306	6.36975				6.47745		5.09982	4.99387	5.29057				5.39827
369	DJC13_HUMAN	O75165	10041000	2798700	14124000	2163300	499070000	518910000	416200000	7256000	89648	24989	126110	19315	4456000	4633100	3716000	64786	18709000	15068000	10581000	6024500	789850000	866770000	542250000	18396000	11	7	9	2	109	85	83	3	7.00178	6.44696	7.14996	6.33512	8.69816	8.71509	8.6193	6.8607	4.95254	4.39775	5.10075	4.28589	6.64895	6.66587	6.57008
370	PP6R2_HUMAN	O75170	1778000	4997000	6520900	0	9371200	2736100	10394000	0	36286	101980	133080	0	191250	55838	212130	0	0	30026000	31661000	0	21645000	13895000	15371000	0	1	7	8	0	4	4	5	0	6.24993	6.69871	6.81431		6.9718	6.43713	7.01678		4.55974	5.00852	5.12411		5.2816	4.74693	5.3266
371	CNOT3_HUMAN	O75175	58451000	78750000	57360000	3545400	13696000	20123000	18518000	1671800	3076400	4144700	3018900	186600	720870	1059100	974630	87988	305840000	369710000	311280000	26761000	76009000	87778000	62914000	0	13	18	16	2	6	7	6	1	7.76679	7.89625	7.75861	6.54967	7.13659	7.30369	7.26759	6.22318	6.48804	6.61749	6.47985	5.27091	5.85786	6.02494	5.98884
372	ANR17_HUMAN	O75179	63409000	142870000	108260000	0	809770	9723600	9820300	0	720560	1623500	1230200	0	9201.9	110500	111590	0	122930000	172820000	115560000	0	3239700	16489000	13027000	0	13	29	20	0	2	4	7	0	7.80215	8.15494	8.03447		5.90836	6.98783	6.99212		5.85767	6.21045	6.08998		3.96388	5.04336	5.04763
373	SIN3B_HUMAN	O75182	3233800	3017500	4786500	0	0	0	676240	0	54810	51144	81127	0	0	0	11462	0	12833000	11264000	16478000	0	0	0	0	0	4	4	3	0	0	0	1	0	6.50971	6.47965	6.68002				5.8301		4.73886	4.70879	4.90917				4.05926
374	DNJB6_HUMAN	O75190	10305000	19005000	15647000	1203900	58647000	117330000	111550000	1624700	792680	1461900	1203600	92608	4511300	9025500	8580900	124980	243930000	286920000	130060000	55646000	461550000	424460000	352520000	88538000	7	12	11	4	17	19	17	4	7.01305	7.27887	7.19443	6.08059	7.76825	8.06941	8.04747	6.21077	5.8991	6.16492	6.08048	4.96665	6.6543	6.95547	6.93353
375	GGCT_HUMAN	O75223	0	0	0	0	0	2104600	50337000	0	0	0	0	0	0	161890	3872100	0	0	0	0	0	0	34607000	114200000	0	0	0	0	0	1	2	4	0						6.32317	7.70189							5.20922	6.58795
376	NDUS7_HUMAN	O75251	0	0	0	0	0	0	2425300	0	0	0	0	0	0	0	242530	0	0	0	0	0	0	0	6572900	0	0	0	0	0	0	0	2	0							6.38477								5.38477
377	ZPR1_HUMAN	O75312	0	0	0	0	3108300	2531400	2406900	0	0	0	0	0	119550	97362	92572	0	0	0	0	0	0	0	5449700	0	0	0	0	0	2	1	2	0					6.49252	6.40336	6.38146						5.07755	4.98839	4.96648
378	NIPS2_HUMAN	O75323	44578000	38459000	135450000	0	32637000	68591000	122340000	0	2786100	2403700	8465900	0	2039800	4286900	7646300	0	793140000	454000000	784560000	0	321620000	318310000	272100000	0	5	5	9	0	4	9	11	0	7.64912	7.585	8.13178		7.51371	7.83627	8.08757		6.445	6.38088	6.92767		6.30959	6.63214	6.88345
379	HMMR_HUMAN	O75330	125910000	162490000	95392000	7618000	61682000	89869000	99081000	3948600	2798100	3610900	2119800	169290	1370700	1997100	2201800	87746	733860000	753570000	514500000	73073000	284200000	282290000	244070000	35515000	30	33	32	6	18	19	19	3	8.10006	8.21083	7.97951	6.88184	7.79016	7.95361	7.99599	6.59644	6.44686	6.55762	6.32629	5.22863	6.13694	6.3004	6.34278
380	PDCD6_HUMAN	O75340	0	0	0	0	55229000	132550000	197660000	0	0	0	0	0	5020800	12050000	17969000	0	0	0	0	0	604290000	529510000	599690000	0	0	0	0	0	8	12	14	0					7.74217	8.12238	8.29592						6.70077	7.08099	7.25452
381	VATG1_HUMAN	O75348	686670	571230	27273000	0	1883700	3707100	63852000	0	98096	81605	3896200	0	269100	529590	9121800	0	32272000	36420000	150520000	0	51117000	75333000	50082000	0	2	2	5	0	4	3	5	0	5.83675	5.75681	7.43573		6.27501	6.56903	7.80517		4.99165	4.91172	6.59064		5.42991	5.72394	6.96008
382	VPS4B_HUMAN	O75351	747470	6247900	0	896630	68278000	101430000	103840000	629440	29899	249910	0	35865	2731100	4057300	4153700	25178	0	0	0	0	330900000	323930000	268270000	0	1	1	0	1	11	12	11	1	5.87359	6.79573		5.95261	7.83428	8.00617	8.01636	5.79895	4.47566	5.39778		4.55467	6.43634	6.60824	6.61844
383	ZN217_HUMAN	O75362	1529300	4398600	3129000	0	0	0	0	0	25488	73310	52150	0	0	0	0	0	6848800	16060000	11069000	0	0	0	0	0	3	6	5	0	0	0	0	0	6.18449	6.64331	6.49541						4.40634	4.86516	4.71725
384	H2AY_HUMAN	O75367	332190	0	1396700	961060	0	0	0	0	18455	0	77595	53392	0	0	0	0	0	0	0	33063000	0	0	0	0	1	0	2	2	0	0	0	0	5.52139		6.1451	5.98275					4.26611		4.88983	4.72748
385	FLNB_HUMAN	O75369	422670000	1213200000	1984300000	89796000	1603700000	2745300000	3173100000	35845000	2976500	8543900	13974000	632370	11294000	19333000	22346000	252430	965190000	1387300000	1776900000	458210000	2732900000	3483600000	3933500000	354940000	77	135	147	21	157	166	197	6	8.626	9.08393	9.29761	7.95326	9.20512	9.43859	9.50148	7.55443	6.47371	6.93166	7.14532	5.80097	7.05285	7.2863	7.3492
386	NCOR1_HUMAN	O75376	31330000	71990000	69380000	1792700	0	0	1341200	0	241000	553770	533690	13790	0	0	10317	0	68965000	75785000	68023000	0	0	0	0	0	15	25	20	2	0	0	1	0	7.49596	7.85727	7.84123	6.25351			6.12749		5.38202	5.74333	5.72729	4.13956			4.01355
387	ULK1_HUMAN	O75385	0	0	417890	0	0	850970	1105300	0	0	0	8036.4	0	0	16365	21256	0	0	0	0	0	0	0	2502700	0	0	0	1	0	0	0	0	0			5.62106			5.92991	6.04348				3.90506			4.21392	4.32748
388	CISY_HUMAN	O75390	68620000	66714000	84193000	1074700	191820000	247160000	113190000	3562300	3611600	3511300	4431200	56564	10096000	13009000	5957400	187490	877410000	812220000	742290000	0	1288300000	1419600000	583230000	84609000	11	14	10	1	11	14	9	2	7.83645	7.82422	7.92528	6.03129	8.28289	8.39298	8.05381	6.55173	6.5577	6.54547	6.64652	4.75254	7.00415	7.11424	6.77506
389	SPAG7_HUMAN	O75391	0	0	0	0	0	187370	14901000	0	0	0	0	0	0	15614	1241800	0	0	0	0	0	0	0	40384000	0	0	0	0	0	0	1	4	0						5.2727	7.17322							4.19351	6.09405
390	SC22B_HUMAN	O75396	0	0	0	0	4468600	12585000	47750000	298870	0	0	0	0	319190	898930	3410700	21348	0	0	0	0	59708000	92924000	87067000	0	1	0	0	0	2	3	3	1					6.65017	7.09985	7.67897	5.47548					5.50405	5.95373	6.53284
391	PR40A_HUMAN	O75400	4789500	12171000	13084000	0	11021000	14069000	1549800	0	145140	368810	396480	0	333970	426320	46962	0	21514000	33557000	30096000	0	23047000	34570000	0	0	4	7	10	0	5	4	1	0	6.68029	7.08533	7.11674		7.04222	7.14826	6.19028		5.16179	5.5668	5.59822		5.52371	5.62974	4.67175
392	DPOLQ_HUMAN	O75417	0	1005700	0	0	0	0	0	0	0	7395.2	0	0	0	0	0	0	0	1117200	0	0	0	0	0	0	0	2	0	0	0	0	0	0		6.00247								3.86895
393	CDC45_HUMAN	O75419	0	0	0	0	1745100	14281000	23664000	812240	0	0	0	0	67119	549260	910170	31240	0	0	0	0	0	53000000	47660000	0	0	0	0	0	1	3	5	1					6.24182	7.15476	7.37409	5.90968					4.82685	5.73978	5.95912
394	GGYF1_HUMAN	O75420	2000600	745300	3503600	0	0	0	0	0	42566	15857	74545	0	0	0	0	0	9145800	0	10406000	0	0	0	0	0	2	0	3	0	0	0	0	0	6.30116	5.87233	6.54451						4.62906	4.20022	4.87242
395	VP26A_HUMAN	O75436	1602700	1385200	2744600	287300	7081200	13098000	13363000	0	84354	72905	144450	15121	372690	689370	703290	0	30721000	33436000	31618000	0	56782000	46971000	47548000	0	3	3	4	1	5	6	4	1	6.20485	6.14151	6.43848	5.45834	6.85011	7.1172	7.1259		4.92611	4.86276	5.15972	4.17958	5.57135	5.83845	5.84713
396	MPPB_HUMAN	O75439	11513000	7519700	9027200	0	6705300	21325000	23303000	0	442830	289220	347200	0	257900	820210	896280	0	118570000	100430000	98652000	0	54621000	91944000	123480000	0	7	8	7	0	5	5	4	0	7.06119	6.8762	6.95555		6.82642	7.32889	7.36741		5.64624	5.46123	5.54058		5.41145	5.91393	5.95244
397	MED24_HUMAN	O75448	1675200	1715300	240060	0	0	336320	132860	0	32847	33633	4707	0	0	6594.6	2605.2	0	10548000	8268100	0	0	0	0	0	0	2	3	0	0	1	3	1	0	6.22407	6.23434	5.38032			5.52675	5.12339		4.5165	4.52677	3.67274			3.81919	3.41584
398	KTNA1_HUMAN	O75449	984700	584800	0	0	0	0	522000	0	33955	20166	0	0	0	0	18000	0	4884500	0	0	0	0	0	0	0	1	0	0	0	0	0	0	0	5.9933	5.76701					5.71767		4.5309	4.30462					4.25527
399	E2F6_HUMAN	O75461	0	0	0	0	1097700	0	0	0	0	0	0	0	84440	0	0	0	0	0	0	0	3332900	0	0	0	0	0	0	0	0	0	0	0					6.04048								4.92655
400	PSIP1_HUMAN	O75475	7684000	6820100	19114000	2364400	9734600	12364000	17036000	0	274430	243570	682660	84445	347660	441570	608440	0	29934000	0	0	0	0	0	0	0	2	1	1	0	1	1	1	0	6.88559	6.83379	7.28135	6.37372	6.98832	7.09216	7.23137		5.43843	5.38662	5.8342	4.92657	5.54115	5.645	5.78422
401	NDUS3_HUMAN	O75489	234690	0	0	0	270250	11851000	34140000	0	13805	0	0	0	15897	697140	2008200	0	0	0	0	0	0	68437000	93830000	0	1	0	1	0	1	4	6	0	5.37049				5.43177	7.07375	7.53326		4.14004				4.20132	5.84332	6.30281
402	GEMI_HUMAN	O75496	0	0	0	0	0	1659300	0	0	0	0	0	0	0	237040	0	0	0	0	0	0	0	9764900	0	0	0	0	0	0	1	1	0	0						6.21992								5.37482
403	TAF5L_HUMAN	O75529	5439800	5525300	3754000	0	1136500	1914500	2890700	0	247260	251150	170640	0	51657	87021	131400	0	26229000	0	20891000	0	0	0	0	0	2	2	2	0	1	1	1	0	6.73558	6.74236	6.57449		6.05557	6.28206	6.461		5.39315	5.39993	5.23208		4.71313	4.93962	5.1186
404	EED_HUMAN	O75530	8369600	8923300	6168600	0	1762300	8193800	0	0	334790	356930	246740	0	70491	327750	0	0	51168000	51375000	27908000	0	0	36525000	0	0	3	3	4	0	1	2	0	0	6.9227	6.95053	6.79019		6.24608	6.91349			5.52477	5.55258	5.39224		4.84813	5.51554
405	SF3B1_HUMAN	O75533	533590000	491420000	425660000	44353000	758510000	789440000	233670000	6694300	8606200	7926100	6865500	715370	12234000	12733000	3768900	107970	2119200000	1845800000	1520800000	319410000	2224600000	1816000000	705290000	61520000	82	86	68	10	86	89	61	4	8.72721	8.69145	8.62906	7.64692	8.87996	8.89732	8.3686	6.82571	6.93481	6.89906	6.83667	5.85453	7.08757	7.10493	6.57621
406	CSDE1_HUMAN	O75534	64378000	60041000	45328000	3660200	125240000	183300000	276260000	1404800	1399500	1305200	985390	79569	2722500	3984800	6005600	30538	396420000	389750000	331610000	42705000	371340000	474370000	573130000	0	20	18	15	3	17	24	31	0	7.80874	7.77845	7.65637	6.5635	8.09774	8.26316	8.44132	6.14761	6.14597	6.11568	5.99361	4.90074	6.43497	6.60041	6.77856
407	WBP4_HUMAN	O75554	0	0	0	0	0	3539000	1193100	0	0	0	0	0	0	235930	79539	0	0	0	0	0	0	0	2701400	0	0	0	0	0	0	1	1	0						6.54888	6.07668							5.37278	4.90058
408	SG2A1_HUMAN	O75556	0	0	0	0	0	4945200	0	0	0	0	0	0	0	824210	0	0	0	0	0	0	0	29103000	0	0	0	0	0	0	0	2	0	0						6.69418								5.91604
409	RPC9_HUMAN	O75575	0	0	294950	0	0	0	0	0	0	0	36868	0	0	0	0	0	0	0	1826600	0	0	0	0	0	0	0	1	0	0	0	0	0			5.46975								4.56665
410	KS6A5_HUMAN	O75582	78231000	0	0	0	1187300	6099000	2376400	0	1862600	0	0	0	28270	145210	56580	0	0	0	0	0	0	0	5637700	0	1	0	0	0	2	3	3	0	7.89338				6.07456	6.78526	6.37592		6.27012				4.45133	5.162	4.75266
411	MYCB2_HUMAN	O75592	817990000	1923500000	1921700000	4831000	476690000	529580000	508840000	2997000	3735100	8783000	8775000	22059	2176700	2418200	2323500	13685	1827400000	2081200000	1847700000	23351000	1126500000	1053800000	957810000	34037000	125	178	157	3	101	102	99	2	8.91275	9.28409	9.28369	6.68404	8.67824	8.72393	8.70658	6.47669	6.5723	6.94364	6.94325	4.34359	6.3378	6.38349	6.36614
412	KBL_HUMAN	O75600	0	0	0	0	320110	460960	1119100	0	0	0	0	0	18830	27115	65831	0	0	0	0	0	0	3452800	4025000	0	0	0	0	0	2	3	4	0					5.5053	5.66366	6.04887						4.27485	4.43321	4.81843
413	NPM3_HUMAN	O75607	247560	0	168240	0	120690	2983200	8105500	0	30945	0	21030	0	15086	372900	1013200	0	0	0	0	0	0	0	21967000	0	2	0	1	0	1	2	3	0	5.39368		5.22593		5.08167	6.47468	6.90878		4.49059		4.32284		4.17857	5.57159	6.0057
414	LYPA1_HUMAN	O75608	0	0	0	0	2537000	8767900	29349000	136400	0	0	0	0	211420	730660	2445700	11367	0	0	0	0	0	0	79538000	0	0	0	0	0	0	1	2	1					6.40432	6.9429	7.46759	5.13481					5.32515	5.86372	6.3884
415	ERAL1_HUMAN	O75616	908980	1085700	2672600	219750	4782200	4068900	3953600	0	41317	49350	121480	9988.4	217370	184950	179710	0	0	19737000	17635000	0	0	0	0	0	1	2	3	1	1	1	1	0	5.95855	6.03571	6.42693	5.34193	6.67963	6.60948	6.59699		4.61613	4.69329	5.0845	3.9995	5.3372	5.26705	5.25457
416	PRDM1_HUMAN	O75626	0	0	0	0	820710	807390	0	0	0	0	0	0	19086	18777	0	0	0	0	0	0	0	2183700	0	0	0	0	0	0	1	1	0	0					5.91419	5.90708							4.28071	4.27363
417	U520_HUMAN	O75643	192030000	321190000	416150000	48547000	241200000	381560000	302330000	8019900	1627400	2721900	3526700	411410	2044000	3233500	2562100	67965	462380000	359840000	461410000	459380000	332200000	375820000	386710000	223670000	47	69	56	15	56	62	56	4	8.28337	8.50676	8.61925	7.68616	8.38238	8.58156	8.48048	6.90417	6.21149	6.43487	6.54737	5.61427	6.31048	6.50967	6.4086
418	TIPRL_HUMAN	O75663	0	943460	31641000	0	102760000	484760000	1135300000	0	0	58966	1977600	0	6422300	30297000	70955000	0	0	10770000	158070000	0	848400000	2305300000	3616300000	0	2	3	6	0	11	21	25	0		5.97472	7.50025		8.01182	8.68553	9.05511			4.7706	6.29614		6.80769	7.4814	7.85098
419	OFD1_HUMAN	O75665	1882100	107440	272900	0	0	0	486830	0	32449	1852.5	4705.2	0	0	0	8393.6	0	0	0	1461000	0	0	0	0	0	1	1	2	0	0	0	1	0	6.27464	5.03117	5.436				5.68738		4.5112	3.26776	3.67258				3.92395
420	KS6A4_HUMAN	O75676	1975400	1582800	614700	0	23113000	34919000	45786000	0	51984	41653	16176	0	608220	918920	1204900	0	35312000	30936000	0	0	102820000	69840000	67266000	0	3	2	1	0	7	9	7	0	6.29566	6.19943	5.78866		7.36386	7.54306	7.66073		4.71587	4.61965	4.20887		5.78406	5.96328	6.08095
421	PPM1B_HUMAN	O75688	0	0	0	0	104480000	397980000	573440000	0	0	0	0	0	4749000	18090000	26065000	0	0	0	0	0	925990000	2032400000	2084600000	0	0	0	0	0	16	27	31	0					8.01903	8.59986	8.75849						6.6766	7.25744	7.41606
422	NU155_HUMAN	O75694	10489000	9712300	5311900	0	244300000	406010000	599030000	0	184020	170390	93192	0	4285900	7123000	10509000	0	36531000	98961000	21783000	0	698980000	971840000	1824200000	0	7	12	7	0	48	59	69	0	7.02073	6.98732	6.72525		8.38792	8.60854	8.77745		5.26487	5.23144	4.96938		6.63204	6.85266	7.02156
423	WDHD1_HUMAN	O75717	0	2498500	6718200	0	0	0	0	0	0	42348	113870	0	0	0	0	0	0	9929100	0	0	0	0	0	0	0	3	4	0	0	0	0	0		6.39768	6.82725							4.62683	5.05641
424	RA51D_HUMAN	O75771	0	0	0	0	0	2529400	1583500	0	0	0	0	0	0	168630	105570	0	0	0	0	0	0	0	4291400	0	0	0	0	0	0	1	0	0						6.40302	6.19962							5.22693	5.02354
425	RNH2A_HUMAN	O75792	0	0	3970500	0	0	6770900	17526000	0	0	0	264700	0	0	451390	1168400	0	0	0	24589000	0	0	0	0	0	0	0	3	0	0	1	2	0			6.59885			6.83065	7.24368				5.42275			5.65455	6.06759
426	CD123_HUMAN	O75794	1942800	2297300	3967100	0	55773000	49470000	40673000	0	121430	143580	247940	0	3485800	3091900	2542100	0	78283000	68372000	101800000	0	262250000	273940000	175420000	0	2	3	5	0	7	7	8	0	6.28843	6.36122	6.59847		7.74642	7.69434	7.60931		5.08433	5.15709	5.39435		6.5423	6.49023	6.40519
427	POP7_HUMAN	O75817	160880	668870	868580	0	847990	14619000	6103400	0	32176	133770	173720	0	169600	2923700	1220700	0	0	19968000	0	0	0	52716000	33746000	0	1	2	1	0	1	4	2	0	5.2065	5.82534	5.93881		5.92839	7.16492	6.78557		4.50753	5.12636	5.23985		5.22943	6.46593	6.08661
428	RPP40_HUMAN	O75818	17138000	21963000	39648000	0	36361000	59099000	24356000	0	902010	1155900	2086700	0	1913800	3110500	1281900	0	331430000	212860000	307770000	0	171620000	227170000	300910000	0	6	6	7	0	5	6	5	0	7.23396	7.34169	7.59822		7.56064	7.77158	7.38661		5.95521	6.06292	6.31946		6.2819	6.49283	6.10785
429	EIF3G_HUMAN	O75821	124040000	95347000	230620000	16017000	150060000	81533000	177640000	47492000	6528600	5018300	12138000	842980	7898000	4291200	9349500	2499600	1289900000	1426200000	1792800000	753700000	1036900000	634510000	711360000	906310000	16	21	21	7	14	19	20	11	8.09356	7.97931	8.3629	7.20458	8.17626	7.91133	8.24954	7.67662	6.81482	6.70056	7.08415	5.92582	6.89752	6.63258	6.97079
430	EIF3J_HUMAN	O75822	48993000	49237000	69553000	5190000	56924000	98559000	57212000	42913000	3499500	3517000	4968100	370710	4066000	7039900	4086500	3065200	654260000	610600000	513970000	364980000	496060000	491890000	314380000	634490000	9	11	10	6	9	8	5	12	7.69013	7.69229	7.84232	6.71517	7.7553	7.9937	7.75749	7.63259	6.54401	6.54617	6.69619	5.56903	6.60917	6.84757	6.61135
431	CBR3_HUMAN	O75828	0	0	0	0	777140000	1033200000	1413900000	1423800	0	0	0	0	48571000	64572000	88371000	88985	0	0	0	0	0	0	3855500000	0	0	0	0	0	2	2	3	1					8.8905	9.01418	9.15042	6.15345					7.68638	7.81004	7.94631
432	PSD10_HUMAN	O75832	0	0	298560	0	6719500	18322000	537170000	0	0	0	24880	0	559960	1526800	44764000	0	0	0	0	0	132970000	264690000	1201900000	0	0	0	1	0	3	7	12	0			5.47503		6.82734	7.26297	8.73011				4.39585		5.74816	6.18378	7.65093
433	AP1G2_HUMAN	O75843	2097700	4843500	1767400	0	19069000	14367000	12787000	706580	56695	130900	47768	0	515380	388300	345600	19097	15275000	20197000	18588000	0	42221000	52542000	35637000	0	3	5	4	0	9	7	6	1	6.32174	6.68516	6.24733		7.28033	7.15737	7.10677	5.84916	4.75354	5.11694	4.67914		5.71213	5.58917	5.53857
434	FACE1_HUMAN	O75844	0	0	0	0	0	3435500	3494900	0	0	0	0	0	0	180810	183940	0	0	0	0	0	0	19915000	0	0	0	0	0	0	0	2	2	0						6.53599	6.54343							5.25722	5.26468
435	TPC6A_HUMAN	O75865	0	0	0	0	0	0	424250	0	0	0	0	0	0	0	60607	0	0	0	0	0	0	0	1149800	0	0	0	0	0	0	0	1	0							5.62762								4.78252
436	IDHC_HUMAN	O75874	51843000	79527000	32148000	0	59387000	137500000	182690000	0	2073700	3181100	1285900	0	2375500	5500100	7307700	0	860540000	824230000	291560000	0	504400000	699740000	700700000	0	10	18	8	0	7	14	14	0	7.71469	7.90051	7.50715		7.77369	8.1383	8.26171		6.31675	6.50258	6.10921		6.37576	6.74037	6.86378
437	AL1L1_HUMAN	O75891	6747800	9076900	8187700	0	6052000	8910200	11417000	0	120500	162090	146210	0	108070	159110	203870	0	0	46681000	48977000	0	25164000	21283000	20874000	0	1	2	2	0	2	2	2	0	6.82916	6.95794	6.91316		6.7819	6.94989	7.05755		5.08099	5.20976	5.16498		5.03371	5.2017	5.30935
438	CCNK_HUMAN	O75909	3256400	152760	1389700	725380	0	0	0	0	162820	7638.1	69485	36269	0	0	0	0	8482100	0	15125000	0	0	0	0	0	4	1	1	2	0	0	0	0	6.51274	5.18401	6.14292	5.86057					5.21171	3.88299	4.84189	4.55954
439	PRAF3_HUMAN	O75915	0	0	0	0	0	9157800	14950000	151990	0	0	0	0	0	1831600	2990100	30398	0	0	0	0	0	53893000	0	0	0	0	0	0	0	2	3	1						6.96179	7.17464	5.18182						6.26283	6.47569
440	PIAS1_HUMAN	O75925	0	0	0	0	0	422010	4185200	850550	0	0	0	0	0	15072	149470	30377	0	0	0	0	0	0	9476300	0	0	0	0	0	0	0	2	1						5.62532	6.62172	5.9297						4.17817	5.17455
441	PIAS2_HUMAN	O75928	0	0	0	0	0	422010	4185200	850550	0	0	0	0	0	15072	149470	30377	0	0	0	0	0	0	9476300	0	0	0	0	0	0	0	2	1						5.62532	6.62172	5.9297						4.17817	5.17455
442	SPF27_HUMAN	O75934	2390900	0	0	0	1667100	0	7860300	229410	183920	0	0	0	128240	0	604640	17647	0	0	0	0	0	0	21302000	0	1	0	0	0	2	0	2	1	6.37856				6.22196		6.89544	5.36061	5.26463				5.10802		5.7815
443	DCTN3_HUMAN	O75935	590860	2621800	9374500	0	803790	8178500	13499000	0	53715	238350	852230	0	73072	743500	1227200	0	0	41586000	70439000	0	0	35091000	34530000	0	1	2	2	0	1	2	2	0	5.77148	6.4186	6.97195		5.90514	6.91267	7.1303		4.7301	5.37722	5.93056		4.86375	5.87128	6.08892
444	DNJC8_HUMAN	O75937	3832400	680020	0	591020	4102700	10217000	0	0	294800	52309	0	45463	315590	785890	0	0	0	0	0	0	0	60124000	0	0	2	1	0	1	2	4	1	0	6.58347	5.83252		5.7716	6.61307	7.00932			5.46953	4.71858		4.65766	5.49912	5.89536
445	SPF30_HUMAN	O75940	0	0	0	0	0	0	9031300	0	0	0	0	0	0	0	1003500	0	0	0	0	0	0	0	24476000	0	0	0	0	0	0	0	1	0							6.95575								6.00152
446	RAD17_HUMAN	O75943	1333500	1068900	170360	0	0	2520800	134870	0	44449	35631	5678.5	0	0	84028	4495.5	0	0	0	0	0	0	0	319960	0	2	1	1	0	0	1	1	0	6.12499	6.02894	5.23137			6.40154	5.12992		4.64786	4.55183	3.75423			4.92442	3.65278
447	TRIO_HUMAN	O75962	4020000	12083000	8101700	3904700	9319300	22920000	28255000	0	27724	83334	55874	26929	64271	158070	194860	0	16633000	23103000	17805000	0	21698000	52462000	36686000	0	4	11	6	1	4	11	15	0	6.60423	7.08217	6.90858	6.59159	6.96938	7.36021	7.4511		4.44286	4.92082	4.74721	4.43022	4.80802	5.19885	5.28972
448	CBPD_HUMAN	O75976	0	0	0	0	0	4001800	2117100	0	0	0	0	0	0	56364	29819	0	0	0	0	0	0	8081400	8090300	0	0	0	0	0	0	1	2	0						6.60226	6.32574							4.751	4.47449
449	GLRX3_HUMAN	O76003	0	0	0	0	11033000	19953000	57158000	0	0	0	0	0	612950	1108500	3175500	0	0	0	0	0	92363000	101760000	248400000	0	0	0	0	0	6	6	11	0					7.04269	7.30001	7.75708						5.78743	6.04474	6.50181
450	RL1D1_HUMAN	O76021	44785000	39230000	18452000	0	9899900	11739000	13749000	0	2035700	1783200	838740	0	449990	533570	624950	0	196270000	211240000	86598000	0	75947000	69345000	55027000	0	7	12	6	0	4	3	4	0	7.65113	7.59362	7.26604		6.99563	7.06963	7.13827		6.30871	6.2512	5.92363		5.6532	5.72719	5.79585
451	CLPX_HUMAN	O76031	28229000	13472000	5656000	13892000	71356000	74002000	43915000	3671100	723820	345440	145030	356200	1829600	1897500	1126000	94131	128750000	90526000	70743000	314510000	263730000	167950000	141970000	69480000	9	5	5	9	16	16	12	4	7.4507	7.12943	6.75251	7.14276	7.85343	7.86924	7.64261	6.5648	5.85963	5.53837	5.16146	5.55169	6.26236	6.27818	6.05154
452	CIAO1_HUMAN	O76071	17808000	728640	37863000	0	89983000	140920000	154790000	0	1113000	45540	2366400	0	5624000	8807300	9674400	0	336080000	0	397100000	0	502670000	868800000	569120000	0	3	1	5	0	5	5	9	0	7.25062	5.86251	7.57822		7.95416	8.14897	8.18974		6.0465	4.65839	6.37409		6.75005	6.94484	6.98562
453	PDE5A_HUMAN	O76074	750150	2220800	6245300	0	13728000	16246000	37310000	0	15003	44416	124910	0	274550	324920	746210	0	27614000	30418000	40367000	0	45289000	47404000	40008000	0	3	4	5	0	7	6	7	0	5.87515	6.34651	6.79555		7.13761	7.21075	7.57183		4.17618	4.64754	5.0966		5.43862	5.51178	5.87286
454	DFFB_HUMAN	O76075	17437000	18019000	33138000	0	0	0	180820	0	1245500	1287100	2367000	0	0	0	12916	0	250450000	227340000	255730000	0	0	0	0	0	8	8	11	0	0	0	1	0	7.24147	7.25573	7.52033				5.25725		6.09534	6.10961	6.3742				4.11113
455	SRP72_HUMAN	O76094	3150400	0	1417400	0	16346000	14127000	13242000	0	95466	0	42950	0	495340	428080	401280	0	0	0	0	0	45094000	40141000	46239000	0	1	0	1	0	6	3	4	0	6.49837		6.15149		7.21341	7.15005	7.12195		4.97985		4.63296		5.6949	5.63152	5.60345
456	JTB_HUMAN	O76095	0	0	0	0	0	0	4973700	0	0	0	0	0	0	0	552630	0	0	0	0	0	0	0	6752700	0	0	0	0	0	0	0	1	0							6.69668								5.74243
457	RECQ4_HUMAN	O94761	6661900	5595900	10865000	0	126130	0	1120100	0	141740	119060	231170	0	2683.6	0	23832	0	33068000	22809000	28705000	0	0	0	0	0	4	5	7	0	1	0	2	0	6.8236	6.74787	7.03603		5.10082		6.04926		5.15149	5.07577	5.36393		3.42872		4.37716
458	RMP_HUMAN	O94763	36441000	24935000	36273000	1107200	4999000	14465000	19367000	578760	1735300	1187400	1727300	52723	238050	688830	922240	27560	184620000	173090000	199150000	15301000	27274000	30877000	30360000	0	10	12	15	2	3	6	5	1	7.56159	7.39681	7.55958	6.04423	6.69888	7.16032	7.28706	5.7625	6.23937	6.0746	6.23737	4.722	5.37667	5.83811	5.96484
459	ST17B_HUMAN	O94768	0	0	0	0	0	0	5737600	0	0	0	0	0	0	0	521600	0	0	0	0	0	0	0	24638000	0	0	0	0	0	0	0	1	0							6.75873								5.71734
460	MTA2_HUMAN	O94776	49601000	63941000	102130000	3970900	10164000	27985000	28966000	395560	1102300	1420900	2269500	88241	225880	621890	643690	8790.2	307630000	396780000	525630000	37057000	29356000	112170000	58405000	0	17	18	26	3	6	8	4	1	7.69549	7.80578	8.00915	6.59889	7.00706	7.44693	7.46189	5.59721	6.0423	6.15256	6.35593	4.94567	5.35388	5.79371	5.80868
461	UBP1_HUMAN	O94782	0	578660	361520	0	938680	5156500	8571500	0	0	14114	8817.5	0	22895	125770	209060	0	0	0	0	0	0	18964000	15317000	0	0	2	1	0	2	1	3	0		5.76242	5.55813		5.97252	6.71236	6.93306			4.14965	3.94535		4.35974	5.09958	5.32027
462	AL1A2_HUMAN	O94788	16572000	0	0	0	0	0	0	0	690500	0	0	0	0	0	0	0	82203000	0	0	0	0	0	0	0	3	0	0	0	0	0	0	0	7.21937								5.83916
463	STK10_HUMAN	O94804	157670	641880	0	0	25448000	68817000	90088000	1519800	3427.7	13954	0	0	553230	1496000	1958400	33040	0	8110800	0	0	116270000	79287000	302410000	0	1	2	0	0	8	13	22	2	5.19775	5.80745			7.40565	7.8377	7.95467	6.18179	3.535	4.1447			5.74291	6.17493	6.2919
464	KPCD3_HUMAN	O94806	0	0	0	0	0	1099600	1726800	0	0	0	0	0	0	30545	47966	0	0	0	0	0	0	0	4096600	0	0	0	0	0	0	1	1	0						6.04123	6.23724							4.48494	4.68093
465	LTN1_HUMAN	O94822	21298000	20574000	23045000	0	122410000	216070000	154440000	0	234050	226090	253240	0	1345200	2374400	1697100	0	124860000	119410000	121920000	0	332600000	481060000	418330000	0	12	16	10	0	26	32	32	0	7.32834	7.31332	7.36258		8.08782	8.33459	8.18876		5.36931	5.35428	5.40353		6.12879	6.37555	6.22971
466	TOM70_HUMAN	O94826	0	0	0	2001500	9242700	5643700	12704000	0	0	0	0	64563	298150	182060	409790	0	0	0	0	40696000	22918000	14522000	34363000	0	0	0	0	2	3	2	2	0				6.30136	6.9658	6.75156	7.10394					4.80998	5.47443	5.26021	5.61256
467	IPO13_HUMAN	O94829	1276400	523260	1778200	0	32278000	30607000	34107000	0	31910	13082	44455	0	806950	765180	852690	0	0	0	15440000	0	101960000	95600000	76355000	0	1	1	3	0	12	9	11	0	6.10599	5.71872	6.24998		7.50891	7.48582	7.53284		4.50393	4.11667	4.64792		5.90685	5.88376	5.93079
468	DDHD2_HUMAN	O94830	0	0	0	0	0	1285600	0	0	0	0	0	0	0	38958	0	0	0	0	0	0	0	3477200	0	0	0	0	0	0	0	1	0	0						6.10911								4.5906
469	TOX4_HUMAN	O94842	2909100	3922100	2984100	678250	0	0	0	0	171120	230710	175530	39897	0	0	0	0	18621000	21882000	12948000	0	0	0	0	0	2	2	4	1	0	0	0	0	6.46376	6.59352	6.47481	5.83139					5.2333	5.36307	5.24435	4.60094
470	ST65G_HUMAN	O94864	6963300	9258300	9561500	0	3995200	8932600	6583400	0	535640	712180	735500	0	307320	687120	506420	0	48016000	42507000	43754000	0	0	28977000	29637000	0	3	3	3	0	1	2	2	0	6.84282	6.96653	6.98053		6.60154	6.95098	6.81845		5.72887	5.85259	5.86658		5.48759	5.83703	5.70451
471	SASH1_HUMAN	O94885	0	0	174490	0	0	0	0	0	0	0	2726.4	0	0	0	0	0	0	0	600980	0	0	0	0	0	0	0	1	0	0	0	0	0			5.24177								3.43559
472	CSCL1_HUMAN	O94886	0	0	0	0	0	0	1765700	0	0	0	0	0	0	0	56957	0	0	0	0	0	0	0	4188800	0	0	0	0	0	0	0	1	0							6.24692								4.75555
473	UBXN7_HUMAN	O94888	3313800	0	3426100	0	9524600	8916000	34191000	0	144080	0	148960	0	414110	387650	1486600	0	0	0	0	0	51348000	40350000	68146000	0	1	0	1	0	3	3	5	0	6.52033		6.5348		6.97885	6.95017	7.53391		5.1586		5.17307		5.61712	5.58844	6.17219
474	PLPHP_HUMAN	O94903	0	0	0	0	1064900	5858800	136520000	0	0	0	0	0	76063	418490	9751800	0	0	0	0	0	0	66750000	337720000	0	0	0	0	0	1	3	7	0					6.02731	6.76781	8.1352						4.88117	5.62169	6.98908
475	PRP6_HUMAN	O94906	37101000	49567000	23924000	11454000	24684000	3870400	12052000	7922100	662530	885120	427210	204540	440790	69115	215220	141470	268670000	250040000	154670000	72091000	92818000	20007000	25009000	49557000	15	19	16	7	11	3	2	6	7.56939	7.69519	7.37883	7.05896	7.39242	6.58776	7.08106	6.89884	5.82121	5.947	5.63064	5.31078	5.64423	4.83957	5.33288
476	DKK1_HUMAN	O94907	0	0	0	0	0	6242400	0	0	0	0	0	0	0	480190	0	0	0	0	0	0	0	15751000	0	0	0	0	0	0	0	1	0	0						6.79535								5.68141
477	PCF11_HUMAN	O94913	2965100	2571700	1610000	0	0	0	0	0	35299	30616	19167	0	0	0	0	0	0	8112100	7653300	0	0	0	0	0	4	4	2	0	0	0	0	0	6.47204	6.41022	6.20683						4.54776	4.48595	4.28255
478	FRYL_HUMAN	O94915	31692000	132230000	104310000	890930	20096000	30152000	30379000	0	234750	979500	772650	6599.5	148860	223350	225030	0	89276000	95340000	89393000	0	75277000	55968000	64199000	0	19	32	26	1	18	22	21	0	7.50095	8.12133	8.01833	5.94984	7.30311	7.47932	7.48257		5.37061	5.991	5.88798	3.81951	5.17278	5.34899	5.35224
479	NFAT5_HUMAN	O94916	16392000	5312200	17480000	0	0	1653800	0	0	496730	160980	529700	0	0	50114	0	0	59866000	35092000	47681000	0	0	0	0	0	6	5	6	0	0	1	0	0	7.21463	6.72527	7.24254			6.21848			5.69612	5.20677	5.72403			4.69996
480	HAUS5_HUMAN	O94927	51357000	38598000	44472000	0	44453000	55178000	72058000	0	1510500	1135200	1308000	0	1307400	1622900	2119400	0	203360000	230380000	205130000	0	147520000	265150000	199390000	0	18	11	16	0	14	10	9	0	7.7106	7.58656	7.64809		7.6479	7.74177	7.85768		6.17912	6.05507	6.11661		6.11641	6.21029	6.32621
481	FBX21_HUMAN	O94952	0	0	729520	0	5280000	937390	0	0	0	0	31718	0	229560	40756	0	0	0	0	0	0	0	3090200	0	0	0	0	1	0	2	1	0	0			5.86304		6.72263	5.97192					4.50131		5.3609	4.61019
482	SOGA1_HUMAN	O94964	33779000	56036000	84613000	0	14180000	43408000	38234000	0	417030	691800	1044600	0	175060	535900	472020	0	146750000	228950000	175220000	0	39862000	114510000	117710000	0	22	33	31	0	7	16	15	0	7.52865	7.74847	7.92744		7.15168	7.63757	7.58245		5.62017	5.83998	6.01895		5.24319	5.72908	5.67396
483	UBP19_HUMAN	O94966	525980	307050	1514400	0	0	393770	484520	0	8622.7	5033.5	24826	0	0	6455.2	7942.9	0	0	0	5216000	0	0	0	0	0	2	1	4	0	0	1	1	0	5.72097	5.48721	6.18024			5.59524	5.68531		3.93564	3.70187	4.39491			3.80991	3.89998
484	WDR47_HUMAN	O94967	4736200	2723900	1972700	0	0	0	0	0	110140	63347	45877	0	0	0	0	0	0	0	10561000	0	0	0	0	0	3	2	2	0	0	0	0	0	6.67543	6.43519	6.29506						5.04195	4.80173	4.6616
485	AP2A2_HUMAN	O94973	2277400	3122800	7706500	0	6327100	9690800	6063100	0	46478	63731	157280	0	129130	197770	123740	0	19316000	23176000	31974000	0	24129000	21033000	14596000	0	3	3	6	0	2	4	2	0	6.35744	6.49454	6.88686		6.8012	6.98636	6.78269		4.66725	4.80435	5.19667		5.11103	5.29616	5.09251
486	SC31A_HUMAN	O94979	8008600	6942300	3200200	0	9686300	19081000	18152000	981510	170400	147710	68090	0	206090	405970	386210	20883	28742000	31461000	22427000	0	44893000	45075000	34429000	0	7	5	2	0	4	8	10	1	6.90356	6.8415	6.50518		6.98616	7.2806	7.25892	5.99189	5.23147	5.16941	4.83308		5.31406	5.60849	5.58682
487	HEXI1_HUMAN	O94992	54617000	48839000	51150000	0	6544000	27735000	54516000	0	4201300	3756900	3934600	0	503390	2133400	4193500	0	273870000	257210000	285830000	0	54966000	60237000	123950000	0	6	9	7	0	4	4	5	0	7.73733	7.68877	7.70885		6.81584	7.44303	7.73652		6.62338	6.57483	6.5949		5.7019	6.32907	6.62258
488	ZO3_HUMAN	O95049	7295800	9370900	11205000	1573100	2128800	6320800	4963300	1983500	173710	223120	266780	37454	50685	150490	118170	47226	31041000	33383000	32502000	0	0	24367000	20580000	0	7	9	10	1	2	2	2	1	6.86307	6.97178	7.04941	6.19676	6.32813	6.80077	6.69577	6.29743	5.23982	5.34854	5.42615	4.5735	4.70488	5.17751	5.07251
489	CCNB2_HUMAN	O95067	4004100	4324400	10244000	0	0	0	0	0	182000	196560	465630	0	0	0	0	0	46905000	54468000	92128000	0	0	0	0	0	4	4	5	0	0	0	0	0	6.6025	6.63593	7.01047						5.26007	5.2935	5.66804
490	YIF1A_HUMAN	O95070	0	0	0	0	658580	457640	7356200	0	0	0	0	0	82322	57205	919520	0	0	0	0	0	0	0	19936000	0	0	0	0	0	1	1	2	0					5.81861	5.66052	6.86665						4.91552	4.75743	5.96356
491	UBR5_HUMAN	O95071	564750000	1566900000	1792400000	14899000	118360000	226470000	123690000	4836100	4311100	11961000	13682000	113730	903500	1728800	944180	36917	1314400000	1814300000	1800500000	92314000	340280000	408570000	277890000	0	99	167	148	9	58	61	53	1	8.75186	9.19504	9.25343	7.17316	8.0732	8.35501	8.09233	6.6845	6.63459	7.07777	7.13615	5.05588	5.95593	6.23774	5.97505
492	AGFG2_HUMAN	O95081	11708000	0	0	0	0	0	3984100	0	780560	0	0	0	0	0	265600	0	0	0	0	0	0	0	12416000	0	1	0	0	0	0	0	2	0	7.06848						6.60033		5.89241						5.42423
493	SFR15_HUMAN	O95104	5185600	3874800	2556200	0	1200700	1160100	3621900	0	162050	121090	79880	0	37522	36253	113180	0	22282000	11366000	9252700	0	6973500	0	8327500	0	2	4	4	0	2	1	2	0	6.7148	6.58825	6.40759		6.07943	6.0645	6.55894		5.20965	5.08311	4.90244		4.57429	4.55934	5.05377
494	SPN1_HUMAN	O95149	0	0	0	0	13066000	39047000	101660000	0	0	0	0	0	687660	2055100	5350600	0	0	0	0	0	152320000	230860000	376130000	0	0	0	0	0	3	3	8	0					7.11614	7.59159	8.00715						5.83737	6.31283	6.7284
495	UBE4B_HUMAN	O95155	131550	1174300	1130500	0	590160	5573200	4724400	0	2088	18640	17944	0	9367.6	88464	74991	0	0	3921200	5022900	0	7714500	8531400	11301000	0	1	3	2	0	2	5	5	0	5.11909	6.06978	6.05327		5.77097	6.7461	6.67435		3.31973	4.27045	4.25392		3.97163	4.94677	4.87501
496	ELP1_HUMAN	O95163	58729000	61199000	122570000	0	182400000	193180000	214780000	0	932210	971410	1945600	0	2895300	3066300	3409200	0	299510000	347070000	390250000	0	529230000	463140000	483720000	0	25	33	39	0	34	38	39	0	7.76885	7.78674	8.08838		8.26102	8.28596	8.33199		5.96951	5.9874	6.28905		6.46169	6.48661	6.53265
497	GBRAP_HUMAN	O95166	0	0	0	0	771520	5065700	22765000	0	0	0	0	0	257170	1688600	7588300	0	0	0	0	0	0	29812000	0	0	0	0	0	0	1	1	2	0					5.88735	6.70464	7.35727						5.41022	6.22753	6.88014
498	RTN3_HUMAN	O95197	3317900	1053500	2307700	0	2468000	12240000	75106000	6315100	72128	22903	50168	0	53651	266090	1632700	137290	23706000	40958000	40417000	0	34264000	58167000	174720000	98863000	6	2	3	1	2	3	5	4	6.52086	6.02263	6.36318		6.39235	7.08778	7.87567	6.80038	4.8581	4.35989	4.70043		4.72958	5.42503	6.21291
499	SNX4_HUMAN	O95219	0	0	0	0	10856000	6212600	6977700	0	0	0	0	0	417540	238950	268370	0	0	0	0	0	36127000	27394000	28141000	0	0	0	0	0	5	3	3	0					7.03567	6.79327	6.84371						5.6207	5.37831	5.42873
500	ZWINT_HUMAN	O95229	17056000	15971000	17300000	0	12292000	22251000	27301000	0	1137100	1064800	1153300	0	819470	1483400	1820100	0	172690000	284260000	147290000	0	123390000	87977000	84061000	0	7	6	8	0	2	3	3	0	7.23188	7.20333	7.23805		7.08962	7.34735	7.43618		6.0558	6.02727	6.06194		5.91353	6.17126	6.2601
501	KI20A_HUMAN	O95235	3704000	9473800	4023200	417230	1149900	1418500	0	0	75592	193340	82107	8514.8	23467	28950	0	0	30097000	34820000	27135000	0	0	0	0	0	4	7	4	1	1	1	0	0	6.56867	6.97652	6.60457	5.62038	6.06066	6.15183			4.87848	5.28632	4.91438	3.93017	4.37046	4.46165
502	APOL3_HUMAN	O95236	441960	0	0	0	0	1989600	3843900	0	22098	0	0	0	0	99478	192190	0	0	0	0	0	0	0	16506000	0	1	0	0	0	0	1	1	0	5.64538					6.29877	6.58477		4.34435					4.99773	5.28373
503	KIF4A_HUMAN	O95239	40006000	40411000	64246000	0	86747000	134570000	99140000	13364000	666770	673520	1070800	0	1445800	2242800	1652300	222740	206360000	222650000	269030000	0	246000000	270650000	224150000	190890000	17	22	23	0	32	35	31	8	7.60213	7.6065	7.80785		7.93825	8.12895	7.99625	7.12594	5.82398	5.82835	6.02971		6.16011	6.35079	6.21809
504	MTMR5_HUMAN	O95248	12753000	13021000	65435000	0	69891000	98965000	103890000	0	146580	149670	752120	0	803340	1137500	1194100	0	59131000	119250000	58575000	0	236870000	193600000	200790000	0	9	18	16	0	26	29	35	0	7.10561	7.11464	7.81581		7.84442	7.99548	8.01657		5.16607	5.17513	5.87629		5.9049	6.05595	6.07704
505	GOSR1_HUMAN	O95249	0	0	0	0	0	363690	2269800	0	0	0	0	0	0	22731	141860	0	0	0	0	0	0	0	6151500	0	0	0	0	0	0	1	2	0						5.56073	6.35599							4.35662	5.15186
506	ATE1_HUMAN	O95260	0	0	0	0	0	1268300	4172700	0	0	0	0	0	0	60394	198700	0	0	0	0	0	0	4181100	0	0	0	0	0	0	0	1	1	0						6.10322	6.62042							4.78099	5.2982
507	TNKS1_HUMAN	O95271	1044800	1339200	1722100	0	0	0	0	0	17128	21955	28232	0	0	0	0	0	0	0	5931400	0	0	0	0	0	1	2	1	0	0	0	0	0	6.01903	6.12685	6.23606						4.23371	4.34153	4.45074
508	CCDB1_HUMAN	O95273	0	0	0	0	0	0	7390100	0	0	0	0	0	0	0	615850	0	0	0	0	0	0	0	20028000	0	0	0	0	0	0	0	1	0							6.86865								5.78947
509	VAPB_HUMAN	O95292	0	0	0	0	876090	18134000	39246000	0	0	0	0	0	58406	1209000	2616400	0	0	0	0	0	0	122960000	90122000	0	0	0	0	0	1	4	6	0					5.94255	7.25849	7.5938						4.76646	6.08243	6.4177
510	RASL1_HUMAN	O95294	0	0	0	0	1191700	7219900	15903000	0	0	0	0	0	27083	164090	361440	0	0	0	0	0	0	22859000	34397000	0	0	0	0	0	0	3	5	0					6.07617	6.85853	7.20148						4.4327	5.21508	5.55804
511	SNAPN_HUMAN	O95295	0	0	350040	0	3374300	13348000	9167400	0	0	0	38894	0	374920	1483100	1018600	0	0	0	0	0	55872000	33164000	41716000	0	0	0	1	0	2	3	3	0			5.54412		6.52818	7.12542	6.96225				4.58988		5.57394	6.17117	6.008
512	MPZL1_HUMAN	O95297	0	0	0	0	0	5948400	4860000	0	0	0	0	0	0	594840	486000	0	0	0	0	0	0	0	20870000	0	0	0	0	0	0	1	0	0						6.7744	6.68664							5.7744	5.68664
513	6PGL_HUMAN	O95336	0	0	414080	0	5771800	18235000	86787000	0	0	0	31852	0	443990	1402700	6675900	0	0	0	0	0	110320000	114730000	150690000	0	0	0	1	0	6	9	14	0			5.61708		6.76131	7.26091	7.93845				4.50314		5.64737	6.14696	6.82451
514	SMC2_HUMAN	O95347	1421100000	1701500000	2530400000	2775000	1224300000	1968800000	1372500000	28989000	21863000	26177000	38929000	42693	18835000	30290000	21115000	445990	5191200000	6230000000	8295900000	20152000	4117700000	4861900000	4534400000	195810000	152	187	166	2	99	115	108	7	9.15262	9.23083	9.40319	6.44326	9.08789	9.2942	9.13751	7.46223	7.33971	7.41792	7.59027	4.63036	7.27497	7.4813	7.32459
515	ATG7_HUMAN	O95352	0	0	0	0	214170	6509100	14383000	0	0	0	0	0	5636.2	171290	378500	0	0	0	0	0	0	0	32567000	0	0	0	0	0	1	2	4	0					5.33076	6.81352	7.15785						3.75099	5.23373	5.57807
516	TACC2_HUMAN	O95359	63068000	90803000	53135000	519860	0	1490500	1377100	0	477790	687900	402530	3938.4	0	11292	10433	0	154000000	119350000	94864000	0	0	0	0	0	25	37	17	1	0	2	1	0	7.79981	7.9581	7.72538	5.71589		6.17333	6.13897		5.67924	5.83753	5.6048	3.59532		4.05277	4.01841
517	LYPA2_HUMAN	O95372	0	0	0	0	0	39706000	241510000	0	0	0	0	0	0	3308800	20126000	0	0	0	0	0	0	313350000	571440000	0	0	0	0	0	1	3	9	0						7.59886	8.38294							6.51967	7.30376
518	IPO7_HUMAN	O95373	282950000	364420000	230680000	13097000	1011000000	1514600000	3290000000	4169700	6736900	8676600	5492400	311830	24071000	36061000	78333000	99278	1929400000	1821200000	1644100000	168080000	3024600000	3168300000	7723900000	46895000	38	72	50	8	76	98	94	3	8.45171	8.5616	8.36301	7.11717	9.00475	9.1803	9.5172	6.6201	6.82846	6.93835	6.73976	5.49392	7.38149	7.55704	7.89394
519	M3K6_HUMAN	O95382	4925500	8172400	3683900	0	14616000	11386000	23174000	0	96578	160240	72233	0	286590	223260	454380	0	23539000	29030000	30714000	0	37114000	29592000	53193000	0	5	6	4	0	7	7	11	0	6.69245	6.91235	6.56631		7.16483	7.05637	7.365		4.98488	5.20477	4.85874		5.45726	5.34881	5.65742
520	SLU7_HUMAN	O95391	3122500	2174700	2514900	0	0	0	0	0	97577	67961	78591	0	0	0	0	0	0	14023000	0	0	0	0	0	0	1	2	2	0	0	0	0	0	6.4945	6.3374	6.40052						4.98935	4.83226	4.89537
521	AGM1_HUMAN	O95394	0	0	0	0	6055700	8204100	8334700	0	0	0	0	0	208820	282900	287410	0	0	0	0	0	0	0	18872000	0	0	0	0	0	1	2	3	0					6.78216	6.91403	6.92089						5.31977	5.45163	5.4585
522	MOCS3_HUMAN	O95396	2543900	1104300	896520	0	17180000	31732000	21700000	163340	90854	39438	32019	0	613570	1133300	775000	5833.6	30551000	36888000	27521000	0	106940000	125550000	129150000	0	3	3	2	0	5	7	6	1	6.4055	6.04309	5.95256		7.23502	7.5015	7.33646	5.21309	4.95834	4.59591	4.50541		5.78786	6.05434	5.8893
523	UTS2_HUMAN	O95399	50817000	29336000	20172000	5946600	55518000	4142900	25560000	571030	7259600	4190900	2881700	849510	7931200	591840	3651400	81576	0	0	0	66047000	0	0	0	0	2	1	2	2	1	1	1	1	7.70601	7.4674	7.30475	6.77427	7.74443	6.6173	7.40756	5.75666	6.86091	6.62231	6.45965	5.92917	6.89934	5.7722	6.56246
524	CD2B2_HUMAN	O95400	2043900	2571200	3308200	0	0	0	0	831620	157220	197790	254480	0	0	0	0	63971	0	0	23493000	0	0	0	0	0	1	3	3	0	0	0	0	1	6.31046	6.41014	6.51959					5.91992	5.19651	5.2962	5.40565
525	ZFYV9_HUMAN	O95405	0	646550	0	0	0	3251400	0	0	0	11343	0	0	0	57041	0	0	0	0	0	0	0	8204100	0	0	0	1	0	0	0	1	0	0		5.8106				6.51207				4.05473				4.75619
526	BAG4_HUMAN	O95429	0	1373500	816290	0	0	0	6849300	0	0	85844	51018	0	0	0	428080	0	0	0	0	0	0	0	18225000	0	0	1	1	0	0	0	2	0		6.13783	5.91184				6.83565			4.93371	4.70772				5.63152
527	AHSA1_HUMAN	O95433	749080000	830520000	784810000	541580000	787590000	693900000	204000000	0	37454000	41526000	39241000	27079000	39380000	34695000	10200000	0	9371600000	8789000000	7853600000	18262000000	4717300000	3918500000	1296700000	0	43	56	41	38	25	35	17	0	8.87453	8.91935	8.89476	8.73366	8.8963	8.8413	8.30963		7.5735	7.61832	7.59374	7.43263	7.59528	7.54027	7.0086
528	PARN_HUMAN	O95453	22509000	10107000	8319800	0	28427000	27313000	59630000	0	776170	348520	286890	0	980230	941830	2056200	0	91770000	87644000	72279000	0	63547000	100370000	154660000	0	10	6	5	0	9	12	13	0	7.35236	7.00462	6.92011		7.45373	7.43637	7.77546		5.88996	5.54223	5.45772		5.99133	5.97397	6.31307
529	TGDS_HUMAN	O95455	0	0	0	0	0	0	555880	0	0	0	0	0	0	0	25267	0	0	0	0	0	0	0	2387000	0	0	0	0	0	0	0	1	0							5.74498								4.40255
530	PSMG1_HUMAN	O95456	2868300	0	14739000	0	13196000	66071000	178320000	0	191220	0	982570	0	879750	4404700	11888000	0	59321000	0	140420000	0	126770000	227940000	550330000	0	4	1	4	0	3	9	9	0	6.45762		7.16847		7.12044	7.82001	8.2512		5.28153		5.99236		5.94436	6.64392	7.07511
531	SC24A_HUMAN	O95486	593460	4501800	0	0	15890000	28906000	32252000	0	16039	121670	0	0	429450	781240	871680	0	0	0	0	0	53428000	57746000	92821000	0	1	1	0	0	13	21	12	0	5.77339	6.65339			7.20112	7.46099	7.50856		4.20518	5.08518			5.63291	5.89278	5.94036
532	SC24B_HUMAN	O95487	0	0	1153800	0	5367700	23292000	33800000	0	0	0	32967	0	153360	665490	965720	0	0	0	0	0	0	62422000	93321000	0	0	0	1	0	1	5	8	0			6.06213		6.72979	7.36721	7.52892				4.51808		5.18571	5.82314	5.98485
533	NADK_HUMAN	O95544	7385200	7898300	9782300	0	4900400	10047000	7408800	0	461580	493640	611390	0	306280	627960	463050	0	31343000	37482000	51459000	0	61256000	63044000	49667000	0	4	5	8	0	2	4	3	0	6.86836	6.89753	6.99044		6.69023	7.00204	6.86975		5.66425	5.69341	5.78632		5.48612	5.79793	5.66563
534	TYDP2_HUMAN	O95551	0	0	0	0	41259000	109870000	108210000	0	0	0	0	0	2578700	6866800	6763300	0	0	0	0	0	341330000	596650000	462440000	0	0	0	0	0	6	7	7	0					7.61552	8.04088	8.03427						6.4114	6.83675	6.83016
535	SFT2B_HUMAN	O95562	0	0	0	0	603180	0	5507800	180960	0	0	0	0	86169	0	786820	25852	0	0	0	0	0	0	0	4576500	0	0	0	0	1	0	1	1					5.78045		6.74098	5.25758					4.93535		5.89588
536	ACSL3_HUMAN	O95573	0	0	0	0	16426000	24508000	24792000	1240200	0	0	0	0	497760	742650	751270	37581	0	0	0	0	49179000	78735000	68113000	0	0	0	0	0	6	6	6	2					7.21553	7.38931	7.39431	6.09349					5.69702	5.87078	5.8758
537	RPA1_HUMAN	O95602	46979000	70844000	60404000	0	49839000	91374000	62947000	0	499770	753660	642600	0	530200	972060	669650	0	181920000	226070000	199540000	0	167940000	253490000	163190000	0	17	27	26	0	10	14	17	0	7.6719	7.8503	7.78107		7.69757	7.96082	7.79898		5.69877	5.87718	5.80794		5.72444	5.98769	5.82585
538	PCNT_HUMAN	O95613	23849000	57467000	57126000	0	0	3584200	8782600	0	128910	310630	308790	0	0	19374	47474	0	47259000	53841000	43800000	0	0	27403000	14243000	0	18	26	13	0	0	3	7	0	7.37747	7.75942	7.75683			6.55439	6.94362		5.11029	5.49224	5.48966			4.28722	4.67646
539	ZBT11_HUMAN	O95625	5395600	6448800	11887000	0	1153200	0	0	0	128470	153540	283030	0	27458	0	0	0	20577000	30749000	35429000	0	0	0	0	0	5	5	7	0	1	0	0	0	6.73204	6.80948	7.07507		6.0619				5.1088	5.18622	5.45183		4.43867
540	CNOT4_HUMAN	O95628	0	0	0	1654000	0	0	0	0	0	0	0	63615	0	0	0	0	0	0	0	17771000	0	0	0	0	0	0	0	2	0	0	0	0				6.21854								4.80356
541	ASML_HUMAN	O95671	11263000	16047000	30802000	0	138170000	199520000	219080000	1118900	402240	573120	1100100	0	4934700	7125900	7824400	39962	144810000	188080000	397890000	0	595440000	773630000	673080000	0	6	5	12	0	22	24	24	1	7.05165	7.20539	7.48858		8.14041	8.29999	8.3406	6.04879	5.60449	5.75825	6.04143		6.69326	6.85284	6.89345
542	FR1OP_HUMAN	O95684	10153000	15984000	1930600	0	2614700	2898800	0	0	634560	998990	120660	0	163420	181180	0	0	55931000	70324000	37530000	0	0	0	0	0	4	6	2	0	2	1	1	0	7.00659	7.20369	6.28569		6.41742	6.46222			5.80247	5.99956	5.08156		5.21331	5.25811
543	PPR3D_HUMAN	O95685	0	0	0	0	0	0	1896800	0	0	0	0	0	0	0	105380	0	0	0	0	0	0	0	5140500	0	0	0	0	0	0	0	1	0							6.27802								5.02276
544	RPP29_HUMAN	O95707	899450	0	8934300	0	1449400	9997400	12067000	0	99939	0	992700	0	161040	1110800	1340700	0	43083000	0	44371000	0	0	33048000	37153000	0	3	0	2	0	1	4	2	0	5.95398		6.95106		6.16119	6.99989	7.0816		4.99973		5.99682		5.20693	6.04564	6.12733
545	HERC2_HUMAN	O95714	86993000	198610000	240950000	1354000	76358000	77756000	89188000	0	384930	878800	1066200	5991.2	337870	344050	394640	0	204520000	198810000	157250000	0	128790000	142070000	130250000	0	35	46	44	1	24	21	25	0	7.93948	8.298	8.38193	6.13162	7.88285	7.89073	7.95031		5.58538	5.94389	6.02784	3.77751	5.52875	5.53662	5.5962
546	RAB3D_HUMAN	O95716	0	0	0	0	2599700	11387000	37279000	0	0	0	0	0	185700	813380	2662800	0	0	0	0	0	27614000	60808000	100700000	0	0	0	0	0	2	4	5	0					6.41492	7.05641	7.57146						5.26881	5.91029	6.42534
547	SNP29_HUMAN	O95721	0	0	0	0	0	7770900	12334000	0	0	0	0	0	0	597760	948800	0	0	0	0	0	0	54427000	24732000	0	1	0	0	0	0	2	3	0						6.89047	7.0911							5.77653	5.97717
548	OXSR1_HUMAN	O95747	0	0	817870	0	2206400	0	5708900	0	0	0	32715	0	88254	0	228350	0	0	0	0	0	0	0	12926000	0	0	0	1	0	1	0	1	0			5.91268		6.34368		6.75655				4.51475		4.94573		5.3586
549	PTBP3_HUMAN	O95758	3283200	3704400	0	770510	0	0	0	497190	193130	217900	0	45324	0	0	0	29247	0	27949000	0	0	0	0	0	0	1	2	0	1	0	0	0	1	6.5163	6.56872		5.88678				5.69652	5.28585	5.33826		4.65633
550	TBCD8_HUMAN	O95759	0	0	0	0	0	0	174860	0	0	0	0	0	0	0	3179.2	0	0	0	0	0	0	0	501660	0	0	0	0	0	0	0	1	0							5.24269								3.50232
551	AP2A1_HUMAN	O95782	45346000	63411000	46290000	14496000	60161000	95952000	62441000	30179000	855590	1196400	873390	273520	1135100	1810400	1178100	569410	255530000	275070000	256570000	228200000	222610000	215000000	175370000	282430000	14	18	17	5	14	12	14	13	7.65654	7.80216	7.66549	7.16125	7.77932	7.98205	7.79547	7.4797	5.93227	6.07788	5.94121	5.43699	6.05503	6.25777	6.07118
552	WIZ_HUMAN	O95785	3219800	1623100	2314100	0	0	0	0	0	41279	20809	29668	0	0	0	0	0	0	0	7970400	0	0	0	0	0	3	3	3	0	0	0	0	0	6.50783	6.21035	6.36438						4.61573	4.31825	4.47229
553	DDX58_HUMAN	O95786	0	0	0	0	0	475660	8571600	0	0	0	0	0	0	9326.7	168070	0	0	0	0	0	0	7753800	13868000	0	0	0	0	0	0	2	5	0						5.6773	6.93306							3.96973	5.22549
554	ZMYM6_HUMAN	O95789	531890	0	885320	0	0	0	0	0	7491.5	0	12469	0	0	0	0	0	0	0	3049300	0	0	0	0	0	1	0	2	0	0	0	0	0	5.72582		5.9471						3.87457		4.09583
555	STAU1_HUMAN	O95793	111910000	84412000	60289000	18817000	53759000	53769000	31109000	29612000	3497200	2637900	1884000	588040	1680000	1680300	972160	925370	447270000	509380000	316260000	379330000	331930000	161210000	100260000	740790000	20	17	19	12	16	18	11	12	8.04887	7.9264	7.78024	7.27455	7.73045	7.73053	7.49289	7.47147	6.54372	6.42126	6.27508	5.76941	6.22531	6.22539	5.98774
556	TTC4_HUMAN	O95801	42685000	50453000	72789000	887610	27179000	58366000	48144000	733840	2032600	2402500	3466100	42267	1294200	2779300	2292600	34945	437100000	565140000	545370000	41441000	295370000	389840000	263040000	0	9	14	10	2	4	5	7	1	7.63028	7.70289	7.86207	5.94822	7.43423	7.76616	7.68254	5.8656	6.30805	6.38066	6.53984	4.626	6.112	6.44394	6.36033
557	BAG2_HUMAN	O95816	11213000	6637500	45935000	219700	9975800	28389000	81566000	0	800940	474110	3281100	15693	712550	2027800	5826200	0	169640000	138190000	220290000	0	100830000	155060000	202400000	0	6	7	7	1	5	5	6	0	7.04972	6.822	7.66214	5.34183	6.99895	7.45315	7.91151		5.9036	5.67588	6.51602	4.19571	5.85282	6.30703	6.76539
558	BAG3_HUMAN	O95817	20110000	133260	1030200	1538000	1813700	6456800	7415100	829740	591470	3919.5	30300	45237	53343	189910	218090	24404	99753000	0	0	0	0	0	0	0	5	1	2	0	1	2	4	2	7.30341	5.1247	6.01292	6.18696	6.25857	6.81002	6.87012	5.91894	5.77193	3.59323	4.48144	4.65549	4.72708	5.27855	5.33864
559	DCMC_HUMAN	O95822	0	0	0	0	5372700	6914400	7613100	0	0	0	0	0	191880	246940	271900	0	0	0	0	0	39642000	0	0	0	0	0	0	0	2	3	2	0					6.73019	6.83975	6.88156						5.28303	5.39259	5.43441
560	QORL1_HUMAN	O95825	812440	1429600	9559100	0	15305000	20947000	15917000	0	42760	75241	503110	0	805550	1102500	837760	0	102960000	70798000	64755000	0	64526000	46314000	65039000	0	2	3	4	0	4	5	5	0	5.90979	6.15521	6.98042		7.18483	7.32112	7.20186		4.63104	4.87645	5.70166		5.90609	6.04238	5.92312
561	AIFM1_HUMAN	O95831	13994000	9650800	9614700	446150	1597000	20311000	332710	0	451430	311320	310150	14392	51516	655180	10733	0	64614000	74870000	63586000	0	0	47106000	0	0	5	5	8	1	1	3	1	0	7.14594	6.98456	6.98294	5.64948	6.2033	7.30773	5.52207		5.65459	5.49321	5.49157	4.15812	4.71194	5.81636	4.03072
562	CLD1_HUMAN	O95832	0	0	0	0	0	0	451460	0	0	0	0	0	0	0	56432	0	0	0	0	0	0	0	1223500	0	0	0	0	0	0	0	1	0							5.65462								4.75153
563	GNA14_HUMAN	O95837	0	0	0	0	381870	0	1594000	0	0	0	0	0	19093	0	79701	0	0	0	0	0	0	0	6844900	0	0	0	0	0	1	0	1	0					5.58192		6.20249						4.28087		4.90146
564	GNAQ_HUMAN	P50148	0	0	0	0	381870	0	1594000	0	0	0	0	0	19093	0	79701	0	0	0	0	0	0	0	6844900	0	0	0	0	0	1	0	1	0					5.58192		6.20249						4.28087		4.90146
565	GNA11_HUMAN	P29992	0	0	0	0	381870	0	1594000	0	0	0	0	0	19093	0	79701	0	0	0	0	0	0	0	6844900	0	0	0	0	0	1	0	1	0					5.58192		6.20249						4.28087		4.90146
566	BPNT1_HUMAN	O95861	0	0	0	0	30352000	78498000	197300000	0	0	0	0	0	1517600	3924900	9864800	0	0	0	0	0	279130000	382170000	862650000	0	0	0	0	0	7	8	9	0					7.48219	7.89486	8.29513						6.18116	6.59383	6.99409
567	TXD12_HUMAN	O95881	0	0	0	0	0	19217000	42420000	0	0	0	0	0	0	1921700	4242000	0	0	0	0	0	0	58489000	154810000	0	0	0	0	0	0	4	8	0						7.28369	7.62757							6.28369	6.62757
568	ECD_HUMAN	O95905	28174000	22645000	13116000	0	7344900	5635200	3456600	0	1043500	838710	485790	0	272030	208710	128020	0	139200000	131920000	61808000	0	0	38440000	0	0	6	5	5	0	2	4	1	0	7.44985	7.35497	7.1178		6.86599	6.75091	6.53865		6.01849	5.92361	5.68645		5.43462	5.31954	5.10728
569	SG1D1_HUMAN	O95968	0	0	0	0	0	17283000	0	0	0	0	0	0	0	4320800	0	0	0	0	0	0	0	101710000	0	0	0	0	0	0	0	2	0	0						7.23762								6.63556
570	MBD3_HUMAN	O95983	0	0	1140200	0	0	0	0	0	0	0	76013	0	0	0	0	0	0	0	7061200	0	0	0	0	0	0	0	0	0	0	0	1	0			6.05698								4.88089
571	BCL10_HUMAN	O95999	197360	0	0	0	0	1195900	42453000	0	19736	0	0	0	0	119590	4245300	0	0	0	0	0	0	0	115050000	0	1	0	0	0	0	0	2	0	5.29526					6.07769	7.62791		4.29526					5.07769	6.62791
572	CLPT1_HUMAN	O96005	0	0	0	0	1618900	1754000	3015300	0	0	0	0	0	59961	64962	111680	0	0	0	0	0	0	4743900	0	0	0	0	0	0	1	1	0	0					6.20922	6.24403	6.47933						4.77787	4.81266	5.04798
573	ZBED1_HUMAN	O96006	0	0	1435300	0	6538300	20716000	22966000	0	0	0	47844	0	217940	690540	765530	0	0	0	0	0	38553000	48676000	50510000	0	0	0	1	0	3	4	5	0			6.15694		6.81546	7.31631	7.36109				4.67983		5.33834	5.83919	5.88396
574	MOC2B_HUMAN	O96007	0	0	0	0	313760	0	4168400	0	0	0	0	0	28523	0	378950	0	0	0	0	0	0	0	11297000	0	0	0	0	0	1	0	4	0					5.4966		6.61997						4.4552		5.57858
575	PAK4_HUMAN	O96013	0	0	0	0	619140	1740500	11580000	0	0	0	0	0	25798	72521	482500	0	0	0	0	0	12340000	15496000	31779000	0	0	0	0	0	2	3	5	0					5.79179	6.24067	7.06371						4.41159	4.86046	5.6835
576	CHK2_HUMAN	O96017	0	0	0	0	1868800	0	36135000	0	0	0	0	0	74751	0	1445400	0	0	0	0	0	0	0	81818000	0	0	0	0	0	1	0	6	0					6.27156		7.55793						4.87362		6.15999
577	ACL6A_HUMAN	O96019	24143000	30132000	51075000	5300500	32169000	14360000	15926000	10812000	1207100	1506600	2553700	265020	1608500	717980	796310	540610	246340000	317670000	470710000	234270000	158820000	99075000	133600000	195730000	7	12	12	7	9	5	4	7	7.38279	7.47903	7.70821	6.72432	7.50744	7.15715	7.20211	7.03391	6.08174	6.178	6.40717	5.42328	6.20642	5.85611	5.90108
578	B3GT4_HUMAN	O96024	0	299330000	1742000000	132700000	170900000	963350000	97063000	0	0	27212000	158370000	12063000	15536000	87577000	8823900	0	0	0	0	0	0	5669300000	0	0	0	2	3	3	1	2	1	0		8.47615	9.24105	8.12287	8.23274	8.98378	7.98705			7.43476	8.19967	7.08146	7.19134	7.94239	6.94566
579	LDHA_HUMAN	P00338	36145000	20324000	60803000	74988000	186600000	216640000	427430000	113960000	2008000	1129100	3377900	4166000	10367000	12036000	23746000	6331300	482330000	271600000	421930000	1308800000	1396600000	1180100000	1096500000	1558100000	9	6	13	11	18	22	21	22	7.55805	7.30801	7.78393	7.87499	8.27091	8.33574	8.63087	8.05675	6.30276	6.05273	6.52865	6.61972	7.01565	7.08048	7.37559
580	AL1A1_HUMAN	P00352	3157400	487330	9296500	0	0	0	0	0	131560	20305	387360	0	0	0	0	0	13393000	6244300	49035000	0	0	0	0	0	4	3	10	0	0	0	0	0	6.49933	5.68782	6.96832						5.11912	4.3076	5.58811
581	DHE3_HUMAN	P00367	24619000	21540000	9675500	3515800	76796000	93829000	56882000	19593000	746040	652730	293200	106540	2327100	2843300	1723700	593730	113730000	155570000	85585000	110370000	284390000	232940000	150380000	479770000	8	9	9	4	14	14	12	7	7.39127	7.33325	6.98567	6.54602	7.88534	7.97234	7.75497	7.2921	5.87276	5.81473	5.46716	5.02751	6.36682	6.45382	6.23646
582	DHE4_HUMAN	P49448	24619000	21540000	9675500	3515800	76796000	93829000	56882000	19593000	746040	652730	293200	106540	2327100	2843300	1723700	593730	113730000	155570000	85585000	110370000	284390000	232940000	150380000	479770000	8	9	9	4	14	14	12	7	7.39127	7.33325	6.98567	6.54602	7.88534	7.97234	7.75497	7.2921	5.87276	5.81473	5.46716	5.02751	6.36682	6.45382	6.23646
583	NB5R3_HUMAN	P00387	0	0	0	0	0	0	1855900	0	0	0	0	0	0	0	132560	0	0	0	0	0	0	0	5029600	0	0	0	0	0	0	0	2	0							6.26855								5.12241
584	GSHR_HUMAN	P00390	33206000	39377000	64431000	0	807360000	1510700000	1916600000	1048900	1443700	1712000	2801400	0	35102000	65682000	83329000	45606	208710000	357470000	472090000	0	4254100000	4660200000	4509300000	36251000	10	12	13	0	36	50	45	2	7.52122	7.59524	7.80909		8.90707	9.17918	9.28253	6.02073	6.15948	6.2335	6.44738		7.54533	7.81745	7.9208
585	PH4H_HUMAN	P00439	0	0	0	0	1972100	0	7365700	0	0	0	0	0	68004	0	253990	0	0	0	0	0	0	0	19962000	0	0	0	0	0	1	0	1	0					6.29493		6.86721						4.83253		5.40482
586	SODC_HUMAN	P00441	0	0	1508700	0	0	9015100	21900000	0	0	0	188580	0	0	1126900	2737500	0	0	0	0	0	0	42315000	70090000	0	0	0	1	0	0	3	3	0			6.1786			6.95497	7.34044				5.2755			6.05189	6.43735
587	PNPH_HUMAN	P00491	1076600	367050	3894700	0	0	0	4003300	0	59814	20392	216370	0	0	0	222410	0	18047000	0	24308000	0	0	0	5530200	0	2	1	3	0	0	0	3	0	6.03205	5.56473	6.59047				6.60242		4.7768	4.30946	5.3352				5.34715
588	HPRT_HUMAN	P00492	3877100	2903000	16865000	0	34354000	75606000	113510000	0	298240	223310	1297300	0	2642600	5815900	8731200	0	59644000	77365000	122780000	0	379930000	229400000	355970000	0	3	3	4	0	5	6	6	0	6.58851	6.46285	7.22699		7.53598	7.87856	8.05503		5.47457	5.34891	6.11304		6.42203	6.76462	6.94107
589	AATM_HUMAN	P00505	0	0	330340	364990	0	0	0	1952800	0	0	12705	14038	0	0	0	75106	0	0	0	0	0	0	0	38965000	0	0	1	1	0	0	0	4			5.51896	5.56228				6.29066			4.10397	4.14731
590	EGFR_HUMAN	P00533	0	0	0	0	3273600	3754500	9012800	0	0	0	0	0	54560	62574	150210	0	0	0	0	0	16419000	11499000	17352000	0	0	0	0	0	5	3	7	0					6.51503	6.57455	6.95486						4.73687	4.79639	5.1767
591	PGK1_HUMAN	P00558	2553000	1359700	2634800	1464000	855080	5620300	10213000	11024000	94557	50360	97585	54222	31670	208160	378250	408290	34243000	21360000	34082000	88183000	0	0	0	151560000	4	3	2	3	1	1	3	6	6.40705	6.13344	6.42075	6.16554	5.93201	6.74976	7.00915	7.04234	4.97569	4.70209	4.98938	4.73418	4.50065	5.3184	5.57778
592	FA10_HUMAN	P00742	5034200	0	2316600	0	0	0	0	0	193620	0	89099	0	0	0	0	0	19014000	0	0	0	0	0	0	0	2	0	1	0	0	0	0	0	6.70193		6.36485						5.28695		4.94987
593	ADA_HUMAN	P00813	1647300	0	1907300	0	0	0	36124000	0	71622	0	82928	0	0	0	1570600	0	0	0	0	0	0	0	155120000	0	1	0	1	0	0	0	6	0	6.21677		6.28042				7.5578		4.85505		4.9187				6.19607
594	ASSY_HUMAN	P00966	16196000	25735000	27949000	27111000	88527000	71787000	47009000	52390000	771250	1225500	1330900	1291000	4215600	3418400	2238500	2494800	288080000	280510000	247500000	612050000	493320000	472160000	353230000	570970000	10	11	12	12	17	13	9	24	7.20941	7.41052	7.44637	7.43315	7.94708	7.85605	7.67218	7.71925	5.8872	6.08831	6.12415	6.11093	6.62486	6.53382	6.34996
595	CO3_HUMAN	P01024	1288100	0	856000	0	2732000	11712000	5728900	0	13279	0	8824.7	0	28165	120750	59061	0	0	0	0	0	0	29760000	0	0	0	0	1	0	1	4	4	0	6.10995		5.93247		6.43648	7.06863	6.75807		4.12317		3.9457		4.44971	5.08189	4.7713
596	CYTS_HUMAN	P01036	0	0	0	0	0	5602700	0	5465900	0	0	0	0	0	700340	0	683230	0	0	0	0	0	32972000	0	0	0	0	0	0	0	2	0	1						6.7484		6.73766						5.84531
597	CYTN_HUMAN	P01037	0	0	0	0	0	5602700	0	5465900	0	0	0	0	0	700340	0	683230	0	0	0	0	0	32972000	0	0	0	0	0	0	0	2	0	1						6.7484		6.73766						5.84531
598	CYTT_HUMAN	P09228	0	0	0	0	0	5602700	0	5465900	0	0	0	0	0	700340	0	683230	0	0	0	0	0	32972000	0	0	0	0	0	0	0	2	0	1						6.7484		6.73766						5.84531
599	CYTA_HUMAN	P01040	238200	0	0	2399700	2768500	0	0	1482300	34028	0	0	342810	395490	0	0	211750	0	0	0	14837000	0	0	0	0	1	0	0	2	1	0	0	1	5.37694			6.38016	6.44224			6.17094	4.53184			5.53505	5.59714
600	RASN_HUMAN	P01111	0	0	0	0	993180	8474700	41721000	0	0	0	0	0	99318	847470	4172100	0	0	0	0	0	0	51706000	111240000	0	0	0	0	0	1	3	4	0					5.99703	6.92812	7.62035						4.99703	5.92812	6.62035
601	RASK_HUMAN	P01116	0	0	0	0	993180	8474700	41721000	0	0	0	0	0	99318	847470	4172100	0	0	0	0	0	0	51706000	111240000	0	0	0	0	0	1	3	4	0					5.99703	6.92812	7.62035						4.99703	5.92812	6.62035
602	RASH_HUMAN	P01112	0	0	0	0	993180	8474700	41721000	0	0	0	0	0	99318	847470	4172100	0	0	0	0	0	0	51706000	111240000	0	0	0	0	0	1	3	4	0					5.99703	6.92812	7.62035						4.99703	5.92812	6.62035
603	LDLR_HUMAN	P01130	0	0	0	0	217480000	0	3409500	0	0	0	0	0	4727900	0	74119	0	0	0	0	0	0	0	7857200	0	0	0	0	0	2	1	3	0					8.33742		6.53269						6.67467		4.86993
604	GLUC_HUMAN	P01275	0	0	0	0	2037100	0	0	0	0	0	0	0	203710	0	0	0	0	0	0	0	15031000	0	0	0	0	0	0	0	0	0	0	0					6.30901								5.30901
605	PIGR_HUMAN	P01833	0	0	0	0	0	9847000	0	4819300	0	0	0	0	0	240170	0	117550	0	0	0	0	0	0	0	121880000	0	0	0	0	0	2	0	3						6.9933		6.68298						5.38052
606	IGG1_HUMAN	P0DOX5	967720	4677800	7347200	16860000	13562000	7842300	4380200	10219000	43987	212630	333960	766380	616440	356470	199100	464520	0	0	14268000	110340000	23777000	21899000	0	142030000	1	1	4	7	4	2	1	4	5.98575	6.67004	6.86612	7.22686	7.13232	6.89444	6.64149	7.00941	4.64332	5.32762	5.52369	5.88444	5.78989	5.55202	5.29907
607	IGHG1_HUMAN	P01857	967720	4677800	7347200	16860000	13562000	7842300	4380200	10219000	43987	212630	333960	766380	616440	356470	199100	464520	0	0	14268000	110340000	23777000	21899000	0	142030000	1	1	4	7	4	2	1	4	5.98575	6.67004	6.86612	7.22686	7.13232	6.89444	6.64149	7.00941	4.64332	5.32762	5.52369	5.88444	5.78989	5.55202	5.29907
608	IGHG3_HUMAN	P01860	967720	4677800	7347200	16860000	13562000	7842300	4380200	10219000	43987	212630	333960	766380	616440	356470	199100	464520	0	0	14268000	110340000	23777000	21899000	0	142030000	1	1	4	7	4	2	1	4	5.98575	6.67004	6.86612	7.22686	7.13232	6.89444	6.64149	7.00941	4.64332	5.32762	5.52369	5.88444	5.78989	5.55202	5.29907
609	IGHA1_HUMAN	P01876	0	0	3245900	0	372450	13204000	0	3040500	0	0	202870	0	23278	825230	0	190030	0	0	8040600	0	0	0	0	36499000	0	0	4	0	1	3	0	2			6.51134		5.57107	7.12071		6.48295			5.30722		4.36695	5.91658
610	IGHA2_HUMAN	P01877	0	0	3245900	0	372450	13204000	0	3040500	0	0	202870	0	23278	825230	0	190030	0	0	8040600	0	0	0	0	36499000	0	0	4	0	1	3	0	2			6.51134		5.57107	7.12071		6.48295			5.30722		4.36695	5.91658
611	CO1A1_HUMAN	P02452	0	0	0	0	0	0	2983400	0	0	0	0	0	0	0	40316	0	0	0	0	0	0	0	8559300	0	0	0	0	0	0	0	1	0							6.47471								4.60548
612	CRYAB_HUMAN	P02511	0	0	20587000	0	0	8163000	37522000	0	0	0	1871500	0	0	742090	3411100	0	0	0	156640000	0	0	0	72540000	0	0	1	4	0	0	1	5	0			7.31359			6.91185	7.57429				6.27219			5.87046	6.53289
613	LMNA_HUMAN	P02545	228890000	198140000	77522000	227820000	7798600	18221000	20722000	11841000	5582800	4832600	1890800	5556700	190210	444420	505420	288800	1145400000	1293100000	494860000	3220800000	52993000	69495000	57866000	141490000	42	37	30	53	6	7	10	12	8.35963	8.29697	7.88942	8.35759	6.89202	7.26057	7.31643	7.07339	6.74685	6.68418	6.27665	6.74482	5.27923	5.64779	5.70365
614	TFR1_HUMAN	P02786	8715200	6689300	12051000	4816000	129290000	227100000	191560000	2529800	223470	171520	308990	123490	3315100	5823000	4911900	64868	103960000	73495000	130860000	56740000	557400000	611050000	398100000	25421000	12	9	17	3	25	32	22	3	6.94028	6.82538	7.08102	6.68269	8.11156	8.35622	8.2823	6.40309	5.34922	5.23431	5.48994	5.09163	6.5205	6.76515	6.69125
615	TRFE_HUMAN	P02787	0	0	0	0	2718700	1055800	2134600	0	0	0	0	0	66310	25751	52063	0	0	0	0	0	0	0	4932000	0	0	0	0	0	2	1	2	0					6.43436	6.02358	6.32932						4.82158	4.41079	4.71653
616	TRFL_HUMAN	P02788	4991600	3643400	17779000	1306400	1348500	21288000	0	3522700	106200	77520	378280	27796	28691	452940	0	74952	0	0	0	58346000	0	75117000	0	0	2	1	2	2	1	7	0	4	6.69824	6.56151	7.24991	6.11608	6.12985	7.32813		6.54688	5.02612	4.88941	5.57781	4.44398	4.45775	5.65604
617	FRIL_HUMAN	P02792	0	0	0	0	700670	365310	527470	0	0	0	0	0	87584	45663	65934	0	0	0	0	0	0	0	1208600	0	0	0	0	0	2	2	2	0					5.84551	5.56266	5.7222						4.94242	4.65956	4.81911
618	FRIH_HUMAN	P02794	10099000	18060000	43467000	0	153270000	389380000	461170000	0	918050	1641800	3951600	0	13934000	35398000	41925000	0	129700000	92883000	168090000	0	627340000	1129800000	942980000	0	4	5	7	0	18	20	23	0	7.00428	7.25672	7.63816		8.18546	8.59037	8.66386		5.96287	6.21532	6.59677		7.14408	7.54898	7.62247
619	PRPC_HUMAN	P02810	0	0	0	0	0	0	2485200	3151700	0	0	0	0	0	0	497040	630340	0	0	0	0	0	0	0	28156000	0	0	0	0	0	0	1	1							6.39536	6.49854							5.69639
620	PRB2_HUMAN	P02812	0	0	0	0	0	0	0	7384200	0	0	0	0	0	0	0	351630	0	0	0	0	0	0	0	65966000	0	0	0	0	0	0	0	1								6.8683
621	SMR3B_HUMAN	P02814	0	0	0	0	0	0	0	1659500	0	0	0	0	0	0	0	829760	0	0	0	0	0	0	0	14825000	0	0	0	0	0	0	0	1								6.21998
622	CATA_HUMAN	P04040	4693400	1386500	4714600	990480	7056300	9766600	16718000	0	161840	47811	162570	34154	243320	336780	576480	0	29007000	0	38796000	0	31781000	25538000	36987000	0	3	1	2	1	4	4	6	0	6.67149	6.14192	6.67344	5.99585	6.84858	6.98974	7.22318		5.20909	4.67953	5.21104	4.53344	5.38618	5.52735	5.76078
623	RAF1_HUMAN	P04049	5331200	0	0	0	11318000	26796000	43446000	0	144090	0	0	0	305900	724210	1174200	0	46299000	0	0	0	61848000	90265000	85429000	0	2	0	0	0	6	9	11	0	6.72682				7.05377	7.42807	7.63795		5.15863				5.48558	5.85986	6.06974
624	GLCM_HUMAN	P04062	0	0	0	0	7624200	11981000	32718000	0	0	0	0	0	282380	443740	1211800	0	0	0	0	0	0	54657000	58921000	0	0	0	0	0	0	4	5	0					6.88219	7.07849	7.51479						5.45083	5.64713	6.08343
625	ALDOA_HUMAN	P04075	49861000	54148000	95415000	6800500	115460000	177830000	192660000	22848000	2167900	2354200	4148500	295670	5020100	7731700	8376500	993400	600950000	646700000	826870000	368260000	793250000	947660000	751600000	517050000	13	17	13	6	16	18	18	10	7.69776	7.73358	7.97962	6.83254	8.06243	8.25001	8.28479	7.35885	6.33604	6.37184	6.61789	5.47081	6.70071	6.88827	6.92306
626	CYTB_HUMAN	P04080	0	266960	793980	604860	28088000	55251000	525950000	174930	0	44493	132330	100810	4681300	9208500	87658000	29155	0	0	11407000	0	244100000	233870000	1473300000	0	0	1	2	1	5	6	10	1		5.42645	5.89981	5.78165	7.44852	7.74234	8.72094	5.24286		4.64829	5.12166	5.0035	6.67037	6.96419	7.94279
627	ANXA1_HUMAN	P04083	0	0	0	1030700	0	6728800	5348400	935140	0	0	0	51533	0	336440	267420	46757	0	0	0	31857000	0	0	0	0	0	0	0	3	0	1	3	1				6.01313		6.82794	6.72822	5.97088				4.71209		5.52691	5.42719
628	APOB_HUMAN	P04114	6059300	4417900	5459300	509290	2982600	4421300	0	0	24141	17601	21750	2029	11883	17615	0	0	0	0	5459300	0	0	0	0	0	1	2	3	1	1	1	0	0	6.78242	6.64522	6.73714	5.70697	6.4746	6.64555			4.38276	4.24554	4.33746	3.30728	4.07493	4.24588
629	GCR_HUMAN	P04150	0	0	402660	0	3048900	6687600	2790500	0	0	0	9820.9	0	74364	163110	68061	0	0	0	0	0	0	18088000	0	0	0	0	1	0	2	3	2	0			5.60494		6.48414	6.82527	6.44568				3.99215		4.87136	5.21248	4.8329
630	OAT_HUMAN	P04181	727810	1900800	3622000	0	15345000	20671000	25049000	1891300	36391	95039	181100	0	767240	1033600	1252500	94566	19641000	31529000	33483000	0	100190000	104870000	115860000	0	2	3	4	0	7	8	10	1	5.86202	6.27894	6.55895		7.18597	7.31536	7.39879	6.27676	4.56099	4.9779	5.25792		5.88493	6.01435	6.09778
631	KITH_HUMAN	P04183	0	0	9023800	0	4376900	90071000	142270000	183080	0	0	694140	0	336680	6928500	10944000	14083	0	0	107330000	0	152360000	278160000	465590000	0	0	0	3	0	6	11	14	1			6.95539		6.64117	7.95458	8.15311	5.26264			5.84145		5.52722	6.84064	7.03918
632	K2C6B_HUMAN	P04259	12818000	11333000	9803200	1976100	2323600	2331500	0	11909000	427280	377770	326770	65871	77453	77715	0	396950	0	73078000	0	0	0	0	0	0	1	2	1	1	1	1	0	2	7.10782	7.05434	6.99137	6.29581	6.36616	6.36764		7.07588	5.63071	5.57723	5.51424	4.81869	4.88904	4.8905
633	TBB4A_HUMAN	P04350	2305400	864090	10927000	0	135590000	339180000	154230000	3453800	115270	43204	546350	0	6779300	16959000	7711600	172690	132780000	0	116480000	0	678660000	899060000	459750000	0	2	1	3	0	7	13	13	1	6.36275	5.93656	7.0385		8.13223	8.53043	8.18817	6.5383	5.06172	4.63552	5.73747		6.83118	7.2294	6.88714
634	G3P_HUMAN	P04406	151590000	226710000	222180000	24319000	569690000	917010000	1044300000	197240000	8917100	13336000	13070000	1430500	33511000	53942000	61428000	11602000	1909900000	2549100000	2095900000	1522300000	3382300000	4626800000	3980900000	3782600000	30	32	27	8	34	34	34	18	8.18067	8.35547	8.3467	7.38595	8.75564	8.96237	9.01883	8.29499	6.95022	7.12503	7.11628	6.15549	7.52519	7.73193	7.78837
635	ARLY_HUMAN	P04424	0	0	509050	0	26854000	28792000	31380000	0	0	0	21210	0	1118900	1199700	1307500	0	0	0	0	0	173740000	159210000	151850000	0	0	0	1	0	10	10	10	0			5.70676		7.42901	7.45927	7.49665				4.32654		6.04879	6.07907	6.11644
636	CPNS1_HUMAN	P04632	10228000	13215000	35534000	0	30553000	76612000	130170000	0	929810	1201300	3230400	0	2777600	6964700	11833000	0	153390000	192880000	206930000	0	228410000	502180000	301110000	0	3	3	6	0	4	4	6	0	7.00979	7.12107	7.55064		7.48505	7.8843	8.11451		5.96839	6.07965	6.50926		6.44367	6.8429	7.07309
637	P53_HUMAN	P04637	138370000	99248000	88852000	19187000	73486000	81889000	72038000	38931000	7687100	5513800	4936200	1066000	4082500	4549400	4002100	2162800	621230000	562950000	421880000	274880000	377410000	310890000	234790000	826410000	25	17	20	7	15	17	10	8	8.14104	7.99672	7.94867	7.28301	7.8662	7.91323	7.85756	7.5903	6.88576	6.74145	6.69339	6.02776	6.61093	6.65795	6.60229
638	HSPB1_HUMAN	P04792	217580000	293180000	931290000	49070000	354090000	669930000	1334400000	99401000	15541000	20941000	66521000	3505000	25292000	47852000	95313000	7100100	3103300000	2424700000	4258800000	2101700000	3396700000	4194800000	3376700000	4034800000	19	20	26	16	17	22	22	19	8.33762	8.46713	8.96908	7.69082	8.54911	8.82603	9.12529	7.99739	7.19148	7.321	7.82296	6.54469	7.40298	7.6799	7.97915
639	TYSY_HUMAN	P04818	6030900	124330000	257280000	0	1115300	65194000	92690000	0	376930	7770700	16080000	0	69704	4074600	5793100	0	435900000	1546600000	1816900000	0	11562000	169440000	174600000	0	5	10	15	0	2	3	8	0	6.78038	8.09458	8.41041		6.04739	7.81421	7.96703		5.57626	6.89046	7.20629		4.84326	6.61008	6.76291
640	RPN1_HUMAN	P04843	178990	0	0	4633200	17319000	9832200	14227000	2240200	4837.5	0	0	125220	468070	265740	384510	60545	0	0	0	55973000	36167000	38807000	37813000	81534000	1	0	0	5	6	6	6	3	5.25283			6.66588	7.23852	6.99265	7.15311	6.35029	3.68462			5.09767	5.67031	5.42446	5.58491
641	GNAI2_HUMAN	P04899	0	0	0	0	0	788000	2304500	0	0	0	0	0	0	46353	135560	0	0	0	0	0	0	0	9895600	0	0	0	0	0	0	1	1	0						5.89653	6.36258							4.66608	5.13213
642	GNAI1_HUMAN	P63096	0	0	0	0	0	788000	2304500	0	0	0	0	0	0	46353	135560	0	0	0	0	0	0	0	9895600	0	0	0	0	0	0	1	1	0						5.89653	6.36258							4.66608	5.13213
643	GNAT1_HUMAN	P11488	0	0	0	0	0	788000	2304500	0	0	0	0	0	0	46353	135560	0	0	0	0	0	0	0	9895600	0	0	0	0	0	0	1	1	0						5.89653	6.36258							4.66608	5.13213
644	GNAO_HUMAN	P09471	0	0	0	0	0	788000	2304500	0	0	0	0	0	0	46353	135560	0	0	0	0	0	0	0	9895600	0	0	0	0	0	0	1	1	0						5.89653	6.36258							4.66608	5.13213
645	GNAT2_HUMAN	P19087	0	0	0	0	0	788000	2304500	0	0	0	0	0	0	46353	135560	0	0	0	0	0	0	0	9895600	0	0	0	0	0	0	1	1	0						5.89653	6.36258							4.66608	5.13213
646	GNAT3_HUMAN	A8MTJ3	0	0	0	0	0	788000	2304500	0	0	0	0	0	0	46353	135560	0	0	0	0	0	0	0	9895600	0	0	0	0	0	0	1	1	0						5.89653	6.36258							4.66608	5.13213
647	H2A1C_HUMAN	Q93077	1034900	754040	1448400	12763000	0	0	1111000	10721000	206970	150810	289690	2552600	0	0	222210	2144200	17255000	34824000	23155000	251730000	0	0	0	0	2	2	4	7	0	0	2	5	6.0149	5.87739	6.16089	7.10595			6.04571	7.03024	5.31591	5.17843	5.46193	6.40698			5.34676
648	H2A3_HUMAN	Q7L7L0	1034900	754040	1448400	12763000	0	0	1111000	10721000	206970	150810	289690	2552600	0	0	222210	2144200	17255000	34824000	23155000	251730000	0	0	0	0	2	2	4	7	0	0	2	5	6.0149	5.87739	6.16089	7.10595			6.04571	7.03024	5.31591	5.17843	5.46193	6.40698			5.34676
649	H2A1B_HUMAN	P04908	1034900	754040	1448400	12763000	0	0	1111000	10721000	206970	150810	289690	2552600	0	0	222210	2144200	17255000	34824000	23155000	251730000	0	0	0	0	2	2	4	7	0	0	2	5	6.0149	5.87739	6.16089	7.10595			6.04571	7.03024	5.31591	5.17843	5.46193	6.40698			5.34676
650	H2A1A_HUMAN	Q96QV6	1034900	754040	1448400	12763000	0	0	1111000	10721000	206970	150810	289690	2552600	0	0	222210	2144200	17255000	34824000	23155000	251730000	0	0	0	0	2	2	4	7	0	0	2	5	6.0149	5.87739	6.16089	7.10595			6.04571	7.03024	5.31591	5.17843	5.46193	6.40698			5.34676
651	H2AX_HUMAN	P16104	1034900	754040	1448400	12763000	0	0	1111000	10721000	206970	150810	289690	2552600	0	0	222210	2144200	17255000	34824000	23155000	251730000	0	0	0	0	2	2	4	7	0	0	2	5	6.0149	5.87739	6.16089	7.10595			6.04571	7.03024	5.31591	5.17843	5.46193	6.40698			5.34676
652	B3A2_HUMAN	P04920	0	0	0	0	613480	2056400	1335000	0	0	0	0	0	12270	41128	26700	0	0	0	0	0	0	5311400	0	0	0	0	0	0	1	3	2	0					5.7878	6.31311	6.12548						4.08884	4.61414	4.42651
653	AT1A1_HUMAN	P05023	1303100	1861400	710210	2417900	125070000	236810000	236180000	22871000	28957	41365	15783	53730	2779300	5262400	5248400	508230	5966300	6616300	0	30702000	422700000	545090000	604870000	261550000	1	3	1	3	29	35	29	11	6.11498	6.26984	5.85139	6.38344	8.09715	8.3744	8.37324	7.35929	4.46175	4.61663	4.19819	4.73022	6.44394	6.72118	6.72003
654	AT1B1_HUMAN	P05026	0	0	0	0	3323500	2931800	13002000	780440	0	0	0	0	276960	244310	1083500	65036	0	0	0	0	22877000	0	26820000	0	0	0	0	0	3	2	4	1					6.5216	6.46713	7.11401	5.89234					5.44242	5.38794	6.03483
655	A4_HUMAN	P05067	0	0	0	0	2381600	5965900	1211200	0	0	0	0	0	68047	170460	34605	0	0	0	0	0	0	15401000	0	0	0	0	0	0	1	1	1	0					6.37687	6.77568	6.08322						4.83281	5.23162	4.53914
656	APLP2_HUMAN	Q06481	0	0	0	0	2381600	5965900	1211200	0	0	0	0	0	68047	170460	34605	0	0	0	0	0	0	15401000	0	0	0	0	0	0	1	1	1	0					6.37687	6.77568	6.08322						4.83281	5.23162	4.53914
657	ARGI1_HUMAN	P05089	9500200	0	0	3026500	0	1176000	2459800	9920800	558830	0	0	178030	0	69174	144690	583580	28313000	0	0	51398000	0	0	0	105020000	9	0	0	5	0	1	2	6	6.97773			6.48094		6.07041	6.3909	6.99655	5.74728			5.25049		4.83994	5.16044
658	ALDH2_HUMAN	P05091	90292000	53036000	54145000	0	10141000	13659000	5863500	0	3925700	2305900	2354100	0	440920	593870	254930	0	420740000	355480000	321230000	0	40507000	54462000	16812000	0	22	17	21	0	3	6	3	0	7.95565	7.72457	7.73356		7.00608	7.13542	6.76816		6.59392	6.36284	6.37182		5.64436	5.77369	5.40642
659	S10A8_HUMAN	P05109	0	0	0	243030	32573000	19514000	22662000	2539100	0	0	0	30378	4071600	2439300	2832700	317380	0	0	0	0	0	110300000	65954000	0	0	0	0	1	7	2	2	1				5.38566	7.51286	7.29035	7.3553	6.40468				4.48256	6.60977	6.38727	6.4522
660	ADT2_HUMAN	P05141	1075600	3755000	0	4778900	3322300	985380	26715000	0	56611	197630	0	251520	174860	51862	1406000	0	0	27421000	0	115760000	68735000	25065000	60585000	0	2	3	0	5	2	2	4	0	6.03165	6.57461		6.67933	6.52144	5.9936	7.42676		4.7529	5.29585		5.40057	5.24269	4.71485	6.14799
661	PCCA_HUMAN	P05165	57841000	19679000	26116000	145870000	481000000	637700000	910840000	4329000	1257400	427810	567740	3171100	10456000	13863000	19801000	94109	351570000	212790000	217170000	2215300000	1582700000	2009600000	1956700000	68941000	17	12	18	34	48	50	42	3	7.76224	7.294	7.41691	8.16397	8.68215	8.80462	8.95944	6.63639	6.09947	5.63125	5.75415	6.50121	7.01937	7.14186	7.29669
662	PCCB_HUMAN	P05166	744500000	459830000	335960000	1206000000	596580000	644930000	573330000	1546000	24817000	15328000	11199000	40201000	19886000	21498000	19111000	51533	3370400000	2867400000	2691500000	16508000000	3864000000	2317200000	1962500000	0	43	40	42	49	33	40	36	2	8.87186	8.6626	8.52629	9.08135	8.77567	8.80951	8.7584	6.18921	7.39475	7.18549	7.04918	7.60424	7.29855	7.3324	7.28128
663	IF2A_HUMAN	P05198	122360000	100480000	149870000	1508200	128330000	182860000	179130000	83127000	5561700	4567100	6812200	68556	5833300	8311700	8142100	3778500	1395600000	1214500000	1230300000	0	918260000	1049200000	700860000	1926600000	11	14	18	2	14	11	21	10	8.08764	8.00208	8.17571	6.17846	8.10833	8.26212	8.25317	7.91974	6.74521	6.65964	6.83329	4.83605	6.76591	6.91969	6.91074
664	ICAM1_HUMAN	P05362	1563500	1679200	756160	0	25699000	33907000	20819000	0	62539	67169	30246	0	1028000	1356300	832760	0	10928000	9824900	0	0	61477000	97448000	71845000	0	3	3	1	0	7	6	7	0	6.1941	6.2251	5.87861		7.40992	7.53029	7.31846		4.79615	4.82717	4.48067		6.01199	6.13236	5.92052
665	RLA1_HUMAN	P05386	4049300	2587100	11088000	713250	6947700	3228100	15991000	4908300	1349800	862370	3696000	237750	2315900	1076000	5330200	1636100	0	0	0	0	0	18166000	0	0	1	1	3	1	1	4	1	1	6.60738	6.41281	7.04485	5.85324	6.84184	6.50895	7.20388	6.69093	6.13027	5.93569	6.56773	5.37612	6.36472	6.03181	6.72674
666	RLA2_HUMAN	P05387	1206700	2803900	10798000	242280	6096100	5812000	18171000	2714800	241340	560780	2159600	48457	1219200	1162400	3634300	542970	0	0	0	0	56750000	30932000	53636000	60214000	1	2	4	1	2	2	2	3	6.0816	6.44776	7.03334	5.38432	6.78505	6.76433	7.25938	6.43374	5.38263	5.74879	6.33437	4.68536	6.08607	6.06536	6.56042
667	RLA0_HUMAN	P05388	258190000	282400000	265410000	31270000	467050000	698280000	444050000	195590000	19861000	21723000	20416000	2405400	35927000	53714000	34158000	15046000	2863900000	3534900000	3051900000	1680500000	2697800000	2494200000	2784600000	4087400000	15	22	15	9	17	28	15	13	8.41194	8.45086	8.42392	7.49513	8.66936	8.84403	8.64743	8.29135	7.298	7.33692	7.30997	6.38119	7.55542	7.73009	7.53349
668	RLA0L_HUMAN	Q8NHW5	258190000	282400000	265410000	31270000	467050000	698280000	444050000	195590000	19861000	21723000	20416000	2405400	35927000	53714000	34158000	15046000	2863900000	3534900000	3051900000	1680500000	2697800000	2494200000	2784600000	4087400000	15	22	15	9	17	28	15	13	8.41194	8.45086	8.42392	7.49513	8.66936	8.84403	8.64743	8.29135	7.298	7.33692	7.30997	6.38119	7.55542	7.73009	7.53349
669	RPC4_HUMAN	P05423	25435000	21658000	19453000	0	912270	0	0	0	1156100	984450	884210	0	41467	0	0	0	140470000	134340000	158600000	0	0	0	0	0	4	6	10	0	1	0	0	0	7.40543	7.33562	7.28899		5.96012				6.063	5.99319	5.94656		4.6177
670	LA_HUMAN	P05455	23068000	46839000	94371000	813650	73607000	107390000	133990000	5356900	1048600	2129100	4289600	36984	3345800	4881200	6090300	243500	280290000	396670000	739670000	0	542700000	692140000	668090000	131020000	11	18	20	1	13	13	16	3	7.36301	7.67061	7.97484	5.91044	7.86692	8.03096	8.12707	6.72891	6.02061	6.3282	6.63242	4.56801	6.5245	6.68853	6.78464
671	K1C18_HUMAN	P05783	560020000	473210000	414790000	118460000	751630000	623610000	634400000	156930000	21539000	18200000	15954000	4556200	28909000	23985000	24400000	6035900	5287300000	4977000000	4284500000	4128300000	4950500000	4514700000	3599900000	3281300000	51	65	44	25	39	39	37	32	8.7482	8.67505	8.61783	8.07357	8.876	8.79491	8.80236	8.19571	7.33323	7.26007	7.20287	6.6586	7.46103	7.37994	7.38739
672	DCUP_HUMAN	P06132	0	0	0	0	157800	991930	708870	0	0	0	0	0	9862.2	61996	44304	0	0	0	0	0	0	5586000	3208100	0	0	0	0	0	1	2	2	0					5.19811	5.99648	5.85057						3.99397	4.79236	4.64644
673	CDK1_HUMAN	P06493	10376000	11477000	29147000	338170	177410000	273280000	472220000	11227000	546120	604060	1534000	17799	9337300	14383000	24854000	590900	206820000	149390000	122760000	0	1045800000	1493700000	1607000000	375510000	6	7	8	1	17	18	17	9	7.01603	7.05983	7.46459	5.52914	8.24898	8.43661	8.67414	7.05026	5.73729	5.78108	6.18583	4.2504	6.97022	7.15785	7.3954
674	ATPB_HUMAN	P06576	852370	980070	409940	8377400	13477000	11152000	15124000	2785600	29392	33796	14136	288880	464720	384540	521510	96055	8679600	15073000	0	231490000	48985000	31478000	34097000	107010000	2	2	0	12	7	6	10	4	5.93063	5.99126	5.61272	6.92311	7.12959	7.04735	7.17967	6.44492	4.46823	4.52887	4.15033	5.46072	5.66719	5.58494	5.71726
675	S10A9_HUMAN	P06702	0	0	870250	1284700	25364000	13486000	6323800	6003500	0	0	108780	160580	3170500	1685800	790470	750440	0	0	0	0	89255000	0	0	73412000	0	0	1	1	8	3	1	2			5.93964	6.1088	7.40422	7.12988	6.80098	6.7784			5.03655	5.20569	6.50113	6.22681	5.89789
676	S10A6_HUMAN	P06703	0	0	0	0	129000000	233520000	248470000	0	0	0	0	0	25800000	46704000	49695000	0	0	0	0	0	848480000	1000000000	1245000000	0	0	0	0	0	4	4	4	0					8.11059	8.36832	8.39527						7.41162	7.66935	7.69631
677	IF4E_HUMAN	P06730	17618000	10858000	28777000	3519300	14296000	53596000	62725000	5110100	1601600	987050	2616100	319930	1299600	4872300	5702200	464550	243550000	183140000	170610000	0	131560000	286220000	175940000	90068000	3	2	3	1	2	4	3	3	7.24596	7.03575	7.45905	6.54646	7.15521	7.72913	7.79744	6.70843	6.20455	5.99434	6.41765	5.50505	6.11381	6.68773	6.75604
678	ENOA_HUMAN	P06733	76811000	47073000	28354000	27887000	60526000	78159000	76538000	77556000	3491400	2139700	1288800	1267600	2751200	3552700	3479000	3525300	346720000	324620000	317990000	789970000	474090000	392520000	391320000	1332600000	34	25	21	14	19	28	22	21	7.88542	7.67277	7.45261	7.4454	7.78194	7.89298	7.88388	7.88962	6.543	6.33035	6.11019	6.10298	6.43952	6.55056	6.54145
679	PYGL_HUMAN	P06737	4585900	12908000	7037500	0	3974000	9791400	5364400	0	89919	253110	137990	0	77922	191990	105180	0	34411000	59877000	33778000	0	17930000	22454000	12818000	0	7	11	10	0	3	3	2	0	6.66142	7.11086	6.84742		6.59923	6.99084	6.72952		4.95385	5.40331	5.13985		4.89166	5.28328	5.02193
680	G6PI_HUMAN	P06744	25078000	15207000	15177000	3710300	21210000	39272000	61277000	40233000	964540	584900	583720	142700	815760	1510500	2356800	1547400	153620000	105910000	119080000	0	142720000	124650000	129750000	724960000	7	4	8	4	5	9	8	11	7.39929	7.18204	7.18119	6.56941	7.32654	7.59408	7.7873	7.60458	5.98432	5.76708	5.7662	5.15442	5.91156	6.17912	6.37232
681	NPM_HUMAN	P06748	1966700000	2200200000	2057000000	235970000	1090600000	1102700000	1206400000	343720000	163890000	183350000	171420000	19664000	90882000	91892000	100540000	28643000	16078000000	16861000000	15481000000	4143000000	6120100000	5049400000	4749000000	6226200000	85	93	71	26	50	57	47	25	9.29374	9.34246	9.31323	8.37286	9.03767	9.04246	9.08149	8.5362	8.21455	8.26328	8.23406	7.29367	7.95848	7.96328	8.00234
682	TPM3_HUMAN	P06753	23197000	30443000	85475000	0	100800000	656680000	1187100000	0	1449800	1902700	5342200	0	6299900	41043000	74192000	0	334300000	494710000	659030000	0	1387500000	3238900000	3061900000	0	5	7	6	0	9	14	16	0	7.36543	7.48349	7.93184		8.00346	8.81735	9.07449		6.16131	6.27937	6.72772		6.79933	7.61324	7.87036
683	TPM1_HUMAN	P09493	23197000	30443000	85475000	0	100800000	656680000	1187100000	0	1449800	1902700	5342200	0	6299900	41043000	74192000	0	334300000	494710000	659030000	0	1387500000	3238900000	3061900000	0	5	7	6	0	9	14	16	0	7.36543	7.48349	7.93184		8.00346	8.81735	9.07449		6.16131	6.27937	6.72772		6.79933	7.61324	7.87036
684	ITAV_HUMAN	P06756	0	0	0	0	4511100	3345100	7516100	0	0	0	0	0	77778	57674	129590	0	0	0	0	0	13541000	12050000	17146000	0	0	0	0	0	6	3	4	0					6.65428	6.52441	6.87599						4.89086	4.76098	5.11257
685	H2B2E_HUMAN	Q16778	288460	254090	663720	1849200	365750	0	982280	0	41209	36298	94818	264170	52250	0	140330	0	0	0	5061800	53898000	0	0	0	0	1	2	2	3	1	0	0	0	5.46009	5.40499	5.82198	6.26698	5.56318		5.99224		4.61499	4.55988	4.97689	5.42188	4.71809		5.14715
686	H2B1J_HUMAN	P06899	288460	254090	663720	1849200	365750	0	982280	0	41209	36298	94818	264170	52250	0	140330	0	0	0	5061800	53898000	0	0	0	0	1	2	2	3	1	0	0	0	5.46009	5.40499	5.82198	6.26698	5.56318		5.99224		4.61499	4.55988	4.97689	5.42188	4.71809		5.14715
687	H2B1B_HUMAN	P33778	288460	254090	663720	1849200	365750	0	982280	0	41209	36298	94818	264170	52250	0	140330	0	0	0	5061800	53898000	0	0	0	0	1	2	2	3	1	0	0	0	5.46009	5.40499	5.82198	6.26698	5.56318		5.99224		4.61499	4.55988	4.97689	5.42188	4.71809		5.14715
688	H2B1O_HUMAN	P23527	288460	254090	663720	1849200	365750	0	982280	0	41209	36298	94818	264170	52250	0	140330	0	0	0	5061800	53898000	0	0	0	0	1	2	2	3	1	0	0	0	5.46009	5.40499	5.82198	6.26698	5.56318		5.99224		4.61499	4.55988	4.97689	5.42188	4.71809		5.14715
689	H2B3B_HUMAN	Q8N257	288460	254090	663720	1849200	365750	0	982280	0	41209	36298	94818	264170	52250	0	140330	0	0	0	5061800	53898000	0	0	0	0	1	2	2	3	1	0	0	0	5.46009	5.40499	5.82198	6.26698	5.56318		5.99224		4.61499	4.55988	4.97689	5.42188	4.71809		5.14715
690	LDHB_HUMAN	P07195	154550	2960200	946250	298700	54971000	64913000	134830000	9406100	9091.1	174130	55662	17571	3233600	3818400	7930900	553300	0	93164000	158670000	277810000	280560000	179240000	298710000	184430000	1	3	4	2	8	10	10	3	5.18907	6.47132	5.97601	5.47524	7.74013	7.81233	8.12979	6.97341	3.95862	5.24087	4.74556	4.2448	6.50969	6.58188	6.89932
691	CENPB_HUMAN	P07199	2463500	4574500	7454600	0	804360	0	2202300	0	123170	228730	372730	0	40218	0	110120	0	28397000	16205000	33498000	0	0	0	0	0	3	4	3	0	1	0	1	0	6.39155	6.66034	6.87242		5.90545		6.34288		5.0905	5.35932	5.57139		4.60442		5.04187
692	GPX1_HUMAN	P07203	0	0	0	0	665380	4797900	7984500	0	0	0	0	0	51183	369070	614200	0	0	0	0	0	16522000	16456000	22291000	0	0	0	0	0	2	3	4	0					5.82307	6.68105	6.90225						4.70913	5.56711	5.78831
693	PDIA1_HUMAN	P07237	107160000	58901000	70158000	4754700	25538000	60580000	80680000	0	3061600	1682900	2004500	135850	729650	1730900	2305100	0	395420000	439890000	374180000	0	188010000	198280000	214500000	0	18	16	20	1	8	11	11	0	8.03003	7.77012	7.84608	6.67712	7.40719	7.78233	7.90677		6.48595	6.22606	6.30201	5.13306	5.86311	6.23827	6.36269
694	H10_HUMAN	P07305	7119700	7052100	20478000	611640	69748000	99599000	206060000	156020	1423900	1410400	4095600	122330	13950000	19920000	41212000	31204	181780000	172120000	188760000	0	352040000	315470000	650340000	0	2	2	4	1	10	12	11	1	6.85246	6.84832	7.31129	5.7865	7.84353	7.99825	8.31399	5.19318	6.15348	6.14934	6.61232	5.08753	7.14457	7.29929	7.61502
695	CATD_HUMAN	P07339	2217800	0	0	0	255960000	495120000	802050000	0	116730	0	0	0	13472000	26059000	42213000	0	8314900	0	0	0	2365600000	1928100000	2851500000	0	2	0	0	0	14	12	13	0	6.34592				8.40817	8.69471	8.9042		5.06718				7.12943	7.41596	7.62545
696	ANXA2_HUMAN	P07355	51325000	48385000	61474000	6938400	111490000	395650000	954590000	15170000	2231500	2103700	2672800	301670	4847200	17202000	41504000	659580	597540000	723760000	726830000	162060000	1003000000	2019200000	3565600000	187580000	26	21	19	7	24	40	47	8	7.71033	7.68471	7.78869	6.84126	8.04724	8.59731	8.97982	7.18099	6.3486	6.32298	6.42697	5.47953	6.68549	7.23558	7.61809
697	AXA2L_HUMAN	A6NMY6	51325000	48385000	61474000	6938400	111490000	395650000	954590000	15170000	2231500	2103700	2672800	301670	4847200	17202000	41504000	659580	597540000	723760000	726830000	162060000	1003000000	2019200000	3565600000	187580000	26	21	19	7	24	40	47	8	7.71033	7.68471	7.78869	6.84126	8.04724	8.59731	8.97982	7.18099	6.3486	6.32298	6.42697	5.47953	6.68549	7.23558	7.61809
698	CAN1_HUMAN	P07384	29948000	17239000	17510000	0	129340000	120220000	137960000	3515700	831880	478860	486400	0	3592800	3339400	3832100	97658	168780000	125850000	114610000	0	485600000	322570000	320530000	55119000	13	8	9	0	18	25	29	4	7.47637	7.23651	7.24329		8.11173	8.07998	8.13975	6.54601	5.92006	5.68021	5.68699		6.55543	6.52367	6.58344
699	TBB5_HUMAN	P07437	9524900000	8293300000	7304900000	1512400000	31689000000	39079000000	42378000000	4347500000	476240000	414670000	365250000	75622000	1584500000	1953900000	2118900000	217380000	56136000000	49321000000	49979000000	23698000000	137170000000	132970000000	108220000000	89485000000	188	198	183	84	274	337	306	99	9.97886	9.91873	9.86361	9.17967	10.5009	10.5919	10.6271	9.63824	8.67783	8.6177	8.56259	7.87865	9.19989	9.2909	9.32611
700	SAP_HUMAN	P07602	0	0	0	0	0	2059300	4491400	0	0	0	0	0	0	66429	144890	0	0	0	0	0	0	0	10170000	0	0	0	0	0	0	1	1	0						6.31372	6.65238							4.82236	5.16104
701	PROF1_HUMAN	P07737	507920	680500	1559900	1688600	2262700	2112700	5701400	1112400	56435	75611	173320	187620	251410	234750	633490	123600	8933600	0	6819700	0	0	0	0	0	2	1	3	1	1	2	2	3	5.7058	5.83283	6.1931	6.22753	6.35463	6.32484	6.75598	6.04626	4.75155	4.87858	5.23885	5.27328	5.40038	5.37061	5.80174
702	APT_HUMAN	P07741	0	0	0	0	0	0	837150	0	0	0	0	0	0	0	69762	0	0	0	0	0	0	0	2268800	0	0	0	0	0	0	0	2	0							5.9228								4.84362
703	SYEP_HUMAN	P07814	1944900000	1881400000	2270500000	222170000	2847900000	3874600000	2707300000	300210000	23719000	22943000	27690000	2709300	34730000	47252000	33016000	3661100	7481600000	7188800000	8655600000	1744000000	8830700000	9199300000	7550200000	3544100000	161	195	175	29	159	169	161	52	9.2889	9.27448	9.35612	8.34669	9.45452	9.58823	9.43254	8.47743	7.3751	7.36065	7.44232	6.43286	7.5407	7.67442	7.51872
704	CATB_HUMAN	P07858	0	0	12689000	0	206910000	337160000	625750000	0	0	0	667830	0	10890000	17745000	32934000	0	0	0	0	0	1608200000	2032100000	1717300000	0	1	0	1	0	2	2	2	0			7.10343		8.31578	8.52784	8.7964				5.82467		7.03703	7.24908	7.51764
705	HS90A_HUMAN	P07900	2847300000	3598400000	3608500000	913720000	4929000000	6516300000	6478800000	491160000	86281000	109040000	109350000	27689000	149360000	197460000	196330000	14884000	15236000000	17679000000	19841000000	11005000000	17969000000	17619000000	16454000000	4467900000	141	181	150	73	138	158	122	52	9.45443	9.55611	9.55733	8.96081	9.69276	9.814	9.81149	8.69122	7.93592	8.03759	8.03882	7.44231	8.17423	8.29548	8.29299
706	HNRPC_HUMAN	P07910	171410000	145040000	166030000	57508000	19102000	39379000	32613000	25367000	10083000	8531800	9766300	3382800	1123600	2316400	1918400	1492200	1822200000	1785800000	1393200000	2030400000	216600000	253500000	178870000	493400000	21	26	19	15	6	7	9	8	8.23404	8.16149	8.22019	7.75973	7.28108	7.59526	7.51339	7.40427	7.00359	6.93104	6.98973	6.52928	6.05061	6.36481	6.28294
707	FUMH_HUMAN	P07954	0	0	0	0	0	2468400	10912000	0	0	0	0	0	0	98734	436470	0	0	0	0	0	0	0	46856000	0	0	0	0	0	1	3	3	0						6.39242	7.0379							4.99447	5.63995
708	TSP1_HUMAN	P07996	10149000	8254500	6452000	0	2593000	960120	2147000	0	163700	133140	104070	0	41823	15486	34629	0	37536000	28772000	18789000	0	10329000	6616000	7408100	0	9	7	4	0	4	2	2	0	7.00642	6.91669	6.80969		6.4138	5.98233	6.33183		5.21405	5.12431	5.01733		4.62142	4.18994	4.53944
709	RHOC_HUMAN	P08134	0	0	0	0	10266000	20899000	4226400	0	0	0	0	0	1283300	2612300	528300	0	0	0	0	0	0	122990000	0	0	0	0	0	0	1	2	2	0					7.0114	7.32013	6.62597						6.10833	6.41702	5.72288
710	4F2_HUMAN	P08195	292890	119430	322580	0	59952000	84985000	76697000	0	10099	4118.3	11123	0	2067300	2930500	2644700	0	900810	0	886640	0	228150000	216200000	182810000	0	1	1	2	0	18	18	17	0	5.4667	5.07711	5.50864		7.7778	7.92934	7.88478		4.00428	3.61472	4.04622		6.3154	6.46694	6.42238
711	PFKAM_HUMAN	P08237	2558700	2108500	1769000	0	144470000	183940000	127440000	6174200	77536	63893	53607	0	4378000	5573900	3862000	187100	0	0	0	0	516900000	496040000	338770000	49857000	1	1	1	0	21	25	19	4	6.40802	6.32397	6.24773		8.15978	8.26468	8.10531	6.79058	4.8895	4.80545	4.72922		6.64128	6.74616	6.58681
712	HS90B_HUMAN	P08238	2405100000	3404400000	2717800000	552650000	4754400000	6140300000	5920100000	495420000	72882000	103160000	82359000	16747000	144070000	186070000	179400000	15013000	14596000000	14863000000	15883000000	7824700000	17125000000	15963000000	14255000000	4737800000	78	116	86	41	91	114	91	37	9.38113	9.53204	9.43422	8.74245	9.6771	9.78819	9.77233	8.69497	7.86262	8.01351	7.91571	7.22394	8.15857	8.26968	8.25382
713	H90B3_HUMAN	Q58FF7	2405100000	3404400000	2717800000	552650000	4754400000	6140300000	5920100000	495420000	72882000	103160000	82359000	16747000	144070000	186070000	179400000	15013000	14596000000	14863000000	15883000000	7824700000	17125000000	15963000000	14255000000	4737800000	78	116	86	41	91	114	91	37	9.38113	9.53204	9.43422	8.74245	9.6771	9.78819	9.77233	8.69497	7.86262	8.01351	7.91571	7.22394	8.15857	8.26968	8.25382
714	SRPRA_HUMAN	P08240	0	0	0	0	10581000	13410000	25588000	0	0	0	0	0	302320	383150	731100	0	0	0	0	0	72367000	84394000	93026000	0	0	0	0	0	4	6	5	0					7.02453	7.12743	7.40804						5.48047	5.58337	5.86398
715	ASNS_HUMAN	P08243	46067000	30227000	36670000	465490	281430000	390400000	667110000	579800	1588500	1042300	1264500	16051	9704600	13462000	23004000	19993	324150000	281930000	298720000	0	1009600000	1216100000	1776700000	0	11	11	12	1	25	28	28	1	7.66339	7.4804	7.56431	5.66791	8.44937	8.59151	8.8242	5.76328	6.20099	6.01799	6.10192	4.2055	6.98698	7.12911	7.3618
716	NEP_HUMAN	P08473	0	0	0	0	0	0	168960	0	0	0	0	0	0	0	4223.9	0	0	0	0	0	0	0	400830	0	0	0	0	0	0	0	1	0							5.22778								3.62571
717	MGP_HUMAN	P08493	0	0	0	0	0	0	3193400	575140	0	0	0	0	0	0	798350	143780	0	0	0	0	0	0	8654500	0	0	0	0	0	0	0	1	1							6.50425	5.75977							5.90219
718	ODPA_HUMAN	P08559	41399000	36387000	34670000	26100000	221630000	227180000	96242000	18456000	1881800	1653900	1575900	1186400	10074000	10326000	4374600	838920	591930000	380900000	283140000	1138800000	1458200000	1172400000	400210000	461310000	10	15	13	10	16	13	6	7	7.61699	7.56095	7.53995	7.41664	8.34563	8.35637	7.98336	7.26614	6.27457	6.21851	6.19753	6.07423	7.0032	7.01393	6.64094
719	RU2B_HUMAN	P08579	14932000	1193300	30314000	1614700	71729000	25356000	64877000	0	1493200	119330	3031400	161470	7172900	2535600	6487700	0	249530000	0	136690000	411840000	235340000	163110000	123110000	0	4	1	5	3	5	4	4	0	7.17412	6.07675	7.48164	6.20809	7.85569	7.40408	7.81209		6.17412	5.07675	6.48164	5.20809	6.85569	6.40408	6.81209
720	RU17_HUMAN	P08621	26040000	30421000	10710000	0	7433800	12510000	15218000	891270	1531700	1789400	630020	0	437280	735850	895200	52428	163890000	102930000	85781000	0	58929000	59097000	39626000	0	5	5	6	0	3	3	3	1	7.41564	7.48317	7.02979		6.87121	7.09726	7.18236	5.95001	6.18517	6.25271	5.79935		5.64076	5.86679	5.95192
721	A2AP_HUMAN	P08697	0	0	0	0	0	5891400	0	0	0	0	0	0	0	280540	0	0	0	0	0	0	0	7640000	0	0	0	0	0	0	0	1	0	0						6.77022								5.44799
722	RS17_HUMAN	P08708	37764000	27233000	78159000	2544300	83540000	157310000	124080000	13019000	7552800	5446600	15632000	508860	16708000	31463000	24816000	2603800	785380000	335450000	503320000	144120000	385540000	552030000	375080000	473730000	5	6	7	2	6	11	8	6	7.57708	7.4351	7.89298	6.40557	7.92189	8.19676	8.0937	7.11458	6.87811	6.73613	7.19401	5.7066	7.22292	7.4978	7.39473
723	GNAI3_HUMAN	P08754	0	0	0	0	10144000	14334000	22800000	0	0	0	0	0	676300	955580	1520000	0	0	0	0	0	94201000	80040000	81608000	0	0	0	0	0	3	5	6	0					7.00621	7.15637	7.35793						5.83014	5.98027	6.18184
724	RSSA_HUMAN	P08865	783400000	694570000	1081200000	84580000	913240000	855950000	784270000	520710000	60262000	53429000	83170000	6506100	70249000	65842000	60329000	40055000	12818000000	7897700000	10046000000	4343200000	3263400000	4411500000	3675400000	9222900000	32	43	37	13	29	32	29	28	8.89398	8.84172	9.03391	7.92727	8.96058	8.93245	8.89447	8.7166	7.78004	7.72778	7.91997	6.81332	7.84664	7.8185	7.78053
725	CD63_HUMAN	P08962	0	0	0	0	0	3471100	2061700	0	0	0	0	0	0	495870	294530	0	0	0	0	0	0	14142000	0	0	0	0	0	0	0	2	1	0						6.54047	6.31423							5.69537	5.46913
726	SNRPA_HUMAN	P09012	58806000	14643000	29450000	6234500	11762000	69551000	36867000	0	4900500	1220300	2454100	519540	980150	5795900	3072200	0	243760000	430510000	350710000	250980000	210880000	238940000	159410000	0	2	3	8	3	3	6	4	0	7.76942	7.16563	7.46909	6.7948	7.07048	7.8423	7.56664		6.69024	6.08647	6.38989	5.71562	5.99129	6.76312	6.48745
727	FGF2_HUMAN	P09038	0	0	0	0	0	24632000	19746000	1265200	0	0	0	0	0	2463200	1974600	126520	0	0	0	0	0	0	53515000	0	0	0	0	0	0	2	2	2						7.3915	7.29548	6.10216						6.3915	6.29548
728	ENOG_HUMAN	P09104	2361000	215940	1918100	0	243970	0	2575900	0	118050	10797	95905	0	12199	0	128800	0	0	0	0	0	0	0	5832500	0	1	1	1	0	1	0	0	0	6.3731	5.33433	6.28287		5.38734		6.41093		5.07207	4.0333	4.98184		4.08632		5.10992
729	SRP19_HUMAN	P09132	0	0	1146600	0	0	0	4062500	0	0	0	163810	0	0	0	580360	0	0	0	0	0	0	0	11010000	0	0	0	1	0	0	0	1	0			6.05941				6.60879				5.21434				5.7637
730	GSTP1_HUMAN	P09211	14766000	11603000	5993000	17607000	8239500000	11028000000	10774000000	19282000	1342400	1054800	544820	1600700	749050000	1002600000	979410000	1753000	209030000	201180000	46327000	463820000	73540000000	58610000000	26021000000	391950000	9	8	14	13	87	101	83	9	7.16926	7.06457	6.77764	7.24569	9.9159	10.0425	10.0324	7.28515	6.12788	6.02317	5.73625	6.20431	8.87451	9.00113	8.99096
731	LEG1_HUMAN	P09382	0	0	0	0	13659000	17699000	103000000	0	0	0	0	0	1517700	1966500	11444000	0	0	0	0	0	128350000	134330000	231360000	0	0	0	0	0	2	3	3	0					7.13542	7.24795	8.01284						6.18119	6.29369	7.05858
732	HMGB1_HUMAN	P09429	20091000	0	14151000	0	12058000	47052000	38012000	3798900	3348500	0	2358500	0	2009700	7842000	6335400	633150	196890000	0	0	0	47868000	133340000	146540000	170380000	4	0	2	0	5	9	5	3	7.303		7.15079		7.08128	7.67258	7.57992	6.57966	6.52485		6.37264		6.30313	6.89443	6.80177
733	HGB1A_HUMAN	B2RPK0	20091000	0	14151000	0	12058000	47052000	38012000	3798900	3348500	0	2358500	0	2009700	7842000	6335400	633150	196890000	0	0	0	47868000	133340000	146540000	170380000	4	0	2	0	5	9	5	3	7.303		7.15079		7.08128	7.67258	7.57992	6.57966	6.52485		6.37264		6.30313	6.89443	6.80177
734	CLCA_HUMAN	P09496	40106000	37949000	59679000	6735000	155360000	215170000	229510000	716550	5729500	5421300	8525500	962140	22194000	30739000	32787000	102360	588210000	506590000	638010000	346430000	936340000	1199700000	873370000	0	7	8	7	4	11	13	12	1	7.60321	7.5792	7.77582	6.82834	8.19134	8.33278	8.3608	5.85525	6.75812	6.7341	6.93072	5.98324	7.34624	7.48769	7.5157
735	CLCB_HUMAN	P09497	12381000	30736000	43133000	0	52934000	107570000	171560000	0	1375700	3415100	4792500	0	5881600	11952000	19062000	0	264260000	498030000	310800000	0	356880000	599230000	369020000	0	4	4	6	0	7	7	7	0	7.09276	7.48765	7.63481		7.72373	8.03169	8.23442		6.13852	6.5334	6.68056		6.7695	7.07744	7.28017
736	CN37_HUMAN	P09543	25173000	26160000	34028000	1712200	397220000	704500000	590310000	14487000	932350	968890	1260300	63415	14712000	26092000	21864000	536550	287440000	392980000	286040000	63084000	3057000000	3785800000	2329500000	362530000	11	15	11	3	22	24	26	6	7.40093	7.41764	7.53184	6.23355	8.59903	8.84788	8.77108	7.16098	5.96958	5.98627	6.10047	4.80219	7.16767	7.41651	7.33973
737	HMOX1_HUMAN	P09601	0	0	0	0	0	2686200	0	0	0	0	0	0	0	191870	0	0	0	0	0	0	0	15808000	0	0	0	0	0	0	0	2	0	0						6.42914								5.28301
738	DLDH_HUMAN	P09622	91101000	53714000	43537000	61970000	310140000	344080000	285520000	19511000	4140900	2441500	1978900	2816800	14097000	15640000	12978000	886850	569500000	553600000	377880000	1029000000	1375900000	798370000	545780000	543780000	15	6	6	12	24	23	22	6	7.95952	7.73009	7.63886	7.79218	8.49156	8.53666	8.45564	7.29028	6.61709	6.38766	6.29642	6.44976	7.14913	7.19424	7.11321
739	ROA1_HUMAN	P09651	428380000	555190000	829690000	131310000	220790000	410770000	561210000	55058000	23799000	30844000	46094000	7294800	12266000	22820000	31178000	3058800	5720900000	5452400000	4969600000	4333300000	2653500000	2905300000	1675800000	1943500000	35	35	38	12	17	26	30	18	8.63183	8.74444	8.91892	8.1183	8.34398	8.6136	8.74913	7.74082	7.37656	7.48917	7.66364	6.86301	7.0887	7.35832	7.49385
740	RA1L2_HUMAN	Q32P51	428380000	555190000	829690000	131310000	220790000	410770000	561210000	55058000	23799000	30844000	46094000	7294800	12266000	22820000	31178000	3058800	5720900000	5452400000	4969600000	4333300000	2653500000	2905300000	1675800000	1943500000	35	35	38	12	17	26	30	18	8.63183	8.74444	8.91892	8.1183	8.34398	8.6136	8.74913	7.74082	7.37656	7.48917	7.66364	6.86301	7.0887	7.35832	7.49385
741	RU2A_HUMAN	P09661	33966000	38710000	72359000	7589500	42247000	59691000	68897000	0	3396600	3871000	7235900	758950	4224700	5969100	6889700	0	481680000	349290000	304900000	488680000	397730000	295660000	211520000	0	6	6	6	5	7	6	6	0	7.53104	7.58782	7.85949	6.88021	7.6258	7.77591	7.8382		6.53104	6.58782	6.85949	5.88021	6.6258	6.77591	6.8382
742	TACD2_HUMAN	P09758	0	0	0	0	57959000	85234000	94884000	1913300	0	0	0	0	4139900	6088100	6777400	136660	0	0	0	0	512400000	458520000	343020000	0	0	0	0	0	6	8	11	1					7.76312	7.93061	7.97719	6.28178					6.61699	6.78448	6.83106
743	PARP1_HUMAN	P09874	29857000	31596000	30599000	20736000	8582200	5351200	3161800	9514300	585430	619540	599990	406590	168280	104920	61996	186550	181590000	184530000	170020000	161730000	44052000	25502000	14414000	79798000	13	12	17	10	5	4	2	5	7.47505	7.49963	7.48571	7.31672	6.9336	6.72845	6.49993	6.97838	5.76747	5.79207	5.77814	5.60916	5.22603	5.02086	4.79236
744	DPOLA_HUMAN	P09884	6631100	21776000	42858000	0	22557000	25977000	63431000	0	92098	302450	595250	0	313300	360790	880990	0	40515000	71829000	104980000	0	103130000	109210000	145310000	0	6	11	17	0	5	9	15	0	6.82159	7.33798	7.63203		7.35328	7.41459	7.8023		4.96425	5.48065	5.7747		5.49596	5.55725	5.94497
745	IFIT1_HUMAN	P09914	0	0	0	0	4067900	1768500	2719800	0	0	0	0	0	150660	65500	100730	0	0	0	0	0	20752000	0	0	0	0	0	0	0	2	1	1	0					6.60937	6.24761	6.43454						5.178	4.81624	5.00316
746	ALDOC_HUMAN	P09972	0	475120	1597900	0	0	0	0	0	0	20658	69475	0	0	0	0	0	0	0	13944000	0	0	0	0	0	0	1	1	0	0	0	0	0		5.6768	6.20355							4.31509	4.84183
747	H2A1J_HUMAN	Q99878	0	0	0	542380	0	0	0	0	0	0	0	108480	0	0	0	0	0	0	0	15521000	0	0	0	0	0	0	0	1	0	0	0	0				5.7343								5.03535
748	H2A1H_HUMAN	Q96KK5	0	0	0	542380	0	0	0	0	0	0	0	108480	0	0	0	0	0	0	0	15521000	0	0	0	0	0	0	0	1	0	0	0	0				5.7343								5.03535
749	H2AJ_HUMAN	Q9BTM1	0	0	0	542380	0	0	0	0	0	0	0	108480	0	0	0	0	0	0	0	15521000	0	0	0	0	0	0	0	1	0	0	0	0				5.7343								5.03535
750	H2A2C_HUMAN	Q16777	0	0	0	542380	0	0	0	0	0	0	0	108480	0	0	0	0	0	0	0	15521000	0	0	0	0	0	0	0	1	0	0	0	0				5.7343								5.03535
751	H2A2A_HUMAN	Q6FI13	0	0	0	542380	0	0	0	0	0	0	0	108480	0	0	0	0	0	0	0	15521000	0	0	0	0	0	0	0	1	0	0	0	0				5.7343								5.03535
752	H2A1D_HUMAN	P20671	0	0	0	542380	0	0	0	0	0	0	0	108480	0	0	0	0	0	0	0	15521000	0	0	0	0	0	0	0	1	0	0	0	0				5.7343								5.03535
753	H2A1_HUMAN	P0C0S8	0	0	0	542380	0	0	0	0	0	0	0	108480	0	0	0	0	0	0	0	15521000	0	0	0	0	0	0	0	1	0	0	0	0				5.7343								5.03535
754	TFPT_HUMAN	P0C1Z6	0	539330	0	0	0	0	0	0	0	67417	0	0	0	0	0	0	0	6979400	0	0	0	0	0	0	0	1	0	0	0	0	0	0		5.73185								4.82877
755	FBSP1_HUMAN	P0C2W1	0	0	0	187450	2977600	9496000	0	0	0	0	0	14420	229050	730460	0	0	0	0	0	0	0	55883000	0	0	0	0	0	1	1	1	0	0				5.27289	6.47387	6.97754						4.15897	5.35993	5.8636
756	SLN14_HUMAN	P0C7P3	0	0	13610000	0	220570	0	0	0	0	0	309310	0	5013	0	0	0	0	0	13610000	0	0	0	0	0	0	0	1	0	0	0	0	0			7.13386		5.34355						5.49039		3.7001
757	ATX1L_HUMAN	P0C7T5	2044000	4279200	4094100	0	0	0	0	0	75704	158490	151630	0	0	0	0	0	13323000	0	20938000	0	0	0	0	0	2	3	2	0	0	0	0	0	6.31048	6.63136	6.61216						4.87912	5.2	5.18079
758	GRL1A_HUMAN	P0CAP2	1146100	3817400	15643000	0	0	0	0	0	49829	165970	680120	0	0	0	0	0	0	51347000	127430000	0	0	0	0	0	1	3	5	0	0	0	0	0	6.05922	6.58177	7.19432						4.69748	5.22003	5.83259
759	GCOM2_HUMAN	Q9BZD3	1146100	3817400	15643000	0	0	0	0	0	49829	165970	680120	0	0	0	0	0	0	51347000	127430000	0	0	0	0	0	1	3	5	0	0	0	0	0	6.05922	6.58177	7.19432						4.69748	5.22003	5.83259
760	TPC2B_HUMAN	P0DI82	0	0	528070	0	0	0	0	0	0	0	88012	0	0	0	0	0	0	0	3270300	0	0	0	0	0	0	0	1	0	0	0	0	0			5.72269								4.94454
761	TPC2A_HUMAN	P0DI81	0	0	528070	0	0	0	0	0	0	0	88012	0	0	0	0	0	0	0	3270300	0	0	0	0	0	0	0	1	0	0	0	0	0			5.72269								4.94454
762	RGPD1_HUMAN	P0DJD0	301550	313600	425180	0	0	0	0	0	3388.3	3523.6	4777.3	0	0	0	0	0	0	0	425180	0	0	0	0	0	1	1	1	0	0	0	0	0	5.47936	5.49638	5.62857						3.52998	3.54699	3.67918
763	RGPD2_HUMAN	P0DJD1	301550	313600	425180	0	0	0	0	0	3388.3	3523.6	4777.3	0	0	0	0	0	0	0	425180	0	0	0	0	0	1	1	1	0	0	0	0	0	5.47936	5.49638	5.62857						3.52998	3.54699	3.67918
764	ST1A4_HUMAN	P0DMN0	0	0	0	0	146870	134520	7448700	0	0	0	0	0	8159.2	7473.4	413820	0	0	0	0	0	0	0	31501000	0	0	0	0	0	1	1	3	0					5.16693	5.12879	6.87208						3.91165	3.87352	5.61681
765	ST1A3_HUMAN	P0DMM9	0	0	0	0	146870	134520	7448700	0	0	0	0	0	8159.2	7473.4	413820	0	0	0	0	0	0	0	31501000	0	0	0	0	0	1	1	3	0					5.16693	5.12879	6.87208						3.91165	3.87352	5.61681
766	CT453_HUMAN	Q8NHU0	3297400	2088800	7125400	0	1495400	2964100	4781200	275020	366380	232090	791710	0	166150	329350	531250	30558	43286000	36220000	35968000	0	11817000	14899000	14993000	0	2	2	3	0	2	3	2	1	6.51817	6.3199	6.85281		6.17476	6.47189	6.67954	5.43936	5.56393	5.36566	5.89857		5.2205	5.51766	5.7253
767	CT451_HUMAN	Q5HYN5	3297400	2088800	7125400	0	1495400	2964100	4781200	275020	366380	232090	791710	0	166150	329350	531250	30558	43286000	36220000	35968000	0	11817000	14899000	14993000	0	2	2	3	0	2	3	2	1	6.51817	6.3199	6.85281		6.17476	6.47189	6.67954	5.43936	5.56393	5.36566	5.89857		5.2205	5.51766	5.7253
768	CT457_HUMAN	P0DMV0	3297400	2088800	7125400	0	1495400	2964100	4781200	275020	366380	232090	791710	0	166150	329350	531250	30558	43286000	36220000	35968000	0	11817000	14899000	14993000	0	2	2	3	0	2	3	2	1	6.51817	6.3199	6.85281		6.17476	6.47189	6.67954	5.43936	5.56393	5.36566	5.89857		5.2205	5.51766	5.7253
769	CT455_HUMAN	P0DMU8	3297400	2088800	7125400	0	1495400	2964100	4781200	275020	366380	232090	791710	0	166150	329350	531250	30558	43286000	36220000	35968000	0	11817000	14899000	14993000	0	2	2	3	0	2	3	2	1	6.51817	6.3199	6.85281		6.17476	6.47189	6.67954	5.43936	5.56393	5.36566	5.89857		5.2205	5.51766	5.7253
770	CT456_HUMAN	P0DMU7	3297400	2088800	7125400	0	1495400	2964100	4781200	275020	366380	232090	791710	0	166150	329350	531250	30558	43286000	36220000	35968000	0	11817000	14899000	14993000	0	2	2	3	0	2	3	2	1	6.51817	6.3199	6.85281		6.17476	6.47189	6.67954	5.43936	5.56393	5.36566	5.89857		5.2205	5.51766	5.7253
771	CT452_HUMAN	Q5DJT8	3297400	2088800	7125400	0	1495400	2964100	4781200	275020	366380	232090	791710	0	166150	329350	531250	30558	43286000	36220000	35968000	0	11817000	14899000	14993000	0	2	2	3	0	2	3	2	1	6.51817	6.3199	6.85281		6.17476	6.47189	6.67954	5.43936	5.56393	5.36566	5.89857		5.2205	5.51766	5.7253
772	CT459_HUMAN	P0DMV2	3297400	2088800	7125400	0	1495400	2964100	4781200	275020	366380	232090	791710	0	166150	329350	531250	30558	43286000	36220000	35968000	0	11817000	14899000	14993000	0	2	2	3	0	2	3	2	1	6.51817	6.3199	6.85281		6.17476	6.47189	6.67954	5.43936	5.56393	5.36566	5.89857		5.2205	5.51766	5.7253
773	CT458_HUMAN	P0DMV1	3297400	2088800	7125400	0	1495400	2964100	4781200	275020	366380	232090	791710	0	166150	329350	531250	30558	43286000	36220000	35968000	0	11817000	14899000	14993000	0	2	2	3	0	2	3	2	1	6.51817	6.3199	6.85281		6.17476	6.47189	6.67954	5.43936	5.56393	5.36566	5.89857		5.2205	5.51766	5.7253
774	CT45A_HUMAN	P0DMU9	3297400	2088800	7125400	0	1495400	2964100	4781200	275020	366380	232090	791710	0	166150	329350	531250	30558	43286000	36220000	35968000	0	11817000	14899000	14993000	0	2	2	3	0	2	3	2	1	6.51817	6.3199	6.85281		6.17476	6.47189	6.67954	5.43936	5.56393	5.36566	5.89857		5.2205	5.51766	5.7253
775	HS71B_HUMAN	P0DMV9	4528000000	3561200000	2765000000	477460000	3619500000	6371400000	5772100000	223190000	141500000	111290000	86408000	14921000	113110000	199110000	180380000	6974700	21392000000	19575000000	18602000000	16832000000	9655000000	17458000000	12514000000	5825300000	110	101	104	57	107	95	66	27	9.65591	9.5516	9.4417	8.67894	9.55865	9.80423	9.76133	8.34867	8.15076	8.04646	7.93655	7.1738	8.0535	8.29909	8.25619
776	HS71A_HUMAN	P0DMV8	4528000000	3561200000	2765000000	477460000	3619500000	6371400000	5772100000	223190000	141500000	111290000	86408000	14921000	113110000	199110000	180380000	6974700	21392000000	19575000000	18602000000	16832000000	9655000000	17458000000	12514000000	5825300000	110	101	104	57	107	95	66	27	9.65591	9.5516	9.4417	8.67894	9.55865	9.80423	9.76133	8.34867	8.15076	8.04646	7.93655	7.1738	8.0535	8.29909	8.25619
777	U2AF5_HUMAN	P0DN76	11092000	17253000	12113000	3285000	21345000	50904000	62354000	7615200	1008300	1568500	1101200	298640	1940400	4627700	5668500	692290	178730000	197790000	132140000	127030000	197740000	267450000	148950000	161770000	3	6	5	2	4	5	6	3	7.04501	7.23686	7.08325	6.51654	7.3293	7.70675	7.79486	6.88168	6.00359	6.19548	6.04187	5.47515	6.28789	6.66537	6.75347
778	U2AF1_HUMAN	Q01081	11092000	17253000	12113000	3285000	21345000	50904000	62354000	7615200	1008300	1568500	1101200	298640	1940400	4627700	5668500	692290	178730000	197790000	132140000	127030000	197740000	267450000	148950000	161770000	3	6	5	2	4	5	6	3	7.04501	7.23686	7.08325	6.51654	7.3293	7.70675	7.79486	6.88168	6.00359	6.19548	6.04187	5.47515	6.28789	6.66537	6.75347
779	CBSL_HUMAN	P0DN79	56083000	53647000	45436000	668290	634880000	1014000000	1394200000	830150	2157000	2063400	1747600	25703	24418000	38999000	53624000	31929	401330000	465280000	440110000	0	2728700000	3224600000	3433900000	0	12	11	11	1	33	38	32	1	7.74883	7.72955	7.6574	5.82496	8.80269	9.00604	9.14433	5.91916	6.33385	6.31458	6.24244	4.40998	7.38771	7.59105	7.72936
780	CBS_HUMAN	P35520	56083000	53647000	45436000	668290	634880000	1014000000	1394200000	830150	2157000	2063400	1747600	25703	24418000	38999000	53624000	31929	401330000	465280000	440110000	0	2728700000	3224600000	3433900000	0	12	11	11	1	33	38	32	1	7.74883	7.72955	7.6574	5.82496	8.80269	9.00604	9.14433	5.91916	6.33385	6.31458	6.24244	4.40998	7.38771	7.59105	7.72936
781	IGLC3_HUMAN	P0DOY3	0	0	1587900	0	0	1018400	0	3502100	0	0	226840	0	0	145490	0	500300	0	0	8501100	0	0	0	0	0	0	0	2	0	0	1	0	1			6.20082			6.00792		6.54433			5.35572			5.16283
782	IGLC2_HUMAN	P0DOY2	0	0	1587900	0	0	1018400	0	3502100	0	0	226840	0	0	145490	0	500300	0	0	8501100	0	0	0	0	0	0	0	2	0	0	1	0	1			6.20082			6.00792		6.54433			5.35572			5.16283
783	IGLC1_HUMAN	P0CG04	0	0	1587900	0	0	1018400	0	3502100	0	0	226840	0	0	145490	0	500300	0	0	8501100	0	0	0	0	0	0	0	2	0	0	1	0	1			6.20082			6.00792		6.54433			5.35572			5.16283
784	IGLC6_HUMAN	P0CF74	0	0	1587900	0	0	1018400	0	3502100	0	0	226840	0	0	145490	0	500300	0	0	8501100	0	0	0	0	0	0	0	2	0	0	1	0	1			6.20082			6.00792		6.54433			5.35572			5.16283
785	IGLC7_HUMAN	A0M8Q6	0	0	1587900	0	0	1018400	0	3502100	0	0	226840	0	0	145490	0	500300	0	0	8501100	0	0	0	0	0	0	0	2	0	0	1	0	1			6.20082			6.00792		6.54433			5.35572			5.16283
786	IGLL5_HUMAN	B9A064	0	0	1587900	0	0	1018400	0	3502100	0	0	226840	0	0	145490	0	500300	0	0	8501100	0	0	0	0	0	0	0	2	0	0	1	0	1			6.20082			6.00792		6.54433			5.35572			5.16283
787	CALM3_HUMAN	P0DP25	1580100	6304800	6266200	0	3595300	34077000	84821000	0	175560	700540	696240	0	399480	3786300	9424500	0	63228000	58254000	110380000	0	86686000	116280000	158430000	0	5	4	6	0	4	9	12	0	6.19868	6.79967	6.797		6.55574	7.53246	7.9285		5.24443	5.84543	5.84276		5.6015	6.57822	6.97426
788	CALM2_HUMAN	P0DP24	1580100	6304800	6266200	0	3595300	34077000	84821000	0	175560	700540	696240	0	399480	3786300	9424500	0	63228000	58254000	110380000	0	86686000	116280000	158430000	0	5	4	6	0	4	9	12	0	6.19868	6.79967	6.797		6.55574	7.53246	7.9285		5.24443	5.84543	5.84276		5.6015	6.57822	6.97426
789	CALM1_HUMAN	P0DP23	1580100	6304800	6266200	0	3595300	34077000	84821000	0	175560	700540	696240	0	399480	3786300	9424500	0	63228000	58254000	110380000	0	86686000	116280000	158430000	0	5	4	6	0	4	9	12	0	6.19868	6.79967	6.797		6.55574	7.53246	7.9285		5.24443	5.84543	5.84276		5.6015	6.57822	6.97426
790	RO60_HUMAN	P10155	6720600	2440400	2330900	0	27072000	35404000	52279000	398800	231740	84150	80377	0	933530	1220800	1802700	13752	52294000	0	0	0	130500000	108750000	116700000	0	3	1	1	0	11	7	9	1	6.82741	6.38746	6.36752		7.43252	7.54905	7.71833	5.60076	5.365	4.92505	4.90513		5.97013	6.08664	6.25592
791	PRB4_HUMAN	P10163	0	0	0	0	0	0	0	3107500	0	0	0	0	0	0	0	182790	0	0	0	0	0	0	0	27761000	0	0	0	0	0	0	0	2								6.49241
792	PRB3_HUMAN	Q04118	0	0	0	0	0	0	0	3107500	0	0	0	0	0	0	0	182790	0	0	0	0	0	0	0	27761000	0	0	0	0	0	0	0	2								6.49241
793	LYAG_HUMAN	P10253	0	0	0	0	9654100	2939200	4190700	0	0	0	0	0	254060	77346	110280	0	0	0	0	0	21590000	16734000	0	0	0	0	0	0	4	2	2	0					6.98471	6.46823	6.62229						5.40494	4.88844	5.0425
794	1B35_HUMAN	P30685	0	0	0	0	3865000	6754100	5861100	0	0	0	0	0	227350	397300	344770	0	0	0	0	0	0	0	25168000	0	0	0	0	0	1	1	1	0					6.58715	6.82957	6.76798						5.35669	5.59912	5.53753
795	1B53_HUMAN	P30491	0	0	0	0	3865000	6754100	5861100	0	0	0	0	0	227350	397300	344770	0	0	0	0	0	0	0	25168000	0	0	0	0	0	1	1	1	0					6.58715	6.82957	6.76798						5.35669	5.59912	5.53753
796	1B58_HUMAN	P10319	0	0	0	0	3865000	6754100	5861100	0	0	0	0	0	227350	397300	344770	0	0	0	0	0	0	0	25168000	0	0	0	0	0	1	1	1	0					6.58715	6.82957	6.76798						5.35669	5.59912	5.53753
797	1B59_HUMAN	Q29940	0	0	0	0	3865000	6754100	5861100	0	0	0	0	0	227350	397300	344770	0	0	0	0	0	0	0	25168000	0	0	0	0	0	1	1	1	0					6.58715	6.82957	6.76798						5.35669	5.59912	5.53753
798	1B56_HUMAN	P30495	0	0	0	0	3865000	6754100	5861100	0	0	0	0	0	227350	397300	344770	0	0	0	0	0	0	0	25168000	0	0	0	0	0	1	1	1	0					6.58715	6.82957	6.76798						5.35669	5.59912	5.53753
799	1B55_HUMAN	P30493	0	0	0	0	3865000	6754100	5861100	0	0	0	0	0	227350	397300	344770	0	0	0	0	0	0	0	25168000	0	0	0	0	0	1	1	1	0					6.58715	6.82957	6.76798						5.35669	5.59912	5.53753
800	1B54_HUMAN	P30492	0	0	0	0	3865000	6754100	5861100	0	0	0	0	0	227350	397300	344770	0	0	0	0	0	0	0	25168000	0	0	0	0	0	1	1	1	0					6.58715	6.82957	6.76798						5.35669	5.59912	5.53753
801	1B46_HUMAN	P30484	0	0	0	0	3865000	6754100	5861100	0	0	0	0	0	227350	397300	344770	0	0	0	0	0	0	0	25168000	0	0	0	0	0	1	1	1	0					6.58715	6.82957	6.76798						5.35669	5.59912	5.53753
802	1B15_HUMAN	P30464	0	0	0	0	3865000	6754100	5861100	0	0	0	0	0	227350	397300	344770	0	0	0	0	0	0	0	25168000	0	0	0	0	0	1	1	1	0					6.58715	6.82957	6.76798						5.35669	5.59912	5.53753
803	1B57_HUMAN	P18465	0	0	0	0	3865000	6754100	5861100	0	0	0	0	0	227350	397300	344770	0	0	0	0	0	0	0	25168000	0	0	0	0	0	1	1	1	0					6.58715	6.82957	6.76798						5.35669	5.59912	5.53753
804	1B78_HUMAN	P30498	0	0	0	0	3865000	6754100	5861100	0	0	0	0	0	227350	397300	344770	0	0	0	0	0	0	0	25168000	0	0	0	0	0	1	1	1	0					6.58715	6.82957	6.76798						5.35669	5.59912	5.53753
805	1B52_HUMAN	P30490	0	0	0	0	3865000	6754100	5861100	0	0	0	0	0	227350	397300	344770	0	0	0	0	0	0	0	25168000	0	0	0	0	0	1	1	1	0					6.58715	6.82957	6.76798						5.35669	5.59912	5.53753
806	1B51_HUMAN	P18464	0	0	0	0	3865000	6754100	5861100	0	0	0	0	0	227350	397300	344770	0	0	0	0	0	0	0	25168000	0	0	0	0	0	1	1	1	0					6.58715	6.82957	6.76798						5.35669	5.59912	5.53753
807	1C07_HUMAN	P10321	1347000	1552300	1759800	0	13906000	24893000	45505000	0	79236	91311	103520	0	818000	1464300	2676800	0	0	0	0	0	161420000	185600000	95288000	0	1	1	1	0	2	4	4	0	6.12937	6.19098	6.24546		7.1432	7.39608	7.65806		4.89892	4.96052	5.01502		5.91275	6.16563	6.42762
808	ARAF_HUMAN	P10398	9834400	3584500	4532100	795480	37846000	67883000	217320000	1731100	298010	108620	137340	24105	1146800	2057100	6585400	52459	60123000	41086000	32823000	0	192990000	278260000	588610000	0	4	2	3	1	13	15	28	2	6.99275	6.55443	6.6563	5.90063	7.57802	7.83176	8.3371	6.23832	5.47423	5.03591	5.1378	4.38211	6.05949	6.31326	6.81858
809	H14_HUMAN	P10412	1624500	0	0	0	4450700	0	1615400	0	180500	0	0	0	494520	0	179480	0	0	0	0	0	0	0	2193100	0	1	0	0	0	1	0	1	0	6.21072				6.64843		6.20828		5.25648				5.69418		5.25402
810	ODP2_HUMAN	P10515	33312000	34438000	23495000	126090000	210140000	63395000	40476000	40979000	979770	1012900	691040	3708600	6180600	1864600	1190500	1205300	291690000	274520000	314020000	1790600000	628580000	302250000	128550000	539760000	11	8	6	17	25	13	4	5	7.5226	7.53704	7.37098	8.10068	8.32251	7.80206	7.6072	7.61256	5.99112	6.00557	5.8395	6.56921	6.79103	6.27059	6.07573
811	PTPRF_HUMAN	P10586	0	0	0	0	4598100	4022200	11624000	549150	0	0	0	0	45526	39824	115080	5437.2	0	0	0	0	16606000	0	25730000	0	0	0	0	0	1	2	4	1					6.66258	6.60446	7.06536	5.73969					4.65826	4.60014	5.061
812	THIO_HUMAN	P10599	9652700	260470	42401000	187160	125270000	329190000	1476900000	1213500	1379000	37210	6057300	26738	17896000	47027000	210980000	173360	293860000	0	273490000	0	1331000000	2828000000	2443500000	0	6	1	3	1	6	11	17	2	6.98465	5.41576	7.62738	5.27221	8.09785	8.51745	9.16935	6.08404	6.13956	4.57066	6.78228	4.42713	7.25276	7.67235	8.32424
813	PPGB_HUMAN	P10619	0	0	0	0	2428200	6763400	11862000	0	0	0	0	0	127800	355970	624290	0	0	0	0	0	0	0	32146000	0	0	0	0	0	1	1	1	0					6.38528	6.83017	7.07416						5.10653	5.55141	5.79539
814	MGST1_HUMAN	P10620	0	0	0	0	0	0	1151900	0	0	0	0	0	0	0	230370	0	0	0	0	0	0	0	3121600	0	0	0	0	0	0	0	2	0							6.06141								5.36243
815	KAP0_HUMAN	P10644	170760000	212010000	234210000	4939400	157360000	195630000	212580000	3495700	8987200	11158000	12327000	259970	8282100	10296000	11188000	183980	1422400000	2052100000	2062100000	262610000	948810000	1229600000	1024200000	154760000	27	38	24	5	21	25	18	2	8.23239	8.32636	8.36961	6.69367	8.19689	8.29144	8.32752	6.54353	6.95362	7.04759	7.09086	5.41492	6.91814	7.01267	7.04875
816	KIT_HUMAN	P10721	0	0	0	0	872490	6734100	546270	0	0	0	0	0	17450	134680	10925	0	0	0	0	0	0	16992000	0	0	0	0	0	0	1	2	1	0					5.94076	6.82828	5.73741						4.2418	5.1293	4.03842
817	CH60_HUMAN	P10809	939130000	820250000	645420000	147260000	831880000	1665700000	2693100000	90207000	29348000	25633000	20169000	4601900	25996000	52053000	84160000	2819000	4320500000	4981200000	3865400000	3599800000	3993800000	4953900000	6872000000	2075800000	52	62	54	26	65	90	100	29	8.97273	8.91395	8.80984	8.16808	8.92006	9.2216	9.43025	7.95524	7.46758	7.4088	7.30468	6.66294	7.41491	7.71645	7.92511
818	CLUS_HUMAN	P10909	0	0	0	0	4235500	6310900	0	0	0	0	0	0	222920	332150	0	0	0	0	0	0	0	37139000	0	0	0	0	0	0	1	3	0	0					6.6269	6.80009							5.34815	5.52133
819	GRP78_HUMAN	P11021	699170000	371400000	407690000	108070000	914890000	1187800000	952260000	30483000	23306000	12380000	13590000	3602400	30496000	39592000	31742000	1016100	3313400000	2883500000	2329100000	2135400000	3017700000	2658800000	1454900000	647220000	68	48	50	27	62	67	71	13	8.84458	8.56984	8.61033	8.03371	8.96137	9.07474	8.97876	7.48406	7.36747	7.09272	7.13322	6.55659	7.48424	7.59761	7.50163
820	MYH8_HUMAN	P13535	0	0	0	0	0	0	3585400	0	0	0	0	0	0	0	36216	0	0	0	0	0	0	0	4867800	0	0	0	0	0	0	0	1	0							6.55454								4.5589
821	MYH3_HUMAN	P11055	0	0	0	0	0	0	3585400	0	0	0	0	0	0	0	36216	0	0	0	0	0	0	0	4867800	0	0	0	0	0	0	0	1	0							6.55454								4.5589
822	HSP7C_HUMAN	P11142	23144000000	17733000000	13435000000	2603500000	16711000000	18249000000	21165000000	1222400000	701340000	537350000	407140000	78894000	506390000	553000000	641350000	37043000	101490000000	99505000000	76237000000	52596000000	63536000000	58448000000	51668000000	26336000000	236	228	218	128	223	215	156	86	10.3644	10.2488	10.1282	9.41556	10.223	10.2612	10.3256	9.08721	8.84593	8.73026	8.60974	7.89704	8.70449	8.74273	8.8071
823	GTR1_HUMAN	P11166	0	0	0	0	0	4461400	6269000	609160	0	0	0	0	0	343190	482230	46859	0	0	0	0	0	0	14194000	0	0	0	0	0	0	1	2	1						6.64947	6.7972	5.78473						5.53553	5.68325
824	41_HUMAN	P11171	0	1664000	2189200	0	0	0	0	0	0	38697	50911	0	0	0	0	0	0	6612500	0	0	0	0	0	0	0	2	1	0	0	0	0	0		6.22115	6.34029							4.58768	4.70681
825	UMPS_HUMAN	P11172	166360	0	114310	0	179590000	238270000	288300000	14900000	6398.6	0	4396.5	0	6907400	9164400	11089000	573090	0	0	0	0	759660000	933140000	927330000	457980000	2	0	1	0	41	35	35	10	5.22105		5.05808		8.25428	8.37707	8.45984	7.17319	3.80608		3.64311		6.83931	6.9621	7.04489
826	ODPB_HUMAN	P11177	28868000	24091000	31786000	18511000	245690000	170160000	23767000	10736000	1374700	1147200	1513600	881470	11700000	8102800	1131800	511230	361350000	404950000	293820000	865390000	1307200000	692410000	150840000	223160000	9	8	9	7	19	12	6	5	7.46042	7.38185	7.50224	7.26743	8.39039	8.23086	7.37597	7.03084	6.13821	6.05964	6.18001	5.94521	7.06819	6.90864	6.05377
827	ODB2_HUMAN	P11182	427780000	290060000	133760000	147340000	1580300000	1546900000	487100000	6423400	15278000	10359000	4777200	5262200	56440000	55247000	17397000	229410	2620400000	2126700000	2395500000	7237900000	7880000000	5375200000	2189400000	172760000	45	42	26	28	77	75	34	4	8.63122	8.46249	8.12633	8.16832	9.19874	9.18946	8.68762	6.80776	7.18407	7.01532	6.67917	6.72117	7.75159	7.74231	7.24047
828	PYGB_HUMAN	P11216	62249000	95150000	69907000	2546900	57000000	72018000	76221000	3660300	1270400	1941800	1426700	51978	1163300	1469800	1555500	74700	367770000	431870000	515340000	27592000	158560000	123040000	210870000	43110000	26	35	31	4	15	16	16	2	7.79413	7.97841	7.84452	6.40601	7.75587	7.85744	7.88207	6.56352	6.10394	6.2882	6.15433	4.71582	6.06569	6.16726	6.19187
829	RALA_HUMAN	P11233	0	0	0	0	48805000	56115000	150220000	1097700	0	0	0	0	5422800	6235000	16692000	121960	0	0	0	0	279500000	208170000	403110000	264830000	0	0	1	0	7	6	7	3					7.68846	7.74908	8.17673	6.04048					6.73422	6.79484	7.22251
830	RALB_HUMAN	P11234	0	0	0	0	1942600	4504300	11638000	0	0	0	0	0	215850	500480	1293100	0	0	0	0	0	19552000	22705000	0	0	0	0	0	0	2	2	3	0					6.28838	6.65363	7.06588						5.33415	5.69939	6.11163
831	BCR_HUMAN	P11274	6004200	4978100	12084000	0	371450	0	2409400	0	100070	82968	201410	0	6190.8	0	40157	0	19019000	26726000	38121000	0	0	0	0	0	4	4	9	0	0	0	1	0	6.77846	6.69706	7.08221		5.5699		6.38191		5.0003	4.91891	5.30408		3.79175		4.60376
832	LAMP1_HUMAN	P11279	0	0	0	0	14173000	20275000	11568000	854750	0	0	0	0	745930	1067100	608830	44987	0	0	0	0	45510000	58627000	0	0	0	0	0	0	3	2	2	1					7.15146	7.30696	7.06326	5.93184					5.8727	6.02821	5.7845
833	ACADM_HUMAN	P11310	0	0	0	0	35453000	46565000	40785000	4060800	0	0	0	0	1772600	2328300	2039200	203040	0	0	0	0	252280000	206800000	150650000	176320000	0	0	0	0	12	10	11	4					7.54965	7.66806	7.6105	6.60861					6.24861	6.36704	6.30946
834	TOP1_HUMAN	P11387	14951000	29263000	12454000	528680	17145000	8362800	11748000	6474300	393440	770070	327740	13913	451180	220070	309170	170380	98717000	119940000	69425000	0	62378000	39862000	34503000	56672000	10	12	8	1	7	4	3	5	7.17467	7.46632	7.09531	5.72319	7.23414	6.92235	7.06996	6.81119	5.59488	5.88653	5.51553	4.14342	5.65435	5.34256	5.4902
835	TOP2A_HUMAN	P11388	1270100	7123600	312140	1023000	362650	0	0	0	15680	87946	3853.6	12629	4477.2	0	0	0	0	28309000	0	0	0	0	0	0	2	6	0	1	0	0	0	0	6.10384	6.8527	5.49435	6.00988	5.55949				4.19535	4.94422	3.58587	4.10137	3.65101
836	G6PD_HUMAN	P11413	3542400	10592000	14707000	476650	299600000	305320000	772980000	4536100	101210	302630	420210	13619	8559900	8723300	22085000	129600	10654000	46496000	60919000	0	1375800000	1270900000	1740900000	0	2	5	5	1	24	25	32	2	6.5493	7.02498	7.16752	5.6782	8.47654	8.48476	8.88817	6.65668	5.00522	5.48091	5.62347	4.13415	6.93247	6.94068	7.3441
837	UBL4A_HUMAN	P11441	8719300	663460	203400000	0	13723000	20600000	28534000	0	1089900	82933	25426000	0	1715300	2575000	3566800	0	0	0	1259700000	0	0	0	0	0	2	1	4	0	2	1	1	0	6.94048	5.82181	8.30835		7.13745	7.31387	7.45536		6.03739	4.91873	7.40528		6.23434	6.41078	6.55228
838	PYC_HUMAN	P11498	825080000	810260000	589570000	1930300000	6283500000	11889000000	9012700000	3910200000	13984000	13733000	9992700	32717000	106500000	201510000	152760000	66274000	5255900000	3436400000	2457600000	26790000000	19592000000	27329000000	24185000000	34145000000	103	158	135	141	241	311	297	146	8.9165	8.90862	8.77054	9.28562	9.7982	10.0751	9.95485	9.5922	7.14563	7.13777	6.99968	7.51477	8.02735	8.3043	8.18401
839	DMD_HUMAN	P11532	0	0	48462000	978920	0	5959700	0	0	0	0	244760	4944	0	30100	0	0	0	0	0	0	0	34548000	0	0	0	0	1	1	0	1	0	0			7.6854	5.99075		6.77522					5.38874	3.69408		4.47857
840	C1TC_HUMAN	P11586	429250000	570130000	337290000	160090000	733380000	1919800000	2236400000	60370000	8254800	10964000	6486300	3078600	14103000	36919000	43008000	1161000	2320000000	2709900000	2310500000	2654300000	2383100000	4473200000	5450300000	729570000	61	86	57	37	106	136	119	17	8.63271	8.75597	8.528	8.20436	8.86533	9.28326	9.34955	7.78082	6.91671	7.03997	6.812	6.48835	7.14931	7.56725	7.63355
841	MPRI_HUMAN	P11717	0	0	0	0	10050000	9496700	10569000	0	0	0	0	0	79132	74777	83222	0	0	0	0	0	11825000	15074000	12982000	0	0	0	0	0	5	4	5	0					7.00217	6.97757	7.02403						4.89835	4.87377	4.92024
842	CDK4_HUMAN	P11802	0	0	0	0	1124100	51111000	318920000	0	0	0	0	0	70253	3194400	19933000	0	0	0	0	0	69872000	628070000	464430000	0	0	0	0	0	2	11	11	0					6.0508	7.70851	8.50368						4.84666	6.50439	7.29957
843	PRPS2_HUMAN	P11908	14795000	9773500	33978000	1474300	21655000	29036000	12905000	953380	924700	610840	2123600	92146	1353400	1814700	806570	59586	291760000	235380000	221180000	0	108250000	57275000	49590000	0	3	6	10	2	5	5	2	2	7.17011	6.99005	7.5312	6.16859	7.33556	7.46294	7.11076	5.97927	5.966	5.78593	6.32707	4.96448	6.13143	6.2588	5.90664
844	PABP1_HUMAN	P11940	758130000	505370000	386070000	120860000	365850000	393960000	547020000	202110000	21059000	14038000	10724000	3357100	10163000	10943000	15195000	5614100	3390000000	3043400000	2359200000	2389400000	1243100000	1476500000	1263100000	3724900000	71	59	56	27	58	44	40	39	8.87974	8.70361	8.58667	8.08228	8.5633	8.59545	8.738	8.30559	7.32344	7.14731	7.03036	6.52596	7.00702	7.03914	7.1817
845	PCNA_HUMAN	P12004	13732000	8023000	3979100	1147400	353910000	494940000	667520000	9053200	858240	501440	248690	71713	22119000	30934000	41720000	565830	198510000	203420000	89087000	84352000	3255100000	2064500000	1353200000	616430000	9	5	5	2	12	15	18	7	7.13773	6.90434	6.59978	6.05971	8.54889	8.69455	8.82446	6.9568	5.93361	5.70022	5.39566	4.8556	7.34477	7.49044	7.62034
846	SYHC_HUMAN	P12081	43747000	28870000	46743000	0	13195000	13240000	42975000	979800	1562400	1031100	1669400	0	471240	472850	1534800	34993	158180000	210760000	214410000	0	105240000	65367000	145320000	0	13	11	17	0	8	3	11	1	7.64095	7.46045	7.66972		7.12041	7.12189	7.63322	5.99114	6.19379	6.0133	6.22256		5.67324	5.67472	6.18605
847	IMDH2_HUMAN	P12268	2259600000	2180400000	3898700000	38648000	246260000	270260000	481080000	42263000	102710000	99111000	177210000	1756700	11194000	12285000	21867000	1921100	11582000000	12058000000	22337000000	1001100000	1587200000	1637400000	1498500000	1278100000	82	94	113	15	28	23	27	13	9.35403	9.33854	9.59092	7.58713	8.39139	8.43178	8.68222	7.62596	8.01161	7.99612	8.24849	6.2447	7.04899	7.08938	7.33979
848	TPR_HUMAN	P12270	177040000	402350000	428180000	69409000	120270000	263690000	234870000	10352000	1639300	3725400	3964700	642670	1113600	2441500	2174700	95850	394790000	457730000	438830000	448930000	261240000	331270000	325120000	108950000	59	83	68	23	49	71	67	8	8.24807	8.6046	8.63163	7.84142	8.08016	8.42109	8.37083	7.01502	6.21466	6.57117	6.59821	5.80799	6.04673	6.38766	6.3374
849	PIP_HUMAN	P12273	0	0	0	0	0	137130	0	0	0	0	0	0	0	15237	0	0	0	0	0	0	0	807010	0	0	0	0	0	0	0	1	0	0						5.13713								4.1829
850	KCRU_HUMAN	P12532	82104000	42582000	29798000	6484800	23795000	25297000	8502800	28348000	4105200	2129100	1489900	324240	1189700	1264900	425140	1417400	826200000	609480000	231820000	294510000	198080000	143000000	68544000	563270000	21	17	13	6	6	6	2	9	7.91436	7.62923	7.47419	6.8119	7.37649	7.40307	6.92956	7.45252	6.61333	6.3282	6.17316	5.51087	6.07544	6.10206	5.62853
851	ODBA_HUMAN	P12694	1943100	850990	0	0	29069000	57217000	5542200	0	77725	34040	0	0	1162800	2288700	221690	0	0	0	0	0	285680000	221990000	60763000	0	1	1	0	0	9	11	4	0	6.2885	5.92992			7.46343	7.75753	6.74368		4.89056	4.53199			6.06551	6.35959	5.34575
852	ACTN1_HUMAN	P12814	23862000	33063000	22370000	17618000	106780000	156380000	134780000	6240500	458890	635840	430200	338800	2053400	3007300	2592000	120010	151120000	191270000	139480000	251580000	353750000	373730000	261080000	81267000	10	13	12	9	19	24	20	4	7.37771	7.51934	7.34967	7.24596	8.02849	8.19418	8.12963	6.79522	5.66171	5.80335	5.63367	5.52994	6.31247	6.47818	6.41363
853	CADH1_HUMAN	P12830	0	0	0	0	0	2323900	2341200	0	0	0	0	0	0	86069	86712	0	0	0	0	0	0	0	6345000	0	0	0	0	0	0	2	2	0						6.36622	6.36944							4.93485	4.93808
854	MYH1_HUMAN	P12882	0	0	0	0	814270	793960	0	0	0	0	0	0	8062.1	7861	0	0	0	0	0	0	0	1029600	0	0	0	0	0	0	0	0	0	0					5.91077	5.8998							3.90645	3.89548
855	MYH13_HUMAN	Q9UKX3	0	0	0	0	814270	793960	0	0	0	0	0	0	8062.1	7861	0	0	0	0	0	0	0	1029600	0	0	0	0	0	0	0	0	0	0					5.91077	5.8998							3.90645	3.89548
856	MYH7_HUMAN	P12883	0	0	0	0	0	22408000	22499000	0	0	0	0	0	0	224080	224990	0	0	0	0	0	0	0	28520000	0	0	0	0	0	0	1	5	0						7.3504	7.35216							5.3504	5.35216
857	MYH6_HUMAN	P13533	0	0	0	0	0	22408000	22499000	0	0	0	0	0	0	224080	224990	0	0	0	0	0	0	0	28520000	0	0	0	0	0	0	1	5	0						7.3504	7.35216							5.3504	5.35216
858	PEPD_HUMAN	P12955	25152000	21924000	44714000	0	102790000	142740000	253840000	0	1048000	913480	1863100	0	4282900	5947400	10577000	0	196400000	172500000	244670000	0	513150000	419260000	534970000	0	3	4	6	0	11	8	8	0	7.40057	7.34092	7.65044		8.01195	8.15455	8.40456		6.02036	5.9607	6.27024		6.63174	6.77433	7.02436
859	XRCC6_HUMAN	P12956	269350000	184190000	230790000	45348000	239840000	279740000	367550000	164060000	8417300	5755900	7212100	1417100	7494900	8741900	11486000	5126800	1264600000	1166900000	1403900000	1068500000	825560000	967580000	839900000	2034400000	37	30	35	14	38	32	27	26	8.43032	8.26527	8.36322	7.65656	8.37992	8.44675	8.56532	8.215	6.92517	6.76011	6.85806	6.1514	6.87477	6.94161	7.06017
860	XRCC5_HUMAN	P13010	185600000	206770000	161640000	70920000	276820000	381550000	306980000	198240000	4884200	5441200	4253700	1866300	7284700	10041000	8078400	5216800	882280000	849850000	551690000	996700000	920810000	932090000	681460000	2574000000	32	36	51	15	32	34	26	26	8.26858	8.31549	8.20855	7.85077	8.4422	8.58155	8.48711	8.29719	6.68879	6.73569	6.62877	6.27098	6.86241	7.00178	6.90733
861	IFM1_HUMAN	P13164	0	0	0	0	0	0	0	447550	0	0	0	0	0	0	0	223780	0	0	0	0	0	0	0	11318000	0	0	0	0	0	0	0	1								5.65084
862	IFM2_HUMAN	Q01629	0	0	0	0	0	0	0	447550	0	0	0	0	0	0	0	223780	0	0	0	0	0	0	0	11318000	0	0	0	0	0	0	0	1								5.65084
863	IFM3_HUMAN	Q01628	0	0	0	0	0	0	0	447550	0	0	0	0	0	0	0	223780	0	0	0	0	0	0	0	11318000	0	0	0	0	0	0	0	1								5.65084
864	GILT_HUMAN	P13284	0	0	0	0	0	7395100	15541000	0	0	0	0	0	0	821680	1726800	0	0	0	0	0	0	0	42118000	0	0	0	0	0	0	1	1	0						6.86894	7.19148							5.9147	6.23724
865	RINI_HUMAN	P13489	550980	1251500	1750800	0	5159600	10350000	22958000	0	21191	48133	67337	0	198450	398060	882990	0	0	23229000	21894000	0	48213000	72815000	60696000	0	1	3	3	0	3	5	6	0	5.74114	6.09743	6.24324		6.71262	7.01494	7.36093		4.32615	4.68244	4.82825		5.29765	5.59995	5.94596
866	EF2_HUMAN	P13639	1020300000	1243100000	1187400000	174930000	5262800000	9567200000	12813000000	1293400000	22673000	27624000	26386000	3887300	116950000	212600000	284730000	28742000	6307100000	6075400000	7146200000	3981100000	17754000000	23173000000	31162000000	11894000000	64	92	75	26	124	164	183	63	9.00873	9.09451	9.0746	8.24286	9.72122	9.98078	10.1077	9.11173	7.35551	7.44129	7.42137	6.58965	8.068	8.32756	8.45443
867	PDIA4_HUMAN	P13667	3906100	0	397860	0	2449200	9098100	13291000	0	102790	0	10470	0	64453	239420	349760	0	26430000	0	0	0	21985000	15217000	20694000	0	2	0	1	0	2	5	4	0	6.59174		5.59973		6.38902	6.95895	7.12356		5.01195		4.01995		4.80924	5.37916	5.54377
868	P4HA1_HUMAN	P13674	0	0	0	270410	0	0	709390	0	0	0	0	10015	0	0	26274	0	0	0	0	0	0	0	1606200	0	0	0	0	1	0	0	1	0				5.43202			5.85089					4.00065			4.41953
869	TCTP_HUMAN	P13693	0	0	0	0	9266900	19458000	66492000	0	0	0	0	0	1323800	2779700	9498800	0	0	0	0	0	0	162350000	132360000	0	0	0	0	0	3	3	4	0					6.96693	7.2891	7.82277						6.12182	6.444	6.97767
870	HEM2_HUMAN	P13716	973160	1036300	3540600	0	18824000	39769000	54867000	0	60823	64772	221290	0	1176500	2485500	3429200	0	0	0	67671000	0	120030000	239040000	205710000	0	1	2	4	0	8	8	11	0	5.98818	6.01549	6.54908		7.27471	7.59954	7.73931		4.78407	4.81139	5.34496		6.07059	6.39541	6.53519
871	PLST_HUMAN	P13797	0	268770	307570	0	51490000	74821000	355650000	0	0	7264	8312.6	0	1391600	2022200	9612200	0	0	0	0	0	267320000	419340000	625580000	0	0	0	0	0	15	17	23	0		5.42938	5.48794		7.71172	7.87402	8.55102			3.86118	3.91974		6.14351	6.30582	6.98282
872	ACPH_HUMAN	P13798	2178800	1808200	2147300	0	19218000	38080000	49743000	1073700	75133	62352	74044	0	662690	1313100	1715300	37026	0	0	0	0	79199000	106900000	105320000	0	1	1	1	0	6	9	11	1	6.33822	6.25725	6.33189		7.28371	7.5807	7.69673	6.03088	4.87583	4.79485	4.86949		5.82131	6.1183	6.23434
873	ETFA_HUMAN	P13804	0	0	14546000	0	27360000	19573000	57180000	8034000	0	0	727330	0	1368000	978640	2859000	401700	0	0	0	0	100340000	108240000	85849000	400730000	0	0	1	0	6	5	8	4			7.16274		7.43712	7.29166	7.75724	6.90493			5.86173		6.13609	5.99062	6.45621
874	GYS1_HUMAN	P13807	8836200	9853800	4136300	12041000	9118700	2985600	1162400	22869000	259890	289820	121650	354140	268200	87813	34187	672610	49363000	46622000	36396000	158960000	39371000	27249000	0	195320000	6	7	7	5	4	2	1	9	6.94627	6.9936	6.61661	7.08066	6.95993	6.47503	6.06536	7.35925	5.41479	5.46213	5.08511	5.54917	5.42846	4.94356	4.53386
875	KAP2_HUMAN	P13861	48168000	41863000	35285000	672650	4443300	5029700	2489500	2096600	2007000	1744300	1470200	28027	185140	209570	103730	87360	255740000	212820000	345750000	0	32012000	22319000	18255000	0	18	12	15	1	2	4	3	1	7.68276	7.62183	7.54759	5.82779	6.64771	6.70154	6.39611	6.32152	6.30255	6.24162	6.16738	4.44758	5.2675	5.32133	5.0159
876	T2FB_HUMAN	P13984	0	0	2823400	0	9400000	27162000	25769000	2257300	0	0	156860	0	522220	1509000	1431600	125400	0	0	0	0	72705000	80815000	92115000	117340000	0	0	1	0	3	6	6	2			6.45077		6.97313	7.43396	7.4111	6.35359			5.19551		5.71785	6.17869	6.15582
877	MTDC_HUMAN	P13995	1523800	1148600	1780600	0	41630000	84850000	85507000	723530	66252	49938	77418	0	1810000	3689100	3717700	31458	0	0	29227000	0	362760000	416450000	366920000	0	1	1	2	0	6	10	7	2	6.18293	6.06017	6.25057		7.61941	7.92865	7.932	5.85946	4.8212	4.69843	4.88884		6.25768	6.56692	6.57027
878	MIF_HUMAN	P14174	2080100	1112000	2705700	2202200	9231100	7658100	22442000	9134500	416020	222400	541140	440430	1846200	1531600	4488400	1826900	0	0	0	62248000	0	0	0	0	1	2	1	3	2	2	2	3	6.31808	6.0461	6.43228	6.34286	6.96525	6.88412	7.35106	6.96068	5.61911	5.34713	5.73331	5.64388	6.26628	6.18515	6.65209
879	GLU2B_HUMAN	P14314	1130800	785420	1087300	4889200	14659000	25105000	42791000	413090	59516	41338	57225	257330	771520	1321300	2252200	21741	0	0	0	102840000	77953000	77131000	86462000	0	1	1	1	3	5	7	6	1	6.05339	5.8951	6.03635	6.68924	7.1661	7.39976	7.63135	5.61604	4.77463	4.61635	4.75759	5.41049	5.88735	6.121	6.35261
880	FPPS_HUMAN	P14324	0	449930	0	0	4482000	5537400	5593100	0	0	24996	0	0	249000	307630	310730	0	0	0	0	0	34898000	33362000	20928000	0	0	1	0	0	2	2	3	0		5.65314			6.65147	6.74331	6.74765			4.39787			5.3962	5.48803	5.49238
881	KPYM_HUMAN	P14618	289710000	279120000	400460000	37478000	1208700000	1092400000	1751400000	127940000	8779200	8458100	12135000	1135700	36628000	33102000	53073000	3877000	1332600000	1798700000	2381400000	716310000	5441400000	3712400000	4100700000	2211700000	34	32	46	10	56	63	61	27	8.46196	8.44579	8.60256	7.57378	9.08232	9.03838	9.24339	8.10701	6.94345	6.92727	7.08404	6.05526	7.56381	7.51985	7.72487
882	ENPL_HUMAN	P14625	4764200	3208300	2270100	12796000	1553200	241200	291310	5046600	119100	80207	56752	319900	38831	6030.1	7282.8	126170	21311000	20115000	16360000	131170000	17700000	0	0	38678000	8	5	6	7	2	1	1	3	6.67799	6.50627	6.35604	7.10707	6.19123	5.38238	5.46436	6.703	5.07591	4.90421	4.75398	5.50501	4.58918	3.78032	3.8623
883	CCNB1_HUMAN	P14635	5122700	5285800	18168000	1699800	0	1556700	116190000	1311600	269620	278200	956210	89462	0	81930	6115300	69032	106240000	112430000	72420000	0	0	0	128940000	0	4	2	4	1	0	1	6	1	6.7095	6.72311	7.25931	6.2304		6.1922	8.06517	6.1178	5.43075	5.44436	5.98055	4.95164		4.91344	6.78642
884	MYL6B_HUMAN	P14649	120480	0	10555000	0	0	0	0	0	8605.8	0	753910	0	0	0	0	0	0	0	65365000	0	0	0	0	0	1	0	2	0	0	0	0	0	5.08091		7.02346						3.93479		5.87732
885	RSMN_HUMAN	P63162	2431300	1065400	7987600	883600	5003000	26674000	21597000	885910	151950	66586	499220	55225	312690	1667100	1349800	55370	51072000	27533000	69299000	44222000	69335000	63477000	39473000	0	3	2	2	2	2	3	3	1	6.38584	6.02751	6.90242	5.94626	6.69923	7.42609	7.33439	5.94739	5.1817	4.82338	5.69829	4.74214	5.49511	6.22196	6.13027
886	RSMB_HUMAN	P14678	2431300	1065400	7987600	883600	5003000	26674000	21597000	885910	151950	66586	499220	55225	312690	1667100	1349800	55370	51072000	27533000	69299000	44222000	69335000	63477000	39473000	0	3	2	2	2	2	3	3	1	6.38584	6.02751	6.90242	5.94626	6.69923	7.42609	7.33439	5.94739	5.1817	4.82338	5.69829	4.74214	5.49511	6.22196	6.13027
887	IDE_HUMAN	P14735	200490000	234060000	143690000	160480000	396610000	564070000	534890000	611630	4009700	4681300	2873800	3209600	7932200	11281000	10698000	12233	1012900000	954850000	791830000	1450000000	1536600000	1677900000	1537000000	0	41	47	40	42	44	57	57	1	8.30209	8.36933	8.15743	8.20542	8.59836	8.75133	8.72826	5.78649	6.60311	6.67037	6.45846	6.50645	6.89939	7.05235	7.0293
888	HNRPL_HUMAN	P14866	253270000	190580000	133560000	13995000	60635000	94878000	117440000	35200000	12664000	9529100	6677900	699770	3031700	4743900	5871800	1760000	909280000	1135400000	697870000	297610000	378110000	380670000	233400000	838880000	24	26	23	6	9	11	12	6	8.40358	8.28008	8.12568	7.14597	7.78272	7.97717	8.06982	7.54654	7.10257	6.97905	6.82464	5.84496	6.48169	6.67614	6.76877
889	SYDC_HUMAN	P14868	657280000	410170000	562860000	141460000	478920000	627120000	816050000	348010000	17764000	11086000	15213000	3823200	12944000	16949000	22055000	9405700	3625200000	3092000000	2871500000	2626500000	2074200000	1914100000	1534200000	6733500000	42	39	45	30	46	32	28	41	8.81775	8.61296	8.7504	8.15063	8.68026	8.79735	8.91172	8.54159	7.24954	7.04477	7.18221	6.58243	7.11207	7.22914	7.34351
890	PLAK_HUMAN	P14923	258820000	4589900	18416000	6073000	133580000	152330000	184430000	52091000	5626500	99780	400350	132020	2903900	3311500	4009400	1132400	949340000	75532000	129390000	132400000	528430000	390070000	411990000	479180000	55	7	14	8	26	27	35	21	8.413	6.6618	7.2652	6.7834	8.12574	8.18279	8.26583	7.71676	6.75024	4.99904	5.60244	5.12064	6.46298	6.52002	6.60308
891	GLNA_HUMAN	P15104	19513000	28670000	49762000	0	267030000	668370000	603850000	1417500	1300900	1911300	3317500	0	17802000	44558000	40257000	94497	305740000	367620000	553080000	0	3222300000	3001000000	1895300000	0	5	9	9	0	16	16	16	1	7.29032	7.45743	7.6969		8.42656	8.82502	8.78093	6.15152	6.11424	6.28133	6.52081		7.25047	7.64893	7.60484
892	PVR_HUMAN	P15151	0	0	0	0	2961000	3175900	3993700	0	0	0	0	0	227770	244300	307200	0	0	0	0	0	0	0	9474500	0	0	0	0	0	1	1	1	0					6.47144	6.50187	6.60138						5.3575	5.38792	5.48742
893	ERF3A_HUMAN	P15170	3827400	4637300	2981400	0	62802000	145090000	204400000	0	147210	178360	114670	0	2415500	5580200	7861600	0	27018000	28157000	20563000	0	194230000	396310000	514490000	0	2	3	2	0	10	15	18	0	6.5829	6.66627	6.47442		7.79797	8.16164	8.31048		5.16794	5.2513	5.05945		6.38301	6.74665	6.89551
894	ERF3B_HUMAN	Q8IYD1	3827400	4637300	2981400	0	62802000	145090000	204400000	0	147210	178360	114670	0	2415500	5580200	7861600	0	27018000	28157000	20563000	0	194230000	396310000	514490000	0	2	3	2	0	10	15	18	0	6.5829	6.66627	6.47442		7.79797	8.16164	8.31048		5.16794	5.2513	5.05945		6.38301	6.74665	6.89551
895	B4GT1_HUMAN	P15291	0	0	0	0	6099100	16251000	16085000	0	0	0	0	0	358770	955950	946180	0	0	0	0	0	0	0	36420000	0	0	0	0	0	1	1	3	0					6.78527	7.21088	7.20642						5.55482	5.98044	5.97597
896	EZRI_HUMAN	P15311	1362300	0	0	0	13938000	31275000	3330700	4632800	42571	0	0	0	435560	977340	104080	144770	0	0	0	0	0	84589000	0	0	1	0	0	0	3	5	2	2	6.13427				7.1442	7.4952	6.52254	6.66584	4.62911				5.63905	5.99005	5.01737
897	VATB1_HUMAN	P15313	35747000	24733000	46271000	342040	50948000	87706000	149650000	0	1324000	916030	1713800	12668	1887000	3248400	5542600	0	146770000	132190000	212460000	0	292140000	267330000	480950000	0	7	7	12	1	13	18	17	0	7.55324	7.39328	7.66531	5.53408	7.70713	7.94303	8.17508		6.12189	5.96191	6.23396	4.10271	6.27577	6.51167	6.74371
898	NDKA_HUMAN	P15531	0	0	4686500	0	0	11764000	27315000	0	0	0	520720	0	0	1307200	3035000	0	0	0	0	0	0	0	74025000	0	0	0	2	0	0	1	2	0			6.67085			7.07056	7.4364				5.7166			6.11634	6.48216
899	NQO1_HUMAN	P15559	0	0	0	0	2800600	4210700	2521800	0	0	0	0	0	215430	323900	193990	0	0	0	0	0	22631000	24856000	0	0	0	0	0	0	2	2	1	0					6.44725	6.62435	6.40171						5.33331	5.51041	5.28778
900	PHKG2_HUMAN	P15735	32330000	42740000	54017000	483870	22194000	46410000	42731000	806840	1405600	1858200	2348600	21038	964960	2017800	1857900	35080	349290000	368780000	501040000	0	231740000	343110000	235560000	0	11	14	18	1	6	8	9	1	7.50961	7.63083	7.73253	5.68473	7.34624	7.66661	7.63074	5.90679	6.14786	6.26909	6.37081	4.323	5.98451	6.30488	6.26902
901	RS2_HUMAN	P15880	209940000	199190000	474470000	25802000	128060000	467590000	337560000	124250000	11663000	11066000	26359000	1433500	7114600	25977000	18753000	6902800	2901900000	2319300000	2581300000	1149400000	2056900000	2154000000	1701800000	2033800000	15	15	14	11	12	20	11	20	8.3221	8.29927	8.67621	7.41165	8.10741	8.66987	8.52835	8.0943	7.06681	7.04399	7.42093	6.1564	6.85215	7.41459	7.27307
902	TFE2_HUMAN	P15923	2747200	1611000	991130	0	2517400	5908500	5485000	0	130820	76715	47197	0	119880	281360	261190	0	0	0	0	0	10808000	19406000	0	0	1	1	1	0	2	2	1	0	6.43889	6.2071	5.99613		6.40095	6.77148	6.73918		5.11667	4.88488	4.67391		5.07875	5.44926	5.41696
903	DESP_HUMAN	P15924	2435400000	1405600000	1074900000	118370000	1082200000	1581600000	2373800000	173570000	14941000	8623300	6594400	726180	6639100	9702800	14563000	1064800	6386200000	2158500000	1449000000	999500000	1847400000	2311300000	3383400000	2358600000	331	152	137	51	171	176	238	71	9.38657	9.14786	9.03137	8.07324	9.03431	9.1991	9.37544	8.23947	7.17438	6.93567	6.81918	5.86104	6.82211	6.9869	7.16325
904	RFA2_HUMAN	P15927	3234500	3710700	0	0	5739000	25954000	36060000	0	323450	371070	0	0	573900	2595400	3606000	0	0	0	0	0	0	159580000	90887000	0	1	1	0	0	1	2	4	0	6.50981	6.56946			6.75884	7.4142	7.55703		5.50981	5.56946			5.75884	6.4142	6.55703
905	CD44_HUMAN	P16070	2131600	1094500	5292800	0	2763500	3747800	18969000	0	78946	40536	196030	0	102350	138810	702550	0	0	0	0	0	0	0	49443000	0	2	1	1	0	1	1	3	0	6.32871	6.03922	6.72369		6.44146	6.57378	7.27804		4.89733	4.60784	5.29232		5.01009	5.14242	5.84668
906	NQO2_HUMAN	P16083	0	0	0	0	379620	687180	1057700	0	0	0	0	0	27116	49085	75553	0	0	0	0	0	0	4044000	0	0	0	0	0	0	1	1	1	0					5.57935	5.83707	6.02436						4.43323	4.69095	4.87825
907	F261_HUMAN	P16118	0	0	0	0	0	0	0	4182400	0	0	0	0	0	0	0	130700	0	0	0	0	0	0	0	56136000	0	0	0	0	0	0	0	1								6.62143
908	ITB4_HUMAN	P16144	0	0	0	0	191970	520300	544530	0	0	0	0	0	2133	5781.1	6050.4	0	0	0	0	0	0	1312900	0	0	0	0	0	0	1	2	1	0					5.28323	5.71625	5.73602						3.32899	3.76201	3.78178
909	CBR1_HUMAN	P16152	2932600	1039600	2080800	5358400	3889400000	5140800000	9530700000	7448900	172510	61156	122400	315200	228790000	302400000	560630000	438170	37483000	15084000	15869000	107000000	31128000000	30190000000	25274000000	91697000	7	4	3	11	56	73	60	11	6.46725	6.01687	6.31823	6.72904	9.58988	9.71103	9.97912	6.87209	5.23681	4.78644	5.08778	5.49859	8.35944	8.48058	8.74868
910	BGAL_HUMAN	P16278	212120	97399	249780	0	0	88713	0	0	7856.4	3607.4	9251	0	0	3285.7	0	0	1052200	0	0	0	0	0	0	0	1	1	0	0	0	0	0	0	5.32658	4.98855	5.39756			4.94799			3.89522	3.55719	3.96619			3.51663
911	PP2BB_HUMAN	P16298	0	0	0	0	764170	632600	5567400	0	0	0	0	0	30567	25304	222690	0	0	0	0	0	0	0	12606000	0	0	0	0	0	1	2	2	0					5.88319	5.80113	6.74565						4.48525	4.40319	5.3477
912	NCK1_HUMAN	P16333	0	0	0	0	0	0	3713800	0	0	0	0	0	0	0	176850	0	0	0	0	0	0	0	15948000	0	0	0	0	0	0	0	2	0							6.56982								5.24761
913	GCFC2_HUMAN	P16383	117010	153150	800130	0	5090300	12936000	15018000	0	2659.4	3480.7	18185	0	115690	293990	341310	0	0	0	0	0	25112000	37128000	27938000	0	1	1	2	0	4	3	6	0	5.06822	5.18512	5.90316		6.70674	7.1118	7.17661		3.42478	3.54167	4.25971		5.0633	5.46833	5.53315
914	H15_HUMAN	P16401	74754000	109490000	172260000	30976000	125080000	196650000	318430000	11267000	7475400	10949000	17226000	3097600	12508000	19665000	31843000	1126700	838900000	768130000	533650000	843090000	801710000	1278900000	1244600000	241200000	10	11	8	13	25	23	18	5	7.87363	8.03937	8.23618	7.49103	8.09719	8.29369	8.50301	7.05181	6.87363	7.03937	7.23618	6.49103	7.09719	7.29369	7.50301
915	H13_HUMAN	P16402	252220	526060	0	0	1528500	841060	1235500	0	25222	52606	0	0	152850	84106	123550	0	0	0	0	0	0	4117200	0	0	1	1	0	0	2	2	1	0	5.40178	5.72104			6.18427	5.92483	6.09184		4.40178	4.72104			5.18427	4.92483	5.09184
916	H12_HUMAN	P16403	96942000	102800000	94799000	111160000	346530000	397310000	561350000	27921000	10771000	11423000	10533000	12351000	38503000	44146000	62373000	3102300	726140000	431130000	706810000	1567300000	2170800000	1771000000	1837500000	611220000	21	19	17	27	33	32	31	14	7.98651	8.01199	7.9768	8.04595	8.53974	8.59913	8.74923	7.44593	7.03226	7.05778	7.02255	7.0917	7.58549	7.64489	7.795
917	EPCAM_HUMAN	P16422	0	0	0	0	3282300	36740000	6700000	976880	0	0	0	0	234450	2624300	478570	69777	0	0	0	0	159800000	79706000	0	0	0	0	0	0	3	2	2	1					6.51618	7.56514	6.82607	5.98984					5.37005	6.41901	5.67995
918	NCPR_HUMAN	P16435	0	0	0	0	10333000	9495100	3990500	0	0	0	0	0	279280	256620	107850	0	0	0	0	0	24243000	19774000	28309000	0	0	0	0	0	4	4	2	0					7.01423	6.9775	6.60103						5.44604	5.40929	5.03282
919	MGMT_HUMAN	P16455	0	0	0	0	0	3680900	36918000	0	0	0	0	0	0	408990	4102000	0	0	0	0	0	0	29626000	92088000	0	0	0	0	0	0	2	7	0						6.56595	7.56724							5.61171	6.613
920	AT2A2_HUMAN	P16615	0	0	0	578380	14256000	16212000	16325000	0	0	0	0	12573	309920	352440	354900	0	0	0	0	0	42534000	40797000	50196000	0	0	0	0	1	10	5	5	0				5.76221	7.154	7.20984	7.21285					4.09944	5.49125	5.54709	5.55011
921	PLCG2_HUMAN	P16885	0	0	123960	0	142530000	275440000	235490000	0	0	0	1770.9	0	2036200	3934900	3364100	0	0	0	0	0	516910000	609930000	676840000	0	0	0	1	0	34	43	53	0			5.09328		8.15391	8.44003	8.37197				3.24819		6.30882	6.59493	6.52687
922	FAAA_HUMAN	P16930	0	0	0	0	1249800	2159700	4765300	0	0	0	0	0	54341	93899	207190	0	0	0	0	0	0	0	20463000	0	0	0	0	0	1	1	3	0					6.09684	6.33439	6.67809						4.73513	4.97266	5.31637
923	YBOX3_HUMAN	P16989	22457000	24872000	25734000	0	1107200	13557000	9963500	0	1727500	1913200	1979600	0	85170	1042800	766420	0	158200000	156380000	116150000	0	0	58112000	0	0	3	7	6	0	1	4	1	0	7.35135	7.39571	7.41051		6.04423	7.13216	6.99841		6.23742	6.28176	6.29658		4.93029	6.0182	5.88447
924	HSP76_HUMAN	P17066	59911000	18975000	22402000	104810000	616060000	701770000	892030000	65059000	1619200	512830	605450	2832800	16650000	18967000	24109000	1758300	1001500000	212810000	0	1029800000	0	0	0	874570000	3	3	2	3	5	5	5	5	7.77751	7.27818	7.35029	8.0204	8.78962	8.84619	8.95038	7.81331	6.2093	5.70997	5.78208	6.45222	7.22141	7.278	7.38218
925	AATC_HUMAN	P17174	0	345670	896890	0	1125600	2090700	3599600	395550	0	15712	40768	0	51166	95034	163620	17980	0	0	7826500	0	0	0	0	0	0	1	2	0	1	1	2	1		5.53866	5.95274		6.05138	6.32029	6.55625	5.5972		4.19623	4.61032		4.70898	4.97788	5.21384
926	KAPCA_HUMAN	P17612	90770000	69289000	77892000	0	137600000	203940000	137800000	4995700	5042800	3849400	4327300	0	7644500	11330000	7655800	277540	1095100000	1065100000	874430000	0	825320000	827160000	748410000	117470000	16	11	14	0	17	17	13	3	7.95794	7.84066	7.89149		8.13862	8.3095	8.13925	6.6986	6.70267	6.58539	6.63622		6.88335	7.05423	6.88399
927	CAN2_HUMAN	P17655	1665400	5847400	5324900	0	12670000	27046000	25512000	0	50467	177190	161360	0	383930	819560	773090	0	0	49987000	38381000	0	45456000	60961000	56269000	0	1	3	3	0	5	7	9	0	6.22152	6.76696	6.72631		7.10278	7.4321	7.40674		4.70301	5.24844	5.2078		5.58425	5.91358	5.88823
928	CEBPB_HUMAN	P17676	0	336930	0	0	0	1312800	0	0	0	28077	0	0	0	109400	0	0	0	4360100	0	0	0	0	0	0	0	1	0	0	0	1	0	0		5.52754				6.1182				4.44835				5.03902
929	PTN2_HUMAN	P17706	3068800	1521700	3035200	0	11728000	31472000	49086000	263880	118030	58528	116740	0	451090	1210400	1887900	10149	43450000	23594000	28741000	0	100030000	149060000	217960000	0	3	2	3	0	4	6	8	1	6.48697	6.18233	6.48219		7.06922	7.49792	7.69096	5.42141	5.07199	4.76736	5.06722		5.65426	6.08293	6.27598
930	PYRG1_HUMAN	P17812	40973000	42056000	64776000	509140	786130000	958690000	1411700000	7017600	1365800	1401900	2159200	16971	26204000	31956000	47057000	233920	418620000	487620000	667420000	0	2875100000	2379400000	3236500000	132060000	12	10	14	1	45	68	58	5	7.6125	7.62383	7.81141	5.70684	8.89549	8.98168	9.14974	6.84619	6.13539	6.14672	6.33429	4.22971	7.41837	7.50455	7.67262
931	EGLN_HUMAN	P17813	0	0	0	0	673390	0	2780400	0	0	0	0	0	35442	0	146340	0	0	0	0	0	0	0	11939000	0	0	0	0	0	0	0	1	0					5.82827		6.44411						4.54952		5.16536
932	DDX5_HUMAN	P17844	431990000	276880000	170600000	49060000	347830000	439200000	647160000	44708000	13500000	8652600	5331300	1533100	10870000	13725000	20224000	1397100	1916900000	1701600000	1177300000	1028900000	1454200000	1554100000	1426400000	785330000	31	27	25	15	30	25	31	16	8.63547	8.44229	8.23198	7.69073	8.54137	8.64266	8.81101	7.65039	7.13033	6.93715	6.72683	6.18557	7.03623	7.13751	7.30587
933	PFKAL_HUMAN	P17858	40026000	14079000	15835000	6351200	751800000	903150000	963600000	48546000	1177200	414080	465730	186800	22112000	26563000	28341000	1427800	219690000	105210000	106600000	105860000	2569300000	2611600000	2289900000	697460000	13	7	7	5	55	72	72	14	7.60234	7.14857	7.19962	6.80286	8.8761	8.95576	8.9839	7.68615	6.07085	5.61708	5.66813	5.27138	7.34463	7.42428	7.45242
934	LEG3_HUMAN	P17931	0	0	0	0	0	0	0	581730	0	0	0	0	0	0	0	64636	0	0	0	0	0	0	0	11370000	0	0	0	0	0	0	0	0								5.76472
935	PRS6A_HUMAN	P17980	96646000	143620000	238810000	29054000	757050000	766640000	670730000	53232000	3579500	5319200	8844900	1076100	28039000	28394000	24842000	1971600	1642000000	2054500000	2970500000	1471500000	4037000000	3175100000	2406600000	1784900000	29	39	41	12	52	69	58	14	7.98518	8.15721	8.37805	7.46321	8.87912	8.88459	8.82655	7.72617	6.55382	6.72585	6.94669	6.03185	7.44776	7.45323	7.39519
936	TCPA_HUMAN	P17987	1421600000	993990000	1046400000	152910000	1171900000	1702500000	2586800000	303240000	45856000	32064000	33754000	4932700	37803000	54919000	83445000	9782000	6489900000	5900900000	7011800000	3284400000	5188400000	5520200000	5246100000	5267500000	64	51	66	22	53	72	59	33	9.15278	8.99738	9.0197	8.18444	9.06889	9.23109	9.41276	8.48179	7.6614	7.50602	7.52833	6.69308	7.57753	7.73972	7.9214
937	PTN1_HUMAN	P18031	0	0	0	0	0	513240	2057300	0	0	0	0	0	0	17698	70941	0	0	0	0	0	0	0	8834200	0	0	0	0	0	0	1	2	0						5.71032	6.3133							4.24792	4.8509
938	ERCC2_HUMAN	P18074	6541800	169870	6590600	0	31451000	55054000	6859700	0	167740	4355.6	168990	0	806430	1411600	175890	0	67568000	0	47634000	0	99457000	94678000	36740000	0	3	2	6	0	10	12	5	0	6.8157	5.23012	6.81892		7.49763	7.74079	6.83631		5.22464	3.63905	5.22786		5.90657	6.14971	5.24524
939	RL35A_HUMAN	P18077	20799000	16483000	42057000	0	18807000	96788000	123810000	36147000	2971300	2354700	6008100	0	2686700	13827000	17688000	5163800	499570000	367540000	320440000	0	286670000	377800000	316740000	557360000	5	5	5	0	3	5	7	9	7.31804	7.21704	7.62384		7.27432	7.98582	8.09276	7.55807	6.47295	6.37194	6.77874		6.42922	7.14073	7.24768
940	ARF4_HUMAN	P18085	0	0	0	0	6438000	14310000	39946000	406240	0	0	0	0	585270	1300900	3631500	36931	0	0	0	0	73077000	77717000	93873000	0	0	0	0	0	3	3	3	1					6.80875	7.15564	7.60147	5.60878					5.76736	6.11424	6.56009
941	RL7_HUMAN	P18124	269620000	404720000	618000000	27033000	238250000	554360000	632220000	120090000	22468000	33727000	51500000	2252800	19854000	46197000	52685000	10008000	3438700000	5417300000	3307800000	1090900000	1795100000	2815900000	1743300000	4120200000	12	11	16	6	13	20	22	23	8.43075	8.60715	8.79099	7.43189	8.37703	8.74379	8.80087	8.07951	7.35156	7.52798	7.71181	6.35272	7.29785	7.66461	7.72169
942	VINC_HUMAN	P18206	182890000	368850000	8567100	215700000	214500000	171270000	397080000	48335000	2438500	4918000	114230	2876000	2860000	2283500	5294400	644470	748130000	802880000	1239600000	1502500000	745890000	1065200000	827110000	1781200000	8	7	7	5	7	5	14	6	8.26219	8.56685	6.93283	8.33385	8.33143	8.23368	8.59888	7.68426	6.38712	6.69179	5.05778	6.45879	6.45637	6.3586	6.72382
943	SON_HUMAN	P18583	0	3318100	0	0	2156800	2788400	1556300	0	0	44241	0	0	28757	37179	20750	0	0	0	0	0	0	5423200	0	0	0	2	0	0	1	2	2	0		6.52089			6.33381	6.44536	6.19209			4.64582			4.45874	4.5703	4.31702
944	NELFE_HUMAN	P18615	6050900	8338000	14272000	0	1782500	2214300	2245200	0	318470	438840	751170	0	93814	116540	118170	0	45025000	107270000	126700000	0	23827000	21312000	16693000	0	5	7	8	0	1	2	1	0	6.78182	6.92106	7.15448		6.25103	6.34524	6.35126		5.50307	5.64231	5.87574		4.97227	5.06648	5.07251
945	RL17_HUMAN	P18621	22598000	13540000	109040000	4700200	32373000	174490000	131390000	21847000	2510800	1504400	12115000	522250	3597100	19388000	14599000	2427400	468490000	308750000	424010000	143130000	269660000	631200000	733400000	492360000	4	6	6	3	7	11	10	9	7.35407	7.13162	8.03759	6.67212	7.51018	8.24177	8.11856	7.33939	6.39981	6.17736	7.08332	5.71788	6.55595	7.28753	7.16432
946	RCC1_HUMAN	P18754	10003000	4282700	17283000	444190	16213000	31474000	38160000	0	588440	251920	1016600	26129	953730	1851400	2244700	0	113150000	136720000	151730000	0	106460000	146840000	133680000	0	3	2	3	1	3	3	4	0	7.00013	6.63172	7.23762	5.64757	7.20986	7.49795	7.58161		5.7697	5.40126	6.00715	4.41712	5.97943	6.2675	6.35116
947	ATF1_HUMAN	P18846	0	908890	1864300	0	0	2790400	423500	0	0	151480	310720	0	0	465070	70583	0	0	0	0	0	0	16176000	0	0	0	0	0	0	0	0	1	0		5.95851	6.27052			6.44567	5.62685			5.18036	5.49237			5.66752	4.8487
948	CREB1_HUMAN	P16220	0	908890	1864300	0	0	2790400	423500	0	0	151480	310720	0	0	465070	70583	0	0	0	0	0	0	16176000	0	0	0	0	0	0	0	0	1	0		5.95851	6.27052			6.44567	5.62685			5.18036	5.49237			5.66752	4.8487
949	DNLI1_HUMAN	P18858	0	0	381800	0	5339500	7453700	15062000	0	0	0	7486.3	0	104700	146150	295330	0	0	0	0	0	24451000	23912000	29077000	0	0	0	1	0	2	3	8	0			5.58184		6.7275	6.87237	7.17788				3.87427		5.01995	5.1648	5.47031
950	XRCC1_HUMAN	P18887	0	1389000	0	820200	0	0	0	0	0	47897	0	28283	0	0	0	0	0	0	0	8812500	0	0	0	0	0	0	0	1	0	0	0	0		6.1427		5.91392						4.68031		4.45153
951	PLCG1_HUMAN	P19174	1478500	4744900	13564000	0	44620000	93389000	145370000	0	22401	71893	205510	0	676060	1415000	2202500	0	8198000	21385000	58770000	0	165460000	171380000	434000000	0	1	7	9	0	14	26	34	0	6.16982	6.67623	7.13239		7.64953	7.9703	8.16247		4.35027	4.85669	5.31283		5.82999	6.15076	6.34292
952	NUCL_HUMAN	P19338	680880000	908740000	578540000	229780000	849660000	1170100000	875560000	440210000	19454000	25964000	16530000	6565300	24276000	33431000	25016000	12578000	4295200000	4783400000	3978500000	3628900000	2410200000	2677300000	2407900000	4100000000	83	116	98	38	116	120	92	65	8.83307	8.95844	8.76233	8.36131	8.92925	9.06822	8.94229	8.64366	7.28901	7.41437	7.21827	6.81725	7.38518	7.52415	7.39822
953	HXK1_HUMAN	P19367	365280	9282200	4529600	0	32398000	36918000	34613000	880220	7610.1	193380	94366	0	674950	769130	721100	18338	8488300	46193000	36041000	0	70793000	99656000	92842000	0	2	7	5	0	8	9	10	1	5.56263	6.96765	6.65606		7.51052	7.56724	7.53924	5.94459	3.88139	5.28641	4.97482		5.82927	5.886	5.858
954	RPB3_HUMAN	P19387	33459000	29284000	79197000	0	33319000	36530000	42189000	0	2389900	2091700	5656900	0	2379900	2609300	3013500	0	618380000	439180000	474490000	0	238540000	186930000	108370000	0	8	10	15	0	10	9	7	0	7.52451	7.46663	7.89871		7.52269	7.56265	7.6252		6.37838	6.3205	6.75258		6.37656	6.41652	6.47907
955	RPAB1_HUMAN	P19388	35948000	39912000	81279000	212680	51506000	165970000	270370000	850630	3268000	3628400	7389000	19335	4682400	15088000	24579000	77330	608570000	686040000	660990000	0	532320000	673960000	491580000	0	6	5	6	1	5	8	8	1	7.55567	7.6011	7.90998	5.32773	7.71186	8.22003	8.43196	5.92974	6.51428	6.55972	6.86859	4.28634	6.67047	7.17863	7.39056
956	NDUV2_HUMAN	P19404	0	0	0	0	0	0	148800	0	0	0	0	0	0	0	9920.1	0	0	0	0	0	0	0	403270	0	0	0	0	0	0	0	1	0							5.1726								3.99652
957	ERCC3_HUMAN	P19447	4882000	7602700	5646400	0	0	294580	0	0	113530	176810	131310	0	0	6850.6	0	0	32995000	37065000	28254000	0	0	0	0	0	3	5	5	0	0	1	0	0	6.6886	6.88097	6.75177			5.4692			5.05511	5.24751	5.1183			3.83573
958	E2AK2_HUMAN	P19525	292080	178670	824320	0	0	5890800	1644700	2730100	13909	8508	39253	0	0	280510	78317	130000	0	0	4421800	0	0	0	0	0	1	1	3	0	0	2	1	2	5.4655	5.25205	5.9161			6.77017	6.21609	6.43618	4.1433	3.92983	4.59387			5.44795	4.89386
959	SPEE_HUMAN	P19623	0	0	268650	0	0	0	530420	0	0	0	17910	0	0	0	35362	0	0	0	1663800	0	0	0	0	0	0	0	1	0	0	0	0	0			5.42919				5.72462				4.2531				4.54854
960	CSK22_HUMAN	P19784	105970000	27991000	149950000	3223200	117660000	188370000	171880000	12416000	5577200	1473200	7892300	169640	6192600	9914400	9046400	653470	1133200000	792250000	812550000	146110000	792880000	1040200000	810710000	441320000	12	11	15	4	10	16	17	7	8.02518	7.44702	8.17595	6.50829	8.07063	8.27501	8.23523	7.09398	6.74642	6.16826	6.8972	5.22953	6.79187	6.99627	6.95648
961	RXRA_HUMAN	P19793	0	0	0	0	3910000	17452000	50535000	0	0	0	0	0	162920	727170	2105600	0	0	0	0	0	37929000	60910000	102130000	0	0	0	0	0	2	3	8	0					6.59218	7.24185	7.70359						5.21197	5.86164	6.32338
962	NFKB1_HUMAN	P19838	3155700	12297000	13672000	0	38699000	77913000	36593000	0	64402	250950	279010	0	789780	1590100	746790	0	138790000	146920000	233480000	0	194280000	140260000	159960000	0	7	12	12	0	17	15	13	0	6.4991	7.0898	7.13583		7.5877	7.89161	7.5634		4.8089	5.39959	5.44562		5.89751	6.20142	5.8732
963	AT2B1_HUMAN	P20020	0	0	0	0	1134400	3422800	2502400	0	0	0	0	0	21815	65823	48122	0	0	0	0	0	0	0	7179100	0	0	0	0	0	1	2	1	0					6.05477	6.53438	6.39836						4.33876	4.81838	4.68234
964	AT2B3_HUMAN	Q16720	0	0	0	0	1134400	3422800	2502400	0	0	0	0	0	21815	65823	48122	0	0	0	0	0	0	0	7179100	0	0	0	0	0	1	2	1	0					6.05477	6.53438	6.39836						4.33876	4.81838	4.68234
965	AT2B4_HUMAN	P23634	0	0	0	0	1134400	3422800	2502400	0	0	0	0	0	21815	65823	48122	0	0	0	0	0	0	0	7179100	0	0	0	0	0	1	2	1	0					6.05477	6.53438	6.39836						4.33876	4.81838	4.68234
966	AT2B2_HUMAN	Q01814	0	0	0	0	1134400	3422800	2502400	0	0	0	0	0	21815	65823	48122	0	0	0	0	0	0	0	7179100	0	0	0	0	0	1	2	1	0					6.05477	6.53438	6.39836						4.33876	4.81838	4.68234
967	CR2_HUMAN	P20023	0	0	0	0	1983900	5665900	7130300	0	0	0	0	0	42211	120550	151710	0	0	0	0	0	0	0	19324000	0	0	0	0	0	1	1	1	0					6.29752	6.75327	6.85311						4.62543	5.08117	5.18101
968	IF2B_HUMAN	P20042	41273000	63458000	88152000	5200900	49150000	87898000	49789000	29761000	2063600	3172900	4407600	260050	2457500	4394900	2489400	1488100	402890000	627750000	677770000	214700000	479570000	507150000	296860000	699840000	12	20	18	4	10	12	8	8	7.61567	7.80249	7.94523	6.71608	7.69152	7.94398	7.69713	7.47365	6.31463	6.50146	6.6442	5.41506	6.39049	6.64295	6.39609
969	ANXA7_HUMAN	P20073	3158400	1893300	5044500	427630	2283200	10564000	4573300	2537000	150400	90156	240220	20363	108730	503040	217780	120810	29120000	21718000	29067000	0	0	70369000	0	67051000	3	3	3	1	2	3	1	1	6.49947	6.27722	6.70282	5.63107	6.35854	7.02383	6.66023	6.40432	5.17725	4.95499	5.38061	4.30884	5.03635	5.7016	5.33802
970	TBP_HUMAN	P20226	0	807440	529990	0	0	1809700	0	910280	0	89715	58888	0	0	201080	0	101140	0	0	0	0	0	10491000	0	0	0	1	1	0	0	2	0	1		5.90711	5.72427			6.25761		5.95918		4.95287	4.77003			5.30337
971	TBPL2_HUMAN	Q6SJ96	0	807440	529990	0	0	1809700	0	910280	0	89715	58888	0	0	201080	0	101140	0	0	0	0	0	10491000	0	0	0	1	1	0	0	2	0	1		5.90711	5.72427			6.25761		5.95918		4.95287	4.77003			5.30337
972	CCNA2_HUMAN	P20248	21147000	9327000	4388800	0	5235100	1038600	2568000	0	881120	388620	182870	0	218130	43276	107000	0	94474000	43581000	33199000	0	33130000	0	21768000	0	5	3	2	0	3	1	2	0	7.32525	6.96974	6.64235		6.71892	6.01645	6.4096		5.94504	5.58953	5.26214		5.33872	4.63625	5.02938
973	BTF3_HUMAN	P20290	0	0	0	0	461390	0	3930000	0	0	0	0	0	46139	0	393000	0	0	0	0	0	0	0	10651000	0	0	0	0	0	1	1	1	0					5.66407		6.59439						4.66407		5.59439
974	RAB5A_HUMAN	P20339	0	0	0	0	0	278280	0	0	0	0	0	0	0	25298	0	0	0	0	0	0	0	1637700	0	0	0	0	0	0	0	1	0	0						5.44448								4.40309
975	RAB6A_HUMAN	P20340	3874600	500610	0	1191800	18589000	39668000	91237000	0	298040	38509	0	91674	1429900	3051400	7018200	0	117550000	0	0	0	142620000	215910000	198940000	0	4	1	0	2	7	5	7	0	6.58823	5.6995		6.0762	7.26926	7.59844	7.96017		5.47427	4.58556		4.96225	6.15531	6.4845	6.84623
976	MSH3_HUMAN	P20585	0	0	3869500	0	0	1758300	1211200	0	0	0	67885	0	0	30848	21249	0	0	0	13327000	0	0	0	0	0	0	0	2	0	0	0	0	0			6.58765			6.24509	6.08322				4.83177			4.48923	4.32734
977	PSB1_HUMAN	P20618	15411000	92617000	139560000	2611300	81832000	141070000	240100000	7664700	1100800	6615500	9968700	186520	5845100	10076000	17150000	547480	452350000	628560000	774650000	274780000	798170000	679630000	714590000	512700000	6	10	12	3	6	8	10	7	7.18783	7.96669	8.14476	6.41686	7.91292	8.14943	8.38039	6.8845	6.04171	6.82056	6.99864	5.27073	6.76679	7.00329	7.23426
978	LMNB1_HUMAN	P20700	5748400	17088000	1451600	17380000	0	1848400	0	0	164240	488230	41473	496590	0	52812	0	0	49822000	71858000	0	269290000	0	0	0	0	3	4	1	10	0	1	0	0	6.75955	7.23269	6.16185	7.24005		6.2668			5.21548	5.68862	4.61777	5.696		4.72273
979	ICAL_HUMAN	P20810	6013100	6223600	6306100	0	3717100	6663100	23041000	0	182210	188600	191090	0	112640	201910	698220	0	36965000	31927000	38326000	0	0	30136000	36811000	0	5	5	6	0	3	2	3	0	6.7791	6.79404	6.79976		6.5702	6.82368	7.3625		5.26057	5.27554	5.28124		5.05169	5.30516	5.84399
980	IMDH1_HUMAN	P20839	242310000	230560000	310700000	2541200	18009000	25670000	23546000	1844400	11538000	10979000	14795000	121010	857580	1222400	1121200	87830	1301800000	1649400000	1375600000	25515000	69636000	69172000	54310000	0	30	26	33	2	4	4	4	1	8.38437	8.36278	8.49234	6.40504	7.25549	7.40943	7.37192	6.26586	7.06213	7.04056	7.17011	5.08282	5.93327	6.08721	6.04968
981	NEBU_HUMAN	P20929	2766800	0	621790	0	136340000	0	0	0	6375.1	0	1432.7	0	314160	0	0	0	33191000	0	0	0	0	0	0	0	1	0	0	0	1	0	0	0	6.44198		5.79364		8.13462				3.80449		3.15616		5.49715
982	RASA1_HUMAN	P20936	0	0	0	0	570700	545880	6949300	0	0	0	0	0	11190	10703	136260	0	0	0	0	0	1468300	1641800	0	0	0	0	0	0	4	2	1	0					5.75641	5.7371	6.84194						4.04883	4.02951	5.13437
983	CD11B_HUMAN	P21127	7375000	9405400	4104300	0	975390	0	0	2055300	189100	241170	105240	0	25010	0	0	52700	31198000	29487000	40244000	0	0	0	0	31677000	5	7	4	0	1	0	0	2	6.86776	6.97338	6.61324		5.98918			6.31288	5.27669	5.38232	5.02218		4.39811
984	CD11A_HUMAN	Q9UQ88	7375000	9405400	4104300	0	975390	0	0	2055300	189100	241170	105240	0	25010	0	0	52700	31198000	29487000	40244000	0	0	0	0	31677000	5	7	4	0	1	0	0	2	6.86776	6.97338	6.61324		5.98918			6.31288	5.27669	5.38232	5.02218		4.39811
985	GSTM3_HUMAN	P21266	523440	488160	1104900	0	259760000	399000000	1129700000	0	30791	28716	64992	0	15280000	23471000	66451000	0	5633900	5914100	15501000	0	2070400000	1989400000	3341100000	0	2	2	3	0	13	11	13	0	5.71887	5.68856	6.04332		8.41457	8.60097	9.05296		4.48842	4.45812	4.81286		7.18412	7.37053	7.8225
986	VATB2_HUMAN	P21281	101430000	95653000	177710000	0	302200000	302210000	528640000	5764600	4057000	3826100	7108200	0	12088000	12088000	21146000	230590	556640000	552810000	806940000	0	1081300000	1115300000	1117500000	92123000	10	16	21	0	19	23	27	2	8.00617	7.9807	8.24971		8.48029	8.48031	8.72316	6.76077	6.60821	6.58276	6.85176		7.08235	7.08235	7.32523
987	VATC1_HUMAN	P21283	41549000	57017000	131390000	0	176220000	284070000	278690000	0	1538900	2111800	4866300	0	6526600	10521000	10322000	0	589680000	815290000	1010100000	0	1198300000	1733000000	1141800000	0	10	17	18	0	15	22	18	0	7.61856	7.756	8.11856		8.24606	8.45343	8.44512		6.18721	6.32465	6.6872		6.81469	7.02206	7.01376
988	FLNA_HUMAN	P21333	1242200000	2880900000	5503900000	144360000	1530100000	2105300000	2593700000	32733000	9270000	21500000	41074000	1077300	11419000	15711000	19356000	244270	2607100000	3392700000	5306800000	643080000	2403100000	3039800000	3386200000	278760000	134	203	223	28	129	147	159	7	9.09419	9.45953	9.74067	8.15945	9.18472	9.32331	9.41392	7.51499	6.96708	7.33244	7.61357	6.03234	7.05763	7.1962	7.28682
989	NF1_HUMAN	P21359	858360000	1946600000	1297700000	1035000	299920000	559140000	644990000	0	6131200	13905000	9269600	7393	2142300	3993800	4607100	0	2036200000	2182600000	1265400000	0	738800000	876190000	947260000	0	105	135	99	1	74	100	113	0	8.93367	9.28928	9.11317	6.01494	8.47701	8.74752	8.80955		6.78755	7.14317	6.96706	3.86882	6.33088	6.60139	6.66343
990	ACOC_HUMAN	P21399	1148400	0	0	0	0	115760	179970	0	27343	0	0	0	0	2756.3	4285	0	0	0	0	0	0	0	426960	0	1	0	0	0	0	1	1	0	6.06009					5.06356	5.2552		4.43685					3.44033	3.63195
991	EPHA1_HUMAN	P21709	0	0	0	0	0	0	0	1866400	0	0	0	0	0	0	0	42418	0	0	0	0	0	0	0	47200000	0	0	0	0	0	0	0	1								6.271
992	VDAC1_HUMAN	P21796	0	420030	0	1135300	0	0	0	0	0	24708	0	66780	0	0	0	0	0	0	0	32488000	0	0	0	0	0	1	0	2	0	0	0	0		5.62328		6.05511						4.39284		4.82465
993	SDHB_HUMAN	P21912	0	0	0	0	0	0	7660000	0	0	0	0	0	0	0	425560	0	0	0	0	0	0	0	20759000	0	0	0	0	0	0	0	2	0							6.88423								5.62896
994	CD9_HUMAN	P21926	0	0	0	0	0	467320	2729000	0	0	0	0	0	0	77887	454830	0	0	0	0	0	0	0	7395800	0	0	0	0	0	0	1	1	0						5.66961	6.436							4.89146	5.65785
995	COMT_HUMAN	P21964	1309600	0	0	0	3644200	8423100	463150000	4045700	87305	0	0	0	242950	561540	30877000	269720	0	0	0	0	0	0	1255200000	0	1	0	0	0	1	1	6	1	6.11714				6.5616	6.92547	8.66572	6.60699	4.94104				5.38552	5.74938	7.48964
996	OSBP1_HUMAN	P22059	91882000	142310000	155120000	917550	28428000	49381000	25872000	0	2241000	3470900	3783300	22379	693370	1204400	631040	0	761870000	467640000	688670000	33619000	96273000	118940000	106610000	0	27	33	29	2	11	12	10	0	7.96323	8.15324	8.19067	5.96263	7.45375	7.69356	7.41283		6.35044	6.54044	6.57787	4.34984	5.84097	6.08077	5.80006
997	PIMT_HUMAN	P22061	6304400	3405800	22771000	1787500	29752000	140080000	609960000	4272500	525360	283820	1897600	148960	2479300	11673000	50830000	356040	120450000	69905000	146280000	306270000	258680000	777500000	1382300000	68930000	3	3	7	5	10	15	16	4	6.79964	6.53222	7.35738	6.25225	7.47352	8.14638	8.7853	6.63068	5.72046	5.45304	6.2782	5.17307	6.39433	7.06718	7.70612
998	FBRL_HUMAN	P22087	30278000	17063000	18273000	2161700	34289000	79696000	13976000	0	1593600	898070	961740	113770	1804700	4194500	735570	0	233050000	318070000	217580000	139410000	262370000	331420000	82215000	0	9	9	9	2	8	10	5	0	7.48113	7.23206	7.26181	6.3348	7.53515	7.90144	7.14538		6.20238	5.95331	5.98306	5.05603	6.25641	6.62268	5.86662
999	PUR2_HUMAN	P22102	227420000	355900000	250030000	6459000	1613500000	1842500000	1997000000	64107000	4737900	7414600	5209000	134560	33615000	38385000	41603000	1335600	1802900000	2035700000	2392900000	106970000	4768400000	4222600000	4628700000	661220000	37	58	47	5	115	135	104	12	8.35683	8.55133	8.39799	6.81017	9.20777	9.26541	9.30038	7.80691	6.67559	6.87009	6.71675	5.12892	7.52653	7.58416	7.61912
1000	PUR6_HUMAN	P22234	289810000	316280000	622720000	15689000	1189400000	1725700000	1938500000	35540000	15253000	16646000	32775000	825740	62598000	90827000	102030000	1870500	4141800000	4545700000	6560600000	1122900000	7622000000	8321700000	7335600000	1142000000	33	47	45	12	43	49	47	12	8.46211	8.50007	8.79429	7.1956	9.07533	9.23697	9.28747	7.55072	7.18336	7.22131	7.51554	5.91684	7.79656	7.95821	8.00873
1001	UBA1_HUMAN	P22314	22119000	36187000	26225000	1745300	192540000	246160000	505400000	13268000	409610	670130	485660	32321	3565500	4558500	9359300	245710	235390000	285120000	276990000	34354000	612680000	528840000	888880000	127860000	16	19	19	2	39	49	46	5	7.34477	7.55855	7.41872	6.24187	8.28452	8.39122	8.70364	7.12281	5.61237	5.82616	5.68633	4.50948	6.55212	6.65882	6.97124
1002	NDKB_HUMAN	P22392	19664000	16852000	67007000	610060	32113000	68162000	117580000	7667000	1787600	1532000	6091500	55460	2919300	6196500	10689000	697000	196890000	157220000	416060000	0	289860000	414430000	381010000	152400000	6	5	6	1	6	7	5	4	7.29367	7.22665	7.82612	5.78537	7.50668	7.83354	8.07033	6.88463	6.25227	6.18526	6.78472	4.74398	6.46528	6.79215	7.02894
1003	NDK8_HUMAN	O60361	19664000	16852000	67007000	610060	32113000	68162000	117580000	7667000	1787600	1532000	6091500	55460	2919300	6196500	10689000	697000	196890000	157220000	416060000	0	289860000	414430000	381010000	152400000	6	5	6	1	6	7	5	4	7.29367	7.22665	7.82612	5.78537	7.50668	7.83354	8.07033	6.88463	6.25227	6.18526	6.78472	4.74398	6.46528	6.79215	7.02894
1004	KAPCG_HUMAN	P22612	0	0	0	0	0	0	534710	0	0	0	0	0	0	0	33419	0	0	0	0	0	0	0	2296100	0	0	0	0	0	0	0	1	0							5.72812								4.52399
1005	ROA2_HUMAN	P22626	299710000	364610000	377840000	43858000	227930000	236310000	316700000	95366000	14985000	18231000	18892000	2192900	11396000	11816000	15835000	4768300	3418400000	3578000000	3011100000	1833700000	1522100000	1340400000	1373600000	2427000000	38	47	43	13	20	25	28	15	8.4767	8.56183	8.57731	7.64205	8.3578	8.37348	8.50065	7.97939	7.17566	7.26081	7.27628	6.34102	7.05675	7.07247	7.19962
1006	CBL_HUMAN	P22681	0	407640	1071400	0	0	10274000	21859000	0	0	9058.6	23808	0	0	228310	485770	0	0	19578000	12059000	0	0	15126000	40528000	0	0	2	3	0	0	5	9	0		5.61028	6.02995			7.01174	7.33963			3.95706	4.37672			5.35852	5.68643
1007	KAPCB_HUMAN	P22694	4099000	4343600	8565300	0	4152700	7119100	4742800	0	227720	241310	475850	0	230710	395500	263490	0	50697000	59730000	76329000	0	26257000	29756000	29751000	0	3	3	3	0	3	3	2	0	6.61268	6.63785	6.93274		6.61833	6.85243	6.67603		5.3574	5.38258	5.67747		5.36307	5.59715	5.42076
1008	QCR2_HUMAN	P22695	0	787620	469850	0	0	1144700	829380	0	0	41454	24729	0	0	60245	43652	0	0	0	0	0	0	6635500	0	0	0	1	1	0	0	1	1	0		5.89632	5.67196			6.05869	5.91875			4.61757	4.39321			4.77992	4.64
1009	TGM1_HUMAN	P22735	1404900	0	0	0	0	0	0	2853900	29892	0	0	0	0	0	0	60722	5255900	0	0	0	0	0	0	0	1	0	0	0	0	0	0	2	6.14765							6.45544	4.47555
1010	HEMH_HUMAN	P22830	0	860620	0	0	3936500	7930900	25227000	0	0	33101	0	0	151400	305030	970280	0	0	0	0	0	76848000	60917000	45584000	0	0	1	0	0	2	2	5	0		5.93481			6.59511	6.89932	7.40187			4.51984			5.18013	5.48434	5.9869
1011	FBLN1_HUMAN	P23142	0	1880300	0	0	3146200	9322200	38935000	0	0	60655	0	0	101490	300720	1256000	0	0	0	0	0	0	0	90325000	0	0	1	0	0	1	2	7	0		6.27423			6.49779	6.96952	7.59034			4.78287			5.00642	5.47816	6.09899
1012	SFPQ_HUMAN	P23246	97166000	80405000	38453000	39273000	12429000	26929000	14479000	15843000	3238900	2680200	1281800	1309100	414310	897640	482640	528090	387060000	422580000	164670000	542830000	58459000	105670000	50503000	232630000	18	20	12	10	5	8	7	5	7.98751	7.90528	7.58493	7.59409	7.09444	7.43022	7.16074	7.19984	6.5104	6.42817	6.10782	6.11697	5.61733	5.9531	5.68362
1013	TBG1_HUMAN	P23258	127820000	115950000	95404000	2898800	58587000	71943000	70204000	9261400	5810000	5270300	4336500	131770	2663000	3270200	3191100	420970	1336000000	1312800000	862010000	154330000	580360000	385940000	414420000	225760000	17	21	17	2	9	11	9	4	8.1066	8.06427	7.97957	6.46222	7.7678	7.85699	7.84636	6.96668	6.76418	6.72184	6.63714	5.11982	6.42537	6.51457	6.50394
1014	TBG2_HUMAN	Q9NRH3	127820000	115950000	95404000	2898800	58587000	71943000	70204000	9261400	5810000	5270300	4336500	131770	2663000	3270200	3191100	420970	1336000000	1312800000	862010000	154330000	580360000	385940000	414420000	225760000	17	21	17	2	9	11	9	4	8.1066	8.06427	7.97957	6.46222	7.7678	7.85699	7.84636	6.96668	6.76418	6.72184	6.63714	5.11982	6.42537	6.51457	6.50394
1015	PPIB_HUMAN	P23284	143670	0	0	0	173390	0	7506800	215440	11973	0	0	0	14449	0	625570	17954	0	0	0	0	0	0	20344000	0	0	0	0	0	1	0	2	1	5.15737				5.23902		6.87545	5.33333	4.0782				4.15984		5.79628
1016	SYWC_HUMAN	P23381	377050	0	0	0	8833200	4362500	13901000	0	16393	0	0	0	384050	189670	604390	0	0	0	0	0	0	0	49646000	0	0	0	0	0	2	1	4	0	5.5764				6.94612	6.63974	7.14305		4.21466				5.58439	5.278	5.78132
1017	RS3_HUMAN	P23396	993090000	837810000	1147700000	142610000	601690000	914360000	873490000	257360000	52268000	44095000	60407000	7505600	31668000	48124000	45973000	13545000	9941800000	10703000000	6084000000	5055900000	5007800000	5434000000	5028400000	7365600000	33	32	32	20	25	26	21	39	8.99699	8.92315	9.05983	8.15415	8.77937	8.96112	8.94126	8.41054	7.71824	7.64439	7.78109	6.87539	7.50062	7.68236	7.6625
1018	KS6B1_HUMAN	P23443	0	0	0	0	0	0	5192200	0	0	0	0	0	0	0	259610	0	0	0	0	0	0	0	11756000	0	0	0	0	0	0	0	1	0							6.71535								5.41432
1019	JAK1_HUMAN	P23458	0	0	0	0	6635500	34659000	7817400	0	0	0	0	0	107020	559020	126090	0	0	0	0	0	29744000	33533000	32474000	0	0	0	0	0	4	5	4	0					6.82187	7.53982	6.89306						5.02946	5.74743	5.10068
1020	CRCM_HUMAN	P23508	1210000	1749000	1093000	0	868340	0	0	0	29512	42658	26658	0	21179	0	0	0	0	8339100	6411700	0	0	0	0	0	1	2	2	0	1	0	0	0	6.08279	6.24279	6.03862		5.93869				4.47	4.63	4.42583		4.32591
1021	SAHH_HUMAN	P23526	267380000	361080000	643400000	1122400	1334600000	2003600000	1901400000	5363500	13369000	18054000	32170000	56120	66731000	100180000	95068000	268180	4863000000	6141200000	8283900000	84919000	7995400000	8518400000	6280100000	80482000	28	35	29	3	34	41	38	5	8.42713	8.5576	8.80848	6.05015	9.12535	9.30181	9.27907	6.72945	7.1261	7.25657	7.50745	4.74912	7.82433	8.00078	7.97803
1022	COF1_HUMAN	P23528	5032700	5214800	11143000	4673200	7518800	8525800	48690000	5073400	503270	521480	1114300	467320	751880	852580	4869000	507340	20293000	21402000	12347000	78623000	92649000	66944000	200320000	117790000	6	7	3	5	5	5	7	4	6.7018	6.71724	7.047	6.66961	6.87615	6.93074	7.68744	6.7053	5.7018	5.71724	6.047	5.66961	5.87615	5.93074	6.68744
1023	IF4B_HUMAN	P23588	103590000	55685000	63410000	13019000	3222500	8238000	23781000	7016000	3836700	2062400	2348500	482190	119350	305110	880790	259850	520780000	424780000	362460000	108900000	0	23300000	51276000	74854000	20	14	19	6	3	4	11	3	8.01532	7.74574	7.80216	7.11458	6.50819	6.91582	7.37623	6.84609	6.58396	6.31437	6.37079	5.68322	5.07682	5.48446	5.94487
1024	F8I2_HUMAN	P23610	2987200	891180	5046500	0	18149000	11299000	11866000	0	271570	81016	458770	0	1650000	1027200	1078700	0	48502000	67259000	58642000	0	78378000	57993000	31088000	0	3	3	4	0	4	5	5	0	6.47526	5.94997	6.70299		7.25885	7.05304	7.0743		5.43388	4.90857	5.6616		6.21748	6.01166	6.0329
1025	CPT2_HUMAN	P23786	0	0	1913200	0	9382400	3001300	3575800	0	0	0	53145	0	260620	83368	99327	0	0	0	0	0	47864000	0	0	0	0	0	0	0	5	1	1	0			6.28176		6.97231	6.47731	6.55337				4.72546		5.41601	4.921	4.99707
1026	RIR1_HUMAN	P23921	26082000	35194000	51839000	5647900	263770000	788260000	1090900000	4366200	592770	799860	1178200	128360	5994700	17915000	24794000	99232	240280000	242690000	336150000	69794000	934970000	1751600000	2768000000	46474000	10	13	19	4	23	44	47	3	7.41634	7.54647	7.71466	6.75189	8.42123	8.89667	9.03778	6.6401	5.77289	5.90301	6.07122	5.10843	6.77777	7.25322	7.39435
1027	EF1B_HUMAN	P24534	77496000	72465000	248210000	5338800	53342000	60479000	42971000	5690900	6458000	6038700	20684000	444900	4445200	5039900	3580900	474240	765740000	1029700000	1010200000	416950000	383060000	343250000	304690000	480460000	7	6	7	3	7	5	3	2	7.88928	7.86013	8.39482	6.72744	7.72707	7.7816	7.63318	6.75518	6.8101	6.78094	7.31563	5.64826	6.64789	6.70242	6.55399
1028	PPAC_HUMAN	P24666	0	0	0	0	0	0	16322000	0	0	0	0	0	0	0	1813600	0	0	0	0	0	0	0	44235000	0	0	0	0	0	0	0	2	0							7.21277								6.25854
1029	THIL_HUMAN	P24752	714640	1118300	159010	0	18139000	14020000	18410000	0	31071	48623	6913.3	0	788660	609570	800430	0	0	56797000	0	0	107510000	87840000	56493000	0	1	2	1	0	7	4	5	0	5.85409	6.04856	5.20142		7.25861	7.14675	7.26505		4.49236	4.68684	3.83969		5.89689	5.78502	5.90332
1030	CCNC_HUMAN	P24863	0	332270	914860	0	1683800	5296300	10465000	0	0	22151	60991	0	112260	353090	697700	0	0	0	0	0	24862000	23700000	24621000	0	0	1	1	0	2	3	3	0		5.52149	5.96135		6.22629	6.72397	7.01974			4.34539	4.78527		5.05023	5.54789	5.84367
1031	CCNE1_HUMAN	P24864	0	0	0	0	0	4473700	6423000	0	0	0	0	0	0	235460	338050	0	0	0	0	0	0	0	27581000	0	0	0	0	0	0	1	1	0						6.65067	6.80774							5.37192	5.52898
1032	RPB1_HUMAN	P24928	146110000	232990000	468880000	6906800	167600000	203410000	235450000	0	1522000	2426900	4884200	71946	1745800	2118900	2452600	0	344860000	276000000	453170000	38544000	248580000	306040000	311750000	0	41	52	53	6	38	40	45	0	8.16468	8.36734	8.67106	6.83928	8.22427	8.30837	8.3719		6.18241	6.38505	6.68879	4.85701	6.24199	6.32611	6.38963
1033	CDK2_HUMAN	P24941	401770	906120	3324200	0	10127000	17574000	69953000	0	21146	47691	174960	0	532980	924970	3681700	0	0	16786000	25940000	0	75985000	95416000	195000000	0	2	2	3	0	7	9	15	0	5.60398	5.95719	6.52169		7.00548	7.24487	7.84481		4.32523	4.67844	5.24294		5.72671	5.96613	6.56605
1034	APC_HUMAN	P25054	25983000	75148000	55613000	0	7558100	10989000	2819400	0	167630	484830	358790	0	48762	70899	18189	0	47067000	75994000	56235000	0	31026000	38284000	0	0	14	16	14	0	5	6	2	0	7.41469	7.87592	7.74518		6.87841	7.04096	6.45016		5.22435	5.68559	5.55484		4.68808	4.85064	4.25981
1035	MCM3_HUMAN	P25205	55862000	87137000	65671000	12156000	684360000	988840000	775900000	49237000	1095300	1708600	1287700	238350	13419000	19389000	15214000	965440	480690000	566450000	597850000	183150000	2046700000	2347600000	1802700000	631510000	23	34	29	8	61	76	69	17	7.74712	7.9402	7.81737	7.08479	8.83528	8.99513	8.88981	7.69229	6.03953	6.23264	6.10981	5.37722	7.12772	7.28756	7.18224
1036	NFYB_HUMAN	P25208	0	0	0	0	0	0	1783300	0	0	0	0	0	0	0	445830	0	0	0	0	0	0	0	4833000	0	0	0	0	0	0	0	2	0							6.25122								5.64917
1037	ZA2G_HUMAN	P25311	2881100	0	2939800	2534400	2577300	4584700	1760900	2776300	160060	0	163320	140800	143190	254710	97827	154240	0	0	0	68439000	0	0	0	0	2	0	2	4	2	1	1	2	6.45956		6.46832	6.40388	6.41116	6.66131	6.24573	6.44347	5.20428		5.21304	5.1486	5.15591	5.40605	4.99046
1038	THTM_HUMAN	P25325	0	0	0	0	0	0	34879000	0	0	0	0	0	0	0	2179900	0	0	0	0	0	0	0	149780000	0	0	0	0	0	0	0	7	0							7.54256								6.33844
1039	RS12_HUMAN	P25398	171610000	269980000	359300000	0	112840000	107180000	53107000	19894000	24516000	38568000	51329000	0	16121000	15312000	7586700	2842000	2088500000	3513900000	2183700000	0	1112900000	656440000	255790000	664060000	5	4	4	1	4	3	2	5	8.23454	8.43133	8.55546		8.05246	8.03011	7.72515	7.29872	7.38945	7.58623	7.71036		7.20739	7.18503	6.88005
1040	DNJB1_HUMAN	P25685	69630000	72867000	97513000	6146800	116610000	146040000	182100000	8848900	3868300	4048200	5417400	341490	6478600	8113200	10117000	491600	847830000	958620000	1000800000	242310000	808500000	775490000	637550000	194350000	16	17	18	3	16	18	16	4	7.8428	7.86253	7.98906	6.78865	8.06674	8.16447	8.26031	6.94689	6.58752	6.60726	6.73379	5.53338	6.81148	6.90919	7.00505
1041	DNJB2_HUMAN	P25686	3960300	4402700	4994800	1507500	16748000	18139000	19059000	2589800	264020	293510	332990	100500	1116600	1209300	1270600	172650	61623000	75436000	63494000	70806000	93176000	74459000	54732000	65251000	4	4	3	3	6	5	6	4	6.59773	6.64372	6.69852	6.17826	7.22396	7.25861	7.2801	6.41327	5.42164	5.46762	5.52243	5.00217	6.0479	6.08253	6.10401
1042	ATPA_HUMAN	P25705	13577000	5706600	8167300	13884000	124780000	152440000	146500000	15672000	437950	184080	263460	447870	4025100	4917400	4725800	505540	110340000	100060000	53690000	445520000	516760000	413290000	426640000	451260000	8	6	8	16	25	23	23	9	7.1328	6.75638	6.91208	7.14251	8.09614	8.1831	8.16584	7.19512	5.64142	5.26501	5.42071	5.65115	6.60478	6.69174	6.67448
1043	CATS_HUMAN	P25774	0	0	0	0	700590	2221400	2295600	0	0	0	0	0	46706	148090	153040	0	0	0	0	0	0	13073000	0	0	0	0	0	0	1	2	1	0					5.84546	6.34663	6.3609						4.66937	5.17053	5.1848
1044	PSA1_HUMAN	P25786	353490000	252570000	911620000	57069000	151140000	455030000	685800000	28209000	20793000	14857000	53625000	3357000	8890400	26767000	40341000	1659300	2782700000	2692300000	4168000000	2651300000	2313700000	3101700000	2390400000	1701200000	14	15	21	8	13	23	18	10	8.54838	8.40238	8.95981	7.7564	8.17938	8.65804	8.8362	7.45039	7.31792	7.17193	7.72937	6.52595	6.94892	7.4276	7.60575
1045	PSA2_HUMAN	P25787	69994000	58531000	138450000	3340300	51735000	167180000	248770000	13585000	5384100	4502400	10650000	256940	3979600	12860000	19136000	1045000	742530000	451900000	972690000	244680000	505100000	460460000	631740000	927640000	11	13	14	3	12	15	14	10	7.84506	7.76739	8.14129	6.52379	7.71378	8.22318	8.3958	7.13306	6.73111	6.65344	7.02735	5.40983	6.59984	7.10924	7.28185
1046	PSA3_HUMAN	P25788	83755000	61507000	198280000	10159000	50069000	343210000	515320000	24821000	6442700	4731300	15252000	781470	3851500	26401000	39640000	1909300	957130000	1197200000	1397800000	748680000	672670000	745630000	1012300000	1106300000	9	7	11	6	8	13	16	6	7.92301	7.78892	8.29728	7.00685	7.69957	8.53556	8.71208	7.39482	6.80907	6.67498	7.18333	5.89291	6.58563	7.42162	7.59813
1047	PSA4_HUMAN	P25789	97298000	25295000	176870000	2942600	53706000	119450000	160760000	14286000	7484400	1945800	13606000	226350	4131300	9188200	12366000	1098900	788850000	427400000	613300000	207890000	579890000	609980000	498880000	934430000	6	6	7	3	6	9	7	6	7.9881	7.40303	8.24765	6.46873	7.73002	8.07719	8.20618	7.15491	6.87416	6.2891	7.13373	5.35478	6.61609	6.96323	7.09223
1048	IKBA_HUMAN	P25963	0	851900	1139500	0	10240000	11228000	0	12013000	0	85190	113950	0	1024000	1122800	0	1201300	0	0	0	0	0	0	0	115730000	0	1	1	0	1	1	0	1		5.93039	6.05671		7.0103	7.0503		7.07965		4.93039	5.05671		6.0103	6.0503
1049	MOES_HUMAN	P26038	25741000	4178600	2896300	1956700	69182000	92126000	71116000	25319000	780030	126620	87767	59294	2096400	2791700	2155000	767250	112700000	39336000	48111000	0	223580000	250850000	159800000	394740000	6	2	4	3	14	18	9	8	7.41063	6.62103	6.46184	6.29152	7.83999	7.96438	7.85197	7.40345	5.89211	5.1025	4.94333	4.77301	6.32147	6.44587	6.33345
1050	DDX6_HUMAN	P26196	145710000	103680000	90291000	22193000	189710000	381820000	183190000	13231000	5203800	3702800	3224700	792590	6775300	13637000	6542700	472530	605720000	586160000	705000000	542190000	855630000	977570000	631090000	369550000	19	21	24	8	29	33	24	6	8.16349	8.01569	7.95564	7.34622	8.27809	8.58186	8.2629	7.12159	6.71632	6.56853	6.50849	5.89905	6.83093	7.13472	6.81576
1051	DNMT1_HUMAN	P26358	115210000	161160000	231960000	1241900	823850000	1489400000	1472800000	0	1515900	2120500	3052100	16341	10840000	19597000	19378000	0	565730000	630540000	592850000	0	2604500000	3660200000	3598500000	0	41	59	56	1	65	85	103	0	8.06149	8.20726	8.36541	6.09409	8.91585	9.17301	9.16814		6.18067	6.32644	6.4846	4.21328	7.03503	7.29219	7.28731
1052	U2AF2_HUMAN	P26368	12482000	8531500	8279000	1650700	12816000	21845000	17530000	2602400	832120	568770	551940	110040	854390	1456300	1168600	173500	65326000	50163000	41750000	0	65479000	76014000	0	0	4	4	5	2	4	2	4	2	7.09628	6.93103	6.91798	6.21767	7.10775	7.33935	7.24378	6.41537	5.92019	5.75494	5.74189	5.04155	5.93166	6.16325	6.06767
1053	RL13_HUMAN	P26373	458810000	324140000	657170000	61486000	271380000	607450000	621620000	82778000	50979000	36015000	73019000	6831700	30154000	67494000	69069000	9197600	4442900000	4055900000	3420800000	1386600000	3180400000	2715100000	2602700000	3584100000	13	11	12	9	15	17	17	22	8.66163	8.51073	8.81768	7.78878	8.43358	8.78351	8.79352	7.91791	7.70739	7.55648	7.86344	6.83453	7.47934	7.82927	7.83928
1054	S10A4_HUMAN	P26447	947340	0	14168000	0	8560900	20100000	51086000	0	157890	0	2361400	0	1426800	3350000	8514400	0	0	0	0	0	67149000	120550000	0	0	1	0	3	0	3	2	3	0	5.97651		7.15131		6.93252	7.3032	7.7083		5.19835		6.37317		6.15436	6.52504	6.93015
1055	PTBP1_HUMAN	P26599	155140000	130730000	129020000	22030000	145120000	187540000	338350000	49338000	8165300	6880300	6790700	1159500	7638100	9870400	17808000	2596800	817510000	720840000	691700000	632060000	467110000	340750000	339640000	1711700000	19	20	23	8	20	18	22	12	8.19072	8.11638	8.11066	7.34301	8.16173	8.27309	8.52937	7.69318	6.91197	6.83761	6.83191	6.06427	6.88299	6.99433	7.25062
1056	SYTC_HUMAN	P26639	4008900	9533200	17618000	684550	44315000	74508000	57919000	3374800	95449	226980	419480	16299	1055100	1774000	1379000	80352	42377000	58462000	150720000	0	119270000	120800000	144790000	59887000	4	9	9	1	12	12	13	2	6.60303	6.97924	7.24596	5.83541	7.64655	7.8722	7.76282	6.52825	4.97977	5.35599	5.62271	4.21216	6.02329	6.24895	6.13956
1057	SYVC_HUMAN	P26640	169300000	182020000	327680000	679990	264670000	333400000	227030000	12575000	2869500	3085000	5554000	11525	4485900	5650800	3847900	213130	587160000	820010000	1062100000	0	788240000	733090000	776310000	154750000	43	51	55	1	40	45	42	8	8.22866	8.26012	8.51545	5.8325	8.4227	8.52297	8.35608	7.09951	6.45781	6.48926	6.74461	4.06164	6.65185	6.75211	6.58522
1058	EF1G_HUMAN	P26641	1323800000	1346700000	2517400000	304970000	1882500000	2784100000	2830800000	527140000	55160000	56113000	104890000	12707000	78438000	116000000	117950000	21964000	16618000000	17220000000	27921000000	9296000000	12770000000	10286000000	8740900000	12743000000	42	60	43	23	41	54	44	30	9.12182	9.12927	9.40095	8.48426	9.27473	9.44468	9.45191	8.72193	7.74162	7.74906	8.02073	7.10404	7.89453	8.06446	8.0717
1059	FKBP2_HUMAN	P26885	0	0	0	0	0	0	50604000	214910	0	0	0	0	0	0	7229200	30701	0	0	0	0	0	0	0	5435000	0	0	0	0	0	0	2	1							7.70418	5.33226							6.85909
1060	STOM_HUMAN	P27105	0	0	0	0	0	2629900	2189900	0	0	0	0	0	0	175320	145990	0	0	0	0	0	0	0	5934900	0	0	0	0	0	0	1	1	0						6.41994	6.34042							5.24383	5.16432
1061	1433T_HUMAN	P27348	41353000	65613000	156540000	7254300	214570000	559170000	1171200000	5162600	2953800	4686600	11182000	518170	15327000	39941000	83654000	368750	514160000	543970000	511040000	0	2017500000	2660900000	4279900000	136600000	4	5	7	1	13	15	16	2	7.61651	7.81699	8.19463	6.8606	8.33157	8.74754	9.06863	6.71287	6.47038	6.67086	7.04852	5.71447	7.18546	7.60142	7.92249
1062	MK03_HUMAN	P27361	2284400	701830	0	0	9539000	41420000	69296000	0	103840	31901	0	0	433590	1882700	3149800	0	16652000	0	0	0	98524000	244300000	276050000	0	2	1	0	0	4	10	8	0	6.35877	5.84623			6.9795	7.61721	7.84071		5.01636	4.5038			5.63708	6.27478	6.49828
1063	MARK3_HUMAN	P27448	5824600	4462000	3547800	0	0	3317200	21040000	0	142060	108830	86533	0	0	80908	513160	0	37785000	29467000	26832000	0	0	17641000	23411000	0	3	3	2	0	0	2	5	0	6.76527	6.64953	6.54996			6.52077	7.32305		5.15247	5.03675	4.93718			4.90799	5.71025
1064	ARNT_HUMAN	P27540	583440	730830	567680	0	1678800	5967200	6319200	0	15769	19752	15343	0	45372	161280	170790	0	0	0	0	0	0	0	14381000	0	1	1	1	0	1	2	1	0	5.766	5.86382	5.7541		6.225	6.77577	6.80066		4.1978	4.29561	4.18591		4.65679	5.20758	5.23246
1065	RL10_HUMAN	P27635	136280000	153880000	390290000	1149700	269920000	243460000	743580000	102520000	17034000	19235000	48786000	143710	33740000	30432000	92947000	12815000	1431300000	1903200000	1461500000	225360000	2031800000	2039500000	1977400000	3495500000	9	7	10	3	11	11	11	16	8.13443	8.18718	8.59139	6.06058	8.43124	8.38643	8.87133	8.01081	7.23132	7.28409	7.6883	5.15749	7.52815	7.48333	7.96824
1066	RFA1_HUMAN	P27694	26743000	12060000	19650000	1140300	49194000	96417000	81646000	0	891420	402010	655000	38011	1639800	3213900	2721500	0	110400000	119770000	158510000	0	229570000	272680000	206520000	0	6	4	9	1	10	10	9	0	7.42721	7.08135	7.29336	6.05702	7.69191	7.98415	7.91193		5.95008	5.60424	5.81624	4.57991	6.21479	6.50703	6.43481
1067	APEX1_HUMAN	P27695	15545000	11239000	13430000	2516700	36125000	75904000	61421000	18242000	1110300	802770	959270	179770	2580400	5421700	4387200	1303000	166340000	136490000	124870000	136200000	290480000	394500000	235700000	378420000	7	6	7	2	6	11	8	5	7.19159	7.05073	7.12808	6.40083	7.55781	7.88026	7.78832	7.26107	6.04544	5.90459	5.98194	5.25472	6.41169	6.73414	6.64219
1068	DCK_HUMAN	P27707	285070	383470	8615400	0	84520000	171140000	655590000	0	21928	29498	662730	0	6501500	13165000	50430000	0	0	0	99261000	0	773260000	1006900000	1361100000	0	1	1	4	0	12	17	18	0	5.45495	5.58373	6.93528		7.92696	8.23335	8.81663		4.341	4.46979	5.82134		6.81301	7.11942	7.70269
1069	PYR1_HUMAN	P27708	4864600000	10958000000	14761000000	364010000	4182800000	4654000000	4230500000	119230000	47229000	106390000	143310000	3534000	40610000	45184000	41073000	1157500	11749000000	15067000000	16354000000	3198800000	6539000000	6242300000	6188800000	1610000000	211	287	258	39	216	198	198	22	9.68705	10.0397	10.1691	8.56111	9.62147	9.66783	9.62639	8.07639	7.67421	8.0269	8.15628	6.54827	7.60863	7.65498	7.61356
1070	CALR_HUMAN	P27797	3033300	1847200	0	1672700	2043100	2245400	2349400	0	144440	87960	0	79654	97292	106920	111880	0	0	0	0	0	0	0	5319600	0	1	1	0	1	1	1	2	0	6.48192	6.26651		6.22342	6.31029	6.35129	6.37096		5.15969	4.94429		4.90121	4.98808	5.02906	5.04875
1071	MAP4_HUMAN	P27816	227580000	364470000	602580000	9664400	123900000	236450000	203870000	10010000	3556000	5694800	9415300	151010	1935900	3694600	3185500	156400	821190000	979740000	1186300000	118920000	491720000	663140000	680050000	161120000	56	67	75	5	24	44	42	8	8.35713	8.56166	8.78001	6.98517	8.09307	8.37374	8.30935	7.00043	6.55096	6.75548	6.97383	5.17901	6.28688	6.56757	6.50318
1072	CALX_HUMAN	P27824	0	0	0	1019300	7153500	11665000	8184600	0	0	0	0	31852	223550	364520	255770	0	0	0	0	0	19624000	27381000	29699000	0	0	0	1	1	5	4	3	0				6.0083	6.85452	7.06688	6.913					4.50314	5.34937	5.56172	5.40785
1073	P85A_HUMAN	P27986	0	0	0	0	33026000	41913000	62657000	0	0	0	0	0	846830	1074700	1606600	0	0	0	0	0	173610000	170610000	131180000	0	0	0	0	0	13	11	14	0					7.51886	7.62235	7.79697						5.9278	6.03129	6.20591
1074	PSB8_HUMAN	P28062	1931900	1436800	7949200	0	8574600	13289000	34138000	774660	107330	79821	441620	0	476370	738280	1896500	43036	33944000	42049000	37822000	0	67924000	70913000	81298000	0	3	3	5	0	3	4	6	1	6.28598	6.1574	6.90032		6.93321	7.12349	7.53324	5.88911	5.03072	4.90212	5.64505		5.67794	5.86822	6.27795
1075	PSB9_HUMAN	P28065	203410	0	0	0	3946400	8722900	0	0	18492	0	0	0	358770	792990	0	0	0	0	0	0	0	51334000	0	0	0	0	0	0	1	1	0	0	5.30837				6.5962	6.94066			4.26698				5.55482	5.89927
1076	PSA5_HUMAN	P28066	21175000	22583000	17466000	1936700	63573000	98416000	229490000	23613000	1925000	2053000	1587800	176060	5779400	8946900	20863000	2146600	333550000	259050000	406590000	0	493300000	267360000	509140000	724840000	8	7	8	1	6	9	9	5	7.32582	7.35378	7.24219	6.28706	7.80327	7.99307	8.36076	7.37315	6.28443	6.31239	6.2008	5.24566	6.76188	6.95167	7.31938
1077	PSB4_HUMAN	P28070	43883000	49732000	102620000	20173000	42017000	91671000	160610000	20731000	3989400	4521100	9329000	1833900	3819700	8333700	14601000	1884700	594010000	692510000	625330000	618650000	502020000	417920000	368040000	497890000	4	5	5	4	4	6	6	7	7.6423	7.69664	8.01123	7.30477	7.62343	7.96223	8.20577	7.31662	6.60091	6.65524	6.96984	6.26338	6.58203	6.92084	7.16438
1078	PSB6_HUMAN	P28072	63061000	59341000	174400000	17896000	85329000	171620000	177120000	6398200	5732900	5394600	15854000	1626900	7757200	15602000	16102000	581650	944340000	694440000	977710000	612840000	612530000	939380000	535980000	244700000	5	6	7	5	6	7	6	2	7.79976	7.77335	8.24155	7.25276	7.9311	8.23457	8.24827	6.80606	6.75837	6.73196	7.20014	6.21136	6.8897	7.19318	7.20688
1079	PSB5_HUMAN	P28074	120170000	63578000	244860000	14212000	125810000	268790000	429770000	32334000	8011300	4238600	16324000	947490	8387600	17920000	28651000	2155600	1109100000	945610000	1557800000	697370000	910320000	1287400000	1186400000	1185100000	12	10	13	9	11	12	16	11	8.0798	7.80331	8.38892	7.15266	8.09972	8.42941	8.63324	7.50966	6.9037	6.62722	7.21283	5.97657	6.92364	7.25334	7.45714
1080	GSTM2_HUMAN	P28161	0	0	0	0	0	0	1891600	0	0	0	0	0	0	0	118220	0	0	0	0	0	0	0	5126400	0	0	0	0	0	0	0	0	0							6.27683								5.07269
1081	CYTD_HUMAN	P28325	0	0	0	0	0	0	0	11498000	0	0	0	0	0	0	0	1642600	0	0	0	0	0	0	0	102720000	0	0	0	0	0	0	0	2								7.06062
1082	NDUS1_HUMAN	P28331	0	0	0	0	0	2499100	1637600	0	0	0	0	0	0	60955	39942	0	0	0	0	0	0	0	3885100	0	0	0	0	0	0	1	1	0						6.39778	6.21421							4.78501	4.60143
1083	DPOD1_HUMAN	P28340	8648200	17037000	28837000	0	121900000	201830000	94741000	8938200	131030	258140	436920	0	1847000	3058000	1435500	135430	151180000	82351000	116320000	0	295820000	357390000	336320000	92579000	12	15	11	0	29	34	25	3	6.93693	7.23139	7.45995		8.086	8.30499	7.97654	6.95125	5.11737	5.41186	5.6404		6.26647	6.48544	6.157
1084	SMCA1_HUMAN	P28370	842860	0	1462600	0	1868200	0	701650	0	15051	0	26118	0	33360	0	12529	0	0	0	0	0	0	0	2013000	0	1	0	0	0	1	0	0	0	5.92576		6.16513		6.27142		5.84612		4.17757		4.41694		4.52323		4.09792
1085	MK01_HUMAN	P28482	29560000	28680000	21397000	814760	208830000	605680000	818110000	1265700	1343600	1303600	972580	37035	9492100	27531000	37187000	57531	312270000	246550000	388000000	41807000	2218900000	3746800000	2231400000	0	10	14	9	2	21	25	24	2	7.4707	7.45758	7.33035	5.91103	8.31979	8.78224	8.91281	6.10233	6.12827	6.11514	5.98793	4.56861	6.97736	7.43982	7.57039
1086	RXRB_HUMAN	P28702	0	0	0	0	1463800	3182700	5890300	0	0	0	0	0	54213	117880	218160	0	0	0	0	0	7263400	10696000	0	0	0	0	0	0	2	2	4	0					6.16548	6.5028	6.77014						4.7341	5.07144	5.33878
1087	ERCC5_HUMAN	P28715	4565400	5280900	10383000	0	1433000	2079000	2810100	0	86139	99639	195900	0	27038	39226	53022	0	17108000	20976000	26598000	0	0	0	12017000	0	3	5	6	0	2	2	3	0	6.65948	6.72271	7.01632		6.15625	6.31785	6.44872		4.9352	4.99843	5.29203		4.43197	4.59357	4.72446
1088	TPP2_HUMAN	P29144	161380000	182180000	227640000	0	129510000	256400000	149550000	13673000	2561600	2891700	3613300	0	2055700	4069900	2373800	217040	513160000	732220000	762050000	0	457030000	555240000	515590000	183710000	42	53	51	1	30	32	39	4	8.20785	8.2605	8.35725		8.1123	8.40892	8.17479	7.13586	6.40851	6.46115	6.5579		6.31296	6.60958	6.37544
1089	PTN6_HUMAN	P29350	0	0	0	0	0	4063400	5915500	0	0	0	0	0	0	116100	169010	0	0	0	0	0	0	0	13394000	0	0	0	0	0	0	0	2	0						6.60889	6.77199							5.06483	5.22791
1090	SHC1_HUMAN	P29353	0	0	0	0	1021200	3520200	4016500	0	0	0	0	0	35213	121380	138500	0	0	0	0	0	0	0	9094300	0	0	0	0	0	1	1	1	0					6.00911	6.54657	6.60385						4.5467	5.08415	5.14145
1091	3MG_HUMAN	P29372	0	0	0	0	0	0	500960	0	0	0	0	0	0	0	31310	0	0	0	0	0	0	0	1357600	0	0	0	0	0	0	0	1	0							5.6998								4.49568
1092	TKT_HUMAN	P29401	81745000	54391000	45436000	42248000	180950000	342410000	441210000	59753000	3269800	2175600	1817400	1689900	7237900	13696000	17648000	2390100	454260000	461050000	345350000	960090000	667710000	875610000	872720000	810130000	15	16	20	21	25	27	27	20	7.91246	7.73553	7.6574	7.62581	8.25756	8.53455	8.64465	7.77636	6.51452	6.33758	6.25945	6.22786	6.85961	7.13659	7.2467
1093	SPB3_HUMAN	P29508	2966800	0	0	892770	3497000	0	1725400	15142000	134850	0	0	40580	158950	0	78427	688280	19559000	0	0	0	0	0	0	126810000	2	0	0	1	1	0	1	5	6.47229			5.95074	6.5437		6.23689	7.18018	5.12985			4.60831	5.20126		4.89447
1094	SPB4_HUMAN	P48594	2966800	0	0	892770	3497000	0	1725400	15142000	134850	0	0	40580	158950	0	78427	688280	19559000	0	0	0	0	0	0	126810000	2	0	0	1	1	0	1	5	6.47229			5.95074	6.5437		6.23689	7.18018	5.12985			4.60831	5.20126		4.89447
1095	RBMS1_HUMAN	P29558	310580	300440	379550	0	0	0	0	0	25882	25037	31629	0	0	0	0	0	0	3216700	0	0	0	0	0	0	1	2	1	0	0	0	0	0	5.49217	5.47776	5.57927						4.413	4.39858	4.50009
1096	RBMS3_HUMAN	Q6XE24	310580	300440	379550	0	0	0	0	0	25882	25037	31629	0	0	0	0	0	0	3216700	0	0	0	0	0	0	1	2	1	0	0	0	0	0	5.49217	5.47776	5.57927						4.413	4.39858	4.50009
1097	PML_HUMAN	P29590	13220000	20518000	15967000	802400	79625000	166270000	134000000	456440	269800	418740	325850	16375	1625000	3393200	2734600	9315.1	119080000	148060000	88814000	0	355030000	431850000	348940000	0	8	9	11	1	19	24	21	1	7.12123	7.31214	7.20322	5.90439	7.90105	8.22081	8.1271	5.65938	5.43104	5.62194	5.51302	4.21418	6.21085	6.53061	6.43689
1098	TYK2_HUMAN	P29597	4169000	1671000	2495900	0	79902000	99474000	104750000	0	67242	26952	40256	0	1288700	1604400	1689500	0	25393000	6257200	6774200	0	220170000	268100000	309170000	0	4	5	3	0	20	17	17	0	6.62003	6.22298	6.39723		7.90256	7.99771	8.02015		4.82764	4.43059	4.60483		6.11015	6.20531	6.22776
1099	EF1D_HUMAN	P29692	738930000	832760000	1575700000	111380000	969450000	1319600000	1581600000	325600000	46183000	52047000	98483000	6961400	60590000	82478000	98851000	20350000	7978500000	9966300000	11783000000	5647200000	7830400000	7319300000	4650100000	6124500000	41	45	44	19	37	32	33	24	8.8686	8.92052	9.19747	8.04681	8.98653	9.12044	9.1991	8.51268	7.66448	7.7164	7.99336	6.8427	7.7824	7.91634	7.99498
1100	OAS2_HUMAN	P29728	0	0	0	0	1039800	0	0	0	0	0	0	0	30582	0	0	0	0	0	0	0	1367400	0	0	0	0	0	0	0	0	0	0	0					6.01695								4.48547
1101	MARCS_HUMAN	P29966	0	0	1582200	0	34518000	125500000	119530000	812930	0	0	113010	0	2465500	8964200	8537900	58066	0	0	0	0	244140000	298050000	240020000	0	0	0	1	0	6	11	11	1			6.19926		7.53805	8.09864	8.07748	5.91005			5.05312		6.39191	6.95251	6.93135
1102	PRDX6_HUMAN	P30041	1560300	3556100	6296400	0	11138000	84264000	269060000	496660	104020	237070	419760	0	742530	5617600	17938000	33111	0	0	55690000	0	139390000	481870000	677030000	0	0	1	3	0	6	15	16	2	6.19321	6.55097	6.79909		7.04681	7.92564	8.42985	5.69606	5.01712	5.37488	5.623		5.87071	6.74955	7.25377
1103	ES1_HUMAN	P30042	0	0	0	0	1341200	5560700	14068000	0	0	0	0	0	89412	370710	937880	0	0	0	0	0	0	0	38126000	0	0	0	0	0	1	1	1	0					6.12749	6.74513	7.14823						4.9514	5.56903	5.97215
1104	PRDX5_HUMAN	P30044	0	0	0	0	1437000	3286600	12162000	0	0	0	0	0	110540	252810	935510	0	0	0	0	0	0	0	32959000	0	0	0	0	0	1	1	5	0					6.15746	6.51675	7.085						5.04352	5.40279	5.97105
1105	PRDX3_HUMAN	P30048	11251000	10423000	17568000	0	24037000	63714000	178350000	0	750050	694900	1171200	0	1602400	4247600	11890000	0	254200000	279390000	172750000	0	185590000	219290000	323360000	0	3	4	3	0	4	4	8	0	7.05119	7.01799	7.24472		7.38088	7.80423	8.25127		5.87509	5.84192	6.06863		6.20477	6.62814	7.07518
1106	RL12_HUMAN	P30050	32225000	33145000	102760000	1961900	92672000	171060000	193880000	12750000	3580600	3682800	11417000	217990	10297000	19007000	21543000	1416700	674240000	498510000	886980000	279740000	548700000	344060000	222470000	721790000	4	5	6	2	6	9	6	4	7.50819	7.52042	8.01182	6.29268	7.96695	8.23315	8.28753	7.10551	6.55396	6.56618	7.05755	5.33844	7.01271	7.27891	7.33331
1107	ECHM_HUMAN	P30084	2426000	1904500	19246000	0	3851200	13273000	38259000	0	134780	105810	1069200	0	213950	737400	2125500	0	35363000	0	73795000	0	63610000	80845000	107700000	0	2	1	4	0	3	6	9	0	6.38489	6.27978	7.28434		6.5856	7.12297	7.58273		5.12963	5.02453	6.02906		5.33031	5.8677	6.32746
1108	PEBP1_HUMAN	P30086	0	0	0	0	36138000	214550000	217600000	0	0	0	0	0	3613800	21455000	21760000	0	0	0	0	0	551800000	654030000	939510000	0	0	0	0	0	3	8	8	0					7.55796	8.33153	8.33766						6.55796	7.33153	7.33766
1109	PDIA3_HUMAN	P30101	4801800	1677600	1575400	1921200	20229000	23795000	119580000	1068900	165580	57849	54326	66249	697540	820510	4123400	36860	18102000	22799000	17585000	0	54757000	47138000	335100000	0	3	2	2	2	9	6	16	1	6.6814	6.22469	6.19739	6.28357	7.30597	7.37649	8.07766	6.02894	5.21901	4.7623	4.73501	4.82118	5.84357	5.91408	6.61526
1110	2AAA_HUMAN	P30153	418650000	385910000	471440000	32763000	3667400000	5109000000	5147700000	26225000	13083000	12060000	14733000	1023900	114610000	159660000	160870000	819540	2424100000	3079200000	3355300000	641540000	17316000000	14728000000	13636000000	495150000	32	30	40	10	76	100	74	7	8.62185	8.58649	8.67343	7.51538	9.56436	9.70834	9.71161	7.41872	7.11671	7.08135	7.16829	6.01026	8.05922	8.2032	8.20648
1111	2AAB_HUMAN	P30154	44199000	19369000	17272000	796640	146360000	208920000	202590000	5277100	1473300	645640	575720	26555	4878800	6963900	6753100	175900	231140000	245960000	195690000	0	520330000	610020000	487190000	130360000	8	6	8	1	17	17	19	3	7.64541	7.28711	7.23734	5.90126	8.16542	8.31998	8.30662	6.7224	6.16829	5.80999	5.76021	4.42415	6.68831	6.84285	6.8295
1112	CDC27_HUMAN	P30260	37252000	44106000	57720000	896720	2496100	7555900	636040	0	955170	1130900	1480000	22993	64001	193740	16309	0	180160000	206870000	377210000	0	25905000	17697000	0	0	16	20	19	1	2	2	1	0	7.57115	7.6445	7.76133	5.95266	6.39726	6.87829	5.80348		5.98008	6.05342	6.17026	4.3616	4.80619	5.28722	4.21243
1113	WEE1_HUMAN	P30291	1118300	794410	0	0	1805300	0	4605200	0	33888	24073	0	0	54705	0	139550	0	0	0	0	0	0	0	17995000	0	1	1	0	0	1	0	0	0	6.04856	5.90004			6.25655		6.66325		4.53005	4.38153			4.73803		5.14473
1114	T4S1_HUMAN	P30408	0	0	0	0	1712600	4334000	5297300	0	0	0	0	0	856290	2167000	2648700	0	0	0	0	0	0	25360000	0	0	0	0	0	0	1	2	2	0					6.23366	6.63689	6.72405						5.93262	6.33586	6.42303
1115	NMT1_HUMAN	P30419	0	0	0	0	11882000	9870700	29592000	798140	0	0	0	0	565800	470030	1409100	38007	0	0	0	0	63994000	37274000	58890000	0	0	0	0	0	4	4	4	2					7.07489	6.99435	7.47117	5.90208					5.75266	5.67213	6.14894
1116	1A23_HUMAN	P30447	0	0	0	0	0	0	28427000	0	0	0	0	0	0	0	1579300	0	0	0	0	0	0	0	122070000	0	0	0	0	0	0	0	3	0							7.45373								6.19846
1117	1A29_HUMAN	P30512	0	0	0	0	0	0	28427000	0	0	0	0	0	0	0	1579300	0	0	0	0	0	0	0	122070000	0	0	0	0	0	0	0	3	0							7.45373								6.19846
1118	1A74_HUMAN	P30459	0	0	0	0	0	0	28427000	0	0	0	0	0	0	0	1579300	0	0	0	0	0	0	0	122070000	0	0	0	0	0	0	0	3	0							7.45373								6.19846
1119	1A66_HUMAN	P30457	0	0	0	0	0	0	28427000	0	0	0	0	0	0	0	1579300	0	0	0	0	0	0	0	122070000	0	0	0	0	0	0	0	3	0							7.45373								6.19846
1120	1A43_HUMAN	P30456	0	0	0	0	0	0	28427000	0	0	0	0	0	0	0	1579300	0	0	0	0	0	0	0	122070000	0	0	0	0	0	0	0	3	0							7.45373								6.19846
1121	1A34_HUMAN	P30453	0	0	0	0	0	0	28427000	0	0	0	0	0	0	0	1579300	0	0	0	0	0	0	0	122070000	0	0	0	0	0	0	0	3	0							7.45373								6.19846
1122	1A26_HUMAN	P30450	0	0	0	0	0	0	28427000	0	0	0	0	0	0	0	1579300	0	0	0	0	0	0	0	122070000	0	0	0	0	0	0	0	3	0							7.45373								6.19846
1123	1A25_HUMAN	P18462	0	0	0	0	0	0	28427000	0	0	0	0	0	0	0	1579300	0	0	0	0	0	0	0	122070000	0	0	0	0	0	0	0	3	0							7.45373								6.19846
1124	1A31_HUMAN	P16189	0	0	0	0	0	0	28427000	0	0	0	0	0	0	0	1579300	0	0	0	0	0	0	0	122070000	0	0	0	0	0	0	0	3	0							7.45373								6.19846
1125	1A30_HUMAN	P16188	0	0	0	0	0	0	28427000	0	0	0	0	0	0	0	1579300	0	0	0	0	0	0	0	122070000	0	0	0	0	0	0	0	3	0							7.45373								6.19846
1126	1A32_HUMAN	P10314	0	0	0	0	0	0	28427000	0	0	0	0	0	0	0	1579300	0	0	0	0	0	0	0	122070000	0	0	0	0	0	0	0	3	0							7.45373								6.19846
1127	1A24_HUMAN	P05534	0	0	0	0	0	0	28427000	0	0	0	0	0	0	0	1579300	0	0	0	0	0	0	0	122070000	0	0	0	0	0	0	0	3	0							7.45373								6.19846
1128	1A33_HUMAN	P16190	0	0	0	0	0	0	28427000	0	0	0	0	0	0	0	1579300	0	0	0	0	0	0	0	122070000	0	0	0	0	0	0	0	3	0							7.45373								6.19846
1129	1C12_HUMAN	P30508	234520	0	0	0	4219700	0	14436000	0	13029	0	0	0	234430	0	802020	0	0	0	0	0	0	0	59050000	0	1	0	0	0	1	0	4	0	5.37018				6.62528		7.15945		4.11491				5.37001		5.90419
1130	1C06_HUMAN	Q29963	234520	0	0	0	4219700	0	14436000	0	13029	0	0	0	234430	0	802020	0	0	0	0	0	0	0	59050000	0	1	0	0	0	1	0	4	0	5.37018				6.62528		7.15945		4.11491				5.37001		5.90419
1131	1C15_HUMAN	Q07000	234520	0	0	0	4219700	0	14436000	0	13029	0	0	0	234430	0	802020	0	0	0	0	0	0	0	59050000	0	1	0	0	0	1	0	4	0	5.37018				6.62528		7.15945		4.11491				5.37001		5.90419
1132	1C14_HUMAN	P30510	234520	0	0	0	4219700	0	14436000	0	13029	0	0	0	234430	0	802020	0	0	0	0	0	0	0	59050000	0	1	0	0	0	1	0	4	0	5.37018				6.62528		7.15945		4.11491				5.37001		5.90419
1133	1C04_HUMAN	P30504	234520	0	0	0	4219700	0	14436000	0	13029	0	0	0	234430	0	802020	0	0	0	0	0	0	0	59050000	0	1	0	0	0	1	0	4	0	5.37018				6.62528		7.15945		4.11491				5.37001		5.90419
1134	1C16_HUMAN	Q29960	234520	0	0	0	4219700	0	14436000	0	13029	0	0	0	234430	0	802020	0	0	0	0	0	0	0	59050000	0	1	0	0	0	1	0	4	0	5.37018				6.62528		7.15945		4.11491				5.37001		5.90419
1135	1C18_HUMAN	Q29865	234520	0	0	0	4219700	0	14436000	0	13029	0	0	0	234430	0	802020	0	0	0	0	0	0	0	59050000	0	1	0	0	0	1	0	4	0	5.37018				6.62528		7.15945		4.11491				5.37001		5.90419
1136	1C02_HUMAN	P30501	234520	0	0	0	4219700	0	14436000	0	13029	0	0	0	234430	0	802020	0	0	0	0	0	0	0	59050000	0	1	0	0	0	1	0	4	0	5.37018				6.62528		7.15945		4.11491				5.37001		5.90419
1137	1A36_HUMAN	P30455	234520	0	0	0	4219700	0	14436000	0	13029	0	0	0	234430	0	802020	0	0	0	0	0	0	0	59050000	0	1	0	0	0	1	0	4	0	5.37018				6.62528		7.15945		4.11491				5.37001		5.90419
1138	1A01_HUMAN	P30443	234520	0	0	0	4219700	0	14436000	0	13029	0	0	0	234430	0	802020	0	0	0	0	0	0	0	59050000	0	1	0	0	0	1	0	4	0	5.37018				6.62528		7.15945		4.11491				5.37001		5.90419
1139	1C08_HUMAN	P30505	234520	0	0	0	4219700	0	14436000	0	13029	0	0	0	234430	0	802020	0	0	0	0	0	0	0	59050000	0	1	0	0	0	1	0	4	0	5.37018				6.62528		7.15945		4.11491				5.37001		5.90419
1140	1C01_HUMAN	P30499	234520	0	0	0	4219700	0	14436000	0	13029	0	0	0	234430	0	802020	0	0	0	0	0	0	0	59050000	0	1	0	0	0	1	0	4	0	5.37018				6.62528		7.15945		4.11491				5.37001		5.90419
1141	1C03_HUMAN	P04222	234520	0	0	0	4219700	0	14436000	0	13029	0	0	0	234430	0	802020	0	0	0	0	0	0	0	59050000	0	1	0	0	0	1	0	4	0	5.37018				6.62528		7.15945		4.11491				5.37001		5.90419
1142	PURA2_HUMAN	P30520	7405200	8943300	14159000	0	134040000	239470000	369660000	0	370260	447170	707950	0	6702100	11973000	18483000	0	264470000	321550000	381130000	0	713220000	1031700000	1568500000	0	7	10	9	0	19	25	25	0	6.86954	6.9515	7.15103		8.12723	8.37925	8.5678		5.56851	5.65047	5.85		6.82621	7.0782	7.26677
1143	PUR8_HUMAN	P30566	19810000	17728000	34713000	0	28618000	39226000	32104000	287250	792380	709100	1388500	0	1144700	1569100	1284200	11490	102550000	129010000	224950000	0	198830000	164080000	97235000	0	7	6	13	0	5	6	7	1	7.29688	7.24866	7.54049		7.45664	7.59357	7.50656	5.45826	5.89893	5.85071	6.14255		6.05869	6.19565	6.10863
1144	CLIP1_HUMAN	P30622	24857000	37478000	47201000	0	18076000	36673000	24773000	0	310720	468480	590010	0	225950	458410	309660	0	99440000	100790000	119470000	0	86934000	94485000	83335000	0	17	23	24	0	8	13	14	0	7.39545	7.57378	7.67395		7.2571	7.56435	7.39398		5.49237	5.67069	5.77086		5.35401	5.66125	5.49089
1145	SORCN_HUMAN	P30626	1268500	315770	7250000	12592000	65843000	16042000	29745000	0	105710	26314	604170	1049400	5486900	1336800	2478800	0	130590000	0	63710000	417990000	181210000	172250000	163570000	0	2	2	2	3	3	3	2	0	6.10329	5.49937	6.86034	7.10009	7.81851	7.20526	7.47341		5.02412	4.42019	5.78116	6.02094	6.73933	6.12607	6.39424
1146	ILEU_HUMAN	P30740	0	162050	0	0	220220000	597600000	1051800000	538650	0	8528.7	0	0	11591000	31453000	55357000	28350	0	0	0	0	1826000000	2964000000	4686600000	0	0	1	0	0	19	39	39	1		5.20965			8.34286	8.77641	9.02193	5.73131		3.93088			7.06412	7.49766	7.74317
1147	CTR1_HUMAN	P30825	0	0	0	0	814850	1714000	2550900	252210	0	0	0	0	45270	95223	141720	14012	0	0	0	0	3882200	4903600	5119000	0	0	0	0	0	1	2	1	1					5.91108	6.23401	6.40669	5.40176					4.65581	4.97874	5.15143
1148	CTR2_HUMAN	P52569	0	0	0	0	814850	1714000	2550900	252210	0	0	0	0	45270	95223	141720	14012	0	0	0	0	3882200	4903600	5119000	0	0	0	0	0	1	2	1	1					5.91108	6.23401	6.40669	5.40176					4.65581	4.97874	5.15143
1149	AL1B1_HUMAN	P30837	24560000	26975000	29203000	0	5183800	6498600	19631000	0	1116400	1226100	1327400	0	235630	295390	892340	0	115740000	138300000	163830000	0	35278000	25911000	64414000	0	11	14	16	0	4	3	4	0	7.39023	7.43096	7.46543		6.71465	6.81282	7.29294		6.04782	6.08853	6.123		5.37223	5.4704	5.95053
1150	RPB2_HUMAN	P30876	253320000	221880000	399720000	1622100	228880000	399120000	339560000	6125500	4293500	3760700	6774900	27494	3879300	6764700	5755200	103820	933910000	1037200000	1368900000	0	891580000	656740000	999480000	90835000	49	56	57	1	43	58	51	3	8.40367	8.34612	8.60176	6.21008	8.35961	8.6011	8.53092	6.78714	6.63281	6.57527	6.8309	4.43924	6.58875	6.83025	6.76006
1151	LCN1_HUMAN	P31025	0	0	0	1812100	0	125680000	0	0	0	0	0	226510	0	15709000	0	0	0	0	0	0	0	737590000	0	0	1	0	0	4	0	8	0	0				6.25818		8.09927						5.35509		7.19615
1152	SDHA_HUMAN	P31040	1695500	0	0	0	27652000	64622000	126790000	0	54693	0	0	0	891990	2084600	4090100	0	0	0	0	0	147490000	229320000	264380000	0	0	0	0	0	6	10	15	0	6.2293				7.44173	7.81038	8.10309		4.73793				5.95036	6.31902	6.61173
1153	GDIA_HUMAN	P31150	0	0	0	0	0	0	0	0	0	0	0	0	0	0	0	0	0	0	0	0	0	0	0	0	0	0	0	0	1	0	0	0
1154	METK2_HUMAN	P31153	113800000	106060000	240750000	6370200	488330000	835060000	1208600000	22263000	6322500	5892300	13375000	353900	27130000	46392000	67143000	1236800	1123300000	1137100000	2330500000	324720000	3605400000	3814800000	4874400000	743620000	25	30	27	6	36	47	46	9	8.05614	8.02555	8.38157	6.80415	8.68871	8.92172	9.08228	7.34758	6.80089	6.77028	7.12629	5.54888	7.43345	7.66644	7.827
1155	KAP1_HUMAN	P31321	19740000	20241000	16504000	0	13622000	3704800	9467000	0	1161200	1190700	970820	0	801270	217930	556890	0	79404000	130720000	85138000	0	0	33118000	22231000	0	7	6	7	0	3	3	4	0	7.29535	7.30623	7.21759		7.13424	6.56876	6.97621		6.06491	6.0758	5.98714		5.90378	5.33832	5.74577
1156	KAP3_HUMAN	P31323	5378500	391810	362580	0	0	0	0	0	256120	18657	17266	0	0	0	0	0	26679000	0	0	0	0	0	0	0	2	1	1	0	0	0	0	0	6.73066	5.59308	5.5594						5.40844	4.27084	4.23719
1157	RIR2_HUMAN	P31350	14639000	15469000	25524000	230040	84816000	133700000	239660000	0	636460	672570	1109700	10002	3687700	5812900	10420000	0	255640000	278030000	331100000	0	626680000	669610000	857940000	0	10	11	12	1	17	19	27	0	7.16551	7.18946	7.40695	5.3618	7.92848	8.12613	8.3796		5.80377	5.82774	6.04521	4.00009	6.56676	6.76439	7.01787
1158	TIA1_HUMAN	P31483	0	0	0	0	0	0	939260	0	0	0	0	0	0	0	62617	0	0	0	0	0	0	0	4033300	0	0	0	0	0	0	0	0	0							5.97279								4.79669
1159	DNJA1_HUMAN	P31689	603130000	915420000	775200000	47588000	1676500000	2455300000	1994800000	63509000	28721000	43591000	36914000	2266100	79834000	116920000	94992000	3024200	8124300000	9464900000	7840600000	1988500000	9542300000	12132000000	8171400000	1568000000	50	65	46	9	55	55	54	12	8.78041	8.96162	8.88941	7.6775	9.2244	9.3901	9.2999	7.80284	7.4582	7.6394	7.56719	6.35528	7.90219	8.06789	7.97769
1160	AKT1_HUMAN	P31749	0	0	0	0	4926300	6632300	31127000	0	0	0	0	0	169870	228700	1073300	0	0	0	0	0	0	35961000	57621000	0	0	0	0	0	3	3	8	0					6.69252	6.82166	7.49314						5.23012	5.35927	6.03072
1161	AKT2_HUMAN	P31751	0	0	0	0	4987700	27756000	49138000	0	0	0	0	0	166260	925190	1637900	0	0	0	0	0	47151000	73792000	107260000	0	0	0	0	0	3	5	6	0					6.6979	7.44336	7.69142						5.22079	5.96623	6.21429
1162	HNRH3_HUMAN	P31942	23904000	32764000	36460000	8085600	13030000	10768000	16363000	1843700	1593600	2184200	2430700	539040	868670	717890	1090800	122910	297180000	362140000	294270000	296140000	106220000	98117000	76319000	0	7	11	9	5	6	7	6	1	7.37847	7.5154	7.56182	6.90771	7.11494	7.03214	7.21386	6.26569	6.20238	6.33929	6.38573	5.73162	5.93885	5.85606	6.03775
1163	HNRH1_HUMAN	P31943	96429000	92782000	191370000	15934000	244650000	447980000	1102300000	7248000	5357200	5154600	10632000	885240	13592000	24888000	61239000	402670	766370000	736130000	1245600000	1294500000	1046800000	1235000000	2001900000	548620000	16	22	24	5	32	41	43	5	7.98421	7.96746	8.28187	7.20232	8.38855	8.65126	9.0423	6.86022	6.72894	6.71219	7.02661	5.94706	7.13328	7.39599	7.78703
1164	CASPE_HUMAN	P31944	10156000	0	0	4468400	4983800	11143000	59723000	1007900	677100	0	0	297890	332250	742900	3981500	67196	36601000	0	0	0	0	83148000	162300000	0	5	0	0	3	3	3	6	1	7.00672			6.65015	6.69756	7.047	7.77614	6.00342	5.83065			5.47406	5.52146	5.87093	6.60005
1165	1433B_HUMAN	P31946	80741000	81846000	235170000	3986000	334530000	641370000	1228100000	1193600	5767200	5846100	16798000	284720	23895000	45812000	87725000	85256	1058800000	1313600000	1605400000	0	2678500000	3467700000	3261300000	0	6	8	8	2	9	13	11	1	7.90709	7.913	8.37138	6.60054	8.52444	8.80711	9.08923	6.07686	6.76097	6.76687	7.22526	5.45442	7.37831	7.66098	7.94312
1166	1433S_HUMAN	P31947	3818100	162420000	28331000	1708000	578820000	1111000000	1285800000	2819500	238630	10151000	1770700	106750	36176000	69435000	80363000	176220	0	3147200000	1036000000	0	3153900000	4837400000	4968300000	0	1	2	2	1	4	6	11	2	6.58185	8.21064	7.45226	6.23249	8.76254	9.04571	9.10917	6.45017	5.37773	7.00651	6.24814	5.02837	7.55842	7.84158	7.90506
1167	STIP1_HUMAN	P31948	2392000000	1931600000	1310700000	102580000	1192600000	1446800000	1805600000	55665000	68342000	55190000	37448000	2930900	34075000	41337000	51589000	1590400	11160000000	11194000000	7521600000	2121400000	6016800000	5551900000	4699200000	830330000	93	97	85	26	74	60	54	13	9.37876	9.28592	9.1175	8.01106	9.07649	9.16041	9.25662	7.74558	7.83469	7.74186	7.57343	6.467	7.53244	7.61634	7.71256
1168	S10AB_HUMAN	P31949	3131500	0	0	0	1846600	2830000	5767800	2511200	626290	0	0	0	369310	566010	1153600	502230	0	0	0	0	14971000	0	0	0	1	0	0	0	1	1	1	1	6.49575				6.26637	6.45179	6.76101	6.39988	5.79678				5.56739	5.75282	6.06206
1169	I5P2_HUMAN	P32019	0	0	0	0	0	14128000	1982000	0	0	0	0	0	0	266570	37395	0	0	0	0	0	0	38212000	0	0	0	0	0	0	0	2	2	0						7.15008	6.2971							5.42581	4.57281
1170	PRDX2_HUMAN	P32119	46123000	36853000	219370000	0	80796000	186960000	337480000	4620400	3547900	2834800	16875000	0	6215100	14381000	25960000	355410	747280000	686090000	1101200000	0	476310000	742030000	654550000	805270000	8	4	7	0	8	9	10	3	7.66392	7.56647	8.34118		7.90739	8.27175	8.52825	6.66468	6.54997	6.45252	7.22724		6.79345	7.15779	7.4143
1171	DCTD_HUMAN	P32321	0	0	0	0	3342700	2868900	15619000	0	0	0	0	0	303880	260810	1419900	0	0	0	0	0	22782000	21905000	41627000	0	0	0	0	0	3	2	6	0					6.5241	6.45772	7.19365						5.4827	5.41632	6.15226
1172	P5CR1_HUMAN	P32322	5630000	2285300	8551100	0	6313200	41203000	41842000	0	375340	152350	570070	0	420880	2746900	2789500	0	92622000	53797000	122350000	0	89722000	120270000	82683000	0	5	2	4	0	2	3	7	0	6.75051	6.35894	6.93202		6.80025	7.61493	7.62161		5.57442	5.18284	5.75593		5.62416	6.43884	6.44553
1173	CGL_HUMAN	P32929	1617600	2421300	5172700	0	4518500	23005000	32338000	0	73526	110060	235120	0	205390	1045700	1469900	0	49330000	39104000	72596000	0	48914000	94583000	96163000	0	2	4	3	0	3	4	5	0	6.20887	6.38405	6.71372		6.65499	7.36182	7.50971		4.86644	5.04163	5.37129		5.31258	6.01941	6.16729
1174	RL9_HUMAN	P32969	10176000	10775000	17714000	1366200	10006000	3096400	11093000	17798000	1130700	1197200	1968200	151800	1111800	344040	1232600	1977600	139780000	104410000	121310000	0	109240000	62875000	97392000	336060000	5	5	6	1	3	4	3	11	7.00758	7.03242	7.24832	6.13551	7.00026	6.49086	7.04505	7.25037	6.05335	6.07817	6.29407	5.18127	6.04603	5.53661	6.09082
1175	ACSL1_HUMAN	P33121	7981200	3544900	3753800	0	67336000	78075000	80189000	7809700	210030	93286	98784	0	1772000	2054600	2110200	205520	61934000	44216000	53586000	0	166290000	239940000	227950000	67363000	7	4	5	0	17	18	12	4	6.90207	6.5496	6.57447		7.82825	7.89251	7.90411	6.89263	5.32228	4.96982	4.99469		6.24846	6.31273	6.32432
1176	KINH_HUMAN	P33176	250830000	411860000	503720000	8349900	630900000	757030000	664130000	9059200	4180500	6864300	8395400	139170	10515000	12617000	11069000	150990	1733500000	2045100000	2541800000	92989000	2033800000	1573100000	1789100000	90095000	47	74	77	7	65	78	60	6	8.39938	8.61475	8.70219	6.92168	8.79996	8.87911	8.82225	6.95709	6.62123	6.8366	6.92404	5.14355	7.02181	7.10096	7.04411
1177	CSTF2_HUMAN	P33240	13211000	8537700	7100300	3404700	4486400	5258900	5070600	0	550460	355740	295850	141860	186930	219120	211270	0	42879000	35312000	43178000	70549000	0	42540000	25891000	0	5	6	4	3	2	2	2	0	7.12094	6.93134	6.85128	6.53208	6.6519	6.72089	6.70506		5.74073	5.55113	5.47107	5.15186	5.27168	5.34068	5.32484
1178	DUT_HUMAN	P33316	7247800	3085000	13044000	0	95644000	295160000	1091500000	0	426340	181470	767280	0	5626100	17362000	64204000	0	159740000	0	132880000	0	743090000	1281600000	3312100000	0	2	1	3	0	6	10	10	0	6.86021	6.48926	7.11541		7.98066	8.47006	9.03802		5.62976	5.2588	5.88495		6.75021	7.2396	7.80756
1179	ERD22_HUMAN	P33947	0	0	0	0	4101600	8885900	10235000	0	0	0	0	0	512700	1110700	1279400	0	0	0	0	0	33254000	0	0	0	0	0	0	0	2	1	2	0					6.61295	6.9487	7.01009						5.70986	6.0456	6.10701
1180	ERD21_HUMAN	P24390	0	0	0	0	4101600	8885900	10235000	0	0	0	0	0	512700	1110700	1279400	0	0	0	0	0	33254000	0	0	0	0	0	0	0	2	1	2	0					6.61295	6.9487	7.01009						5.70986	6.0456	6.10701
1181	TTK_HUMAN	P33981	25311000	40424000	19980000	1623600	28761000	88082000	139200000	1929900	538540	860090	425110	34545	611930	1874100	2961700	41061	239530000	254570000	201240000	28526000	209770000	184210000	408890000	0	16	17	16	2	14	25	32	2	7.40331	7.60664	7.3006	6.21048	7.4588	7.94489	8.14364	6.28553	5.73122	5.93454	5.6285	4.53839	5.7867	6.27279	6.47154
1182	MCM4_HUMAN	P33991	102710000	131200000	150680000	13793000	226670000	229280000	337780000	22318000	2282400	2915500	3348400	306520	5037100	5095200	7506300	495950	616920000	646340000	797730000	171030000	825350000	588330000	783190000	251470000	28	30	36	7	27	28	32	9	8.01161	8.11793	8.17806	7.13966	8.35539	8.36037	8.52863	7.34866	6.35839	6.46471	6.52484	5.48646	6.70218	6.70716	6.87543
1183	MCM5_HUMAN	P33992	86881000	134280000	158880000	6967400	896710000	1054400000	1325500000	57686000	2068600	3197100	3782800	165890	21350000	25105000	31558000	1373500	709980000	774530000	964900000	87094000	3216300000	2912400000	2828100000	695500000	18	29	29	3	64	69	61	13	7.93892	8.12801	8.20107	6.84307	8.95265	9.02301	9.12238	7.76107	6.31568	6.50476	6.57781	5.21982	7.3294	7.39976	7.49911
1184	MCM7_HUMAN	P33993	135780000	153600000	195530000	12020000	491090000	556270000	535800000	33410000	3573200	4042000	5145600	316300	12923000	14639000	14100000	879200	658070000	702160000	1085400000	158010000	1874300000	1646000000	1214500000	367250000	51	57	52	9	56	58	54	14	8.13284	8.18639	8.29121	7.0799	8.69116	8.74529	8.729	7.52388	6.55306	6.6066	6.71144	5.5001	7.11136	7.16551	7.14922
1185	GLYC_HUMAN	P34896	0	0	0	0	3759700	17479000	13789000	0	0	0	0	0	156660	728280	574520	0	0	0	0	0	36997000	89495000	48969000	0	0	0	0	0	2	3	3	0					6.57515	7.24252	7.13953						5.19496	5.8623	5.75931
1186	GLYM_HUMAN	P34897	17102000	5672000	7130500	4793600	65215000	102410000	105130000	14523000	589710	195590	245880	165300	2248800	3531500	3625100	500800	86274000	80378000	97053000	161710000	241840000	266830000	186600000	328410000	7	7	7	4	14	12	12	6	7.23305	6.75374	6.85312	6.68066	7.81435	8.01034	8.02173	7.16206	5.77064	5.29135	5.39072	5.21827	6.35195	6.54796	6.55932
1187	HYES_HUMAN	P34913	0	0	0	0	0	0	531480	0	0	0	0	0	0	0	16609	0	0	0	0	0	0	0	1203400	0	0	0	0	0	0	0	1	0							5.72549								4.22034
1188	HS71L_HUMAN	P34931	0	777790	0	487160	0	0	0	0	0	22223	0	13919	0	0	0	0	0	0	0	7070900	0	0	0	0	0	1	0	0	0	0	0	0		5.89086		5.68767						4.3468		4.14361
1189	HSP74_HUMAN	P34932	151570000	184560000	167760000	13596000	406190000	615720000	565590000	13955000	3031300	3691200	3355200	271920	8123700	12314000	11312000	279090	894850000	1074300000	1069000000	155560000	1052500000	1702400000	1360800000	120430000	28	41	40	7	56	43	45	7	8.18061	8.26614	8.22469	7.13341	8.60873	8.78938	8.7525	7.14473	6.48163	6.56717	6.52572	5.43444	6.90975	7.0904	7.05354
1190	PROF2_HUMAN	P35080	0	0	0	0	74820000	172380000	540460000	0	0	0	0	0	10689000	24626000	77209000	0	0	0	0	0	657160000	798780000	1464300000	0	0	0	0	0	6	7	12	0					7.87402	8.23649	8.73276						7.02894	7.39139	7.88767
1191	CTNA1_HUMAN	P35221	0	0	0	0	0	0	1692800	0	0	0	0	0	0	0	36018	0	0	0	0	0	0	0	4016100	0	0	0	0	0	0	0	1	0							6.22861								4.55652
1192	CTNB1_HUMAN	P35222	10144000	7226400	3994200	0	25075000	33016000	58637000	0	241530	172060	95099	0	597020	786100	1396100	0	65096000	64820000	53732000	0	104150000	79841000	84729000	0	6	4	4	0	10	10	10	0	7.00621	6.85892	6.60143		7.39924	7.51872	7.76817		5.38297	5.23568	4.97818		5.77599	5.89548	6.14492
1193	PHB_HUMAN	P35232	0	0	0	408940	3403400	0	0	0	0	0	0	22719	189080	0	0	0	0	0	0	11702000	0	0	0	0	0	0	0	2	1	0	0	0				5.61166	6.53191							4.35639	5.27665
1194	SPB6_HUMAN	P35237	0	0	0	0	250320000	441210000	419840000	19207000	0	0	0	0	11920000	21010000	19992000	914640	0	0	0	0	1776100000	2016600000	1656600000	675930000	0	0	0	0	34	43	35	12					8.3985	8.64465	8.62308	7.28346					7.07628	7.32243	7.30086
1195	RADI_HUMAN	P35241	0	0	0	0	0	2218500	0	1354800	0	0	0	0	0	71564	0	43702	0	0	0	0	0	0	0	18184000	0	0	0	0	0	1	0	2						6.34606		6.13188						4.85469
1196	RFA3_HUMAN	P35244	0	0	397400	0	0	0	163300	0	0	0	49675	0	0	0	20412	0	0	0	0	0	0	0	442560	0	0	0	1	0	0	0	0	0			5.59923				5.21299				4.69614				4.30989
1197	RFC4_HUMAN	P35249	79392000	60652000	52496000	2543400	124650000	141040000	160870000	12732000	4178500	3192200	2763000	133860	6560500	7423000	8467100	670090	1106900000	895660000	595720000	114720000	682410000	663390000	591190000	296090000	17	26	18	4	15	19	19	6	7.89978	7.78285	7.72013	6.40541	8.09569	8.14934	8.20648	7.1049	6.62102	6.50409	6.44138	5.12665	6.81694	6.87058	6.92773
1198	RFC2_HUMAN	P35250	37794000	29425000	38215000	1963400	18524000	51360000	24449000	2139800	1717900	1337500	1737000	89244	841990	2334600	1111300	97263	318920000	358480000	278660000	240490000	193140000	290520000	92361000	0	11	13	10	2	6	8	5	1	7.57742	7.46872	7.58223	6.29301	7.26773	7.71063	7.38826	6.33037	6.235	6.12629	6.2398	4.95058	5.92531	6.36821	6.04583
1199	RFC1_HUMAN	P35251	1983000	824230	1050000	0	584550	0	0	0	34789	14460	18421	0	10255	0	0	0	7418400	0	0	0	0	0	0	0	3	2	1	0	1	0	0	0	6.29732	5.91605	6.02119		5.76682				4.54144	4.16017	4.26531		4.01094
1200	RL22_HUMAN	P35268	13716000	8450000	36647000	1255500	30222000	38888000	59513000	65104000	3429000	2112500	9161800	313880	7555600	9722100	14878000	16276000	217930000	213950000	242660000	0	451290000	310640000	442340000	914370000	4	3	6	2	3	5	3	9	7.13723	6.92686	7.56404	6.09882	7.48032	7.58982	7.77461	7.81361	6.53517	6.3248	6.96198	5.49676	6.87827	6.98776	7.17254
1201	T2FA_HUMAN	P35269	4377500	6421500	8667100	736320	2941900	5058200	5840600	1633600	218880	321080	433360	36816	147100	252910	292030	81682	24624000	37229000	35417000	0	0	0	25767000	0	2	3	4	1	3	1	3	1	6.64123	6.80764	6.93787	5.86707	6.46863	6.704	6.76646	6.21315	5.34021	5.50661	5.63685	4.56604	5.16761	5.40297	5.46543
1202	SPRE_HUMAN	P35270	3212000	3736600	8234800	0	1313500	737620	4658300	0	229430	266900	588200	0	93820	52687	332740	0	43292000	44240000	55369000	0	0	0	14660000	0	2	2	6	0	1	1	3	0	6.50678	6.57248	6.91565		6.11843	5.86783	6.66823		5.36065	5.42635	5.76953		4.9723	4.7217	5.52211
1203	GDE_HUMAN	P35573	77064000	93875000	93850000	767460	123320000	117630000	84382000	50749000	828650	1009400	1009100	8252.3	1326100	1264900	907330	545690	333560000	324840000	352450000	0	326170000	296780000	220890000	662660000	31	40	33	1	29	24	23	9	7.88685	7.97255	7.97243	5.88506	8.09103	8.07052	7.92625	7.70543	5.91837	6.00406	6.00393	3.91658	6.12258	6.10206	5.95777
1204	MYH9_HUMAN	P35579	6088400000	6570300000	23891000000	1141600000	2545600000	4373700000	4398800000	137150000	58543000	63176000	229720000	10977000	24477000	42055000	42296000	1318700	12763000000	11338000000	24618000000	7712600000	3978700000	5510400000	6488200000	1485500000	329	493	490	83	225	234	233	21	9.7845	9.81759	10.3782	9.05751	9.40579	9.64085	9.64333	8.1372	7.76747	7.80055	8.3612	7.04048	7.38876	7.62382	7.6263
1205	MYH10_HUMAN	P35580	157820000	340390000	1010100000	58003000	98130000	104770000	116140000	2588700	1547200	3337200	9902500	568660	962050	1027100	1138600	25379	397780000	296560000	913510000	315680000	210640000	139070000	187920000	36290000	53	83	102	21	35	37	35	2	8.19816	8.53198	9.00436	7.76345	7.9918	8.02024	8.06498	6.41308	6.18955	6.52338	6.99574	5.75485	5.9832	6.01161	6.05637
1206	COPB2_HUMAN	P35606	104040000	167990000	95285000	12666000	36970000	48848000	117300000	13850000	2167400	3499800	1985100	263880	770210	1017700	2443800	288540	690620000	735970000	448920000	185210000	182040000	232720000	191480000	129860000	21	28	18	4	7	11	15	5	8.0172	8.22528	7.97902	7.10264	7.56785	7.68885	8.0693	7.14145	6.33594	6.54404	6.29778	5.42141	5.88661	6.00762	6.38807
1207	ADDA_HUMAN	P35611	4799600	8430900	6582700	0	724370	1747000	6494100	0	177760	312260	243800	0	26828	64703	240520	0	35234000	33355000	34554000	0	0	0	19309000	0	4	6	5	0	1	1	4	0	6.68121	6.92587	6.8184		5.85996	6.24229	6.81252		5.24983	5.49452	5.38703		4.42859	4.81092	5.38115
1208	BASI_HUMAN	P35613	0	0	0	0	2895500	3428100	4284900	0	0	0	0	0	193030	228540	285660	0	0	0	0	0	15699000	11272000	8803400	0	0	0	0	0	2	2	2	0					6.46172	6.53505	6.63194						5.28562	5.35896	5.45585
1209	FUS_HUMAN	P35637	66635000	47515000	37775000	10509000	37683000	62672000	97091000	6102100	5125800	3655000	2905800	808370	2898700	4820900	7468500	469390	361530000	494400000	295380000	177990000	87073000	139870000	113460000	163180000	10	8	8	3	8	8	8	3	7.8237	7.67683	7.5772	7.02156	7.57615	7.79707	7.98718	6.78548	6.70976	6.56289	6.46327	5.90761	6.4622	6.68313	6.87323
1210	NU214_HUMAN	P35658	422230000	1055500000	1090200000	3509200	1027500000	1515400000	1276400000	0	5705900	14263000	14732000	47421	13886000	20479000	17249000	0	1471300000	1748100000	1819300000	0	3039800000	2678700000	2040900000	0	61	86	77	1	123	135	137	0	8.62555	9.02346	9.03751	6.54521	9.01178	9.18053	9.10599		6.75632	7.15421	7.16826	4.67597	7.14258	7.31131	7.23676
1211	DEK_HUMAN	P35659	0	753860	584260	799620	0	0	0	0	0	35898	27822	38077	0	0	0	0	0	0	5098400	0	0	0	0	0	0	1	1	3	0	0	0	0		5.87729	5.76661	5.90288						4.55507	4.44439	4.58066
1212	CHKA_HUMAN	P35790	96876000	70548000	54130000	49531000	208710000	266100000	337550000	0	4613100	3359400	2577600	2358600	9938700	12671000	16074000	0	755920000	636070000	511400000	1312200000	939050000	779270000	1114800000	0	15	14	18	19	22	25	21	0	7.98622	7.84848	7.73344	7.69488	8.31954	8.42504	8.52834		6.66399	6.52626	6.41122	6.37265	6.99733	7.10281	7.20612
1213	PPM1A_HUMAN	P35813	0	0	0	0	0	0	5254800	0	0	0	0	0	0	0	238850	0	0	0	0	0	0	0	22565000	0	0	0	0	0	0	0	2	0							6.72056								5.37813
1214	AHR_HUMAN	P35869	42158000	46151000	31737000	9281300	47133000	90268000	104880000	6888500	1561400	1709300	1175400	343750	1745700	3343300	3884500	255130	304370000	264700000	190540000	112490000	160800000	195770000	181460000	66200000	11	13	13	4	15	15	13	3	7.62488	7.66418	7.50157	6.96761	7.67333	7.95553	8.02069	6.83812	6.19351	6.23282	6.07019	5.53624	6.24197	6.52418	6.58934
1215	HMGCL_HUMAN	P35914	1134800	0	0	0	15845000	31789000	49406000	0	70923	0	0	0	990330	1986800	3087900	0	0	0	0	0	132050000	187860000	129900000	0	0	0	0	0	2	2	5	0	6.05492				7.19989	7.50228	7.69378		4.85079				5.99578	6.29815	6.48966
1216	PRS7_HUMAN	P35998	228810000	231550000	320980000	49927000	385360000	464340000	463810000	118480000	8171600	8269700	11464000	1783100	13763000	16584000	16565000	4231300	2367100000	2461300000	2887300000	2942800000	2276300000	2252300000	2221300000	2328100000	34	39	38	19	40	48	33	21	8.35948	8.36464	8.50648	7.69834	8.58587	8.66684	8.66634	8.07365	6.91231	6.91749	7.05934	6.25118	7.13871	7.21969	7.21919
1217	ARL2_HUMAN	P36404	0	0	584830	0	829250	1678400	7320600	0	0	0	64981	0	92139	186490	813410	0	0	0	3769500	0	0	0	19692000	0	0	0	2	0	1	1	2	0			5.76703		5.91869	6.2249	6.86455				4.81279		4.96444	5.27066	5.91031
1218	MP2K2_HUMAN	P36507	4141600	4826000	6574600	0	40894000	53863000	55931000	0	207080	241300	328730	0	2044700	2693200	2796600	0	104380000	79918000	100150000	0	298740000	237710000	194000000	0	3	4	5	0	9	8	8	0	6.61717	6.68359	6.81787		7.61166	7.73129	7.74765		5.31614	5.38256	5.51684		6.31063	6.43027	6.44663
1219	ATPG_HUMAN	P36542	0	0	0	0	0	823810	3408900	0	0	0	0	0	0	63370	262220	0	0	0	0	0	0	4849400	9237100	0	0	0	0	0	0	2	2	0						5.91583	6.53261							4.80188	5.41867
1220	VATE1_HUMAN	P36543	21305000	28995000	100880000	0	103300000	210360000	255560000	0	1638900	2230400	7760100	0	7946100	16181000	19658000	0	379400000	355810000	556870000	0	816110000	1012800000	948360000	0	6	10	10	0	11	17	14	0	7.32848	7.46232	8.00381		8.0141	8.32296	8.40749		6.21455	6.34838	6.88987		6.90015	7.20901	7.29354
1221	VATE2_HUMAN	Q96A05	21305000	28995000	100880000	0	103300000	210360000	255560000	0	1638900	2230400	7760100	0	7946100	16181000	19658000	0	379400000	355810000	556870000	0	816110000	1012800000	948360000	0	6	10	10	0	11	17	14	0	7.32848	7.46232	8.00381		8.0141	8.32296	8.40749		6.21455	6.34838	6.88987		6.90015	7.20901	7.29354
1222	HEM6_HUMAN	P36551	227040	946390	836120	0	2491400	3244100	4647900	0	8408.9	35052	30968	0	92273	120150	172150	0	0	10546000	13114000	0	0	14568000	20080000	0	1	3	3	0	2	4	4	0	5.3561	5.97607	5.92227		6.39644	6.51109	6.66726		3.92474	4.54471	4.49091		4.96507	5.07972	5.23591
1223	RL4_HUMAN	P36578	710680000	755470000	817100000	56231000	761580000	1144100000	723590000	408270000	44417000	47217000	51069000	3514500	47599000	71507000	45224000	25517000	7221000000	8409200000	7869100000	1212100000	5217600000	5698400000	4183000000	7718600000	54	62	51	19	42	49	28	40	8.85167	8.87822	8.91228	7.74998	8.88172	9.05846	8.85949	8.61095	7.64755	7.6741	7.70816	6.54586	7.6776	7.85435	7.65537
1224	LONM_HUMAN	P36776	15960000	21431000	20530000	727420	3000600	7697600	9690500	0	389260	522710	500740	17742	73186	187750	236350	0	93814000	95671000	112070000	0	0	31479000	25852000	0	10	11	13	1	1	3	3	0	7.20303	7.33104	7.31239	5.86179	6.47721	6.88636	6.98635		5.59024	5.71826	5.69961	4.249	4.86443	5.27358	5.37356
1225	PP1G_HUMAN	P36873	852980	1392100	734370	0	821390	1010500	1697400	0	53311	87006	45898	0	51337	63159	106090	0	9741000	18531000	0	0	0	0	0	0	2	2	1	0	1	1	1	0	5.93094	6.14367	5.86591		5.91455	6.00454	6.22978		4.72682	4.93955	4.66179		4.71043	4.80044	5.02567
1226	GNL1_HUMAN	P36915	2043200	3704000	2042400	0	159870	0	307000	2055100	65908	119480	65883	0	5157.1	0	9903.2	66295	0	23886000	10953000	0	0	0	0	0	1	2	2	0	1	0	1	2	6.31031	6.56867	6.31014		5.20377		5.48714	6.31283	4.81894	5.0773	4.81877		3.71241		3.99578
1227	ODO2_HUMAN	P36957	95428000	61188000	27306000	19087000	353810000	136880000	93392000	16128000	4149100	2660300	1187200	829880	15383000	5951400	4060500	701220	447670000	519250000	554290000	723290000	1092400000	584680000	287110000	543090000	9	7	11	10	20	11	8	6	7.97968	7.78667	7.43626	7.28074	8.54877	8.13634	7.97031	7.20758	6.61795	6.42493	6.07452	5.91902	7.18704	6.77462	6.60858
1228	GPX4_HUMAN	P36969	0	0	0	0	313520	1510800	9165500	0	0	0	0	0	26126	125900	763790	0	0	0	0	0	0	12546000	21185000	0	0	0	0	0	1	2	4	0					5.49627	6.17921	6.96216						4.41707	5.10003	5.88297
1229	SRP14_HUMAN	P37108	2620200	8097400	8774500	0	402510	29753000	42974000	340970	374310	1156800	1253500	0	57502	4250500	6139200	48711	109090000	76657000	71302000	0	69280000	101820000	72519000	0	3	3	4	0	2	6	5	1	6.41833	6.90835	6.94322		5.60478	7.47353	7.63321	5.53272	5.57323	6.06326	6.09812		4.75968	6.62844	6.78811
1230	NUP62_HUMAN	P37198	56707000	28868000	26661000	0	128700000	214560000	221980000	0	5670700	2886800	2666100	0	12870000	21456000	22198000	0	205580000	196950000	169570000	0	707340000	679510000	593640000	0	7	7	8	0	13	14	16	0	7.75364	7.46042	7.42588		8.10958	8.33155	8.34631		6.75364	6.46042	6.42588		7.10958	7.33155	7.34631
1231	HPCL1_HUMAN	P37235	0	0	0	0	417780	3797800	27124000	0	0	0	0	0	27852	253190	1808300	0	0	0	0	0	0	31309000	62022000	0	0	0	0	0	1	3	8	0					5.62095	6.57953	7.43335						4.44486	5.40345	6.25727
1232	HPCA_HUMAN	P84074	0	0	0	0	417780	3797800	27124000	0	0	0	0	0	27852	253190	1808300	0	0	0	0	0	0	31309000	62022000	0	0	0	0	0	1	3	8	0					5.62095	6.57953	7.43335						4.44486	5.40345	6.25727
1233	FDFT_HUMAN	P37268	480070	0	177160	0	27259000	28413000	19770000	0	21821	0	8052.9	0	1239000	1291500	898650	0	0	0	0	0	140100000	154340000	156290000	0	1	0	1	0	10	7	9	0	5.6813		5.24837		7.43551	7.45352	7.29601		4.33887		3.90595		6.09307	6.11109	5.95359
1234	TAGL2_HUMAN	P37802	748750	639990	3409700	2950600	5977900	37999000	72170000	3508300	57596	49230	262290	226970	459840	2923000	5551500	269870	0	0	58079000	0	78962000	114660000	222530000	91577000	2	1	2	4	3	7	8	4	5.87434	5.80617	6.53272	6.46991	6.77655	7.57977	7.85836	6.5451	4.76039	4.69223	5.41878	5.35597	5.66261	6.46583	6.74441
1235	TALDO_HUMAN	P37837	2945100	0	0	942060	2057500	657360	5765800	5792600	173240	0	0	55415	121030	38668	339170	340740	29813000	0	0	0	22687000	0	0	111310000	1	0	0	1	2	1	1	3	6.4691			5.97408	6.31334	5.8178	6.76086	6.76287	5.23865			4.74363	5.08289	4.58735	5.53042
1236	ETFB_HUMAN	P38117	0	0	0	0	4231300	3980600	12998000	2809900	0	0	0	0	302240	284330	928440	200710	0	0	0	0	24802000	22995000	37905000	78318000	0	0	0	0	3	4	5	3					6.62647	6.59995	7.11388	6.44869					5.48035	5.45382	5.96775
1237	RBMX_HUMAN	P38159	56817000	58515000	46747000	4303800	2112300	18312000	20213000	224150	2272700	2340600	1869900	172150	84492	732470	808520	8966	597050000	747810000	428960000	171750000	52914000	114420000	65837000	0	19	21	16	5	2	6	8	1	7.75448	7.76727	7.66975	6.63385	6.32476	7.26274	7.30563	5.35054	6.35654	6.36933	6.27182	5.23591	4.92682	5.86479	5.90769
1238	RMXL1_HUMAN	Q96E39	56817000	58515000	46747000	4303800	2112300	18312000	20213000	224150	2272700	2340600	1869900	172150	84492	732470	808520	8966	597050000	747810000	428960000	171750000	52914000	114420000	65837000	0	19	21	16	5	2	6	8	1	7.75448	7.76727	7.66975	6.63385	6.32476	7.26274	7.30563	5.35054	6.35654	6.36933	6.27182	5.23591	4.92682	5.86479	5.90769
1239	BRCA1_HUMAN	P38398	277210	2338300	2403100	0	0	0	0	0	3080.1	25981	26701	0	0	0	0	0	0	2597400	0	0	0	0	0	0	1	2	1	0	0	0	0	0	5.44281	6.3689	6.38077						3.48856	4.41466	4.42653
1240	VATA_HUMAN	P38606	257970000	180640000	287390000	5378200	714500000	1070600000	1384200000	11492000	7587400	5312800	8452800	158180	21015000	31488000	40712000	338010	1240000000	1200900000	1847000000	64195000	2354500000	3205900000	3497900000	115090000	32	28	47	2	55	63	57	3	8.41157	8.25681	8.45847	6.73064	8.854	9.02963	9.1412	7.0604	6.88009	6.72532	6.927	5.19915	7.32253	7.49815	7.60972
1241	GRP75_HUMAN	P38646	436900000	228960000	221200000	129710000	870450000	861610000	820100000	113270000	11497000	6025200	5821100	3413400	22906000	22674000	21582000	2980700	2070700000	1693600000	1280400000	1757500000	2774000000	2819000000	1870500000	1712900000	45	40	39	32	64	58	48	16	8.64038	8.35976	8.34479	8.11297	8.93974	8.93531	8.91387	8.05411	7.06058	6.77997	6.76501	6.53319	7.35995	7.35553	7.33409
1242	IF4A3_HUMAN	P38919	26960000	24202000	30784000	6815800	27063000	24605000	32941000	15300000	1172200	1052300	1338400	296340	1176700	1069800	1432200	665200	262040000	209410000	203470000	305140000	237630000	249720000	195560000	246690000	7	11	9	4	5	6	6	6	7.43072	7.38385	7.48833	6.83352	7.43238	7.39102	7.51774	7.18469	6.069	6.02214	6.12659	5.47179	6.07067	6.0293	6.156
1243	SMBP2_HUMAN	P38935	0	0	485240	222490	1308000	1376300	897810	0	0	0	8665	3973.1	23358	24577	16032	0	0	0	0	0	0	3722400	0	0	0	0	1	1	1	2	1	0			5.68596	5.34731	6.11661	6.13871	5.95318				3.93777	3.59913	4.36844	4.39053	4.20499
1244	RS19_HUMAN	P39019	290640000	266550000	676990000	11488000	171750000	245170000	223600000	44451000	29064000	26655000	67699000	1148800	17175000	24517000	22360000	4445100	2361900000	1757900000	2475700000	927700000	1668100000	1730900000	1863300000	3128800000	13	11	15	4	13	13	12	14	8.46336	8.42578	8.83058	7.06024	8.2349	8.38947	8.34947	7.64788	7.46336	7.42578	7.83058	6.06024	7.2349	7.38947	7.34947
1245	RL3_HUMAN	P39023	636030000	739540000	883640000	34536000	734550000	1198500000	850830000	620380000	33475000	38923000	46507000	1817700	38661000	63079000	44781000	32652000	8547400000	6971500000	7857600000	1538000000	6412800000	7495400000	3983500000	10240000000	36	49	38	11	32	36	31	37	8.80348	8.86896	8.94628	7.53827	8.86602	9.07864	8.92984	8.79266	7.52472	7.59021	7.66752	6.25952	7.58727	7.79988	7.65109
1246	OST48_HUMAN	P39656	0	87308	0	1156900	832050	822540	1436400	0	0	3796	0	50300	36176	35762	62454	0	0	0	0	32446000	11901000	8568100	3960700	0	0	1	0	2	2	3	2	0		4.94105		6.0633	5.92015	5.91516	6.15728			3.57933		4.70157	4.55842	4.55342	4.79556
1247	AN32A_HUMAN	P39687	6578700	1812200	22909000	0	10118000	14610000	67695000	0	730970	201350	2545500	0	1124200	1623300	7521600	0	76217000	91305000	70167000	0	133180000	112260000	116000000	0	3	2	5	0	3	2	4	0	6.81814	6.25821	7.36001		7.00509	7.16465	7.83056		5.8639	5.30395	6.40577		6.05084	6.2104	6.87631
1248	FEN1_HUMAN	P39748	724680	547350	1869900	599450	5097100	19882000	8487100	2178200	36234	27368	93495	29972	254850	994110	424360	108910	0	0	25250000	0	56054000	52756000	0	0	1	1	2	1	3	3	2	1	5.86015	5.73827	6.27182	5.77775	6.70732	7.29846	6.92876	6.3381	4.55912	4.43724	4.97079	4.47672	5.40628	5.99743	5.62773
1249	TXLNA_HUMAN	P40222	63048000	64998000	53425000	1819700	130520000	194640000	170560000	5142400	2424900	2499900	2054800	69989	5019900	7486100	6560100	197790	443020000	509060000	350620000	0	408600000	439710000	342300000	96712000	8	9	9	1	18	20	14	2	7.79967	7.8129	7.72774	6.26	8.11568	8.28923	8.23188	6.71117	6.38469	6.39792	6.31277	4.84503	6.7007	6.87426	6.81691
1250	TCPZ_HUMAN	P40227	1300700000	958770000	1165500000	199600000	1443000000	2130800000	2182000000	297420000	50026000	36876000	44826000	7676900	55500000	81954000	83923000	11439000	6268400000	6854800000	6216100000	4763100000	6915300000	6345600000	4662100000	4663300000	60	59	69	30	54	74	60	31	9.11418	8.98171	9.06651	8.30016	9.15927	9.32854	9.33885	8.47337	7.6992	7.56674	7.65153	6.88519	7.74429	7.91357	7.92388
1251	PSB10_HUMAN	P40306	7342200	0	11866000	661860	3636900	1598500	0	740540	734220	0	1186600	66186	363690	159850	0	74054	75808000	0	85759000	0	0	0	0	0	3	0	2	1	1	1	0	1	6.86583		7.0743	5.82077	6.56073	6.20371		5.86955	5.86583		6.0743	4.82077	5.56073	5.20371
1252	PBX1_HUMAN	P40424	0	356460	1321100	0	389400	3212400	7099300	0	0	25462	94362	0	27814	229450	507100	0	0	0	19972000	0	0	22594000	18069000	0	0	1	2	0	1	2	3	0		5.55201	6.12094		5.5904	6.50683	6.85122			4.40589	4.9748		4.44426	5.36069	5.70509
1253	PBX2_HUMAN	P40425	0	0	0	0	0	867740	760790	0	0	0	0	0	0	48208	42266	0	0	0	0	0	0	0	3266900	0	0	0	0	0	0	1	1	0						5.93839	5.88126							4.68312	4.62599
1254	RL13A_HUMAN	P40429	52924000	20594000	157970000	325800	54660000	106290000	268480000	74597000	5880400	2288200	17552000	36200	6073300	11810000	29831000	8288500	1254000000	603510000	1018000000	0	516330000	505930000	438580000	1222900000	6	4	6	1	7	13	12	13	7.72365	7.31374	8.19857	5.51295	7.73767	8.02649	8.42891	7.87272	6.76941	6.35949	7.24433	4.55871	6.78342	7.07225	7.47467
1255	ARL1_HUMAN	P40616	0	0	0	0	613910	1316800	1581500	0	0	0	0	0	68212	146320	175720	0	0	0	0	0	0	7749600	0	0	0	0	0	0	1	2	2	0					5.7881	6.11952	6.19907						4.83386	5.1653	5.24482
1256	ARL4A_HUMAN	P40617	0	0	0	0	0	0	1812300	0	0	0	0	0	0	0	226540	0	0	0	0	0	0	0	4911600	0	0	0	0	0	0	0	1	0							6.25823								5.35514
1257	MLH1_HUMAN	P40692	12566000	18775000	5702000	0	91883000	125640000	89360000	3739900	246380	368140	111800	0	1801600	2463500	1752200	73332	139130000	121910000	41442000	0	491960000	402970000	277590000	86635000	8	9	3	0	21	26	17	2	7.0992	7.27358	6.75603		7.96324	8.09913	7.95114	6.57286	5.39161	5.56601	5.04844		6.25566	6.39155	6.24358
1258	STAT3_HUMAN	P40763	63423000	77926000	57434000	0	1410700000	2115100000	2303500000	3692400	1626200	1998100	1472700	0	36172000	54234000	59064000	94676	526640000	503180000	355890000	0	4983500000	5799400000	5950600000	35441000	16	19	26	0	77	99	105	3	7.80225	7.89168	7.75917		9.14943	9.32533	9.36239	6.56731	6.21117	6.30062	6.16811		7.55837	7.73427	7.77132
1259	UBP8_HUMAN	P40818	4529100	2520500	11755000	0	1175400	3814600	10448000	0	82348	45827	213720	0	21371	69356	189960	0	9938500	25120000	34513000	0	11646000	11532000	17864000	0	5	5	9	0	3	5	9	0	6.65601	6.40149	7.07022		6.07019	6.58145	7.01903		4.91565	4.66112	5.32985		4.32982	4.84108	5.27866
1260	MDHC_HUMAN	P40925	155250	0	0	0	5525400	33486000	71418000	177640	10350	0	0	0	368360	2232400	4761200	11842	0	0	0	0	159470000	138770000	174510000	0	1	0	0	0	5	7	12	1	5.19103				6.74236	7.52486	7.85381	5.24954	4.01494				5.56627	6.34877	6.67772
1261	MDHM_HUMAN	P40926	0	1203700	1060400	0	2906900	1396200	0	0	0	57320	50494	0	138430	66485	0	0	0	0	0	0	0	8093500	0	0	0	1	1	0	1	1	0	0		6.08052	6.02547		6.46343	6.14495				4.75831	4.70324		5.14123	4.82272
1262	RFC5_HUMAN	P40937	28465000	53902000	30941000	297070	61815000	54207000	52308000	3453900	1186100	2245900	1289200	12378	2575600	2258600	2179500	143910	622690000	656790000	276540000	0	270940000	252490000	203230000	88891000	13	17	10	1	9	10	10	2	7.45431	7.7316	7.49053	5.47286	7.79109	7.73406	7.71857	6.53831	6.07412	6.35139	6.11032	4.09265	6.41088	6.35384	6.33836
1263	RFC3_HUMAN	P40938	62918000	83412000	72191000	1336300	95576000	160870000	94868000	5985000	2996100	3972000	3437700	63634	4551200	7660500	4517500	285000	1037600000	1142600000	761090000	52190000	662190000	423340000	441540000	127990000	14	20	14	2	14	15	12	4	7.79877	7.92123	7.85848	6.1259	7.98035	8.20648	7.97712	6.77706	6.47656	6.59901	6.53627	4.80369	6.65813	6.88426	6.6549
1264	ECHA_HUMAN	P40939	695230000	475050000	548570000	16905000	755330000	822590000	916030000	25616000	16957000	11587000	13380000	412330	18423000	20063000	22342000	624780	3190700000	2917900000	3281500000	257100000	2901700000	2573800000	2458100000	407300000	61	60	79	10	54	66	51	10	8.84213	8.67674	8.73923	7.22802	8.87814	8.91518	8.96191	7.40851	7.22935	7.06397	7.12646	5.61524	7.26536	7.3024	7.34912
1265	IF2G_HUMAN	P41091	305480000	215120000	316650000	25380000	285630000	336830000	308460000	180190000	14547000	10244000	15079000	1208600	13601000	16040000	14689000	8580700	1578400000	1494400000	2748700000	1315800000	1157000000	963450000	807410000	4346500000	27	25	33	10	29	31	25	20	8.48498	8.33268	8.50058	7.40449	8.4558	8.52741	8.4892	8.25573	7.16277	7.01047	7.17837	6.08228	7.13357	7.2052	7.16699
1266	IF2GL_HUMAN	Q2VIR3	305480000	215120000	316650000	25380000	285630000	336830000	308460000	180190000	14547000	10244000	15079000	1208600	13601000	16040000	14689000	8580700	1578400000	1494400000	2748700000	1315800000	1157000000	963450000	807410000	4346500000	27	25	33	10	29	31	25	20	8.48498	8.33268	8.50058	7.40449	8.4558	8.52741	8.4892	8.25573	7.16277	7.01047	7.17837	6.08228	7.13357	7.2052	7.16699
1267	ETV3_HUMAN	P41162	0	0	0	0	172110	2917300	9715600	0	0	0	0	0	6374.4	108050	359840	0	0	0	0	0	0	13558000	24984000	0	0	0	0	0	0	2	2	0					5.23581	6.46498	6.98747						3.80444	5.03362	5.55611
1268	ETV6_HUMAN	P41212	4858300	1325400	550350	0	0	0	0	0	220830	60247	25016	0	0	0	0	0	24099000	0	0	0	0	0	0	0	2	1	1	0	0	0	0	0	6.68648	6.12235	5.74064						5.34406	4.77994	4.39822
1269	EIF2D_HUMAN	P41214	10139000	9644200	7684200	0	3115600	3940600	2758700	0	316850	301380	240130	0	97364	123140	86210	0	47989000	62740000	42970000	0	0	0	0	0	4	5	4	0	1	1	1	0	7.006	6.98427	6.8856		6.49354	6.59556	6.4407		5.50085	5.47911	5.38045		4.9884	5.0904	4.93556
1270	UBA7_HUMAN	P41226	0	445500	0	0	0	3297100	763640	0	0	10360	0	0	0	76677	17759	0	0	0	0	0	0	8917600	0	0	0	0	0	0	0	1	2	0		5.64885				6.51813	5.88289			4.01536				4.88467	4.24942
1271	NAA10_HUMAN	P41227	104430000	80792000	142970000	0	11100000	37761000	96750000	0	6962200	5386100	9531500	0	740020	2517400	6450000	0	1268900000	1181200000	870500000	0	178500000	180520000	231070000	0	9	8	7	0	3	7	9	0	8.01883	7.90737	8.15524		7.04532	7.57704	7.98565		6.84275	6.73127	6.97916		5.86924	6.40095	6.80956
1272	KDM5C_HUMAN	P41229	1660800	834410	2057000	0	4954200	42801000	45355000	0	21023	10562	26038	0	62711	541780	574120	0	4148500	0	4527900	0	14312000	82807000	160660000	0	2	1	2	0	6	14	19	0	6.22032	5.92138	6.31323		6.69497	7.63145	7.65663		4.32269	4.02375	4.41561		4.79734	5.73382	5.759
1273	IPP2M_HUMAN	Q6NXS1	0	0	0	0	0	0	7178000	0	0	0	0	0	0	0	797550	0	0	0	0	0	0	0	19453000	0	0	0	0	0	0	0	1	0							6.856								5.90176
1274	IPP2_HUMAN	P41236	0	0	0	0	0	0	7178000	0	0	0	0	0	0	0	797550	0	0	0	0	0	0	0	19453000	0	0	0	0	0	0	0	1	0							6.856								5.90176
1275	CSK_HUMAN	P41240	0	0	151630	0	6454100	10652000	24921000	0	0	0	5415.5	0	230510	380420	890050	0	0	0	0	0	55875000	51269000	84970000	0	0	0	1	0	4	5	9	0			5.18079		6.80984	7.02743	7.39657				3.73364		5.36269	5.58026	5.94941
1276	GARS_HUMAN	P41250	110780000	89155000	148230000	0	207400000	251250000	305510000	4128000	2769400	2228900	3705600	0	5184900	6281300	7637700	103200	740700000	522580000	866490000	0	737160000	454780000	807290000	0	18	19	34	0	24	38	34	2	8.04446	7.95015	8.17094		8.31681	8.40011	8.48503	6.61574	6.44239	6.34809	6.56886		6.71474	6.79805	6.88296
1277	SYIC_HUMAN	P41252	482660000	410280000	472810000	4789300	641440000	786980000	604850000	95073000	8321700	7073800	8151900	82574	11059000	13569000	10428000	1639200	1693300000	1546500000	1974000000	36405000	1986700000	1837000000	1836000000	1117500000	79	89	69	4	73	67	69	24	8.68364	8.61308	8.67469	6.68027	8.80716	8.89596	8.78165	7.97806	6.92021	6.84965	6.91126	4.91684	7.04372	7.13255	7.0182
1278	KPCI_HUMAN	P41743	20141000	4024200	22899000	0	46721000	76699000	88294000	0	839220	167680	954120	0	1946700	3195800	3678900	0	121440000	146370000	189880000	0	161530000	128990000	128380000	0	7	6	7	0	10	14	16	0	7.30408	6.60468	7.35982		7.66951	7.88479	7.94593		5.92388	5.22448	5.9796		6.2893	6.50458	6.56572
1279	ACTY_HUMAN	P42025	3765300	841120	2008600	0	0	0	0	0	198170	44270	105720	0	0	0	0	0	27544000	23393000	22753000	0	0	0	0	0	4	3	4	0	0	0	0	0	6.5758	5.92486	6.30289						5.29704	4.64611	5.02416
1280	ECI1_HUMAN	P42126	360810	179010	673790	0	0	0	677580	0	24054	11934	44919	0	0	0	45172	0	0	0	4172800	0	0	0	0	0	1	1	2	0	0	0	1	0	5.55728	5.25288	5.82852				5.83096		4.38119	4.07679	4.65243				4.65487
1281	LAP2A_HUMAN	P42166	2658400	1578000	494110	3286400	0	451870	603780	0	73845	43832	13725	91290	0	12552	16772	0	0	0	0	52915000	0	0	0	0	2	1	1	4	0	1	0	0	6.42462	6.19811	5.69382	6.51672		5.65501	5.78088		4.86832	4.64179	4.13751	4.96042		4.09871	4.22458
1282	STAT1_HUMAN	P42224	769720000	755490000	296960000	60600000	13165000000	20035000000	16567000000	7831800	19736000	19371000	7614400	1553800	337570000	513730000	424800000	200820	4619400000	4030900000	1897900000	1014100000	47927000000	51418000000	39616000000	82981000	91	109	60	21	272	306	272	4	8.88633	8.87823	8.4727	7.78247	10.1194	10.3018	10.2192	6.89386	7.29526	7.28715	6.88164	6.1914	8.52836	8.71073	8.62818
1283	STAT6_HUMAN	P42226	0	0	0	0	8734600	12144000	19660000	0	0	0	0	0	311950	433710	702160	0	0	0	0	0	32097000	31534000	47283000	0	0	0	0	0	4	5	4	0					6.94124	7.08436	7.29358						5.49408	5.6372	5.84644
1284	SK2L2_HUMAN	P42285	92071000	112810000	108970000	19157000	52931000	40938000	67080000	33587000	1587400	1945000	1878800	330290	912600	705830	1156500	579080	461880000	545710000	538000000	248190000	198170000	123060000	188800000	341760000	29	35	32	8	19	17	19	10	7.96412	8.05235	8.03731	7.28233	7.72371	7.61213	7.82659	7.52617	6.20069	6.28892	6.27388	5.5189	5.96028	5.8487	6.06315
1285	PK3CA_HUMAN	P42336	0	0	0	0	3938900	3137300	3392900	0	0	0	0	0	62521	49798	53856	0	0	0	0	0	0	8485300	0	0	0	0	0	0	1	1	1	0					6.59537	6.49656	6.53057						4.79603	4.69721	4.73123
1286	PK3CB_HUMAN	P42338	0	0	1388000	0	22920000	54587000	49224000	0	0	0	25237	0	416730	992480	894970	0	0	0	0	0	56748000	147760000	139060000	0	0	0	1	0	7	11	8	0			6.14239		7.36021	7.73709	7.69218				4.40204		5.61985	5.99672	5.95181
1287	MTOR_HUMAN	P42345	288530000	734390000	644920000	4668100	384410000	377510000	455900000	4112000	2202500	5606100	4923000	35634	2934400	2881700	3480200	31389	639070000	803590000	687760000	18879000	555490000	533920000	631150000	32090000	60	91	98	3	80	85	75	3	8.46019	8.86593	8.80951	6.66914	8.58479	8.57693	8.65887	6.61405	6.34292	6.74866	6.69223	4.55186	6.46752	6.45965	6.5416
1288	PI4KA_HUMAN	P42356	0	2971000	0	0	38990000	63299000	55751000	0	0	25178	0	0	330420	536430	472460	0	0	17996000	0	0	125630000	151740000	122580000	0	0	4	1	0	15	18	23	0		6.4729			7.59095	7.8014	7.74625			4.40102			5.51907	5.72951	5.67437
1289	HUTH_HUMAN	P42357	3857600	0	0	0	0	0	0	0	113460	0	0	0	0	0	0	0	14431000	0	0	0	0	0	0	0	3	0	0	0	0	0	0	0	6.58632								5.05484
1290	EPS15_HUMAN	P42566	5450500	10650000	18728000	0	15754000	26523000	26014000	0	118490	231510	407140	0	342470	576590	565520	0	25132000	51408000	72026000	0	57528000	54155000	54749000	0	7	8	8	0	5	8	12	0	6.73644	7.02735	7.27249		7.19739	7.42362	7.41521		5.07368	5.36457	5.60974		5.53462	5.76087	5.75245
1291	CASP3_HUMAN	P42574	0	0	0	0	163240000	265520000	321420000	0	0	0	0	0	11660000	18966000	22959000	0	0	0	0	0	999750000	1176100000	1578900000	0	0	0	0	0	4	6	6	0					8.21283	8.4241	8.50707						7.0667	7.27798	7.36095
1292	CASP2_HUMAN	P42575	0	0	0	0	6005800	9685000	22925000	0	0	0	0	0	240230	387400	917000	0	0	0	0	0	0	81876000	62480000	0	0	0	0	0	1	2	9	0					6.77857	6.9861	7.36031						5.38063	5.58816	5.96237
1293	RS27_HUMAN	P42677	39204000	11360000	56719000	4407200	9308700	61986000	95472000	4416400	9800900	2840100	14180000	1101800	2327200	15496000	23868000	1104100	373010000	252240000	433580000	175890000	124650000	317250000	163310000	83937000	3	2	3	2	2	4	4	3	7.59333	7.05538	7.75373	6.64416	6.96889	7.79229	7.97988	6.64507	6.99127	6.45333	7.15168	6.0421	6.36683	7.19022	7.37782
1294	ABL2_HUMAN	P42684	0	0	0	0	1317400	7457800	47362000	0	0	0	0	0	25334	143420	910820	0	0	0	0	0	0	64842000	66587000	0	0	0	0	0	1	3	6	0					6.11972	6.87261	7.67543						4.4037	5.15661	5.95943
1295	HELZ_HUMAN	P42694	15332000	7268900	13610000	9785300	3948200	3365700	5640900	2069600	164860	78160	146340	105220	42454	36190	60655	22254	24301000	20597000	10559000	0	16495000	12863000	16537000	0	10	9	8	4	6	4	5	1	7.1856	6.86147	7.13386	6.99057	6.5964	6.52708	6.75135	6.31589	5.21712	4.89298	5.16536	5.0221	4.62792	4.55859	4.78287
1296	CNDD3_HUMAN	P42695	64297000	74627000	55566000	0	55816000	79112000	56049000	646870	945540	1097400	817150	0	820830	1163400	824250	9512.9	265530000	284680000	218650000	0	147240000	154920000	180150000	0	27	29	17	0	17	19	18	1	7.80819	7.8729	7.74481		7.74676	7.89824	7.74857	5.81082	5.97568	6.04036	5.9123		5.91425	6.06573	5.91606
1297	RBM34_HUMAN	P42696	0	0	0	0	1154500	0	0	682690	0	0	0	0	42760	0	0	25285	0	0	0	0	0	0	0	13343000	0	0	0	0	1	0	0	1					6.06239			5.83422					4.63104
1298	LPPRC_HUMAN	P42704	54680000	72708000	67075000	3294800	847750000	1081500000	708310000	0	607560	807860	745270	36609	9419400	12016000	7870200	0	309460000	383090000	247170000	36246000	2507900000	2339600000	2149200000	0	27	34	27	4	72	78	73	0	7.73783	7.86158	7.82656	6.51783	8.92827	9.03403	8.85022		5.78359	5.90734	5.87231	4.56359	6.97402	7.07976	6.89599
1299	THIM_HUMAN	P42765	0	2356800	7837900	0	0	0	0	0	0	112230	373230	0	0	0	0	0	0	30499000	0	0	0	0	0	0	0	3	4	0	0	0	1	0		6.37232	6.8942							5.05011	5.57198
1300	RL35_HUMAN	P42766	19775000	2903300	4056500	0	16589000	17167000	13824000	19497000	6591500	967770	1352200	0	5529800	5722300	4608000	6498900	141640000	42177000	55856000	0	185430000	120340000	85082000	420410000	9	3	4	0	3	6	4	6	7.29612	6.46289	6.60815		7.21982	7.23469	7.14063	7.28997	6.81898	5.98577	6.13104		6.74271	6.75757	6.66351
1301	CDN2A_HUMAN	P42771	0	0	255880	0	14554000	22464000	59448000	0	0	0	28431	0	1617100	2496000	6605400	0	0	0	0	0	138300000	126950000	146050000	0	0	0	1	0	4	2	6	0			5.40804		7.16298	7.35149	7.77414				4.45379		6.20874	6.39724	6.8199
1302	HD_HUMAN	P42858	37426000	102560000	137570000	0	118760000	236400000	299880000	0	256340	702500	942290	0	813400	1619100	2053900	0	108480000	161420000	161450000	0	236200000	270500000	331010000	0	15	34	30	0	44	60	71	0	7.57317	8.01098	8.13852		8.07467	8.37365	8.47695		5.40882	5.84665	5.97418		5.9103	6.20927	6.31258
1303	LIS1_HUMAN	P43034	8254300	20091000	23012000	668030	8864500	17570000	13113000	969500	358880	873540	1000500	29045	385410	763910	570150	42152	114240000	209150000	166770000	0	96448000	95326000	81768000	39859000	5	9	9	1	2	4	3	2	6.91668	7.303	7.36195	5.8248	6.94765	7.24477	7.1177	5.98655	5.55495	5.94128	6.00022	4.46307	5.58592	5.88304	5.75599
1304	PE2R3_HUMAN	P43115	0	720840	0	0	0	0	0	0	0	65531	0	0	0	0	0	0	0	4648000	0	0	0	0	0	0	0	0	0	0	0	0	0	0		5.85784								4.81645
1305	MATR3_HUMAN	P43243	73397000	66160000	37706000	32013000	17029000	53801000	57580000	0	1983700	1788100	1019100	865230	460240	1454100	1556200	0	369210000	338540000	233600000	326560000	103030000	237650000	191110000	0	19	20	16	13	6	10	11	1	7.86568	7.8206	7.57641	7.50533	7.23119	7.73079	7.76027		6.29748	6.25239	6.00822	5.93713	5.66298	6.16259	6.19207
1306	MSH2_HUMAN	P43246	23445000	28274000	38423000	1843000	68560000	104100000	165150000	1142300	520990	628300	853830	40955	1523600	2313300	3669900	25384	167690000	137470000	206370000	21500000	267400000	292950000	337200000	0	10	14	17	2	14	20	21	1	7.37005	7.45139	7.58459	6.26553	7.83607	8.01745	8.21788	6.05778	5.71683	5.79817	5.93137	4.61231	6.18287	6.36423	6.56465
1307	MAGA6_HUMAN	P43360	2073000	1988100	3950100	0	0	5827900	0	0	172750	165670	329180	0	0	485660	0	0	0	0	0	0	0	33784000	0	0	1	1	1	0	0	1	0	0	6.3166	6.29844	6.59661			6.76551			5.23742	5.21924	5.51743			5.68633
1308	MAGA2_HUMAN	P43356	2073000	1988100	3950100	0	0	5827900	0	0	172750	165670	329180	0	0	485660	0	0	0	0	0	0	0	33784000	0	0	1	1	1	0	0	1	0	0	6.3166	6.29844	6.59661			6.76551			5.23742	5.21924	5.51743			5.68633
1309	MAGAC_HUMAN	P43365	0	0	960830	0	3433200	5315400	4229400	0	0	0	68631	0	245230	379670	302100	0	0	0	0	0	0	30813000	0	0	0	0	1	0	1	2	1	0			5.98265		6.5357	6.72554	6.62628				4.83652		5.38957	5.57941	5.48015
1310	PTN9_HUMAN	P43378	0	0	0	0	1765700	3844600	9604400	0	0	0	0	0	53505	116500	291040	0	0	0	0	0	0	0	21747000	0	0	0	0	0	1	1	2	0					6.24692	6.58485	6.98247						4.72839	5.06633	5.46395
1311	RANG_HUMAN	P43487	718220	281820	6908900	0	15618000	24823000	48097000	974580	89777	35228	863610	0	1952200	3102900	6012100	121820	33409000	0	26197000	0	93115000	104480000	197260000	0	3	1	2	0	3	3	4	1	5.85626	5.44997	6.83941		7.19363	7.39485	7.68212	5.98882	4.95317	4.54689	5.93632		6.29052	6.49177	6.77903
1312	NAMPT_HUMAN	P43490	0	0	0	0	271900000	353690000	476980000	30706000	0	0	0	0	9376000	12196000	16448000	1058800	0	0	0	0	1023900000	1091000000	1363200000	899640000	0	0	0	0	33	43	34	12					8.43441	8.54862	8.6785	7.48722					6.97202	7.08622	7.21611
1313	PRS6B_HUMAN	P43686	305780000	332590000	400810000	70003000	431840000	774360000	636720000	95094000	12231000	13304000	16032000	2800100	17274000	30974000	25469000	3803800	2806600000	2529600000	3996900000	3381800000	3128700000	3645000000	2706800000	2824400000	39	47	37	12	38	42	37	17	8.48541	8.52191	8.60294	7.84512	8.63532	8.88894	8.80395	7.97815	7.08746	7.12398	7.20499	6.44717	7.23739	7.491	7.40601
1314	VDAC2_HUMAN	P45880	0	0	0	1084000	0	0	0	0	0	0	0	67751	0	0	0	0	0	0	0	33491000	0	0	0	0	0	0	0	4	0	0	0	0				6.03503								4.83092
1315	ACDSB_HUMAN	P45954	0	0	0	0	4390800	0	1196500	0	0	0	0	0	209080	0	56975	0	0	0	0	0	32397000	0	0	0	0	0	0	0	3	0	1	0					6.64254		6.07791						5.32031		4.75568
1316	UBP5_HUMAN	P45974	18566000	21292000	35432000	0	51405000	116500000	219460000	0	476040	545940	908520	0	1318100	2987200	5627100	0	146550000	145260000	191560000	0	183660000	307220000	455260000	0	11	13	23	0	13	20	26	0	7.26872	7.32822	7.5494		7.71101	8.06633	8.34136		5.67764	5.73714	5.95833		6.11995	6.47526	6.75028
1317	MK08_HUMAN	P45983	0	0	0	0	290290	264420	8468400	0	0	0	0	0	15278	13917	445710	0	0	0	0	0	0	0	36364000	0	0	0	0	0	1	1	3	0					5.46283	5.42229	6.9278						4.18407	4.14355	5.64905
1318	MK09_HUMAN	P45984	0	0	0	0	5188600	13847000	68789000	0	0	0	0	0	273090	728780	3620500	0	0	0	0	0	0	69543000	148300000	0	0	0	0	0	2	6	8	0					6.71505	7.14136	7.83752						5.43631	5.8626	6.55877
1319	MK10_HUMAN	P53779	0	0	0	0	5188600	13847000	68789000	0	0	0	0	0	273090	728780	3620500	0	0	0	0	0	0	69543000	148300000	0	0	0	0	0	2	6	8	0					6.71505	7.14136	7.83752						5.43631	5.8626	6.55877
1320	MP2K4_HUMAN	P45985	0	0	0	0	0	0	2646900	0	0	0	0	0	0	0	115080	0	0	0	0	0	0	0	11366000	0	0	0	0	0	0	0	1	0							6.42274								5.061
1321	KI67_HUMAN	P46013	0	5108300	0	0	0	0	1838500	0	0	28538	0	0	0	0	10271	0	0	5674400	0	0	0	0	0	0	0	3	0	0	0	0	1	0		6.70828					6.26446			4.45542					4.01161
1322	KPB2_HUMAN	P46019	50693000	52432000	100430000	0	54153000	77567000	73333000	0	921700	953300	1826000	0	984600	1410300	1333300	0	202010000	280460000	311150000	0	225190000	159210000	144240000	0	23	30	26	0	20	20	19	0	7.70495	7.7196	8.00186		7.73362	7.88968	7.8653		5.96459	5.97923	6.2615		5.99326	6.14931	6.12493
1323	RAGP1_HUMAN	P46060	117150000	132470000	92671000	19311000	66315000	84044000	66969000	5755200	4338900	4906200	3432300	715210	2456100	3112700	2480300	213160	727540000	590850000	368090000	345160000	233460000	232030000	192890000	69206000	27	34	32	8	14	18	15	3	8.06874	8.12212	7.96694	7.2858	7.82161	7.92451	7.82587	6.76006	6.63738	6.69075	6.53559	5.85443	6.39025	6.49314	6.3945
1324	RECQ1_HUMAN	P46063	14021000	11940000	13460000	642140	15849000	82840000	25444000	24441000	400590	341150	384560	18347	452820	2366900	726980	698310	113250000	111130000	111890000	0	58419000	157330000	98198000	290010000	4	4	4	1	9	9	8	7	7.14678	7.077	7.12905	5.80763	7.2	7.91824	7.40559	7.38812	5.6027	5.53295	5.58496	4.26357	5.65593	6.37418	5.86152
1325	NOP2_HUMAN	P46087	1124300	5557300	898890	237390	1318700	315290	134330	662590	35135	173670	28090	7418.6	41209	9852.8	4197.7	20706	14537000	20512000	0	0	0	0	0	0	3	7	1	1	2	1	1	1	6.05088	6.74486	5.95371	5.37546	6.12015	5.49871	5.12817	5.82124	4.54574	5.23972	4.44855	3.87032	4.61499	3.99356	3.62301
1326	ATRX_HUMAN	P46100	6026800	14304000	17367000	0	0	0	0	0	51511	122250	148440	0	0	0	0	0	12561000	14732000	18163000	0	0	0	0	0	4	5	8	0	0	0	0	0	6.78009	7.15546	7.23972						4.7119	5.08725	5.17155
1327	CRKL_HUMAN	P46109	0	0	0	0	76386000	128160000	417480000	0	0	0	0	0	4774100	8010000	26092000	0	0	0	0	0	549890000	797620000	1709300000	0	0	0	0	0	11	13	24	0					7.88301	8.10775	8.62064						6.67889	6.90363	7.41651
1328	BAG6_HUMAN	P46379	256240000	319370000	495890000	1995100	283320000	531660000	344990000	7603400	7765000	9678000	15027000	60458	8585500	16111000	10454000	230410	1159800000	1391700000	1711900000	9123000	1095900000	1249800000	510050000	59396000	57	71	55	3	38	48	43	5	8.40865	8.50429	8.69539	6.29996	8.45228	8.72563	8.53781	6.88101	6.89014	6.98579	7.17687	4.78145	6.93377	7.20712	7.01928
1329	NSF_HUMAN	P46459	0	0	0	0	1343700	6195100	1159100	867350	0	0	0	0	28589	131810	24662	18454	0	0	0	0	3645100	0	3813900	0	1	0	0	0	3	3	2	1					6.1283	6.79205	6.06412	5.93819					4.4562	5.11995	4.39203
1330	MP2K3_HUMAN	P46734	0	0	0	0	52129000	122600000	135230000	0	0	0	0	0	2172000	5108200	5634600	0	0	0	0	0	526740000	479500000	660720000	0	0	0	0	0	7	10	14	0					7.71708	8.08849	8.13107						6.33686	6.70827	6.75086
1331	BRCC3_HUMAN	P46736	720340	8653300	4174000	0	4233700	4608100	8157300	0	40019	480740	231890	0	235210	256000	453180	0	0	75545000	54725000	0	45167000	28524000	33750000	0	2	4	3	0	2	3	2	0	5.85754	6.93718	6.62055		6.62672	6.66352	6.91155		4.60227	5.68191	5.36528		5.37146	5.40824	5.65627
1332	RL27A_HUMAN	P46776	37375000	25111000	69144000	6715000	39443000	71632000	107310000	18557000	5339300	3587200	9877800	959290	5634700	10233000	15329000	2651000	460070000	266010000	429740000	209770000	412110000	445930000	230500000	414470000	5	6	5	5	4	5	5	9	7.57258	7.39986	7.83975	6.82705	7.59597	7.85511	8.03064	7.26851	6.72748	6.55476	6.99466	5.98195	6.75087	7.01	7.18551
1333	RL5_HUMAN	P46777	505570000	814410000	988020000	68547000	954160000	2131400000	1518900000	209400000	45961000	74037000	89820000	6231500	86742000	193760000	138090000	19036000	9248200000	8434700000	7292400000	2379900000	8009900000	10968000000	5033300000	4899000000	49	47	44	10	36	49	43	39	8.70378	8.91084	8.99477	7.83599	8.97962	9.32866	9.18153	8.32098	7.66239	7.86945	7.95337	6.79459	7.93823	8.28726	8.14016
1334	RL21_HUMAN	P46778	46981000	21710000	266700000	9939000	11107000	101830000	140400000	46659000	7830100	3618300	44450000	1656500	1851200	16971000	23400000	7776500	831140000	484950000	552370000	353900000	210160000	589900000	668280000	1329900000	7	7	7	4	2	6	4	11	7.67192	7.33666	8.42602	6.99734	7.0456	8.00788	8.14737	7.66894	6.89377	6.5585	7.64787	6.21919	6.26745	7.22971	7.36922
1335	RL28_HUMAN	P46779	170330000	51385000	208720000	7786100	86693000	335240000	282830000	48511000	21292000	6423100	26090000	973260	10837000	41905000	35354000	6063900	1075200000	1216000000	1384900000	0	1285500000	1671500000	886870000	1202800000	12	11	13	2	7	11	10	10	8.23129	7.71084	8.31956	6.89132	7.93798	8.52536	8.45153	7.68584	7.32822	6.80774	7.41647	5.98823	7.03491	7.62227	7.54844
1336	RS9_HUMAN	P46781	70929000	91466000	868710000	830160	380420000	807090000	900140000	52718000	6448100	8315100	78974000	75469	34584000	73372000	81831000	4792600	2949400000	2005000000	3825100000	37238000	2812200000	3516300000	2152700000	1921900000	13	9	12	2	12	17	15	10	7.85082	7.96126	8.93887	5.91916	8.58026	8.90692	8.95431	7.72196	6.80943	6.91987	7.89748	4.87777	7.53888	7.86553	7.91292
1337	RS5_HUMAN	P46782	109030000	81807000	301680000	602590	125480000	357160000	408990000	72125000	10903000	8180700	30168000	60259	12548000	35716000	40899000	7212500	1617100000	1485000000	1865600000	0	846670000	1546600000	775020000	2162200000	8	5	10	1	8	10	7	8	8.03755	7.91279	8.47955	5.78002	8.09857	8.55286	8.61171	7.85809	7.03755	6.91279	7.47955	4.78002	7.09857	7.55286	7.61171
1338	RS10_HUMAN	P46783	265320000	184710000	602150000	32865000	103740000	189890000	305520000	13347000	33165000	23089000	75269000	4108100	12968000	23736000	38189000	1668400	2915900000	2022200000	2957000000	1335500000	927610000	918630000	1053700000	1591200000	9	10	13	7	8	11	10	4	8.42377	8.26649	8.7797	7.51673	8.01595	8.2785	8.48504	7.12538	7.52068	7.36341	7.87662	6.61364	7.11287	7.37541	7.58194
1339	RS10L_HUMAN	Q9NQ39	265320000	184710000	602150000	32865000	103740000	189890000	305520000	13347000	33165000	23089000	75269000	4108100	12968000	23736000	38189000	1668400	2915900000	2022200000	2957000000	1335500000	927610000	918630000	1053700000	1591200000	9	10	13	7	8	11	10	4	8.42377	8.26649	8.7797	7.51673	8.01595	8.2785	8.48504	7.12538	7.52068	7.36341	7.87662	6.61364	7.11287	7.37541	7.58194
1340	NEDD4_HUMAN	P46934	47280000	0	0	0	2584300000	11908000	35782000	0	788000	0	0	0	43072000	198470	596370	0	0	0	0	0	0	53413000	67412000	0	1	0	0	0	5	8	12	0	7.67468				9.41234	7.07584	7.55366		5.89653				7.6342	5.29769	5.77552
1341	IQGA1_HUMAN	P46940	35632000	29031000	63124000	0	142480000	207090000	211400000	14858000	429300	349770	760530	0	1716700	2495000	2547000	179010	245200000	192690000	266380000	0	387580000	448580000	446800000	160310000	23	26	31	0	43	59	58	5	7.55184	7.46286	7.80019		8.15375	8.31616	8.3251	7.17196	5.63276	5.54378	5.88112		6.23469	6.39707	6.40603
1342	STT3A_HUMAN	P46977	0	0	0	0	0	0	0	0	0	0	0	0	0	0	0	0	0	0	0	0	0	0	0	0	0	0	0	0	0	0	1	0
1343	CAZA2_HUMAN	P47755	17670000	18776000	32616000	0	9929200	105980000	104970000	0	1359200	1444300	2508900	0	763780	8152400	8074600	0	380840000	304110000	384930000	0	248130000	290100000	269030000	0	4	7	7	0	8	10	9	0	7.24724	7.2736	7.51343		6.99691	8.02522	8.02107		6.13328	6.15966	6.39948		5.88297	6.91129	6.90712
1344	CAPZB_HUMAN	P47756	42638000	24735000	92308000	3343200	92431000	233970000	569240000	3363900	2508100	1455000	5429900	196660	5437100	13763000	33485000	197880	484150000	494970000	626870000	122950000	821030000	1200100000	1456900000	92923000	10	8	10	2	10	16	20	3	7.6298	7.39331	7.96524	6.52416	7.96582	8.36916	8.7553	6.52684	6.39934	6.16286	6.73479	5.29372	6.73537	7.13871	7.52485
1345	AL1A3_HUMAN	P47895	3269500000	3226600000	4100000000	2673100	97805000	107730000	147790000	0	125750000	124100000	157690000	102810	3761700	4143600	5684400	0	15149000000	20034000000	23325000000	26700000	550800000	300770000	307010000	0	102	120	128	2	19	14	13	0	9.51448	9.50875	9.61278	6.42702	7.99036	8.03234	8.16965		8.09951	8.09377	8.1978	5.01204	6.57538	6.61738	6.75468
1346	SYQ_HUMAN	P47897	741290000	765250000	617620000	242340000	706710000	864460000	728680000	625130000	16473000	17006000	13725000	5385300	15705000	19210000	16193000	13892000	3457600000	3430500000	3749200000	3626600000	2500500000	2520500000	2128300000	5473600000	67	81	72	35	56	60	41	65	8.86999	8.8838	8.79072	8.38443	8.84924	8.93674	8.86254	8.79597	7.21677	7.2306	7.13751	6.73121	7.19604	7.28353	7.20933
1347	RL29_HUMAN	P47914	67522000	184610000	41047000	16879000	172880000	315730000	273200000	81700000	16880000	46153000	10262000	4219900	43221000	78932000	68300000	20425000	420390000	3160200000	174420000	0	1014500000	1450200000	855000000	1551200000	6	8	5	2	11	9	9	15	7.82945	8.26626	7.61328	7.22735	8.23774	8.49932	8.43648	7.91222	7.22737	7.6642	7.01123	6.6253	7.63569	7.89725	7.83442
1348	ID4_HUMAN	P47928	0	0	0	0	0	382840	1423900	0	0	0	0	0	0	47855	177990	0	0	0	0	0	0	0	3859000	0	0	0	0	0	0	1	1	0						5.58302	6.15348							4.67993	5.2504
1349	LEG7_HUMAN	P47929	4535500	0	186630	0	2839300	0	0	7933400	453550	0	18663	0	283930	0	0	793340	16968000	0	0	0	0	0	0	0	2	0	1	0	1	0	0	2	6.65663		5.27098		6.45321			6.89946	5.65663		4.27098		5.45321
1350	TISD_HUMAN	P47974	10221000	18434000	9293100	8070000	0	3418200	3669200	0	601260	1084300	546650	474710	0	201070	215830	0	0	192940000	118250000	0	0	0	0	0	1	3	2	1	0	1	1	0	7.00949	7.26562	6.96816	6.90687		6.5338	6.56457		5.77906	6.03515	5.73771	5.67643		5.30335	5.33411
1351	PPCE_HUMAN	P48147	314800	180270	379850	0	0	930550	14841000	0	6697.9	3835.5	8081.8	0	0	19799	315760	0	0	0	0	0	0	0	33603000	0	0	0	0	0	0	0	3	0	5.49803	5.25592	5.57961			5.96874	7.17146		3.82594	3.58382	3.90751			4.29664	5.49936
1352	IREB2_HUMAN	P48200	5073200	3141000	4314400	0	64014000	82643000	117000000	0	117980	73046	100330	0	1488700	1921900	2720900	0	91477000	123080000	122120000	0	74237000	113950000	442760000	0	5	4	5	0	5	5	10	0	6.70528	6.49707	6.63492		7.80627	7.91721	8.06819		5.07181	4.8636	5.00143		6.17281	6.28373	6.43471
1353	PI42A_HUMAN	P48426	0	0	0	0	2170600	4075600	5240900	0	0	0	0	0	120590	226420	291160	0	0	0	0	0	15140000	23387000	23619000	0	0	0	0	0	2	2	2	0					6.33658	6.61019	6.71941						5.08131	5.35491	5.46413
1354	SOX9_HUMAN	P48436	0	0	0	0	0	3821800	17296000	0	0	0	0	0	0	293980	1330400	0	0	0	0	0	0	0	46660000	0	0	0	0	0	0	0	2	0						6.58227	7.23795							5.46832	6.12398
1355	COPD_HUMAN	P48444	198370000	128870000	78194000	9243300	78412000	118860000	153500000	3689200	7346900	4773100	2896100	342340	2904200	4402400	5685000	136640	971370000	749520000	492600000	288580000	345130000	418710000	294940000	66996000	25	20	18	6	15	13	14	2	8.29748	8.11015	7.89317	6.96583	7.89438	8.07504	8.18611	6.56693	6.8661	6.6788	6.46181	5.53446	6.46303	6.64369	6.75473
1356	ERG7_HUMAN	P48449	0	0	0	0	1937100	0	3116500	163090	0	0	0	0	52353	0	84230	4407.8	0	0	0	0	6969400	0	0	0	0	0	0	0	2	0	2	1					6.28715		6.49367	5.21243					4.71894		4.92547
1357	PP2BC_HUMAN	P48454	0	0	0	0	3089000	0	0	0	0	0	0	0	128710	0	0	0	0	0	0	0	15758000	0	0	0	0	0	0	0	0	0	0	0					6.48982								5.10961
1358	GSH1_HUMAN	P48506	2750400	2438500	2477800	0	45835000	100690000	209540000	0	85949	76204	77433	0	1432400	3146600	6548200	0	22585000	0	0	0	238470000	152490000	561630000	0	1	1	1	0	11	16	20	0	6.4394	6.38712	6.39407		7.6612	8.00299	8.32127		4.93424	4.88198	4.88893		6.15606	6.49784	6.81612
1359	GSH0_HUMAN	P48507	0	0	323420	0	32821000	259910000	926350000	0	0	0	32342	0	3282100	25991000	92635000	0	0	0	0	0	757540000	1116400000	2415200000	0	0	0	1	0	8	14	13	0			5.50977		7.51615	8.41482	8.96678				4.50977		6.51615	7.41482	7.96678
1360	KCNJ3_HUMAN	P48549	0	0	0	0	0	136320	0	0	0	0	0	0	0	7174.6	0	0	0	0	0	0	0	449390	0	0	0	0	0	0	0	0	0	0						5.13456								3.8558
1361	TPC10_HUMAN	P48553	5304600	3165300	2254500	0	442440	3107700	7489900	0	93064	55532	39553	0	7762	54520	131400	0	0	15975000	0	0	0	13088000	12845000	0	2	3	2	0	2	3	3	0	6.72465	6.50041	6.35305		5.64585	6.49244	6.87448		4.96878	4.74454	4.59718		3.88997	4.73656	5.1186
1362	PSMD8_HUMAN	P48556	678160	2325200	3261200	1597400	76520000	30380000	152400000	5224600	33908	116260	163060	79868	3826000	1519000	7619800	261230	0	198390000	205610000	175460000	183600000	156630000	172270000	352730000	2	3	4	2	4	5	6	5	5.83133	6.36646	6.51338	6.20341	7.88377	7.48259	8.18298	6.71805	4.5303	5.06543	5.21235	4.90237	6.58274	6.18156	6.88194
1363	PRC2A_HUMAN	P48634	49823000	78691000	114350000	2210500	17412000	21321000	12134000	8394900	470030	742360	1078700	20854	164270	201140	114470	79198	112180000	70919000	124160000	0	57444000	61911000	42150000	90777000	16	27	21	1	7	7	7	6	7.69743	7.89593	8.05824	6.34449	7.24085	7.32881	7.084	6.92402	5.67213	5.87061	6.0329	4.31919	5.21556	5.3035	5.05869
1364	TCPE_HUMAN	P48643	964310000	857920000	1095400000	118930000	1365100000	1434000000	1660700000	168030000	29221000	25998000	33194000	3603800	41365000	43455000	50324000	5092000	5294800000	6527800000	6665000000	2095900000	4831900000	4520600000	4241000000	2434600000	68	59	69	21	60	65	65	16	8.98422	8.93345	9.03957	8.07529	9.13516	9.15655	9.22029	8.22539	7.4657	7.41494	7.52106	6.55676	7.61663	7.63804	7.70178
1365	NEST_HUMAN	P48681	26889000	76118000	28818000	5069600	7457100	14062000	24480000	604370	302120	855260	323790	56962	83788	158000	275050	6790.7	67468000	68313000	38042000	39339000	20638000	30184000	41380000	0	13	23	10	3	6	5	8	1	7.42957	7.88149	7.45966	6.70497	6.87257	7.14805	7.38881	5.7813	5.48018	5.9321	5.51026	4.75559	4.92318	5.19866	5.43941
1366	KC1A_HUMAN	P48729	87386000	79139000	114680000	1517600	56468000	102830000	95672000	4293800	4599300	4165200	6035900	79873	2972000	5412000	5035300	225990	1097800000	1070000000	1027500000	50582000	294970000	439800000	567240000	73945000	16	18	18	2	13	14	11	3	7.94144	7.89839	8.05949	6.18116	7.7518	8.01212	7.98078	6.63284	6.66269	6.61964	6.78074	4.9024	6.47305	6.73336	6.70203
1367	KC1D_HUMAN	P48730	31938000	25538000	67960000	0	20901000	31000000	16742000	371170	1388600	1110300	2954800	0	908750	1347800	727910	16138	437160000	353520000	406080000	0	184820000	165240000	162850000	0	11	11	14	0	5	8	6	1	7.50431	7.40719	7.83225		7.32017	7.49136	7.22381	5.56957	6.14258	6.04544	6.47053		5.95844	6.12963	5.86208
1368	IDHP_HUMAN	P48735	0	0	0	0	50370000	18763000	17632000	0	0	0	0	0	2190000	815800	766600	0	0	0	0	0	82018000	122070000	97312000	0	0	0	0	0	3	6	5	0					7.70217	7.2733	7.2463						6.34044	5.91158	5.88457
1369	PK3CG_HUMAN	P48736	0	0	0	0	6385600	3496500	26588000	0	0	0	0	0	92545	50674	385330	0	0	0	0	0	0	0	63077000	0	0	0	0	0	2	1	5	0					6.8052	6.54363	7.42469						4.96635	4.70479	5.58583
1370	CD97_HUMAN	P48960	0	0	0	0	3509500	13058000	11331000	0	0	0	0	0	116980	435260	377690	0	0	0	0	0	34958000	60698000	0	0	0	0	0	0	2	2	1	0					6.54525	7.11588	7.05427						5.06811	5.63875	5.57714
1371	DPOD2_HUMAN	P49005	1462000	2714000	24346000	246750	10588000	14912000	96486000	876590	66453	123360	1106600	11216	481270	677810	4385700	39845	42073000	29808000	274870000	0	66953000	94603000	282160000	0	3	3	8	1	9	11	16	1	6.16495	6.43361	7.38643	5.39226	7.02481	7.17354	7.98446	5.9428	4.82251	5.09117	6.04399	4.04984	5.68239	5.83111	6.64204
1372	MRP_HUMAN	P49006	951910	294510	0	0	8551100	17864000	23499000	1098500	158650	49085	0	0	1425200	2977300	3916500	183090	0	0	0	0	63484000	106320000	97746000	0	1	1	0	0	2	2	2	1	5.9786	5.4691			6.93202	7.25198	7.37105	6.0408	5.20044	4.69095			6.15388	6.47382	6.5929
1373	PAXI_HUMAN	P49023	0	0	0	0	3876200	23691000	42430000	0	0	0	0	0	133660	816930	1463100	0	0	0	0	0	45187000	82540000	111660000	0	0	0	0	0	2	5	7	0					6.58841	7.37458	7.62767						5.126	5.91218	6.16527
1374	MAPK2_HUMAN	P49137	0	0	0	0	1499700	11118000	32587000	0	0	0	0	0	71416	529450	1551800	0	0	0	0	0	0	65786000	138600000	0	0	0	0	0	1	3	7	0					6.176	7.04603	7.51304						4.8538	5.72382	6.19084
1375	AL9A1_HUMAN	P49189	12467000	5675200	40752000	0	6107500	7423200	18935000	0	498660	227010	1630100	0	244300	296930	757390	0	72804000	60880000	309080000	0	26880000	30853000	71805000	0	6	5	14	0	3	3	4	0	7.09576	6.75398	7.61015		6.78586	6.87059	7.27727		5.6978	5.35604	6.21221		5.38792	5.47265	5.87932
1376	RL34_HUMAN	P49207	7465300	7556900	30593000	2516700	57836000	95376000	153610000	13701000	1244200	1259500	5098900	419440	9639300	15896000	25602000	2283500	65186000	155910000	338210000	0	342620000	582370000	430430000	197730000	3	3	5	2	5	4	2	8	6.87305	6.87834	7.48562	6.40083	7.7622	7.97944	8.18642	7.13675	6.09489	6.1002	6.70748	5.62267	6.98405	7.20129	7.40827
1377	RPIA_HUMAN	P49247	226660	0	232960	0	40042000	100700000	203220000	0	11929	0	12261	0	2107500	5300200	10696000	0	0	0	0	0	444280000	502470000	521070000	0	1	0	1	0	8	12	12	0	5.35537		5.36728		7.60252	8.00303	8.30797		4.0766		4.08853		6.32377	6.72429	7.02922
1378	LMAN1_HUMAN	P49257	0	0	0	527590	6472200	533860	12825000	2932200	0	0	0	26379	323610	26693	641230	146610	0	0	0	0	33018000	0	0	0	0	0	0	1	2	1	2	2				5.7223	6.81105	5.72743	7.10806	6.46719				4.42126	5.51002	4.4264	5.80701
1379	NASP_HUMAN	P49321	24674000	19039000	25410000	1113900	61848000	154450000	121560000	2042400	573810	442780	590940	25905	1438300	3592000	2826900	47497	123820000	127360000	132260000	0	258270000	411630000	350680000	52259000	6	7	9	0	9	14	15	2	7.39224	7.27964	7.405	6.04685	7.79133	8.18879	8.08479	6.31014	5.75877	5.64619	5.77154	4.41338	6.15785	6.55534	6.45131
1380	FAS_HUMAN	P49327	6248600000	13583000000	18413000000	406200000	56665000000	73143000000	82378000000	200490000	49988000	108660000	147300000	3249600	453320000	585150000	659020000	1603900	13754000000	16084000000	19421000000	2298600000	81357000000	98246000000	118590000000	2173400000	278	373	381	47	553	613	638	36	9.79578	10.133	10.2651	8.60874	10.7533	10.8642	10.9158	8.30209	7.69887	8.03607	8.1682	6.51183	8.6564	8.76727	8.8189
1381	CDK8_HUMAN	P49336	8560300	0	0	0	0	2745600	0	0	407630	0	0	0	0	130740	0	0	42462000	0	0	0	0	0	0	0	2	1	1	0	0	1	1	0	6.93249					6.43864			5.61027					5.11641
1382	FNTA_HUMAN	P49354	14658000	14819000	87866000	0	14719000	19571000	17670000	0	916150	926160	5491600	0	919910	1223200	1104300	0	171580000	218880000	640060000	0	90491000	153510000	108110000	0	7	12	17	0	3	3	4	0	7.16607	7.17082	7.94382		7.16788	7.29161	7.24724		5.96197	5.96669	6.7397		5.96375	6.0875	6.04309
1383	FNTB_HUMAN	P49356	1022300	2166800	3204300	0	0	2360600	0	0	73024	154770	228880	0	0	168610	0	0	0	28075000	27965000	0	0	13647000	0	0	2	2	2	0	0	2	0	0	6.00958	6.33582	6.50573			6.37302			4.86347	5.18969	5.35961			5.22688
1384	DHYS_HUMAN	P49366	8044200	8433700	18363000	584350	34947000	67705000	82048000	0	365640	383350	834660	26561	1588500	3077500	3729500	0	125830000	130890000	178590000	0	285590000	392450000	252400000	0	4	7	8	1	9	13	14	0	6.90548	6.92602	7.26394	5.76667	7.54341	7.83062	7.91407		5.56305	5.5836	5.92151	4.42424	6.20099	6.4882	6.57165
1385	TCPG_HUMAN	P49368	2096700000	1645000000	1774800000	120040000	1722600000	2719800000	3505300000	382320000	67637000	53065000	57251000	3872400	55566000	87735000	113070000	12333000	9227800000	10311000000	9378800000	4479100000	9030300000	8314800000	6918900000	6188700000	81	72	83	31	77	89	58	44	9.32154	9.21617	9.24915	8.07933	9.23618	9.43454	9.54473	8.58243	7.83018	7.72481	7.75778	6.58798	7.74481	7.94317	8.05335
1386	RM19_HUMAN	P49406	0	0	7435200	0	0	0	0	0	0	0	413070	0	0	0	0	0	0	0	46046000	0	0	0	0	0	0	0	1	0	0	0	0	0			6.87129								5.61602
1387	ARRB1_HUMAN	P49407	0	0	0	0	0	3685400	308730	0	0	0	0	0	0	175490	14701	0	0	0	0	0	0	12149000	0	0	0	0	0	0	0	1	1	0						6.56648	5.48958							5.24425	4.16735
1388	EFTU_HUMAN	P49411	12428000	13610000	30247000	2789600	99817000	245910000	196640000	6312100	414260	453670	1008200	92987	3327200	8197100	6554600	210400	223790000	271460000	289280000	191750000	749790000	1095200000	755570000	235140000	10	13	12	5	16	26	18	4	7.0944	7.13386	7.48068	6.44554	7.9992	8.39078	8.29367	6.80017	5.61727	5.65674	6.00355	4.96842	6.52208	6.91366	6.81655
1389	AL7A1_HUMAN	P49419	4767100	3461000	8875600	279060	15267000	30062000	40451000	383020	190680	138440	355020	11163	610680	1202500	1618000	15321	47238000	32955000	49383000	0	62740000	68829000	101010000	0	4	4	5	1	4	7	6	1	6.67825	6.5392	6.9482	5.4457	7.18375	7.47802	7.60693	5.58322	5.28031	5.14126	5.55025	4.04778	5.78581	6.08009	6.20898
1390	UB2R1_HUMAN	P49427	0	0	0	0	0	528080	4529500	0	0	0	0	0	0	58676	503270	0	0	0	0	0	0	0	12275000	0	0	0	0	0	0	0	2	0						5.7227	6.65605							4.76846	5.7018
1391	CENPF_HUMAN	P49454	160680000	325230000	234550000	623210	0	11258000	2036300	0	815640	1650900	1190600	3163.5	0	57147	10337	0	339620000	318920000	261740000	0	0	0	0	0	56	71	49	1	0	1	1	0	8.20596	8.51219	8.37024	5.79463		7.05146	6.30884		5.9115	6.21772	6.07577	3.50017		4.75699	4.01439
1392	SRP09_HUMAN	P49458	150180	0	453350	0	356840	1516300	8456300	0	21454	0	64765	0	50978	216610	1208000	0	0	0	0	0	0	0	22917000	0	1	0	1	0	1	1	2	0	5.17661		5.65643		5.55247	6.18079	6.92718		4.33151		4.81134		4.70738	5.33568	6.08207
1393	PCY1A_HUMAN	P49585	22348000	26436000	29940000	378510	133550000	169340000	181410000	3553700	1015800	1201700	1360900	17205	6070500	7697300	8245900	161530	286040000	364570000	304030000	0	975510000	877410000	754830000	77470000	8	9	10	1	18	25	23	3	7.34924	7.4222	7.47625	5.57808	8.12564	8.22876	8.25866	6.55068	6.00681	6.0798	6.13383	4.23565	6.78322	6.88634	6.91624
1394	SYAC_HUMAN	P49588	11068000	11846000	20927000	1079700	12862000	29136000	65319000	3732600	217020	232280	410330	21170	252190	571290	1280800	73188	62322000	73724000	97326000	0	54801000	83870000	125490000	54710000	8	8	11	1	5	11	15	2	7.04407	7.07357	7.32071	6.0333	7.10931	7.46443	7.81504	6.57201	5.3365	5.36601	5.61313	4.32572	5.40173	5.75686	6.10748
1395	SYCC_HUMAN	P49589	43311000	49797000	42161000	5114200	389300000	632290000	572020000	23258000	1056400	1214600	1028300	124740	9495200	15422000	13952000	567280	283060000	297900000	351590000	0	1413900000	1485300000	1442600000	201770000	16	15	19	2	33	47	39	7	7.6366	7.6972	7.62491	6.70878	8.59028	8.80092	8.75741	7.36657	6.02383	6.08443	6.01212	5.09601	6.9775	7.18814	7.14464
1396	SYSC_HUMAN	P49591	0	1533300	0	0	6012900	4530700	0	0	0	56788	0	0	222700	167800	0	0	0	0	0	0	30674000	0	0	0	0	0	0	0	3	1	0	0		6.18563			6.77908	6.65617				4.75426			5.34772	5.22479
1397	PRI1_HUMAN	P49642	12654000	16907000	50131000	0	82892000	46632000	54406000	0	468650	626200	1856700	0	3070100	1727100	2015000	0	223350000	204320000	403000000	0	471160000	320880000	274600000	0	5	8	13	0	11	12	8	0	7.10223	7.22807	7.70011		7.91851	7.66868	7.73565		5.67085	5.79671	6.26874		6.48715	6.23732	6.30428
1398	PRI2_HUMAN	P49643	9231400	15237000	20855000	0	32381000	34939000	16842000	0	329690	544160	744830	0	1156500	1247800	601510	0	92331000	74658000	114320000	0	133060000	88351000	75589000	0	7	6	9	0	11	10	8	0	6.96527	7.1829	7.31921		7.51029	7.54331	7.22639		5.51811	5.73573	5.87206		6.06315	6.09614	5.77924
1399	KC1E_HUMAN	P49674	1307600	819470	2136700	0	526570	757370	718980	0	59438	37249	97123	0	23935	34426	32681	0	0	0	0	0	0	0	3087400	0	1	1	1	0	1	1	1	0	6.11647	5.91353	6.32974		5.72146	5.87931	5.85672		4.77406	4.57111	4.98732		4.37903	4.53689	4.5143
1400	PSB3_HUMAN	P49720	13637000	40939000	87310000	8443600	23079000	41688000	75449000	5158200	1515300	4548800	9701100	938180	2564400	4632000	8383300	573140	249940000	417210000	319390000	375940000	291450000	168180000	141790000	356470000	4	5	7	3	4	7	9	5	7.13472	7.61214	7.94106	6.92653	7.36322	7.62001	7.87765	6.7125	6.1805	6.6579	6.98682	5.97229	6.40899	6.66577	6.92342
1401	PSB2_HUMAN	P49721	24738000	14779000	90116000	6211500	26350000	77184000	127910000	3750300	2473800	1477900	9011600	621150	2635000	7718400	12791000	375030	234950000	194810000	321940000	208600000	367260000	323160000	272120000	290510000	7	8	12	4	7	11	12	4	7.39336	7.16965	7.9548	6.7932	7.42078	7.88753	8.1069	6.57407	6.39336	6.16965	6.9548	5.7932	6.42078	6.88753	7.1069
1402	MCM2_HUMAN	P49736	56732000	61981000	53492000	10671000	37020000	40496000	47522000	22263000	1289400	1408700	1215700	242520	841370	920370	1080100	505970	313630000	296000000	230670000	187000000	108040000	86526000	94181000	243570000	20	24	35	7	17	14	11	7	7.75383	7.79226	7.72829	7.02821	7.56844	7.60741	7.67689	7.34758	6.11039	6.14882	6.08483	5.38475	5.92499	5.96396	6.03346
1403	ACADV_HUMAN	P49748	32915000	19557000	33188000	5919100	735600000	1071500000	1319500000	34562000	802800	477010	809460	144370	17941000	26134000	32184000	842980	204190000	188090000	238290000	166570000	3514100000	3555700000	2944600000	515260000	10	12	14	5	51	60	57	14	7.51739	7.2913	7.52098	6.77226	8.86664	9.02999	9.12041	7.5386	5.90461	5.67853	5.9082	5.15948	7.25385	7.41721	7.50764
1404	VPS41_HUMAN	P49754	0	0	0	0	495300	9241800	3783900	0	0	0	0	0	10108	188610	77223	0	0	0	0	0	12132000	11306000	12316000	0	0	0	0	0	2	6	3	0					5.69487	6.96576	6.57794						4.00467	5.27556	4.88775
1405	TMEDA_HUMAN	P49755	0	0	0	0	1187900	8304000	9252300	0	0	0	0	0	98994	692000	771030	0	0	0	0	0	0	40059000	33884000	0	0	0	0	0	1	3	3	0					6.07478	6.91929	6.96625						4.99561	5.84011	5.88707
1406	RBM25_HUMAN	P49756	25702000	32543000	11903000	1265100	21593000	18507000	0	785620	778850	986150	360690	38336	654320	560800	0	23807	121950000	139680000	52290000	0	82400000	62303000	0	0	12	16	8	1	5	5	0	1	7.40997	7.51246	7.07566	6.10212	7.33431	7.26734		5.89521	5.89145	5.99394	5.55713	4.58361	5.81579	5.74881
1407	NUMB_HUMAN	P49757	5466400	4689000	4256500	0	2713800	5001300	29447000	0	218660	187560	170260	0	108550	200050	1177900	0	27635000	24294000	28254000	0	0	0	0	0	2	3	2	0	2	3	3	0	6.7377	6.67108	6.62905		6.43358	6.69908	7.46904		5.33977	5.27314	5.23111		5.03563	5.30114	6.07111
1408	EI2BB_HUMAN	P49770	70182000	48257000	116800000	2404800	49204000	108170000	78176000	34447000	3899000	2680900	6489000	133600	2733600	6009200	4343100	1913700	693190000	826630000	1094000000	0	335590000	529900000	378110000	588080000	11	10	13	1	8	12	7	10	7.84623	7.68356	8.06744	6.38108	7.692	8.03411	7.89307	7.53715	6.59095	6.42828	6.81218	5.12581	6.43673	6.77882	6.6378
1409	TIG1_HUMAN	P49788	0	0	0	0	2372100	8875300	10429000	5721200	0	0	0	0	182470	682710	802240	440090	0	0	0	0	0	33147000	53583000	0	0	0	0	0	1	3	2	4					6.37513	6.94818	7.01824	6.75749					5.26119	5.83424	5.9043
1410	NU153_HUMAN	P49790	101130000	75653000	152750000	1319600	13660000	24087000	41777000	0	1605200	1200800	2424600	20945	216820	382330	663130	0	354900000	313400000	481720000	0	75761000	95399000	128630000	0	24	29	42	0	7	10	17	0	8.00488	7.87883	8.18398	6.12044	7.13545	7.38178	7.62094		6.20553	6.07947	6.38464	4.32108	5.3361	5.58244	5.8216
1411	RBP2_HUMAN	P49792	407860000	979270000	780410000	16938000	134970000	245450000	302530000	6232000	2169500	5208900	4151100	90095	717940	1305600	1609200	33149	1006100000	854550000	671140000	110840000	430390000	392080000	527220000	117620000	92	119	95	10	51	66	77	3	8.61051	8.9909	8.89232	7.22886	8.13024	8.38996	8.48077	6.79463	6.33636	6.71675	6.61816	4.9547	5.85609	6.11581	6.20661
1412	RGS3_HUMAN	P49796	701090	0	1000400	0	0	0	0	0	10161	0	14498	0	0	0	0	0	0	0	3445600	0	0	0	0	0	1	0	1	0	0	0	0	0	5.84577		6.00017						4.00694		4.16131
1413	TSC2_HUMAN	P49815	6953400	13218000	19316000	0	22122000	30761000	15310000	0	79015	150210	219500	0	251390	349560	173980	0	38780000	51612000	67382000	0	81475000	65928000	51188000	0	9	18	13	0	12	16	12	0	6.8422	7.12117	7.28592		7.34482	7.488	7.18498		4.89771	5.1767	5.34143		5.40035	5.54352	5.2405
1414	GSK3A_HUMAN	P49840	0	0	3191100	0	2489900	4015200	4173800	0	0	0	167950	0	131050	211330	219680	0	0	0	15731000	0	21511000	32251000	0	0	0	0	2	0	1	2	0	0			6.50394		6.39618	6.60371	6.62053				5.22518		5.11744	5.32496	5.34179
1415	GSK3B_HUMAN	P49841	6780500	19576000	26269000	0	51568000	70804000	35088000	0	294810	851150	1142100	0	2242100	3078400	1525600	0	230440000	254710000	317300000	0	232750000	146820000	315770000	0	7	9	7	0	7	8	6	0	6.83126	7.29172	7.41944		7.71238	7.85006	7.54516		5.46954	5.93001	6.0577		6.35065	6.48833	6.18344
1416	TAF6_HUMAN	P49848	3265000	1581700	1065100	2483300	0	143340	174070	6024300	79634	38578	25977	60567	0	3496	4245.7	146940	16196000	0	0	0	0	0	0	0	2	1	1	1	0	0	0	4	6.51388	6.19912	6.02739	6.39503		5.15637	5.24072	6.77991	4.9011	4.58634	4.41459	4.78224		3.54357	3.62795
1417	5NTC_HUMAN	P49902	7974600	12457000	28019000	0	338370000	433030000	664650000	2954500	274990	429560	966180	0	11668000	14932000	22919000	101880	60699000	108960000	219330000	0	1536500000	1569500000	1521600000	0	3	4	9	0	23	22	29	2	6.90171	7.09541	7.44745		8.52939	8.63652	8.82259	6.47048	5.43932	5.63302	5.98506		7.067	7.17412	7.3602
1418	SPS1_HUMAN	P49903	0	0	0	0	1769300	2752900	5630600	0	0	0	0	0	136100	211760	433120	0	0	0	0	0	0	13874000	26263000	0	0	0	0	0	2	2	2	0					6.2478	6.43979	6.75055						5.13386	5.32584	5.63661
1419	MTHFS_HUMAN	P49914	0	0	0	0	558610	2183000	5365600	0	0	0	0	0	42970	167930	412740	0	0	0	0	0	0	0	14541000	0	0	0	0	0	1	1	2	0					5.74711	6.33905	6.72962						4.63317	5.22513	5.61568
1420	GUAA_HUMAN	P49915	38028000	17028000	23791000	224090	340660000	679290000	3056000000	3353800	905430	405430	566450	5335.4	8110900	16174000	72761000	79853	183120000	105090000	116050000	0	1461000000	2403700000	6612200000	38168000	9	5	10	1	45	53	78	2	7.5801	7.23116	7.37641	5.35042	8.53232	8.83206	9.48515	6.52554	5.95685	5.60792	5.75316	3.72717	6.90907	7.20882	7.8619
1421	MRE11_HUMAN	P49959	4032400	9033600	1764000	1292500	294060	2921400	11890000	0	118600	265690	51882	38014	8648.8	85923	349720	0	13634000	0	15943000	0	0	0	0	0	4	4	3	2	0	1	3	0	6.60556	6.95586	6.2465	6.11143	5.46844	6.46559	7.07518		5.07408	5.42438	4.71502	4.57994	3.93696	4.93411	5.54372
1422	IDH3A_HUMAN	P50213	1062900	1218200	5239400	0	35032000	63364000	93212000	1837500	50614	58009	249500	0	1668200	3017300	4438700	87502	0	44714000	64591000	0	301470000	349730000	273180000	88853000	2	3	5	0	7	6	7	3	6.02649	6.08572	6.71928		7.54446	7.80184	7.96947	6.26423	4.70427	4.7635	5.39707		6.22225	6.47962	6.64726
1423	ST1A1_HUMAN	P50225	0	0	0	0	11282000	75057000	150210000	0	0	0	0	0	593770	3950400	7905900	0	0	0	0	0	173750000	276340000	521430000	0	0	0	0	0	3	12	14	0					7.05239	7.87539	8.1767						5.77362	6.59664	6.89795
1424	ST1A2_HUMAN	P50226	0	0	0	0	0	4219500	0	0	0	0	0	0	0	210970	0	0	0	0	0	0	0	24832000	0	0	0	0	0	0	1	2	2	0						6.62526								5.32422
1425	GDIB_HUMAN	P50395	8077100	7988600	2726100	0	281610000	218960000	292480000	2395600	288470	285310	97362	0	10058000	7820100	10446000	85555	84243000	95266000	35096000	0	1874800000	1464200000	1229200000	82351000	7	7	3	0	26	31	26	3	6.90726	6.90247	6.43554		8.44965	8.34036	8.4661	6.37941	5.4601	5.45532	4.98839		7.00251	6.89321	7.01895
1426	EMD_HUMAN	P50402	0	555970	0	0	2308100	4111400	14924000	0	0	46331	0	0	192340	342610	1243700	0	0	0	0	0	0	0	40446000	0	0	1	0	0	2	1	2	0		5.74505			6.36325	6.61399	7.17389			4.66587			5.28407	5.5348	6.09472
1427	CPT1A_HUMAN	P50416	0	0	0	0	0	0	916710	0	0	0	0	0	0	0	24776	0	0	0	0	0	0	0	2174800	0	0	0	0	0	0	1	0	0							5.96223								4.39403
1428	SPB8_HUMAN	P50452	189350	187820	236480	0	1431400	7661700	4184800	0	9016.7	8944	11261	0	68164	364840	199280	0	0	0	0	0	21438000	16691000	34817000	0	1	1	1	0	2	5	3	0	5.27727	5.27374	5.37379		6.15576	6.88433	6.62167		3.95505	3.95153	4.05158		4.83356	5.5621	5.29946
1429	F10A1_HUMAN	P50502	84355000	120560000	187340000	10035000	102050000	88199000	113540000	9209800	7668700	10960000	17031000	912250	9277600	8018100	10322000	837250	435880000	616710000	1440400000	855830000	739050000	559680000	692780000	267480000	17	23	18	6	13	12	11	5	7.92611	8.0812	8.27263	7.00152	8.00881	7.94546	8.05515	6.96425	6.88472	7.03981	7.23124	5.96011	6.96744	6.90407	7.01376
1430	F10A5_HUMAN	Q8NFI4	84355000	120560000	187340000	10035000	102050000	88199000	113540000	9209800	7668700	10960000	17031000	912250	9277600	8018100	10322000	837250	435880000	616710000	1440400000	855830000	739050000	559680000	692780000	267480000	17	23	18	6	13	12	11	5	7.92611	8.0812	8.27263	7.00152	8.00881	7.94546	8.05515	6.96425	6.88472	7.03981	7.23124	5.96011	6.96744	6.90407	7.01376
1431	ST134_HUMAN	Q8IZP2	84355000	120560000	187340000	10035000	102050000	88199000	113540000	9209800	7668700	10960000	17031000	912250	9277600	8018100	10322000	837250	435880000	616710000	1440400000	855830000	739050000	559680000	692780000	267480000	17	23	18	6	13	12	11	5	7.92611	8.0812	8.27263	7.00152	8.00881	7.94546	8.05515	6.96425	6.88472	7.03981	7.23124	5.96011	6.96744	6.90407	7.01376
1432	VASP_HUMAN	P50552	37161000	53911000	96815000	1583000	32981000	69207000	69070000	889320	2185900	3171200	5695000	93118	1940000	4071000	4062900	52313	309780000	435050000	721670000	77607000	311830000	435490000	400570000	0	9	18	21	2	7	11	10	1	7.57009	7.73168	7.98594	6.19948	7.51826	7.84015	7.83929	5.94906	6.33963	6.50122	6.75549	4.96903	6.2878	6.6097	6.60884
1433	DYN2_HUMAN	P50570	28317000	35763000	45811000	25442000	107470000	99111000	92663000	50367000	589930	745050	954390	530050	2239100	2064800	1930500	1049300	232770000	235230000	252280000	522110000	252280000	203580000	164370000	386000000	13	16	24	11	29	23	19	11	7.45205	7.55343	7.66097	7.40555	8.03129	7.99612	7.96691	7.70215	5.7708	5.87219	5.97973	5.72432	6.35007	6.31488	6.28567
1434	MAP2_HUMAN	P50579	0	0	0	0	5452200	11945000	4840100	0	0	0	0	0	237050	519330	210440	0	0	0	0	0	28296000	38895000	0	0	0	0	0	0	2	2	1	0					6.73657	7.07719	6.68485						5.37484	5.71544	5.32313
1435	CDK7_HUMAN	P50613	8777800	8876600	9153800	0	31918000	32885000	15021000	277780	461990	467190	481780	0	1679900	1730800	790590	14620	148140000	147870000	96740000	0	170210000	141600000	86116000	0	5	6	5	0	6	7	5	1	6.94339	6.94825	6.9616		7.50404	7.517	7.1767	5.4437	5.66463	5.66949	5.68285		6.22528	6.23825	5.89795
1436	BPL1_HUMAN	P50747	0	0	0	0	0	713660	10681000	0	0	0	0	0	0	19288	288670	0	0	0	0	0	0	0	24775000	0	0	0	0	0	0	1	4	0						5.85349	7.02861							4.28529	5.4604
1437	KNTC1_HUMAN	P50748	57518000	68306000	295290000	0	1009700000	1655000000	2434100000	0	513550	609870	2636500	0	9015100	14777000	21733000	0	163720000	400230000	350680000	0	3466900000	3086800000	3077200000	0	25	42	51	0	136	165	156	0	7.7598	7.83446	8.47025		9.00419	9.2188	9.38634		5.71058	5.78524	6.42103		6.95497	7.16959	7.33712
1438	RASF2_HUMAN	P50749	0	0	0	0	0	3982300	7044900	0	0	0	0	0	0	221240	391380	0	0	0	0	0	0	0	23512000	0	0	0	0	0	0	2	4	0						6.60013	6.84787							5.34486	5.5926
1439	CDK9_HUMAN	P50750	14516000	18963000	38498000	0	23466000	29962000	27467000	0	764010	998040	2026200	0	1235100	1577000	1445600	0	204730000	238810000	286680000	0	135360000	169770000	169550000	0	7	9	12	0	9	3	6	0	7.16185	7.27791	7.58544		7.37044	7.47657	7.43881		5.8831	5.99915	6.30668		6.0917	6.19783	6.16005
1440	LRBA_HUMAN	P50851	125530000	308840000	333520000	1572300	174380000	250320000	265040000	0	909640	2238000	2416800	11394	1263600	1813900	1920600	0	326030000	414110000	396040000	0	477390000	395150000	386750000	0	37	50	48	1	51	62	70	0	8.09875	8.48973	8.52312	6.19654	8.2415	8.3985	8.42331		5.95887	6.34986	6.38324	4.05668	6.10161	6.25861	6.28344
1441	BCAM_HUMAN	P50895	0	0	0	0	0	0	134330	0	0	0	0	0	0	0	4477.6	0	0	0	0	0	0	0	318680	0	0	0	0	0	1	0	3	0							5.12817								3.65105
1442	PPT1_HUMAN	P50897	0	171350	0	0	12799000	59076000	133100000	0	0	14279	0	0	1066600	4923000	11092000	0	0	0	0	0	296610000	260080000	275730000	0	0	1	0	0	6	9	10	0		5.23388			7.10718	7.77141	8.12418			4.1547			6.028	6.69223	7.04501
1443	RL14_HUMAN	P50914	715420	35031000	146220000	3538100	26620000	119860000	103210000	22244000	119240	5838400	24370000	589690	4436600	19977000	17202000	3707300	0	272790000	656010000	0	763390000	458270000	357480000	650220000	3	4	6	4	4	4	2	6	5.85456	7.54445	8.16501	6.54877	7.42521	8.07867	8.01372	7.34721	5.07642	6.76629	7.38686	5.77062	6.64705	7.30053	7.23558
1444	TCPQ_HUMAN	P50990	2222700000	1648900000	1860700000	264800000	2675000000	3252900000	4120600000	368790000	60072000	44565000	50290000	7156700	72297000	87915000	111370000	9967200	9777400000	10366000000	9989800000	5830900000	12152000000	10838000000	10827000000	4888700000	88	77	80	42	74	83	69	50	9.34688	9.21719	9.26968	8.42292	9.42732	9.51227	9.61496	8.56678	7.77867	7.64899	7.70148	6.85471	7.85912	7.94406	8.04677
1445	TCPD_HUMAN	P50991	1163600000	913670000	973710000	179990000	1665800000	2131200000	1872900000	334730000	35260000	27687000	29506000	5454200	50480000	64582000	56756000	10143000	6100400000	5926000000	5791400000	3447600000	5398600000	5853100000	4265900000	9560300000	53	54	53	23	47	46	40	35	9.0658	8.96079	8.98843	8.25525	9.22162	9.32862	9.27251	8.52469	7.54728	7.44228	7.46991	6.73673	7.70312	7.81011	7.75401
1446	AT1A2_HUMAN	P50993	0	0	0	0	0	37801000	23471000	0	0	0	0	0	0	787520	488980	0	0	0	0	0	0	0	100790000	0	0	0	0	0	0	1	1	0						7.5775	7.37053							5.89626	5.68929
1447	ANX11_HUMAN	P50995	0	0	0	422190	6048900	8671700	36270000	1043600	0	0	0	22221	318360	456410	1909000	54926	0	0	0	0	28530000	38019000	64411000	31006000	0	0	0	1	4	4	9	2				5.62551	6.78168	6.9381	7.55955	6.01853				4.34676	5.50292	5.65936	6.28081
1448	FXR1_HUMAN	P51114	46533000	38045000	10660000	2674900	2345600	2708100	6643300	5522900	1661900	1358800	380710	95532	83770	96718	237260	197250	233300000	257820000	68523000	0	11033000	11242000	19189000	60354000	12	12	6	2	1	2	3	5	7.66776	7.5803	7.02776	6.42731	6.37025	6.43266	6.82238	6.74217	6.2206	6.13316	5.58059	4.98015	4.92309	4.98551	5.37522
1449	FXR2_HUMAN	P51116	1030800	1039100	0	0	0	0	0	0	29450	29689	0	0	0	0	0	0	0	5287300	0	0	0	0	0	0	1	2	0	0	0	0	0	0	6.01317	6.01666							4.46909	4.4726
1450	RAB5C_HUMAN	P51148	476350	0	2168400	152180	29180000	76156000	70417000	2241600	43304	0	197120	13834	2652700	6923200	6401500	203780	0	0	47165000	0	201800000	223850000	374960000	91359000	1	0	2	1	4	7	10	3	5.67793		6.33614	5.18236	7.46509	7.8817	7.84768	6.35056	4.63653		5.29473	4.14095	6.42369	6.84031	6.80628
1451	RAB7A_HUMAN	P51149	803390	0	0	103550	7877200	17836000	25892000	1857800	57385	0	0	7396.4	562660	1274000	1849400	132700	0	0	0	0	66149000	48201000	60204000	111430000	2	0	1	0	4	7	8	4	5.90493			5.01515	6.89637	7.2513	7.41317	6.269	4.7588			3.86902	5.75025	6.10517	6.26703
1452	RAB13_HUMAN	P51153	0	0	0	0	18522000	28468000	103440000	0	0	0	0	0	1543500	2372400	8620000	0	0	0	0	0	178760000	164760000	254510000	0	0	0	0	0	3	4	5	0					7.26769	7.45436	8.01469						6.18851	6.37519	6.93551
1453	PDE6C_HUMAN	P51160	0	0	0	0	0	0	0	0	0	0	0	0	0	0	0	0	0	0	0	0	0	0	0	0	0	0	1	0	0	0	0	0
1454	RT29_HUMAN	P51398	1517400	6081700	3708300	386490	486520	541880	1346500	0	68971	276440	168560	17568	22115	24631	61203	0	32685000	43527000	25232000	0	13703000	0	23533000	0	2	6	3	1	2	1	2	0	6.1811	6.78402	6.56917	5.58714	5.6871	5.7339	6.12921		4.83867	5.4416	5.22675	4.24472	4.34469	4.39148	4.78677
1455	DUS3_HUMAN	P51452	0	0	0	0	0	2024600	7543900	0	0	0	0	0	0	224950	838210	0	0	0	0	0	0	0	20445000	0	0	0	0	0	0	1	2	0						6.30634	6.8776							5.35209	5.92335
1456	DNA2_HUMAN	P51530	12264000	18971000	11048000	0	22494000	45756000	50686000	0	177740	274940	160120	0	326000	663130	734580	0	88012000	94454000	67493000	0	73048000	118260000	114860000	0	8	10	9	0	13	15	14	0	7.08863	7.27809	7.04328		7.35207	7.66045	7.70489		5.24979	5.43924	5.20445		5.51322	5.8216	5.86604
1457	SMCA2_HUMAN	P51531	0	1813600	2412600	0	1160800	0	0	0	0	30227	40210	0	19346	0	0	0	0	0	2412600	0	0	0	0	0	0	4	2	0	1	0	0	0		6.25854	6.38249		6.06476					4.4804	4.60433		4.28659
1458	SMCA4_HUMAN	P51532	84404000	89281000	243830000	0	54077000	56273000	45085000	2103000	1339700	1417200	3870300	0	858370	893230	715640	33381	244780000	308430000	202540000	0	211560000	195350000	156320000	0	36	35	41	0	19	18	18	1	7.92636	7.95076	8.38709		7.73301	7.7503	7.65403	6.32284	6.12701	6.15143	6.58774		5.93367	5.95096	5.85469
1459	IDH3G_HUMAN	P51553	0	0	0	0	14570000	19432000	39536000	0	0	0	0	0	809420	1079500	2196400	0	0	0	0	0	127900000	137060000	124960000	0	0	0	0	0	4	4	6	0					7.16346	7.28852	7.59699						5.90817	6.03322	6.34171
1460	GALK1_HUMAN	P51570	0	0	0	0	82472000	129950000	174790000	5138200	0	0	0	0	4581800	7219200	9710700	285460	0	0	0	0	521990000	778850000	794640000	110900000	0	0	0	0	15	16	16	3					7.91631	8.11378	8.24252	6.71081					6.66104	6.85849	6.98725
1461	SSRD_HUMAN	P51571	0	0	0	0	0	0	950020	0	0	0	0	0	0	0	135720	0	0	0	0	0	0	0	2574700	0	0	0	0	0	0	0	1	0							5.97773								5.13264
1462	BAP31_HUMAN	P51572	615970	721840	1359700	757700	7042400	68125000	115330000	0	41065	48123	90649	50513	469490	4541700	7688900	0	0	0	0	0	153050000	334440000	283090000	0	1	0	1	1	3	8	10	0	5.78956	5.85844	6.13344	5.8795	6.84772	7.83331	8.06194		4.61347	4.68235	4.95736	4.7034	5.67163	6.65722	6.88586
1463	BRCA2_HUMAN	P51587	87034000	227020000	142550000	0	921820	0	946650	0	465420	1214000	762310	0	4929.5	0	5062.3	0	192650000	229090000	150940000	0	0	0	0	0	38	60	36	0	0	0	1	0	7.93969	8.35606	8.15397		5.96465		5.97619		5.66785	6.08422	5.88213		3.6928		3.70435
1464	HCFC1_HUMAN	P51610	226310000	289980000	297820000	7443100	93315000	159130000	103420000	17953000	3017500	3866400	3970900	99242	1244200	2121700	1378900	239370	830590000	828920000	892630000	115880000	380760000	449860000	347970000	250540000	68	86	84	4	34	38	36	6	8.3547	8.46237	8.47395	6.87175	7.96995	8.20175	8.0146	7.25414	6.47965	6.58731	6.59889	4.9967	6.09489	6.32668	6.13953
1465	IRAK1_HUMAN	P51617	8803100	5830000	5871700	0	45103000	83577000	186310000	11673000	275100	182190	183490	0	1409500	2611800	5822200	364770	90844000	83410000	72866000	0	144900000	179960000	413200000	290250000	6	4	4	0	17	18	29	9	6.94464	6.76567	6.76876		7.65421	7.92209	8.27024	7.06718	5.43949	5.26052	5.26361		6.14907	6.41694	6.76509
1466	AL3A2_HUMAN	P51648	381510	0	0	0	2863100	712940	840280	0	17341	0	0	0	130140	32407	38195	0	0	0	0	0	10153000	0	7517500	0	0	0	0	0	3	2	2	0	5.58151				6.45684	5.85305	5.92442		4.23907				5.11441	4.51064	4.58201
1467	SSDH_HUMAN	P51649	0	0	0	0	5187400	2278900	19385000	0	0	0	0	0	199510	87650	745560	0	0	0	0	0	26463000	0	0	0	0	0	0	0	2	1	2	0					6.71495	6.35773	7.28747						5.29996	4.94275	5.87248
1468	DHB4_HUMAN	P51659	308590	553320	0	0	0	908240	0	10095000	7347.4	13174	0	0	0	21625	0	240370	0	0	0	0	0	0	0	145020000	1	0	0	0	0	0	0	9	5.48938	5.74298				5.9582		7.00411	3.86613	4.11972				4.33496
1469	PSMD7_HUMAN	P51665	163280000	237010000	263190000	23204000	270670000	367360000	402110000	65224000	10885000	15801000	17546000	1546900	18045000	24491000	26808000	4348300	2411300000	2242700000	2350800000	943920000	1865500000	1898400000	1600000000	1858000000	23	27	22	9	17	19	20	10	8.21293	8.37477	8.42027	7.36556	8.43244	8.56509	8.60434	7.81441	7.03683	7.19868	7.24418	6.18946	7.25636	7.38901	7.42826
1470	STA5B_HUMAN	P51692	0	0	0	0	15373000	42440000	72166000	0	0	0	0	0	394170	1088200	1850400	0	0	0	0	0	70477000	108080000	162750000	0	0	0	0	0	4	5	8	0					7.18676	7.62778	7.85833						5.59568	6.03671	6.26727
1471	STA5A_HUMAN	P42229	0	0	0	0	15373000	42440000	72166000	0	0	0	0	0	394170	1088200	1850400	0	0	0	0	0	70477000	108080000	162750000	0	0	0	0	0	4	5	8	0					7.18676	7.62778	7.85833						5.59568	6.03671	6.26727
1472	UBP11_HUMAN	P51784	2742900	11877000	6780300	0	10782000	12096000	21867000	713340	53782	232890	132950	0	211420	237170	428760	13987	32671000	41568000	59499000	0	18703000	35748000	46277000	0	7	13	8	0	13	12	13	1	6.43821	7.07471	6.83125		7.0327	7.08264	7.33979	5.8533	4.73064	5.36715	5.12369		5.32515	5.37506	5.63221
1473	VAMP7_HUMAN	P51809	0	0	0	0	4321900	9869400	10526000	0	0	0	0	0	332460	759190	809720	0	0	0	0	0	38470000	56905000	26274000	0	0	0	0	0	2	2	2	0					6.63567	6.99429	7.02226						5.52174	5.88035	5.90833
1474	KS6A3_HUMAN	P51812	88021000	76495000	61754000	1668400	539220000	1180000000	1615100000	439390	2000500	1738500	1403500	37919	12255000	26817000	36706000	9986.1	612160000	584120000	430960000	23169000	1957200000	3081600000	3612900000	0	25	27	29	2	47	73	70	1	7.94459	7.88363	7.79067	6.2223	8.73177	9.07188	9.2082	5.64285	6.30114	6.24017	6.14721	4.57886	7.08831	7.42841	7.56474
1475	HDGF_HUMAN	P51858	10080000	6809700	22911000	3834100	140260000	348560000	646000000	6167600	592960	400570	1347700	225540	8250900	20503000	38000000	362800	82073000	169350000	199730000	0	948170000	1790300000	2748600000	82038000	5	3	8	3	20	24	28	3	7.00346	6.83313	7.36004	6.58366	8.14693	8.54228	8.81023	6.79012	5.77303	5.60268	6.12959	5.35322	6.9165	7.31182	7.57978
1476	CCNH_HUMAN	P51946	0	0	647380	0	0	21899000	54401000	0	0	0	32369	0	0	1094900	2720000	0	0	0	0	0	0	93552000	267640000	0	0	0	2	0	0	5	8	0			5.81116			7.34042	7.73561				4.51013			6.03937	6.43457
1477	MAT1_HUMAN	P51948	419750	599510	1050000	0	3177900	2916500	3391600	0	26235	37469	65625	0	198620	182280	211970	0	0	0	0	0	29594000	12122000	10404000	0	1	0	1	0	2	3	2	0	5.62299	5.7778	6.02119		6.50214	6.46486	6.5304		4.41888	4.57367	4.81707		5.29802	5.26074	5.32627
1478	NDUA8_HUMAN	P51970	0	0	41948000	0	0	43635000	3093000	0	0	0	4660900	0	0	4848300	343660	0	0	0	0	0	0	0	8382200	0	0	0	1	0	0	1	1	0			7.62271			7.63983	6.49038				6.66847			6.68559	5.53613
1479	ROA3_HUMAN	P51991	32298000	31308000	34606000	0	18774000	52621000	29813000	3824400	1699900	1647800	1821400	0	988090	2769500	1569100	201290	391000000	422120000	341750000	0	162050000	211010000	121480000	92435000	11	9	13	0	3	8	3	3	7.50918	7.49566	7.53915		7.27356	7.72116	7.47441	6.58256	6.23042	6.2169	6.26041		5.9948	6.4424	6.19565
1480	6PGD_HUMAN	P52209	2339900	2630900	5445000	241430	2465600	972780	3863300	479640	97496	109620	226880	10060	102730	40532	160970	19985	19424000	34881000	48883000	0	0	13722000	15018000	0	2	3	2	1	1	2	4	1	6.3692	6.4201	6.736	5.38279	6.39192	5.98801	6.58696	5.68092	4.98899	5.03989	5.3558	4.0026	5.0117	4.6078	5.20674
1481	HNRPM_HUMAN	P52272	1325600000	844800000	523280000	374630000	344560000	345720000	597830000	207350000	28205000	17975000	11134000	7970800	7331000	7355700	12720000	4411600	6213200000	5441300000	2923000000	6484700000	1394100000	1535000000	1355700000	3771600000	67	55	42	53	60	41	49	45	9.12241	8.92675	8.71873	8.5736	8.53726	8.53872	8.77658	8.3167	7.45033	7.25467	7.04665	6.9015	6.86516	6.86662	7.10449
1482	IMA1_HUMAN	P52292	345800000	322890000	341380000	35123000	211380000	308960000	488270000	49682000	17290000	16145000	17069000	1756200	10569000	15448000	24413000	2484100	1528100000	1906200000	1651300000	739270000	1198500000	1093700000	1001300000	1552500000	26	30	35	7	26	30	26	9	8.53882	8.50905	8.53324	7.54559	8.32506	8.4899	8.68866	7.6962	7.23779	7.20804	7.23221	6.24457	7.02403	7.18887	7.38762
1483	IMA5_HUMAN	P52294	77177000	56258000	97663000	5725900	83394000	407830000	215730000	2629700	3858800	2812900	4883100	286290	4169700	20391000	10787000	131480	350360000	418210000	835080000	86678000	258190000	1162800000	405000000	57928000	12	9	11	2	11	14	19	2	7.88749	7.75018	7.98973	6.75784	7.92113	8.61048	8.33391	6.41991	6.58645	6.44915	6.6887	5.45681	6.6201	7.30944	7.0329
1484	NCBP2_HUMAN	P52298	263220	0	290080	0	0	1337900	10553000	0	29246	0	32231	0	0	148660	1172600	0	0	0	0	0	0	0	28601000	0	1	0	1	0	0	1	2	0	5.42032		5.46252			6.12642	7.02338		4.46607		4.50827			5.17219	6.06915
1485	GDS1_HUMAN	P52306	0	0	2245000	0	84238000	146970000	374440000	0	0	0	72418	0	2717400	4741100	12079000	0	0	0	0	0	315550000	529240000	917990000	0	0	0	0	0	13	16	21	0			6.35122		7.92551	8.16723	8.57338				4.85985		6.43415	6.67588	7.08203
1486	RPAB3_HUMAN	P52434	15928000	9967600	35212000	0	11691000	18474000	31204000	0	1769800	1107500	3912400	0	1299000	2052700	3467100	0	183940000	119350000	216160000	0	112130000	109920000	103510000	0	4	4	5	0	3	3	4	0	7.20216	6.99859	7.54669		7.06785	7.26656	7.49421		6.24792	6.04434	6.59244		6.11361	6.31233	6.53997
1487	GDIR1_HUMAN	P52565	0	0	0	0	737310	8091900	4850000	0	0	0	0	0	105330	1156000	692860	0	0	0	0	0	0	32540000	28224000	0	0	0	0	0	1	3	2	0					5.86765	6.90805	6.68574						5.02255	6.06296	5.84065
1488	HNRPF_HUMAN	P52597	138550000	118850000	167180000	10447000	416210000	987400000	2344100000	23595000	9237000	7923500	11145000	696480	27748000	65827000	156280000	1573000	1463200000	1686300000	1881200000	419000000	2515900000	4836400000	7646300000	678750000	18	22	21	3	22	42	51	4	8.14161	8.075	8.22318	7.01899	8.61931	8.99449	9.36998	7.37282	6.96553	6.89892	7.04708	5.84291	7.44323	7.8184	8.1939
1489	STAT2_HUMAN	P52630	1146500	3175800	2020000	0	115670000	151270000	133380000	0	27962	77457	49269	0	2821200	3689500	3253200	0	7564400	16393000	9403000	0	288650000	457590000	371430000	0	2	4	4	0	25	26	22	0	6.05937	6.50185	6.30535		8.06322	8.17975	8.12509		4.44657	4.88906	4.69257		6.45043	6.56697	6.51231
1490	MSH6_HUMAN	P52701	31840000	28003000	50608000	0	371290000	413470000	299770000	4228700	448450	394410	712790	0	5229500	5823500	4222100	59559	221950000	189820000	281740000	0	1144200000	974560000	584140000	54833000	18	21	22	0	52	63	59	3	7.50297	7.4472	7.70422		8.56971	8.61644	8.47679	6.62621	5.65171	5.59595	5.85296		6.71846	6.76518	6.62553
1491	KIF11_HUMAN	P52732	231960000	276710000	363950000	17282000	103920000	143080000	124180000	7956500	3514600	4192600	5514400	261850	1574500	2167900	1881500	120550	1586400000	1325200000	1137300000	306200000	348110000	400630000	333460000	102680000	47	62	84	10	29	28	32	6	8.36541	8.44202	8.56104	7.23759	8.0167	8.15558	8.09405	6.90072	6.54588	6.62248	6.7415	5.41805	6.19714	6.33604	6.2745
1492	RM12_HUMAN	P52815	0	0	3042000	0	0	0	0	0	0	0	380240	0	0	0	0	0	0	0	18839000	0	0	0	0	0	1	0	1	0	0	0	0	0			6.48316								5.58006
1493	DGKQ_HUMAN	P52824	0	0	0	0	0	182080	0	0	0	0	0	0	0	4234.5	0	0	0	0	0	0	0	492470	0	0	0	0	0	0	0	1	0	0						5.26026								3.6268
1494	THOP1_HUMAN	P52888	0	0	0	0	11290000	55082000	125980000	0	0	0	0	0	313620	1530000	3499400	0	0	0	0	0	77485000	166480000	244510000	0	0	0	0	0	7	12	15	0					7.05269	7.74101	8.1003						5.4964	6.18469	6.54399
1495	AK1C2_HUMAN	P52895	2554700	1701100	1956400	0	0	0	0	0	141930	94507	108690	0	0	0	0	0	0	0	17072000	0	0	0	0	0	1	1	1	0	0	0	0	0	6.40734	6.23073	6.29146						5.15207	4.97546	5.03619
1496	CAZA1_HUMAN	P52907	104390000	114960000	224080000	5524100	456560000	479090000	619170000	7610300	8029600	8842900	17237000	424930	35120000	36853000	47628000	585410	1192700000	1417600000	2130900000	186220000	3454000000	3102200000	1962500000	149160000	17	24	22	3	27	25	23	3	8.01866	8.06055	8.3504	6.74226	8.6595	8.68042	8.79181	6.8814	6.90469	6.94659	7.23646	5.62832	7.54555	7.56647	7.67786
1497	NUP98_HUMAN	P52948	73157000	96655000	84465000	4874800	19670000	12488000	15946000	437410	975430	1288700	1126200	64997	262260	166500	212620	5832.2	381870000	464630000	542650000	58762000	64333000	30432000	39109000	0	28	36	36	5	10	7	6	1	7.86426	7.98522	7.92668	6.68796	7.2938	7.09649	7.20265	5.64089	5.9892	6.11015	6.05162	4.81289	5.41873	5.22141	5.3276
1498	BIEA_HUMAN	P53004	0	0	0	0	0	0	1621200	0	0	0	0	0	0	0	101330	0	0	0	0	0	0	0	6961800	0	0	0	0	0	0	0	2	0							6.20984								5.00574
1499	PPP5_HUMAN	P53041	1607500	1515900	2723200	0	12111000	11638000	27622000	0	57410	54139	97258	0	432530	415660	986500	0	0	31712000	28718000	0	34761000	35102000	56782000	0	1	2	3	0	5	5	5	0	6.20615	6.18067	6.43508		7.08318	7.06588	7.44126		4.75899	4.73351	4.98793		5.63602	5.61874	5.9941
1500	PLK1_HUMAN	P53350	135940000	63001000	54193000	840160	81249000	130350000	204100000	2494900	3776200	1750000	1505400	23338	2256900	3620800	5669400	69303	598090000	478890000	397260000	15176000	301700000	613220000	330620000	39998000	17	15	13	2	13	15	16	2	8.13335	7.79935	7.73394	5.92436	7.90982	8.11511	8.30984	6.39705	6.57705	6.24304	6.17765	4.36806	6.35351	6.5588	6.75354
1501	ARFP2_HUMAN	P53365	0	0	1033900	0	14216000	66959000	162560000	0	0	0	64620	0	888510	4184900	10160000	0	0	0	0	0	181530000	371620000	602310000	0	0	0	1	0	4	10	17	0			6.01448		7.15278	7.82581	8.21101				4.81037		5.94866	6.62169	7.00689
1502	ARFP1_HUMAN	P53367	2566300	3417700	2944900	0	38989000	81352000	225850000	0	128320	170880	147240	0	1949400	4067600	11293000	0	149930000	120570000	112170000	0	296780000	370810000	597860000	0	4	6	5	0	13	19	24	0	6.40931	6.53373	6.46907		7.59094	7.91037	8.35382		5.10829	5.23269	5.16803		6.2899	6.60934	7.05281
1503	NUBP1_HUMAN	P53384	1371000	0	0	0	0	0	1352400	0	114250	0	0	0	0	0	112700	0	0	0	0	0	0	0	5807400	0	1	0	0	0	0	0	1	0	6.13704						6.13111		5.05786						5.05192
1504	ACLY_HUMAN	P53396	2616400000	3513000000	2729800000	208650000	1688500000	2106400000	2024300000	210010000	44345000	59542000	46267000	3536400	28619000	35702000	34309000	3559400	14973000000	16790000000	16210000000	4597400000	5169600000	3625400000	3763200000	2654300000	130	196	155	37	111	147	114	32	9.4177	9.54568	9.43613	8.31942	9.2275	9.32354	9.30627	8.32224	7.64684	7.77482	7.66527	6.54856	7.45665	7.55269	7.53541
1505	MAP11_HUMAN	P53582	0	0	0	0	1286300	0	0	0	0	0	0	0	53596	0	0	0	0	0	0	0	9491000	0	0	0	0	0	0	0	1	0	0	0					6.10934								4.72913
1506	SUCA_HUMAN	P53597	0	0	0	0	43063000	160710000	164690000	2606300	0	0	0	0	3075900	11479000	11764000	186160	0	0	0	0	564840000	767030000	630370000	0	0	0	0	0	8	9	8	2					7.6341	8.20604	8.21667	6.41602					6.48797	7.0599	7.07056
1507	MVD1_HUMAN	P53602	4460100	2160600	7098800	0	122090000	111570000	167380000	0	234740	113720	373620	0	6425600	5872200	8809500	0	57782000	53670000	0	0	848410000	448330000	920610000	0	2	2	1	0	11	13	17	0	6.64934	6.33457	6.85118		8.08668	8.04755	8.2237		5.37059	5.05584	5.57243		6.80791	6.7688	6.94495
1508	PGTB2_HUMAN	P53611	10446000	20073000	39342000	0	71293000	123340000	217340000	0	696390	1338200	2622800	0	4752900	8222500	14490000	0	216640000	253460000	317940000	0	497540000	631280000	940000000	0	5	7	8	0	10	11	15	0	7.01895	7.30261	7.59486		7.85305	8.0911	8.33714		5.84285	6.12652	6.41877		6.67696	6.915	7.16107
[truncated: 3,049 more rows]
[truncated: 63 more columns]

## Sheet: Full_ProtQuant table Fig4
	Entry.name	Protein.names	Entry	Intensity.YK_Cell	Intensity.YK_Cell	Intensity.YK_Cell	Intensity.YK_Lysate	Intensity.YK_Lysate	Intensity.YK_Lysate	Intensity.YK_Cell_Control	Intensity.YK_Lysate_Control	MS.MS.count.YK_Cell	MS.MS.count.YK_Cell	MS.MS.count.YK_Cell	MS.MS.count.YK_Lysate	MS.MS.count.YK_Lysate	MS.MS.count.YK_Lysate	MS.MS.count.YK_Cell_Control	MS.MS.count.YK_Lysate_Control	ttest Intensity	ttestMS.MS	Gene.names	Gene.names...primary..	Function..CC.	Length	Gene.ontology..biological.process.	Gene.ontology..cellular.component.	Gene.ontology..molecular.function.	Domain..CC.	Domain..FT.	Protein.families	Sequence.similarities	EC.number	Organism	Repeat	Region	Zinc.finger	Motif	Coiled.coil	Compositional.bias	Cross.reference..MGI.	Cross.reference..GeneCards.	Status
[truncated: 4,557 more rows]

[truncated: 13 more sheets: Grading, A, B, C, Top50, 1--5-6-20, Output YK_InCell, Output YK_InLysate, gProfiler Grade A, settings gProfiler, Cell 2020, Fig7c compare, SFig1a ALL Epichap vs Proteomic]
