# Supplementary material for: Systems-level analyses of protein-protein interaction network dysfunctions via epichaperomics identify cancer-specific mechanisms of stress adaptation
Source: Nat Commun. 2023 Jun 23;14:3742. doi: 10.1038/s41467-023-39241-7 (PMC10290137; doi:10.1038/s41467-023-39241-7)
Supplement: Supplementary file 5 — Supplementary Dataset 2 [file 41467_2023_39241_MOESM5_ESM.xlsx]

## Sheet: Table YK PU compare SFig.17
SUID	AverageShortestPathLength	BetweennessCentrality	Cellular.components	Chaperome	ClosenessCentrality	ClusteringCoefficient	Degree	Domains	Eccentricity	EdgeCount	Entry	Function..CC.	Gene.Identifier	Gene.names	Gene.names...primary..	Gene.ontology..biological.process.	Gene.ontology..cellular.component.	Gene.ontology..GO.	Gene.ontology..molecular.function.	HSP70_BioGrid	HSP70_IntAct	HSP70_YK	HSP70s	HSP90_BioGrid	HSP90_IntAct	HSP90_PU	HSP90s	Indegree	IsSingleNode	Keywords	Length	lg_ctrlPU	lg_ctrlYK	lg_meanPU	lg_meanYK	Mass	meanPU	meanPU.ctrl	meanYK	meanYK.ctrl	my_annotation	name	NeighborhoodConnectivity	NumberOfDirectedEdges	NumberOfUndirectedEdges	Outdegree	PANTHER.Biological.process	PANTHER.Family.Name	PANTHER.Molecular.function
5550	2.29476	0.00218286	cell part#GO:0044464;organelle#GO:0043226;intracellular#GO:0005622		0.435776	0.0449805	159	HECT (E6AP-type E3 ubiquitin-protein ligase) domain; WW domain	4	159	P46934	FUNCTION: E3 ubiquitin-protein ligase which accepts ubiquitin from an E2 ubiquitin-conjugating enzyme in the form of a thioester and then directly transfers the ubiquitin to targeted substrates. Involved in the pathway leading to the degradation of VEGFR-2/KDFR, independently of its ubiquitin-ligase activity. Monoubiquitinates IGF1R at multiple sites, thus leading to receptor internalization and …	HUMAN|HGNC=7727|UniProtKB=P46934	NEDD4 KIAA0093 NEDD4-1 PIG53	NEDD4	adaptive immune response [GO:0002250]; blood vessel morphogenesis [GO:0048514]; cellular response to UV [GO:0034644]; cytokine-mediated signaling pathway [GO:0019221]; development involved in symbiotic interaction [GO:0044111]; endocardial cushion development [GO:0003197]; glucocorticoid receptor signaling pathway [GO:0042921]; lysosomal transport [GO:0007041]; negative regulation of sodium ion t…	apicolateral plasma membrane [GO:0016327]; cell cortex [GO:0005938]; chromatin [GO:0000785]; cytoplasm [GO:0005737]; cytosol [GO:0005829]; extracellular exosome [GO:0070062]; Golgi apparatus [GO:0005794]; perinuclear region of cytoplasm [GO:0048471]; plasma membrane [GO:0005886]; ubiquitin ligase complex [GO:0000151]	apicolateral plasma membrane [GO:0016327]; cell cortex [GO:0005938]; chromatin [GO:0000785]; cytoplasm [GO:0005737]; cytosol [GO:0005829]; extracellular exosome [GO:0070062]; Golgi apparatus [GO:0005794]; perinuclear region of cytoplasm [GO:0048471]; plasma membrane [GO:0005886]; ubiquitin ligase complex [GO:0000151]; beta-2 adrenergic receptor binding [GO:0031698]; ligase activity [GO:0016874]; …	beta-2 adrenergic receptor binding [GO:0031698]; ligase activity [GO:0016874]; phosphoserine binding [GO:0050815]; phosphothreonine binding [GO:0050816]; proline-rich region binding [GO:0070064]; protein domain specific binding [GO:0019904]; RNA polymerase binding [GO:0070063]; sodium channel inhibitor activity [GO:0019871]; ubiquitin binding [GO:0043130]; ubiquitin protein ligase activity [GO:00…			X				X		29	FALSE	3D-structure; Alternative splicing; Cell membrane; Complete proteome; Cytoplasm; Host-virus interaction; Ligase; Membrane; Neurogenesis; Phosphoprotein; Polymorphism; Reference proteome; Repeat; Ubl conjugation; Ubl conjugation pathway	1319	-1	-1	0.924279	0.477121	149114	8.4	0	3	0	Ubiquitination|Transport_GO|Transcription_GO|Signaling_REACTOME|Signaling_GO|Lysosome&Autophagy_GO|Immunity_REACTOME|Immunity_GO|Growth_GO|	NEDD4_HUMAN	97.2704	0	159	130	catabolic process#GO:0009056;cellular process#GO:0009987;protein metabolic process#GO:0019538;primary metabolic process#GO:0044238;proteolysis#GO:0006508;cellular protein modification process#GO:0006464;metabolic process#GO:0008152	HECT DOMAIN UBIQUITIN-PROTEIN LIGASE	ligase activity#GO:0016874;catalytic activity#GO:0003824
5551	2.19358	0.00230984			0.455875	0.0849144	203	protein kinase superfamily AGC Ser/Thr protein kinase family RAC subfamily; AGC-kinase C-terminal domain; PH domain; protein kinase domain	4	203	P31749	FUNCTION: AKT1 is one of 3 closely related serine/threonine-protein kinases (AKT1, AKT2 and AKT3) called the AKT kinase, and which regulate many processes including metabolism, proliferation, cell survival, growth and angiogenesis. This is mediated through serine and/or threonine phosphorylation of a range of downstream substrates. Over 100 substrate candidates have been reported so far, but for …	HUMAN|HGNC=391|UniProtKB=P31749	AKT1 PKB RAC	AKT1	activation-induced cell death of T cells [GO:0006924]; aging [GO:0007568]; apoptotic mitochondrial changes [GO:0008637]; apoptotic process [GO:0006915]; blood coagulation [GO:0007596]; cell differentiation [GO:0030154]; cell projection organization [GO:0030030]; cell proliferation [GO:0008283]; cellular protein modification process [GO:0006464]; cellular response to epidermal growth factor stimul…	cell-cell junction [GO:0005911]; ciliary basal body [GO:0036064]; cytoplasm [GO:0005737]; cytosol [GO:0005829]; microtubule cytoskeleton [GO:0015630]; mitochondrion [GO:0005739]; nucleoplasm [GO:0005654]; nucleus [GO:0005634]; plasma membrane [GO:0005886]; protein complex [GO:0043234]; spindle [GO:0005819]	cell-cell junction [GO:0005911]; ciliary basal body [GO:0036064]; cytoplasm [GO:0005737]; cytosol [GO:0005829]; microtubule cytoskeleton [GO:0015630]; mitochondrion [GO:0005739]; nucleoplasm [GO:0005654]; nucleus [GO:0005634]; plasma membrane [GO:0005886]; protein complex [GO:0043234]; spindle [GO:0005819]; 14-3-3 protein binding [GO:0071889]; ATP binding [GO:0005524]; enzyme binding [GO:0019899]…	14-3-3 protein binding [GO:0071889]; ATP binding [GO:0005524]; enzyme binding [GO:0019899]; identical protein binding [GO:0042802]; kinase activity [GO:0016301]; nitric-oxide synthase regulator activity [GO:0030235]; phosphatidylinositol-3,4,5-trisphosphate binding [GO:0005547]; phosphatidylinositol-3,4-bisphosphate binding [GO:0043325]; protein kinase activity [GO:0004672]; protein serine/threon…	X		X		X				113	FALSE	3D-structure; ATP-binding; Acetylation; Alternative splicing; Apoptosis; Carbohydrate metabolism; Cell membrane; Complete proteome; Cytoplasm; Developmental protein; Disease mutation; Disulfide bond; Glucose metabolism; Glycogen biosynthesis; Glycogen metabolism; Glycoprotein; Isopeptide bond; Kinase; Membrane; Neurogenesis; Nucleotide-binding; Nucleus; Phosphoprotein; Polymorphism; Proto-oncogen…	480	-1	-1	-1	0.30103	55686	0	0	2	0	Ubiquitination|Transport_REACTOME|Transport_GO|Translation_GO|Transcription_REACTOME|Transcription_GO|Stress_GO|Signaling_REACTOME|Signaling_GO|Proliferation_GO|Migration_GO|Metabolism_REACTOME|Metabolism_GO|Lysosome&Autophagy_GO|Immunity_REACTOME|Immunity_GO|Growth_GO|Differentiation_GO|Cell_cycle_Mitosis_GO|Apoptosis_REACTOME|Apoptosis_GO|	AKT1_HUMAN	117.877	0	203	90	signal transduction#GO:0007165;gamete generation#GO:0007276;developmental process#GO:0032502;cell communication#GO:0007154;cellular component organization#GO:0016043;protein phosphorylation#GO:0006468;cellular process#GO:0009987;negative regulation of apoptotic process#GO:0043066;cellular component morphogenesis#GO:0032989;cellular protein modification process#GO:0006464;primary metabolic process…	SERINE/THREONINE-PROTEIN KINASE	calcium-dependent phospholipid binding#GO:0005544;transferase activity#GO:0016740;binding#GO:0005488;catalytic activity#GO:0003824;calcium ion binding#GO:0005509;protein binding#GO:0005515;calmodulin binding#GO:0005516;kinase activity#GO:0016301;protein kinase activity#GO:0004672
5552	2.22462	0.00131639			0.449515	0.0876636	190	class V-like SAM-binding methyltransferase superfamily Histone-lysine methyltransferase family EZ subfamily; CXC domain; SET domain	4	190	Q15910	FUNCTION: Polycomb group (PcG) protein. Catalytic subunit of the PRC2/EED-EZH2 complex, which methylates 'Lys-9' (H3K9me) and 'Lys-27' (H3K27me) of histone H3, leading to transcriptional repression of the affected target gene. Able to mono-, di- and trimethylate 'Lys-27' of histone H3 to form H3K27me1, H3K27me2 and H3K27me3, respectively. Compared to EZH2-containing complexes, it is more abundant…	HUMAN|HGNC=3527|UniProtKB=Q15910	EZH2 KMT6	EZH2	cellular response to hydrogen peroxide [GO:0070301]; cerebellar cortex development [GO:0021695]; chromatin organization [GO:0006325]; DNA methylation [GO:0006306]; G1 to G0 transition [GO:0070314]; gene expression [GO:0010467]; hippocampus development [GO:0021766]; histone H3-K27 methylation [GO:0070734]; negative regulation of epidermal cell differentiation [GO:0045605]; negative regulation of G…	cytoplasm [GO:0005737]; ESC/E(Z) complex [GO:0035098]; nuclear chromatin [GO:0000790]; nucleoplasm [GO:0005654]; nucleus [GO:0005634]; pronucleus [GO:0045120]	cytoplasm [GO:0005737]; ESC/E(Z) complex [GO:0035098]; nuclear chromatin [GO:0000790]; nucleoplasm [GO:0005654]; nucleus [GO:0005634]; pronucleus [GO:0045120]; chromatin binding [GO:0003682]; chromatin DNA binding [GO:0031490]; core promoter binding [GO:0001047]; DNA binding [GO:0003677]; histone methyltransferase activity [GO:0042054]; histone methyltransferase activity (H3-K27 specific) [GO:004…	chromatin binding [GO:0003682]; chromatin DNA binding [GO:0031490]; core promoter binding [GO:0001047]; DNA binding [GO:0003677]; histone-lysine N-methyltransferase activity [GO:0018024]; histone methyltransferase activity [GO:0042054]; histone methyltransferase activity (H3-K27 specific) [GO:0046976]; protein-lysine N-methyltransferase activity [GO:0016279]; RNA binding [GO:0003723]; sequence-sp…	X		X						35	FALSE	3D-structure; Alternative splicing; Biological rhythms; Chromatin regulator; Complete proteome; Disease mutation; Glycoprotein; Methyltransferase; Nucleus; Phosphoprotein; Polymorphism; Reference proteome; Repressor; S-adenosyl-L-methionine; Transcription; Transcription regulation; Transferase; Ubl conjugation	746	-1	-1	-0.69897	0.60206	85363	0.2	0	4	0	Transcription_GO|Stress_REACTOME|Signaling_GO|Proliferation_GO|Differentiation_GO|Cell_cycle_Mitosis_GO|Senescence|	EZH2_HUMAN	118.726	0	190	155	cellular component organization or biogenesis#GO:0071840;organelle organization#GO:0006996;chromatin organization#GO:0006325;cellular component organization#GO:0016043;cellular process#GO:0009987;nucleobase-containing compound metabolic process#GO:0006139;primary metabolic process#GO:0044238;metabolic process#GO:0008152	SET DOMAIN PROTEINS	nucleic acid binding#GO:0003676;methyltransferase activity#GO:0008168;transferase activity#GO:0016740;binding#GO:0005488;catalytic activity#GO:0003824;DNA binding#GO:0003677
5553	2.28161	0.000629	cell part#GO:0044464;organelle#GO:0043226;intracellular#GO:0005622		0.438288	0.145004	117	SNF5 family	4	117	Q12824	FUNCTION: Core component of the BAF (hSWI/SNF) complex. This ATP-dependent chromatin-remodeling complex plays important roles in cell proliferation and differentiation, in cellular antiviral activities and inhibition of tumor formation. The BAF complex is able to create a stable, altered form of chromatin that constrains fewer negative supercoils than normal. This change in supercoiling would be …	HUMAN|HGNC=11103|UniProtKB=Q12824	SMARCB1 BAF47 INI1 SNF5L1	SMARCB1	ATP-dependent chromatin remodeling [GO:0043044]; blastocyst hatching [GO:0001835]; cell differentiation [GO:0030154]; chromatin organization [GO:0006325]; chromatin remodeling [GO:0006338]; DNA integration [GO:0015074]; DNA repair [GO:0006281]; mitotic cell cycle phase transition [GO:0044772]; negative regulation of cell proliferation [GO:0008285]; nervous system development [GO:0007399]; nucleos…	nBAF complex [GO:0071565]; npBAF complex [GO:0071564]; nuclear chromatin [GO:0000790]; nucleolus [GO:0005730]; nucleoplasm [GO:0005654]; nucleus [GO:0005634]; protein complex [GO:0043234]; SWI/SNF complex [GO:0016514]; XY body [GO:0001741]	nBAF complex [GO:0071565]; npBAF complex [GO:0071564]; nuclear chromatin [GO:0000790]; nucleolus [GO:0005730]; nucleoplasm [GO:0005654]; nucleus [GO:0005634]; protein complex [GO:0043234]; SWI/SNF complex [GO:0016514]; XY body [GO:0001741]; p53 binding [GO:0002039]; Tat protein binding [GO:0030957]; transcription coactivator activity [GO:0003713]; ATP-dependent chromatin remodeling [GO:0043044]; …	p53 binding [GO:0002039]; Tat protein binding [GO:0030957]; transcription coactivator activity [GO:0003713]			X						89	FALSE	Activator; Alternative splicing; Cell cycle; Chromatin regulator; Complete proteome; Disease mutation; Host-virus interaction; Mental retardation; Neurogenesis; Nucleus; Phosphoprotein; Reference proteome; Repeat; Transcription; Transcription regulation; Tumor suppressor	385	-1	-1	-1	0.889302	44141	0	0	7.75	0	Transcription_GO|Proliferation_GO|Differentiation_GO|Cell_cycle_Mitosis_GO|	SNF5_HUMAN	154.085	0	117	28	transcription, DNA-dependent#GO:0006351;RNA metabolic process#GO:0016070;cellular component organization#GO:0016043;biosynthetic process#GO:0009058;cellular process#GO:0009987;transcription from RNA polymerase II promoter#GO:0006366;nucleobase-containing compound metabolic process#GO:0006139;primary metabolic process#GO:0044238;regulation of biological process#GO:0050789;cellular component organi…	SNF5
5554	2.45415	0.000207			0.407474	0.0790378	97	sirtuin family Class IV subfamily; deacetylase sirtuin-type domain	4	97	Q8N6T7	FUNCTION: NAD-dependent protein deacetylase. Has deacetylase activity towards histone H3K9Ac and H3K56Ac. Modulates acetylation of histone H3 in telomeric chromatin during the S-phase of the cell cycle. Deacetylates histone H3K9Ac at NF-kappa-B target promoters and may down-regulate the expression of a subset of NF-kappa-B target genes. Acts as a corepressor of the transcription factor HIF1A to c…	HUMAN|HGNC=14934|UniProtKB=Q8N6T7	SIRT6 SIR2L6	SIRT6	base-excision repair [GO:0006284]; glucose homeostasis [GO:0042593]; histone deacetylation [GO:0016575]; histone H3-K9 deacetylation [GO:1990619]; histone H3-K9 modification [GO:0061647]; negative regulation of cell proliferation [GO:0008285]; negative regulation of glucose import [GO:0046325]; negative regulation of glycolytic process [GO:0045820]; negative regulation of transcription, DNA-templ…	cytoplasm [GO:0005737]; intracellular membrane-bounded organelle [GO:0043231]; nuclear telomeric heterochromatin [GO:0005724]; nucleolus [GO:0005730]; nucleoplasm [GO:0005654]; nucleus [GO:0005634]	cytoplasm [GO:0005737]; intracellular membrane-bounded organelle [GO:0043231]; nuclear telomeric heterochromatin [GO:0005724]; nucleolus [GO:0005730]; nucleoplasm [GO:0005654]; nucleus [GO:0005634]; chromatin binding [GO:0003682]; NAD(P)+-protein-arginine ADP-ribosyltransferase activity [GO:0003956]; NAD+ ADP-ribosyltransferase activity [GO:0003950]; NAD+ binding [GO:0070403]; NAD-dependent histo…	chromatin binding [GO:0003682]; NAD(P)+-protein-arginine ADP-ribosyltransferase activity [GO:0003956]; NAD+ ADP-ribosyltransferase activity [GO:0003950]; NAD+ binding [GO:0070403]; NAD-dependent histone deacetylase activity [GO:0017136]; NAD-dependent histone deacetylase activity (H3-K9 specific) [GO:0046969]; transcription corepressor activity [GO:0003714]; zinc ion binding [GO:0008270]	X								2	FALSE	3D-structure; Acetylation; Alternative splicing; Complete proteome; Hydrolase; Metal-binding; NAD; Nucleus; Phosphoprotein; Polymorphism; Reference proteome; Zinc	355	-1	-1	-1	-0.60206	39119	0	0	0.25	0	Transcription_GO|Proliferation_GO|Growth_GO|	SIR6_HUMAN	114.866	0	97	95	regulation of biological process#GO:0050789;cellular component organization or biogenesis#GO:0071840;transcription, DNA-dependent#GO:0006351;regulation of transcription from RNA polymerase II promoter#GO:0006357;organelle organization#GO:0006996;RNA metabolic process#GO:0016070;regulation of nucleobase-containing compound metabolic process#GO:0019219;biological regulation#GO:0065007;chromatin org…	CHROMATIN REGULATORY PROTEIN SIR2	hydrolase activity#GO:0016787;nucleic acid binding#GO:0003676;deacetylase activity#GO:0019213;binding#GO:0005488;catalytic activity#GO:0003824;chromatin binding#GO:0003682
5555	2.42872	0.00077	cytoplasm#GO:0005737;nuclear outer membrane-endoplasmic reticulum membrane network#GO:0042175;cell part#GO:0044464;organelle#GO:0043226;endoplasmic reticulum#GO:0005783;membrane#GO:0016020;intracellular#GO:0005622	X	0.411739	0.10759	72	PPIase FKBP-type domain; TPR repeat	5	72	Q13451	FUNCTION: Immunophilin protein with PPIase and co-chaperone activities. Component of unligated steroid receptors heterocomplexes through interaction with heat-shock protein 90 (HSP90). Plays a role in the intracellular trafficking of heterooligomeric forms of steroid hormone receptors maintaining the complex into the cytoplasm when unliganded.	HUMAN|HGNC=3721|UniProtKB=Q13451	FKBP5 AIG6 FKBP51	FKBP5	chaperone-mediated protein folding [GO:0061077]; protein folding [GO:0006457]; protein peptidyl-prolyl isomerization [GO:0000413]	cytoplasm [GO:0005737]; endoplasmic reticulum membrane [GO:0005789]; extracellular exosome [GO:0070062]; membrane [GO:0016020]; nucleoplasm [GO:0005654]	cytoplasm [GO:0005737]; endoplasmic reticulum membrane [GO:0005789]; extracellular exosome [GO:0070062]; membrane [GO:0016020]; nucleoplasm [GO:0005654]; FK506 binding [GO:0005528]; heat shock protein binding [GO:0031072]; peptidyl-prolyl cis-trans isomerase activity [GO:0003755]; chaperone-mediated protein folding [GO:0061077]; protein folding [GO:0006457]; protein peptidyl-prolyl isomerization …	FK506 binding [GO:0005528]; heat shock protein binding [GO:0031072]; peptidyl-prolyl cis-trans isomerase activity [GO:0003755]			X		X				38	FALSE	3D-structure; Acetylation; Alternative splicing; Chaperone; Complete proteome; Cytoplasm; Isomerase; Nucleus; Phosphoprotein; Reference proteome; Repeat; Rotamase; TPR repeat	457	-1	-1	-1	0.90309	51212	0	0	8	0	TPR_domain|PPIase|Chaperone&Cochaperone|	FKBP5_HUMAN	118.431	0	72	34	cellular process#GO:0009987;protein metabolic process#GO:0019538;protein folding#GO:0006457;cellular protein modification process#GO:0006464;metabolic process#GO:0008152;primary metabolic process#GO:0044238	PEPTIDYL-PROLYL CIS-TRANS ISOMERASE	isomerase activity#GO:0016853;binding#GO:0005488;catalytic activity#GO:0003824
5556	2.1764	0.00319082	cell part#GO:0044464;intracellular#GO:0005622	X	0.459475	0.0667479	199	CDC37 family	4	199	Q16543	FUNCTION: Co-chaperone that binds to numerous kinases and promotes their interaction with the Hsp90 complex, resulting in stabilization and promotion of their activity. {ECO:0000269|PubMed:8666233}.	HUMAN|HGNC=1735|UniProtKB=Q16543	CDC37 CDC37A	CDC37	activation of mitophagy in response to mitochondrial depolarization [GO:0098779]; posttranscriptional regulation of gene expression [GO:0010608]; protein folding [GO:0006457]; protein stabilization [GO:0050821]; protein targeting [GO:0006605]; regulation of cyclin-dependent protein serine/threonine kinase activity [GO:0000079]; regulation of interferon-gamma-mediated signaling pathway [GO:0060334…	cytoplasm [GO:0005737]; cytosol [GO:0005829]; extracellular exosome [GO:0070062]; HSP90-CDC37 chaperone complex [GO:1990565]; ruffle membrane [GO:0032587]	cytoplasm [GO:0005737]; cytosol [GO:0005829]; extracellular exosome [GO:0070062]; HSP90-CDC37 chaperone complex [GO:1990565]; ruffle membrane [GO:0032587]; chaperone binding [GO:0051087]; heat shock protein binding [GO:0031072]; kinase binding [GO:0019900]; protein kinase regulator activity [GO:0019887]; unfolded protein binding [GO:0051082]; activation of mitophagy in response to mitochondrial d…	chaperone binding [GO:0051087]; heat shock protein binding [GO:0031072]; kinase binding [GO:0019900]; protein kinase regulator activity [GO:0019887]; unfolded protein binding [GO:0051082]			X		X		X		76	FALSE	3D-structure; Acetylation; Chaperone; Complete proteome; Cytoplasm; Phosphoprotein; Polymorphism; Reference proteome; Ubl conjugation	378	0	0.477121	1.47129	1.44716	44468	29.6	1	28	3	Transcription_GO|Signaling_REACTOME|Signaling_GO|Chaperone&Cochaperone|CDC37|	CDC37_HUMAN	117.126	0	199	123	biological regulation#GO:0065007;regulation of biological process#GO:0050789;cellular process#GO:0009987;protein metabolic process#GO:0019538;primary metabolic process#GO:0044238;metabolic process#GO:0008152	CDC37-RELATED	protein binding#GO:0005515;binding#GO:0005488
5557	2.46186	0.000267			0.406197	0.163922	51	pianissimo family	5	51	Q6R327	FUNCTION: Subunit of mTORC2, which regulates cell growth and survival in response to hormonal signals. mTORC2 is activated by growth factors, but, in contrast to mTORC1, seems to be nutrient-insensitive. mTORC2 seems to function upstream of Rho GTPases to regulate the actin cytoskeleton, probably by activating one or more Rho-type guanine nucleotide exchange factors. mTORC2 promotes the serum-ind…	HUMAN|HGNC=28611|UniProtKB=Q6R327	RICTOR KIAA1999	RICTOR	actin cytoskeleton reorganization [GO:0031532]; embryo development [GO:0009790]; epidermal growth factor receptor signaling pathway [GO:0007173]; Fc-epsilon receptor signaling pathway [GO:0038095]; fibroblast growth factor receptor signaling pathway [GO:0008543]; innate immune response [GO:0045087]; neurotrophin TRK receptor signaling pathway [GO:0048011]; peptidyl-serine phosphorylation [GO:0018…	cytosol [GO:0005829]; TORC2 complex [GO:0031932]	cytosol [GO:0005829]; TORC2 complex [GO:0031932]; protein kinase binding [GO:0019901]; ribosome binding [GO:0043022]; actin cytoskeleton reorganization [GO:0031532]; embryo development [GO:0009790]; epidermal growth factor receptor signaling pathway [GO:0007173]; Fc-epsilon receptor signaling pathway [GO:0038095]; fibroblast growth factor receptor signaling pathway [GO:0008543]; innate immune res…	protein kinase binding [GO:0019901]; ribosome binding [GO:0043022]			X				X		22	FALSE	Alternative splicing; Complete proteome; Developmental protein; Phosphoprotein; Polymorphism; Reference proteome	1708	-1	-1	0.662758	1.14613	192218	4.6	0	14	0	Transcription_GO|Signaling_REACTOME|Signaling_GO|Proliferation_GO|Immunity_REACTOME|Immunity_GO|Growth_GO|	RICTR_HUMAN	155.706	0	51	29		CYTOSOLIC REGULATOR PIANISSIMO
5558	2.34876	0.000695	cell part#GO:0044464;organelle#GO:0043226;intracellular#GO:0005622		0.425756	0.123656	93	PI3/PI4-kinase family; FAT domain; FATC domain; HEAT repeat; PI3K/PI4K domain; TPR repeat	4	93	P42345	FUNCTION: Serine/threonine protein kinase which is a central regulator of cellular metabolism, growth and survival in response to hormones, growth factors, nutrients, energy and stress signals. MTOR directly or indirectly regulates the phosphorylation of at least 800 proteins. Functions as part of 2 structurally and functionally distinct signaling complexes mTORC1 and mTORC2 (mTOR complex 1 and 2…	HUMAN|HGNC=3942|UniProtKB=P42345	MTOR FRAP FRAP1 FRAP2 RAFT1 RAPT1	MTOR	'de novo' pyrimidine nucleobase biosynthetic process [GO:0006207]; cardiac cell development [GO:0055006]; cell cycle arrest [GO:0007050]; cell growth [GO:0016049]; cellular response to heat [GO:0034605]; cellular response to hypoxia [GO:0071456]; cellular response to nutrient levels [GO:0031669]; double-strand break repair via homologous recombination [GO:0000724]; epidermal growth factor recepto…	cytoplasm [GO:0005737]; cytosol [GO:0005829]; dendrite [GO:0030425]; endomembrane system [GO:0012505]; endoplasmic reticulum membrane [GO:0005789]; Golgi membrane [GO:0000139]; lysosomal membrane [GO:0005765]; lysosome [GO:0005764]; membrane [GO:0016020]; mitochondrial outer membrane [GO:0005741]; neuronal cell body [GO:0043025]; nucleoplasm [GO:0005654]; phosphatidylinositol 3-kinase complex [GO…	cytoplasm [GO:0005737]; cytosol [GO:0005829]; dendrite [GO:0030425]; endomembrane system [GO:0012505]; endoplasmic reticulum membrane [GO:0005789]; Golgi membrane [GO:0000139]; lysosomal membrane [GO:0005765]; lysosome [GO:0005764]; membrane [GO:0016020]; mitochondrial outer membrane [GO:0005741]; neuronal cell body [GO:0043025]; nucleoplasm [GO:0005654]; phosphatidylinositol 3-kinase complex [GO…	ATP binding [GO:0005524]; drug binding [GO:0008144]; kinase activity [GO:0016301]; phosphoprotein binding [GO:0051219]; protein dimerization activity [GO:0046983]; protein serine/threonine kinase activity [GO:0004674]; ribosome binding [GO:0043022]; RNA polymerase III type 1 promoter DNA binding [GO:0001030]; RNA polymerase III type 2 promoter DNA binding [GO:0001031]; RNA polymerase III type 3 p…			X				X		53	FALSE	3D-structure; ATP-binding; Acetylation; Complete proteome; Cytoplasm; Endoplasmic reticulum; Golgi apparatus; Kinase; Lysosome; Membrane; Mitochondrion; Mitochondrion outer membrane; Nucleotide-binding; Nucleus; Phosphoprotein; Polymorphism; Reference proteome; Repeat; Serine/threonine-protein kinase; TPR repeat; Transferase	2549	-0.30103	-0.30103	1.67578	1.6721	288892	47.4	0.5	47	0.5	Translation_GO|Transcription_REACTOME|Transcription_GO|TPR_domain|Stress_REACTOME|Stress_GO|Signaling_REACTOME|Signaling_GO|Proliferation_GO|Lysosome&Autophagy_GO|Immunity_REACTOME|Immunity_GO|HEAT_repeat|Growth_GO|Differentiation_GO|Cell_cycle_Mitosis_GO|	MTOR_HUMAN	143.065	0	93	40	DNA repair#GO:0006281;response to stimulus#GO:0050896;response to stress#GO:0006950;nitrogen compound metabolic process#GO:0006807;cellular process#GO:0009987;nucleobase-containing compound metabolic process#GO:0006139;DNA recombination#GO:0006310;DNA metabolic process#GO:0006259;primary metabolic process#GO:0044238;phosphate-containing compound metabolic process#GO:0006796;metabolic process#GO:0…	ATAXIA TELANGIECTASIA MUTATED ATM -RELATED	transferase activity#GO:0016740;catalytic activity#GO:0003824
5559	2.74084	4.68e-05			0.364852	0.23913	24	SIN1 family	4	24	Q9BPZ7	FUNCTION: Subunit of mTORC2, which regulates cell growth and survival in response to hormonal signals. mTORC2 is activated by growth factors, but, in contrast to mTORC1, seems to be nutrient-insensitive. mTORC2 seems to function upstream of Rho GTPases to regulate the actin cytoskeleton, probably by activating one or more Rho-type guanine nucleotide exchange factors. mTORC2 promotes the serum-ind…	HUMAN|HGNC=18752|UniProtKB=Q9BPZ7	MAPKAP1 MIP1 SIN1	MAPKAP1	epidermal growth factor receptor signaling pathway [GO:0007173]; Fc-epsilon receptor signaling pathway [GO:0038095]; fibroblast growth factor receptor signaling pathway [GO:0008543]; innate immune response [GO:0045087]; negative regulation of Ras protein signal transduction [GO:0046580]; neurotrophin TRK receptor signaling pathway [GO:0048011]; phosphatidylinositol-mediated signaling [GO:0048015]…	cytoplasm [GO:0005737]; cytoplasmic membrane-bounded vesicle [GO:0016023]; cytosol [GO:0005829]; Golgi apparatus [GO:0005794]; nucleoplasm [GO:0005654]; nucleus [GO:0005634]; plasma membrane [GO:0005886]	cytoplasm [GO:0005737]; cytoplasmic membrane-bounded vesicle [GO:0016023]; cytosol [GO:0005829]; Golgi apparatus [GO:0005794]; nucleoplasm [GO:0005654]; nucleus [GO:0005634]; plasma membrane [GO:0005886]; phosphatidic acid binding [GO:0070300]; phosphatidylinositol-3,4,5-trisphosphate binding [GO:0005547]; phosphatidylinositol-3,4-bisphosphate binding [GO:0043325]; phosphatidylinositol-3,5-bispho…	phosphatidic acid binding [GO:0070300]; phosphatidylinositol-3,4,5-trisphosphate binding [GO:0005547]; phosphatidylinositol-3,4-bisphosphate binding [GO:0043325]; phosphatidylinositol-3,5-bisphosphate binding [GO:0080025]; phosphatidylinositol-4,5-bisphosphate binding [GO:0005546]; protein kinase binding [GO:0019901]; Ras GTPase binding [GO:0017016]			X						12	FALSE	3D-structure; Acetylation; Alternative splicing; Cell membrane; Complete proteome; Cytoplasmic vesicle; Direct protein sequencing; Membrane; Nucleus; Phosphoprotein; Reference proteome; Stress response	522	-1	-1	-0.39794	0.740363	59123	0.4	0	5.5	0	Signaling_REACTOME|Signaling_GO|Immunity_REACTOME|Immunity_GO|Growth_GO|	SIN1_HUMAN	122.458	0	24	12		MITOGEN-ACTIVATED PROTEIN KINASE ASSOCIATED PROTEIN
5560	2.02806	0.0276514			0.493083	0.0254199	668	protein kinase superfamily Tyr protein kinase family EGF receptor subfamily; protein kinase domain	4	668	P00533	FUNCTION: Receptor tyrosine kinase binding ligands of the EGF family and activating several signaling cascades to convert extracellular cues into appropriate cellular responses. Known ligands include EGF, TGFA/TGF-alpha, amphiregulin, epigen/EPGN, BTC/betacellulin, epiregulin/EREG and HBEGF/heparin-binding EGF. Ligand binding triggers receptor homo- and/or heterodimerization and autophosphorylati…	HUMAN|HGNC=3236|UniProtKB=P00533	EGFR ERBB ERBB1 HER1	EGFR	activation of MAPKK activity [GO:0000186]; activation of phospholipase A2 activity by calcium-mediated signaling [GO:0043006]; activation of phospholipase C activity [GO:0007202]; axon guidance [GO:0007411]; cell proliferation [GO:0008283]; cell surface receptor signaling pathway [GO:0007166]; cellular response to amino acid stimulus [GO:0071230]; cellular response to epidermal growth factor stim…	basolateral plasma membrane [GO:0016323]; cell surface [GO:0009986]; cytoplasm [GO:0005737]; early endosome membrane [GO:0031901]; endocytic vesicle [GO:0030139]; endoplasmic reticulum membrane [GO:0005789]; endosome [GO:0005768]; endosome membrane [GO:0010008]; extracellular space [GO:0005615]; focal adhesion [GO:0005925]; Golgi membrane [GO:0000139]; integral component of membrane [GO:0016021];…	basolateral plasma membrane [GO:0016323]; cell surface [GO:0009986]; cytoplasm [GO:0005737]; early endosome membrane [GO:0031901]; endocytic vesicle [GO:0030139]; endoplasmic reticulum membrane [GO:0005789]; endosome [GO:0005768]; endosome membrane [GO:0010008]; extracellular space [GO:0005615]; focal adhesion [GO:0005925]; Golgi membrane [GO:0000139]; integral component of membrane [GO:0016021];…	actin filament binding [GO:0051015]; ATP binding [GO:0005524]; chromatin binding [GO:0003682]; double-stranded DNA binding [GO:0003690]; enzyme binding [GO:0019899]; epidermal growth factor-activated receptor activity [GO:0005006]; identical protein binding [GO:0042802]; MAP kinase kinase kinase activity [GO:0004709]; protein heterodimerization activity [GO:0046982]; protein phosphatase binding […	X		X		X		X		92	FALSE	3D-structure; ATP-binding; Alternative splicing; Cell membrane; Complete proteome; Developmental protein; Direct protein sequencing; Disease mutation; Disulfide bond; Endoplasmic reticulum; Endosome; Glycoprotein; Golgi apparatus; Isopeptide bond; Kinase; Membrane; Methylation; Nucleotide-binding; Nucleus; Phosphoprotein; Polymorphism; Receptor; Reference proteome; Repeat; Secreted; Signal; Trans…	1210	-1	-1	1.09342	1.15381	134277	12.4	0	14.25	0	Ubiquitination|Transcription_GO|Stress_GO|Signaling_REACTOME|Signaling_GO|Proliferation_GO|Migration_GO|Immunity_REACTOME|Immunity_GO|Growth_GO|Cell_cycle_Mitosis_GO|Apoptosis_GO|Adapter|	EGFR_HUMAN	69.0958	0	668	576	system development#GO:0048731;death#GO:0016265;apoptotic process#GO:0006915;biological adhesion#GO:0022610;developmental process#GO:0032502;cell death#GO:0008219;cell adhesion#GO:0007155;cellular process#GO:0009987;nervous system development#GO:0007399;cell proliferation#GO:0008283;cell-cell adhesion#GO:0016337	TYROSINE-PROTEIN KINASE RECEPTOR
5561	2.19814	0.00468844			0.45493	0.0717839	265	bromo domain; CBP/p300-type HAT (histone acetyltransferase) domain; KIX domain; TAZ-type zinc fingers; ZZ-type zinc finger	4	265	Q09472	FUNCTION: Functions as histone acetyltransferase and regulates transcription via chromatin remodeling. Acetylates all four core histones in nucleosomes. Histone acetylation gives an epigenetic tag for transcriptional activation. Mediates cAMP-gene regulation by binding specifically to phosphorylated CREB protein. Mediates acetylation of histone H3 at 'Lys-122' (H3K122ac), a modification that loca…	HUMAN|HGNC=3373|UniProtKB=Q09472	EP300 P300	EP300	apoptotic process [GO:0006915]; cellular response to cAMP [GO:0071320]; cellular response to dexamethasone stimulus [GO:0071549]; cellular response to drug [GO:0035690]; cellular response to glucose stimulus [GO:0071333]; cellular response to heat [GO:0034605]; cellular response to hydrogen peroxide [GO:0070301]; cellular response to hypoxia [GO:0071456]; cellular response to mineralocorticoid st…	chromatin [GO:0000785]; cytoplasm [GO:0005737]; histone acetyltransferase complex [GO:0000123]; nucleoplasm [GO:0005654]; nucleus [GO:0005634]; protein-DNA complex [GO:0032993]; transcription factor complex [GO:0005667]	chromatin [GO:0000785]; cytoplasm [GO:0005737]; histone acetyltransferase complex [GO:0000123]; nucleoplasm [GO:0005654]; nucleus [GO:0005634]; protein-DNA complex [GO:0032993]; transcription factor complex [GO:0005667]; acetyltransferase activity [GO:0016407]; activating transcription factor binding [GO:0033613]; androgen receptor binding [GO:0050681]; antigen binding [GO:0003823]; beta-catenin …	acetyltransferase activity [GO:0016407]; activating transcription factor binding [GO:0033613]; androgen receptor binding [GO:0050681]; antigen binding [GO:0003823]; beta-catenin binding [GO:0008013]; chromatin binding [GO:0003682]; chromatin DNA binding [GO:0031490]; core promoter binding [GO:0001047]; damaged DNA binding [GO:0003684]; DNA binding [GO:0003677]; histone acetyltransferase activity …			X						139	FALSE	3D-structure; Acetylation; Acyltransferase; Biological rhythms; Bromodomain; Cell cycle; Chromosomal rearrangement; Citrullination; Complete proteome; Cytoplasm; Direct protein sequencing; Disease mutation; Host-virus interaction; Isopeptide bond; Metal-binding; Methylation; Nucleus; Phosphoprotein; Polymorphism; Reference proteome; Repeat; Transcription; Transcription regulation; Transferase; Ub…	2414	-1	-1	-1	1.4843	264161	0	0	30.5	0	Translation_GO|Transcription_GO|Stress_REACTOME|Signaling_REACTOME|Signaling_GO|Metabolism_REACTOME|Metabolism_GO|Immunity_REACTOME|Immunity_GO|Growth_GO|Differentiation_REACTOME|Cell_cycle_Mitosis_REACTOME|Cell_cycle_Mitosis_GO|Apoptosis_GO|Senescence|	EP300_HUMAN	103.37	0	265	126	regulation of biological process#GO:0050789;transcription, DNA-dependent#GO:0006351;regulation of transcription from RNA polymerase II promoter#GO:0006357;RNA metabolic process#GO:0016070;regulation of nucleobase-containing compound metabolic process#GO:0019219;biological regulation#GO:0065007;transcription from RNA polymerase II promoter#GO:0006366;nucleobase-containing compound metabolic proces…	CBP/P300-RELATED	transferase activity, transferring acyl groups#GO:0016746;nucleic acid binding#GO:0003676;transferase activity#GO:0016740;nucleic acid binding transcription factor activity#GO:0001071;acetyltransferase activity#GO:0016407;protein binding transcription factor activity#GO:0000988;binding#GO:0005488;catalytic activity#GO:0003824;transcription cofactor activity#GO:0003712;chromatin binding#GO:0003682…
5562	2.16483	0.00393363			0.461931	0.0882737	157	PPP phosphatase family PP-1 subfamily	4	157	P36873	FUNCTION: Protein phosphatase that associates with over 200 regulatory proteins to form highly specific holoenzymes which dephosphorylate hundreds of biological targets. Protein phosphatase 1 (PP1) is essential for cell division, and participates in the regulation of glycogen metabolism, muscle contractility and protein synthesis. Dephosphorylates RPS6KB1. Involved in regulation of ionic conducta…	HUMAN|HGNC=9283|UniProtKB=P36873	PPP1CC	PPP1CC	cell division [GO:0051301]; circadian regulation of gene expression [GO:0032922]; entrainment of circadian clock by photoperiod [GO:0043153]; glycogen metabolic process [GO:0005977]; mitotic cell cycle [GO:0000278]; negative regulation of transforming growth factor beta receptor signaling pathway [GO:0030512]; neuron differentiation [GO:0030182]; protein dephosphorylation [GO:0006470]; regulation…	cleavage furrow [GO:0032154]; condensed chromosome kinetochore [GO:0000777]; cytoplasm [GO:0005737]; cytosol [GO:0005829]; dendritic spine [GO:0043197]; focal adhesion [GO:0005925]; midbody [GO:0030496]; mitochondrion [GO:0005739]; MLL5-L complex [GO:0070688]; nuclear speck [GO:0016607]; nucleolus [GO:0005730]; nucleus [GO:0005634]; protein complex [GO:0043234]; PTW/PP1 phosphatase complex [GO:00…	cleavage furrow [GO:0032154]; condensed chromosome kinetochore [GO:0000777]; cytoplasm [GO:0005737]; cytosol [GO:0005829]; dendritic spine [GO:0043197]; focal adhesion [GO:0005925]; midbody [GO:0030496]; mitochondrion [GO:0005739]; MLL5-L complex [GO:0070688]; nuclear speck [GO:0016607]; nucleolus [GO:0005730]; nucleus [GO:0005634]; protein complex [GO:0043234]; PTW/PP1 phosphatase complex [GO:00…	metal ion binding [GO:0046872]; phosphatase activity [GO:0016791]; phosphoprotein phosphatase activity [GO:0004721]; poly(A) RNA binding [GO:0044822]; protein kinase binding [GO:0019901]; protein N-terminus binding [GO:0047485]; protein serine/threonine phosphatase activity [GO:0004722]	X		X				X		50	FALSE	3D-structure; Acetylation; Alternative splicing; Biological rhythms; Carbohydrate metabolism; Cell cycle; Cell division; Centromere; Chromosome; Complete proteome; Cytoplasm; Direct protein sequencing; Disulfide bond; Glycogen metabolism; Hydrolase; Kinetochore; Manganese; Metal-binding; Mitochondrion; Nucleus; Phosphoprotein; Polymorphism; Protein phosphatase; Reference proteome	323	-1	0	0.342423	0.60206	36984	2.2	0	4	1	Transcription_GO|Signaling_REACTOME|Signaling_GO|Metabolism_REACTOME|Metabolism_GO|Growth_GO|Differentiation_GO|Cell_cycle_Mitosis_REACTOME|Cell_cycle_Mitosis_GO|	PP1G_HUMAN	145.841	0	157	107	signal transduction#GO:0007165;transcription, DNA-dependent#GO:0006351;RNA metabolic process#GO:0016070;glycogen metabolic process#GO:0005977;developmental process#GO:0032502;cell communication#GO:0007154;protein phosphorylation#GO:0006468;cellular process#GO:0009987;transcription from RNA polymerase II promoter#GO:0006366;nucleobase-containing compound metabolic process#GO:0006139;cellular prote…	SERINE/THREONINE PROTEIN PHOSPHATASE	hydrolase activity#GO:0016787;hydrolase activity, acting on ester bonds#GO:0016788;phosphatase activity#GO:0016791;calcium ion binding#GO:0005509;binding#GO:0005488;catalytic activity#GO:0003824;phosphoprotein phosphatase activity#GO:0004721
5563	2.05909	0.0114285		X	0.485651	0.0481667	444	AAA ATPase family	4	444	P55072	FUNCTION: Necessary for the fragmentation of Golgi stacks during mitosis and for their reassembly after mitosis. Involved in the formation of the transitional endoplasmic reticulum (tER). The transfer of membranes from the endoplasmic reticulum to the Golgi apparatus occurs via 50-70 nm transition vesicles which derive from part-rough, part-smooth transitional elements of the endoplasmic reticulu…	HUMAN|HGNC=12666|UniProtKB=P55072	VCP	VCP	activation of cysteine-type endopeptidase activity involved in apoptotic process [GO:0006919]; aggresome assembly [GO:0070842]; cellular response to DNA damage stimulus [GO:0006974]; cellular response to heat [GO:0034605]; DNA repair [GO:0006281]; double-strand break repair [GO:0006302]; endoplasmic reticulum unfolded protein response [GO:0030968]; ER-associated misfolded protein catabolic proces…	cytoplasm [GO:0005737]; cytosol [GO:0005829]; endoplasmic reticulum [GO:0005783]; endoplasmic reticulum membrane [GO:0005789]; extracellular exosome [GO:0070062]; Hrd1p ubiquitin ligase complex [GO:0000836]; intracellular membrane-bounded organelle [GO:0043231]; lipid particle [GO:0005811]; myelin sheath [GO:0043209]; nucleoplasm [GO:0005654]; nucleus [GO:0005634]; perinuclear region of cytoplasm…	cytoplasm [GO:0005737]; cytosol [GO:0005829]; endoplasmic reticulum [GO:0005783]; endoplasmic reticulum membrane [GO:0005789]; extracellular exosome [GO:0070062]; Hrd1p ubiquitin ligase complex [GO:0000836]; intracellular membrane-bounded organelle [GO:0043231]; lipid particle [GO:0005811]; myelin sheath [GO:0043209]; nucleoplasm [GO:0005654]; nucleus [GO:0005634]; perinuclear region of cytoplasm…	ADP binding [GO:0043531]; ATPase activity [GO:0016887]; ATP binding [GO:0005524]; deubiquitinase activator activity [GO:0035800]; lipid binding [GO:0008289]; poly(A) RNA binding [GO:0044822]; polyubiquitin binding [GO:0031593]; protein complex binding [GO:0032403]; protein domain specific binding [GO:0019904]; protein phosphatase binding [GO:0019903]; ubiquitin-like protein ligase binding [GO:004…	X		X		X		X		120	FALSE	3D-structure; ATP-binding; Acetylation; Amyotrophic lateral sclerosis; Complete proteome; Cytoplasm; DNA damage; DNA repair; Direct protein sequencing; Disease mutation; Endoplasmic reticulum; Hydrolase; Lipid-binding; Methylation; Neurodegeneration; Nucleotide-binding; Nucleus; Phosphoprotein; Reference proteome; Transport; Ubl conjugation; Ubl conjugation pathway	806	1.23045	0.954243	2.69408	1.82119	89322	494.4	17	66.25	9	Ubiquitination|Transport_GO|Stress_REACTOME|Signaling_REACTOME|Apoptosis_GO|AAA|	TERA_HUMAN	100.212	0	444	324		AAA-FAMILY ATPASE
5564	2.28301	0.00109684	cell part#GO:0044464;intracellular#GO:0005622		0.438018	0.0866772	124	protein kinase superfamily STE Ser/Thr protein kinase family STE20 subfamily; protein kinase domain; SARAH domain	4	124	Q13043	FUNCTION: Stress-activated, pro-apoptotic kinase which, following caspase-cleavage, enters the nucleus and induces chromatin condensation followed by internucleosomal DNA fragmentation. Key component of the Hippo signaling pathway which plays a pivotal role in organ size control and tumor suppression by restricting proliferation and promoting apoptosis. The core of this pathway is composed of a k…	HUMAN|HGNC=11408|UniProtKB=Q13043	STK4 KRS2 MST1	STK4	activation of MAPKK activity [GO:0000186]; apoptotic process [GO:0006915]; cell differentiation involved in embryonic placenta development [GO:0060706]; cell morphogenesis [GO:0000902]; central nervous system development [GO:0007417]; endocardium development [GO:0003157]; hepatocyte apoptotic process [GO:0097284]; hippo signaling [GO:0035329]; intracellular signal transduction [GO:0035556]; kerat…	cytoplasm [GO:0005737]; cytosol [GO:0005829]; nucleoplasm [GO:0005654]; nucleus [GO:0005634]	cytoplasm [GO:0005737]; cytosol [GO:0005829]; nucleoplasm [GO:0005654]; nucleus [GO:0005634]; ATP binding [GO:0005524]; identical protein binding [GO:0042802]; magnesium ion binding [GO:0000287]; MAP kinase kinase kinase activity [GO:0004709]; protein dimerization activity [GO:0046983]; protein homodimerization activity [GO:0042803]; protein serine/threonine kinase activator activity [GO:0043539]…	ATP binding [GO:0005524]; identical protein binding [GO:0042802]; magnesium ion binding [GO:0000287]; MAP kinase kinase kinase activity [GO:0004709]; protein dimerization activity [GO:0046983]; protein homodimerization activity [GO:0042803]; protein serine/threonine kinase activator activity [GO:0043539]; protein serine/threonine kinase activity [GO:0004674]; transcription factor binding [GO:0008…		X	X			X	X		20	FALSE	3D-structure; ATP-binding; Acetylation; Alternative splicing; Apoptosis; Coiled coil; Complete proteome; Cytoplasm; Direct protein sequencing; Kinase; Magnesium; Metal-binding; Nucleotide-binding; Nucleus; Phosphoprotein; Polymorphism; Reference proteome; Serine/threonine-protein kinase; Transferase	487	-1	-1	0.342423	0.243038	55630	2.2	0	1.75	0	Transcription_GO|Stress_GO|Signaling_REACTOME|Signaling_GO|Proliferation_GO|Growth_GO|Differentiation_GO|Coiled-Coil|Cell_cycle_Mitosis_GO|Apoptosis_GO|	STK4_HUMAN	133.79	0	124	104	regulation of biological process#GO:0050789;response to stimulus#GO:0050896;signal transduction#GO:0007165;biological regulation#GO:0065007;protein phosphorylation#GO:0006468;cell communication#GO:0007154;cellular process#GO:0009987;protein metabolic process#GO:0019538;cellular protein modification process#GO:0006464;primary metabolic process#GO:0044238;phosphate-containing compound metabolic pro…	MITOGEN-ACTIVATED KINASE KINASE KINASE	transferase activity#GO:0016740;signal transducer activity#GO:0004871;catalytic activity#GO:0003824;kinase activity#GO:0016301;protein kinase activity#GO:0004672
5565	2.40487	0.00018	cell part#GO:0044464;organelle#GO:0043226;intracellular#GO:0005622		0.415822	0.157801	48	protein kinase superfamily AGC Ser/Thr protein kinase family S6 kinase subfamily; AGC-kinase C-terminal domain; protein kinase domain	4	48	P23443	FUNCTION: Serine/threonine-protein kinase that acts downstream of mTOR signaling in response to growth factors and nutrients to promote cell proliferation, cell growth and cell cycle progression. Regulates protein synthesis through phosphorylation of EIF4B, RPS6 and EEF2K, and contributes to cell survival by repressing the pro-apoptotic function of BAD. Under conditions of nutrient depletion, the…	HUMAN|HGNC=10436|UniProtKB=P23443	RPS6KB1 STK14A	RPS6KB1	aging [GO:0007568]; apoptotic process [GO:0006915]; behavioral fear response [GO:0001662]; cell migration [GO:0016477]; cellular response to growth factor stimulus [GO:0071363]; cellular response to insulin stimulus [GO:0032869]; cellular response to organic cyclic compound [GO:0071407]; G1/S transition of mitotic cell cycle [GO:0000082]; germ cell development [GO:0007281]; insulin receptor signa…	cell junction [GO:0030054]; cell surface [GO:0009986]; cytoplasm [GO:0005737]; cytosol [GO:0005829]; mitochondrial outer membrane [GO:0005741]; mitochondrion [GO:0005739]; neuron projection [GO:0043005]; nucleoplasm [GO:0005654]; nucleus [GO:0005634]; perinuclear region of cytoplasm [GO:0048471]; synapse [GO:0045202]	cell junction [GO:0030054]; cell surface [GO:0009986]; cytoplasm [GO:0005737]; cytosol [GO:0005829]; mitochondrial outer membrane [GO:0005741]; mitochondrion [GO:0005739]; neuron projection [GO:0043005]; nucleoplasm [GO:0005654]; nucleus [GO:0005634]; perinuclear region of cytoplasm [GO:0048471]; synapse [GO:0045202]; ATP binding [GO:0005524]; peptide binding [GO:0042277]; protein kinase activity…	ATP binding [GO:0005524]; peptide binding [GO:0042277]; protein kinase activity [GO:0004672]; protein serine/threonine/tyrosine kinase activity [GO:0004712]; ribosomal protein S6 kinase activity [GO:0004711]			X		X	X			31	FALSE	3D-structure; ATP-binding; Acetylation; Alternative initiation; Alternative splicing; Apoptosis; Cell cycle; Cell junction; Complete proteome; Cytoplasm; Kinase; Membrane; Mitochondrion; Mitochondrion outer membrane; Nucleotide-binding; Nucleus; Phosphoprotein; Polymorphism; Reference proteome; Serine/threonine-protein kinase; Synapse; Synaptosome; Transferase; Translation regulation	525	-1	-1	-1	0.477121	59140	0	0	3	0	Translation_GO|Signaling_REACTOME|Signaling_GO|Proliferation_GO|Migration_GO|Growth_GO|Cell_cycle_Mitosis_GO|Apoptosis_GO|	KS6B1_HUMAN	169.271	0	48	17	regulation of biological process#GO:0050789;response to stimulus#GO:0050896;signal transduction#GO:0007165;biological regulation#GO:0065007;protein phosphorylation#GO:0006468;cell communication#GO:0007154;cellular process#GO:0009987;protein metabolic process#GO:0019538;cellular protein modification process#GO:0006464;primary metabolic process#GO:0044238;phosphate-containing compound metabolic pro…	RIBOSOMAL PROTEIN S6 KINASE	transferase activity#GO:0016740;catalytic activity#GO:0003824;kinase activity#GO:0016301;protein kinase activity#GO:0004672
5566	2.17955	0.00690053			0.458809	0.0374313	402	protein kinase superfamily TKL Ser/Thr protein kinase family; LRR (leucine-rich) repeat; protein kinase domain; Roc domain; WD repeat	4	402	Q5S007	FUNCTION: Positively regulates autophagy through a calcium-dependent activation of the CaMKK/AMPK signaling pathway. The process involves activation of nicotinic acid adenine dinucleotide phosphate (NAADP) receptors, increase in lysosomal pH, and calcium release from lysosomes. Together with RAB29, plays a role in the retrograde trafficking pathway for recycling proteins, such as mannose 6 phosph…	HUMAN|HGNC=18618|UniProtKB=Q5S007	LRRK2 PARK8	LRRK2	activation of MAPK activity [GO:0000187]; activation of MAPKK activity [GO:0000186]; autophagy [GO:0006914]; calcium-mediated signaling [GO:0019722]; cellular protein localization [GO:0034613]; cellular response to dopamine [GO:1903351]; cellular response to manganese ion [GO:0071287]; cellular response to oxidative stress [GO:0034599]; determination of adult lifespan [GO:0008340]; endocytosis [G…	axon [GO:0030424]; cell junction [GO:0030054]; cytoplasm [GO:0005737]; cytoplasmic side of mitochondrial outer membrane [GO:0032473]; cytoplasmic vesicle [GO:0031410]; cytosol [GO:0005829]; dendrite [GO:0030425]; dendrite cytoplasm [GO:0032839]; endoplasmic reticulum [GO:0005783]; endosome [GO:0005768]; extracellular exosome [GO:0070062]; extracellular space [GO:0005615]; Golgi apparatus [GO:0005…	axon [GO:0030424]; cell junction [GO:0030054]; cytoplasm [GO:0005737]; cytoplasmic side of mitochondrial outer membrane [GO:0032473]; cytoplasmic vesicle [GO:0031410]; cytosol [GO:0005829]; dendrite [GO:0030425]; dendrite cytoplasm [GO:0032839]; endoplasmic reticulum [GO:0005783]; endosome [GO:0005768]; extracellular exosome [GO:0070062]; extracellular space [GO:0005615]; Golgi apparatus [GO:0005…	actin binding [GO:0003779]; ATP binding [GO:0005524]; clathrin binding [GO:0030276]; glycoprotein binding [GO:0001948]; GTPase activator activity [GO:0005096]; GTPase activity [GO:0003924]; GTP binding [GO:0005525]; GTP-dependent protein kinase activity [GO:0034211]; identical protein binding [GO:0042802]; ion channel binding [GO:0044325]; kinase activity [GO:0016301]; MAP kinase kinase activity …	X				X	X			50	FALSE	3D-structure; ATP-binding; Autophagy; Cell junction; Cell projection; Coiled coil; Complete proteome; Cytoplasm; Cytoplasmic vesicle; Differentiation; Disease mutation; Endoplasmic reticulum; Endosome; GTP-binding; GTPase activation; Golgi apparatus; Kinase; Leucine-rich repeat; Lysosome; Membrane; Mitochondrion; Mitochondrion inner membrane; Mitochondrion outer membrane; Neurodegeneration; Nucle…	2527	-1	-1	-1	-1	286103	0	0	0	0	WD_repeat|Ubiquitination|Transport_GO|Stress_GO|Signaling_GO|Proliferation_GO|Migration_GO|Metabolism_GO|Lysosome&Autophagy_GO|Coiled-Coil|Apoptosis_GO|	LRRK2_HUMAN	81.0871	0	402	352	signal transduction#GO:0007165;developmental process#GO:0032502;cell communication#GO:0007154;protein phosphorylation#GO:0006468;cellular component organization#GO:0016043;cellular process#GO:0009987;cellular protein modification process#GO:0006464;primary metabolic process#GO:0044238;phosphate-containing compound metabolic process#GO:0006796;cellular component organization or biogenesis#GO:00718…	SERINE-THREONINE PROTEIN KINASE	transferase activity#GO:0016740;non-membrane spanning protein tyrosine kinase activity#GO:0004715;catalytic activity#GO:0003824;kinase activity#GO:0016301;protein kinase activity#GO:0004672
5567	2.35508	0.000183			0.424615	0.172727	56	IMPDH/GMPR family; CBS domain	4	56	P12268	FUNCTION: Catalyzes the conversion of inosine 5'-phosphate (IMP) to xanthosine 5'-phosphate (XMP), the first committed and rate-limiting step in the de novo synthesis of guanine nucleotides, and therefore plays an important role in the regulation of cell growth. Could also have a single-stranded nucleic acid-binding activity and could play a role in RNA and/or DNA metabolism. It may also have a r…	HUMAN|HGNC=6053|UniProtKB=P12268	IMPDH2 IMPD2	IMPDH2	cellular response to interleukin-4 [GO:0071353]; GMP biosynthetic process [GO:0006177]; lymphocyte proliferation [GO:0046651]; nucleobase-containing small molecule metabolic process [GO:0055086]; protein homotetramerization [GO:0051289]; purine nucleobase metabolic process [GO:0006144]; purine ribonucleoside monophosphate biosynthetic process [GO:0009168]; retina development in camera-type eye [G…	cytoplasm [GO:0005737]; cytosol [GO:0005829]; extracellular exosome [GO:0070062]; membrane [GO:0016020]; nucleus [GO:0005634]; peroxisomal membrane [GO:0005778]	cytoplasm [GO:0005737]; cytosol [GO:0005829]; extracellular exosome [GO:0070062]; membrane [GO:0016020]; nucleus [GO:0005634]; peroxisomal membrane [GO:0005778]; DNA binding [GO:0003677]; IMP dehydrogenase activity [GO:0003938]; metal ion binding [GO:0046872]; nucleotide binding [GO:0000166]; RNA binding [GO:0003723]; cellular response to interleukin-4 [GO:0071353]; GMP biosynthetic process [GO:0…	DNA binding [GO:0003677]; IMP dehydrogenase activity [GO:0003938]; metal ion binding [GO:0046872]; nucleotide binding [GO:0000166]; RNA binding [GO:0003723]			X				X		47	FALSE	3D-structure; Acetylation; CBS domain; Complete proteome; Cytoplasm; DNA-binding; Direct protein sequencing; GMP biosynthesis; Metal-binding; NAD; Nucleus; Oxidoreductase; Phosphoprotein; Polymorphism; Potassium; Purine biosynthesis; RNA-binding; Reference proteome; Repeat	514	0.812913	0.39794	1.58883	2.2701	55805	38.8	6.5	186.25	2.5	Proliferation_GO|Metabolism_REACTOME|Metabolism_GO|	IMDH2_HUMAN	254.571	0	56	9	purine nucleobase metabolic process#GO:0006144;nucleobase-containing compound metabolic process#GO:0006139;primary metabolic process#GO:0044238;metabolic process#GO:0008152	INOSINE-5-MONOPHOSPHATE DEHYDROGENASE RELATED	oxidoreductase activity#GO:0016491;catalytic activity#GO:0003824
5568	2.17763	0.00492078		X	0.459216	0.0621948	233	small heat shock protein (HSP20) family	4	233	P04792	FUNCTION: Involved in stress resistance and actin organization.	HUMAN|HGNC=5246|UniProtKB=P04792	HSPB1 HSP27 HSP28	HSPB1	cellular response to vascular endothelial growth factor stimulus [GO:0035924]; gene expression [GO:0010467]; intracellular signal transduction [GO:0035556]; movement of cell or subcellular component [GO:0006928]; negative regulation of apoptotic process [GO:0043066]; negative regulation of oxidative stress-induced intrinsic apoptotic signaling pathway [GO:1902176]; negative regulation of protein …	cytoplasm [GO:0005737]; cytoskeleton [GO:0005856]; cytosol [GO:0005829]; extracellular exosome [GO:0070062]; extracellular space [GO:0005615]; focal adhesion [GO:0005925]; nucleus [GO:0005634]; plasma membrane [GO:0005886]; proteasome complex [GO:0000502]; spindle [GO:0005819]; Z disc [GO:0030018]	cytoplasm [GO:0005737]; cytoskeleton [GO:0005856]; cytosol [GO:0005829]; extracellular exosome [GO:0070062]; extracellular space [GO:0005615]; focal adhesion [GO:0005925]; nucleus [GO:0005634]; plasma membrane [GO:0005886]; proteasome complex [GO:0000502]; spindle [GO:0005819]; Z disc [GO:0030018]; identical protein binding [GO:0042802]; poly(A) RNA binding [GO:0044822]; protein kinase binding [G…	identical protein binding [GO:0042802]; poly(A) RNA binding [GO:0044822]; protein kinase binding [GO:0019901]; protein kinase C binding [GO:0005080]; protein kinase C inhibitor activity [GO:0008426]; ubiquitin binding [GO:0043130]			X			X	X		147	FALSE	3D-structure; Acetylation; Chaperone; Charcot-Marie-Tooth disease; Complete proteome; Cytoplasm; Cytoskeleton; Direct protein sequencing; Disease mutation; Neurodegeneration; Neuropathy; Nucleus; Phosphoprotein; Reference proteome; Stress response	205	0.977724	1.13033	2.04454	1.93827	22783	110.8	9.5	86.75	13.5	Ubiquitination|Translation_GO|Transcription_GO|Stress_GO|Signaling_REACTOME|Signaling_GO|sHSPs|Migration_GO|Growth_GO|Cell_cycle_Mitosis_GO|Apoptosis_GO|	HSPB1_HUMAN	123.549	0	233	86	response to stimulus#GO:0050896;immune system process#GO:0002376;response to stress#GO:0006950;single-multicellular organism process#GO:0044707;protein folding#GO:0006457;system process#GO:0003008;neurological system process#GO:0050877;multicellular organismal process#GO:0032501;sensory perception#GO:0007600;visual perception#GO:0007601;protein metabolic process#GO:0019538;primary metabolic proce…	SMALL HEAT-SHOCK PROTEIN HSP20 FAMILY
5569	2.1387	0.00215689	cell part#GO:0044464;organelle#GO:0043226;intracellular#GO:0005622		0.467574	0.113501	196	PI3/PI4-kinase family; FAT domain; FATC domain; HEAT repeat; PI3K/PI4K domain; TPR repeat	4	196	P78527	FUNCTION: Serine/threonine-protein kinase that acts as a molecular sensor for DNA damage. Involved in DNA non-homologous end joining (NHEJ) required for double-strand break (DSB) repair and V(D)J recombination. Must be bound to DNA to express its catalytic properties. Promotes processing of hairpin DNA structures in V(D)J recombination by activation of the hairpin endonuclease artemis (DCLRE1C). …	HUMAN|HGNC=9413|UniProtKB=P78527	PRKDC HYRC HYRC1	PRKDC	B cell lineage commitment [GO:0002326]; brain development [GO:0007420]; cellular protein modification process [GO:0006464]; cellular response to insulin stimulus [GO:0032869]; DNA repair [GO:0006281]; double-strand break repair [GO:0006302]; double-strand break repair via homologous recombination [GO:0000724]; double-strand break repair via nonhomologous end joining [GO:0006303]; ectopic germ cel…	cytosol [GO:0005829]; DNA-dependent protein kinase-DNA ligase 4 complex [GO:0005958]; membrane [GO:0016020]; nonhomologous end joining complex [GO:0070419]; nucleolus [GO:0005730]; nucleoplasm [GO:0005654]; transcription factor complex [GO:0005667]	cytosol [GO:0005829]; DNA-dependent protein kinase-DNA ligase 4 complex [GO:0005958]; membrane [GO:0016020]; nonhomologous end joining complex [GO:0070419]; nucleolus [GO:0005730]; nucleoplasm [GO:0005654]; transcription factor complex [GO:0005667]; ATP binding [GO:0005524]; DNA-dependent protein kinase activity [GO:0004677]; double-stranded DNA binding [GO:0003690]; poly(A) RNA binding [GO:00448…	ATP binding [GO:0005524]; DNA-dependent protein kinase activity [GO:0004677]; double-stranded DNA binding [GO:0003690]; poly(A) RNA binding [GO:0044822]; protein kinase activity [GO:0004672]; protein serine/threonine kinase activity [GO:0004674]; transcription factor binding [GO:0008134]	X		X		X		X		133	FALSE	ATP-binding; Acetylation; Alternative splicing; Biological rhythms; Complete proteome; DNA damage; DNA recombination; DNA repair; DNA-binding; Disease mutation; Kinase; Nucleotide-binding; Nucleus; Phosphoprotein; Polymorphism; Reference proteome; Repeat; SCID; Serine/threonine-protein kinase; TPR repeat; Transferase; Ubl conjugation	4128	1	1.60746	2.47012	2.81057	469089	295.2	10	646.5	40.5	Transcription_GO|TPR_domain|Signaling_GO|Proliferation_GO|Immunity_REACTOME|Immunity_GO|HEAT_repeat|Growth_GO|Differentiation_GO|Cell_cycle_Mitosis_GO|Apoptosis_GO|Adapter|	PRKDC_HUMAN	170.612	0	196	63	response to stimulus#GO:0050896;response to stress#GO:0006950;nitrogen compound metabolic process#GO:0006807;cellular process#GO:0009987;nucleobase-containing compound metabolic process#GO:0006139;DNA metabolic process#GO:0006259;primary metabolic process#GO:0044238;phosphate-containing compound metabolic process#GO:0006796;metabolic process#GO:0008152	ATAXIA TELANGIECTASIA MUTATED ATM -RELATED	transferase activity#GO:0016740;catalytic activity#GO:0003824
5570	2.20252	0.00435774	cytoplasm#GO:0005737;cell part#GO:0044464;cytosol#GO:0005829;organelle#GO:0043226;protein complex#GO:0043234;intracellular#GO:0005622;macromolecular complex#GO:0032991		0.454024	0.0563109	276	C2HC-type zinc finger	4	276	Q9Y6K9	FUNCTION: Regulatory subunit of the IKK core complex which phosphorylates inhibitors of NF-kappa-B thus leading to the dissociation of the inhibitor/NF-kappa-B complex and ultimately the degradation of the inhibitor. Its binding to scaffolding polyubiquitin seems to play a role in IKK activation by multiple signaling receptor pathways. However, the specific type of polyubiquitin recognized upon c…	HUMAN|HGNC=5961|UniProtKB=Q9Y6K9	IKBKG FIP3 NEMO	IKBKG	activation of MAPK activity [GO:0000187]; activation of NF-kappaB-inducing kinase activity [GO:0007250]; apoptotic process [GO:0006915]; B cell homeostasis [GO:0001782]; cellular response to DNA damage stimulus [GO:0006974]; establishment of vesicle localization [GO:0051650]; Fc-epsilon receptor signaling pathway [GO:0038095]; I-kappaB kinase/NF-kappaB signaling [GO:0007249]; immune response [GO:…	cytoplasm [GO:0005737]; cytosol [GO:0005829]; IkappaB kinase complex [GO:0008385]; intracellular [GO:0005622]; mitotic spindle [GO:0072686]; nucleus [GO:0005634]; spindle pole [GO:0000922]; ubiquitin ligase complex [GO:0000151]	cytoplasm [GO:0005737]; cytosol [GO:0005829]; IkappaB kinase complex [GO:0008385]; intracellular [GO:0005622]; mitotic spindle [GO:0072686]; nucleus [GO:0005634]; spindle pole [GO:0000922]; ubiquitin ligase complex [GO:0000151]; linear polyubiquitin binding [GO:1990450]; metal ion binding [GO:0046872]; protein domain specific binding [GO:0019904]; protein heterodimerization activity [GO:0046982];…	linear polyubiquitin binding [GO:1990450]; metal ion binding [GO:0046872]; protein domain specific binding [GO:0019904]; protein heterodimerization activity [GO:0046982]; protein homodimerization activity [GO:0042803]; signal transducer activity [GO:0004871]; ubiquitin protein ligase binding [GO:0031625]	X	X	X		X	X	X		152	FALSE	3D-structure; Alternative splicing; Coiled coil; Complete proteome; Cytoplasm; Direct protein sequencing; Disease mutation; Disulfide bond; Ectodermal dysplasia; Host-virus interaction; Isopeptide bond; Metal-binding; Nucleus; Osteopetrosis; Phosphoprotein; Reference proteome; Transcription; Transcription regulation; Ubl conjugation; Zinc; Zinc-finger	419	-1	-1	0.30103	1.22401	48198	2	0	16.75	0	Ubiquitination|Transcription_GO|Stress_GO|Signaling_REACTOME|Signaling_GO|Immunity_REACTOME|Immunity_GO|Coiled-Coil|Cell_cycle_Mitosis_GO|Apoptosis_GO|Adapter|	NEMO_HUMAN	95.2609	0	276	124	regulation of biological process#GO:0050789;regulation of sequence-specific DNA binding transcription factor activity#GO:0051090;response to stimulus#GO:0050896;signal transduction#GO:0007165;transcription, DNA-dependent#GO:0006351;regulation of molecular function#GO:0065009;RNA metabolic process#GO:0016070;nitrogen compound metabolic process#GO:0006807;regulation of nucleobase-containing compoun…	FAMILY NOT NAMED	nucleic acid binding#GO:0003676;protein binding#GO:0005515;nucleic acid binding transcription factor activity#GO:0001071;sequence-specific DNA binding transcription factor activity#GO:0003700;binding#GO:0005488;DNA binding#GO:0003677
5571	2.52288	7.24e-05		X	0.396372	0.213768	24	GRB7/10/14 family; PH domain; Ras-associating domain; SH2 domain	5	24	Q13322	FUNCTION: Adapter protein which modulates coupling of a number of cell surface receptor kinases with specific signaling pathways. Binds to, and suppress signals from, activated receptors tyrosine kinases, including the insulin (INSR) and insulin-like growth factor (IGF1R) receptors. The inhibitory effect can be achieved by 2 mechanisms: interference with the signaling pathway and increased recept…	HUMAN|HGNC=4564|UniProtKB=Q13322	GRB10 GRBIR KIAA0207	GRB10	insulin-like growth factor receptor signaling pathway [GO:0048009]; insulin receptor signaling pathway [GO:0008286]; negative regulation of glucose import [GO:0046325]; negative regulation of glycogen biosynthetic process [GO:0045719]; negative regulation of insulin receptor signaling pathway [GO:0046627]; negative regulation of phosphorylation [GO:0042326]; negative regulation of Wnt signaling p…	cytoplasm [GO:0005737]; cytosol [GO:0005829]; plasma membrane [GO:0005886]	cytoplasm [GO:0005737]; cytosol [GO:0005829]; plasma membrane [GO:0005886]; insulin receptor binding [GO:0005158]; SH3/SH2 adaptor activity [GO:0005070]; insulin receptor signaling pathway [GO:0008286]; insulin-like growth factor receptor signaling pathway [GO:0048009]; negative regulation of glucose import [GO:0046325]; negative regulation of glycogen biosynthetic process [GO:0045719]; negative …	insulin receptor binding [GO:0005158]; SH3/SH2 adaptor activity [GO:0005070]			X						9	FALSE	3D-structure; Alternative splicing; Complete proteome; Cytoplasm; Direct protein sequencing; Phosphoprotein; Polymorphism; Reference proteome; SH2 domain	594	-1	-1	-1	0.628389	67231	0	0	4.25	0	Signaling_REACTOME|Signaling_GO|Growth_GO|GRB|Senescence|	GRB10_HUMAN	185.75	0	24	15	cell communication#GO:0007154;signal transduction#GO:0007165;cellular process#GO:0009987;cell surface receptor signaling pathway#GO:0007166	GROWTH FACTOR RECEPTOR-BOUND PROTEIN
5572	2.41189	0.000677			0.414613	0.111022	123	histone deacetylase family HD type 1 subfamily	4	123	O15379	FUNCTION: Responsible for the deacetylation of lysine residues on the N-terminal part of the core histones (H2A, H2B, H3 and H4), and some other non-histone substrates. Histone deacetylation gives a tag for epigenetic repression and plays an important role in transcriptional regulation, cell cycle progression and developmental events. Histone deacetylases act via the formation of large multiprote…	HUMAN|HGNC=4854|UniProtKB=O15379	HDAC3	HDAC3	cellular lipid metabolic process [GO:0044255]; cellular response to fluid shear stress [GO:0071498]; chromatin modification [GO:0016568]; chromatin organization [GO:0006325]; circadian regulation of gene expression [GO:0032922]; circadian rhythm [GO:0007623]; negative regulation of apoptotic process [GO:0043066]; negative regulation of cardiac muscle cell differentiation [GO:2000726]; negative re…	cytoplasm [GO:0005737]; cytosol [GO:0005829]; Golgi apparatus [GO:0005794]; histone deacetylase complex [GO:0000118]; nucleoplasm [GO:0005654]; nucleus [GO:0005634]; plasma membrane [GO:0005886]; spindle microtubule [GO:0005876]; transcriptional repressor complex [GO:0017053]	cytoplasm [GO:0005737]; cytosol [GO:0005829]; Golgi apparatus [GO:0005794]; histone deacetylase complex [GO:0000118]; nucleoplasm [GO:0005654]; nucleus [GO:0005634]; plasma membrane [GO:0005886]; spindle microtubule [GO:0005876]; transcriptional repressor complex [GO:0017053]; chromatin binding [GO:0003682]; chromatin DNA binding [GO:0031490]; cyclin binding [GO:0030332]; enzyme binding [GO:00198…	chromatin binding [GO:0003682]; chromatin DNA binding [GO:0031490]; cyclin binding [GO:0030332]; enzyme binding [GO:0019899]; histone deacetylase activity [GO:0004407]; histone deacetylase binding [GO:0042826]; NAD-dependent histone deacetylase activity (H3-K14 specific) [GO:0032041]; NF-kappaB binding [GO:0051059]; protein deacetylase activity [GO:0033558]; transcription corepressor activity [GO…	X		X				X		69	FALSE	3D-structure; Alternative splicing; Chromatin regulator; Complete proteome; Cytoplasm; Hydrolase; Isopeptide bond; Nucleus; Phosphoprotein; Polymorphism; Reference proteome; Repressor; Transcription; Transcription regulation; Ubl conjugation	428	-1	-1	0.716003	0.676694	48848	5.2	0	4.75	0	Transcription_GO|Stress_GO|Signaling_REACTOME|Signaling_GO|Metabolism_REACTOME|Metabolism_GO|Growth_GO|Differentiation_REACTOME|Differentiation_GO|Cell_cycle_Mitosis_GO|Apoptosis_GO|	HDAC3_HUMAN	108.008	0	123	54	regulation of biological process#GO:0050789;cellular component organization or biogenesis#GO:0071840;transcription, DNA-dependent#GO:0006351;regulation of transcription from RNA polymerase II promoter#GO:0006357;organelle organization#GO:0006996;RNA metabolic process#GO:0016070;regulation of nucleobase-containing compound metabolic process#GO:0019219;biological regulation#GO:0065007;cell cycle#GO…	HISTONE DEACETYLASE	hydrolase activity#GO:0016787;nucleic acid binding#GO:0003676;deacetylase activity#GO:0019213;binding#GO:0005488;catalytic activity#GO:0003824;oxidoreductase activity#GO:0016491
5573	2.46993	0.000429	cell part#GO:0044464;organelle#GO:0043226;ribonucleoprotein complex#GO:0030529;nucleus#GO:0005634;intracellular#GO:0005622;macromolecular complex#GO:0032991		0.40487	0.109905	67	reverse transcriptase family Telomerase subfamily; reverse transcriptase domain	4	67	O14746	FUNCTION: Telomerase is a ribonucleoprotein enzyme essential for the replication of chromosome termini in most eukaryotes. Active in progenitor and cancer cells. Inactive, or very low activity, in normal somatic cells. Catalytic component of the teleromerase holoenzyme complex whose main activity is the elongation of telomeres by acting as a reverse transcriptase that adds simple sequence repeats…	HUMAN|HGNC=11730|UniProtKB=O14746	TERT EST2 TCS1 TRT	TERT	cellular response to hypoxia [GO:0071456]; DNA biosynthetic process [GO:0071897]; DNA strand elongation [GO:0022616]; mitochondrion organization [GO:0007005]; negative regulation of cellular senescence [GO:2000773]; negative regulation of extrinsic apoptotic signaling pathway in absence of ligand [GO:2001240]; negative regulation of gene expression [GO:0010629]; negative regulation of production …	chromosome, telomeric region [GO:0000781]; mitochondrial nucleoid [GO:0042645]; nuclear telomere cap complex [GO:0000783]; nucleolus [GO:0005730]; nucleoplasm [GO:0005654]; PML body [GO:0016605]; RNA-directed RNA polymerase complex [GO:0031379]; telomerase catalytic core complex [GO:0000333]; telomerase holoenzyme complex [GO:0005697]; TERT-RMRP complex [GO:1990572]	chromosome, telomeric region [GO:0000781]; mitochondrial nucleoid [GO:0042645]; nuclear telomere cap complex [GO:0000783]; nucleolus [GO:0005730]; nucleoplasm [GO:0005654]; PML body [GO:0016605]; RNA-directed RNA polymerase complex [GO:0031379]; telomerase catalytic core complex [GO:0000333]; telomerase holoenzyme complex [GO:0005697]; TERT-RMRP complex [GO:1990572]; DNA binding [GO:0003677]; met…	DNA binding [GO:0003677]; metal ion binding [GO:0046872]; nucleotidyltransferase activity [GO:0016779]; protein homodimerization activity [GO:0042803]; RNA binding [GO:0003723]; RNA-directed DNA polymerase activity [GO:0003964]; telomerase activity [GO:0003720]; telomeric DNA binding [GO:0042162]; telomeric RNA binding [GO:0070034]; telomeric template RNA reverse transcriptase activity [GO:000372…	X				X				22	FALSE	3D-structure; Alternative splicing; Chromosome; Complete proteome; Cytoplasm; DNA-binding; Disease mutation; Dyskeratosis congenita; Magnesium; Metal-binding; Nucleotidyltransferase; Nucleus; Phosphoprotein; Polymorphism; RNA-directed DNA polymerase; Reference proteome; Ribonucleoprotein; Telomere; Transferase; Ubl conjugation	1132	-1	-1	-1	-1	126997	0	0	0	0	Transcription_GO|Signaling_REACTOME|Signaling_GO|Proliferation_GO|Cell_cycle_Mitosis_REACTOME|Apoptosis_GO|	TERT_HUMAN	138.612	0	67	45	cellular component organization or biogenesis#GO:0071840;organelle organization#GO:0006996;nitrogen compound metabolic process#GO:0006807;developmental process#GO:0032502;biological regulation#GO:0065007;chromatin organization#GO:0006325;homeostatic process#GO:0042592;cellular component organization#GO:0016043;biosynthetic process#GO:0009058;DNA replication#GO:0006260;cellular process#GO:0009987;…	TELOMERASE REVERSE TRANSCRIPTASE	nucleic acid binding#GO:0003676;RNA binding#GO:0003723;transferase activity#GO:0016740;RNA-directed DNA polymerase activity#GO:0003964;binding#GO:0005488;catalytic activity#GO:0003824;nucleotidyltransferase activity#GO:0016779;DNA binding#GO:0003677
5574	2.51201	8.28e-05			0.398087	0.119565	24	protein kinase superfamily AGC Ser/Thr protein kinase family PKC subfamily; AGC-kinase C-terminal domain; C2 domain; protein kinase domain; REM (Hr1) repeat	4	24	Q16513	FUNCTION: PKC-related serine/threonine-protein kinase and Rho/Rac effector protein that participates in specific signal transduction responses in the cell. Plays a role in the regulation of cell cycle progression, actin cytoskeleton assembly, cell migration, cell adhesion, tumor cell invasion and transcription activation signaling processes. Phosphorylates CTTN in hyaluronan-induced astrocytes an…	HUMAN|HGNC=9406|UniProtKB=Q16513	PKN2 PRK2 PRKCL2	PKN2	apical junction assembly [GO:0043297]; apoptotic process [GO:0006915]; cell adhesion [GO:0007155]; cell cycle [GO:0007049]; cell division [GO:0051301]; epithelial cell migration [GO:0010631]; positive regulation of cytokinesis [GO:0032467]; positive regulation of mitotic cell cycle [GO:0045931]; positive regulation of viral genome replication [GO:0045070]; protein phosphorylation [GO:0006468]; re…	apical junction complex [GO:0043296]; cell junction [GO:0030054]; centrosome [GO:0005813]; cleavage furrow [GO:0032154]; cytoplasm [GO:0005737]; cytosol [GO:0005829]; intermediate filament cytoskeleton [GO:0045111]; lamellipodium [GO:0030027]; midbody [GO:0030496]; nucleoplasm [GO:0005654]; nucleus [GO:0005634]; perinuclear region of cytoplasm [GO:0048471]; plasma membrane [GO:0005886]; protein c…	apical junction complex [GO:0043296]; cell junction [GO:0030054]; centrosome [GO:0005813]; cleavage furrow [GO:0032154]; cytoplasm [GO:0005737]; cytosol [GO:0005829]; intermediate filament cytoskeleton [GO:0045111]; lamellipodium [GO:0030027]; midbody [GO:0030496]; nucleoplasm [GO:0005654]; nucleus [GO:0005634]; perinuclear region of cytoplasm [GO:0048471]; plasma membrane [GO:0005886]; protein c…	ATP binding [GO:0005524]; histone deacetylase binding [GO:0042826]; kinase activity [GO:0016301]; poly(A) RNA binding [GO:0044822]; protein kinase activity [GO:0004672]; protein kinase C activity [GO:0004697]; protein serine/threonine kinase activity [GO:0004674]; RNA polymerase binding [GO:0070063]			X		X	X			17	FALSE	3D-structure; ATP-binding; Acetylation; Alternative splicing; Apoptosis; Cell adhesion; Cell cycle; Cell division; Cell junction; Cell projection; Complete proteome; Cytoplasm; Cytoskeleton; Kinase; Membrane; Nucleotide-binding; Nucleus; Phosphoprotein; Polymorphism; Reference proteome; Repeat; Serine/threonine-protein kinase; Transcription; Transcription regulation; Transferase	984	-1	-1	-0.09691	0.966142	112035	0.8	0	9.25	0	Transcription_GO|Signaling_REACTOME|Signaling_GO|Migration_GO|Cell_cycle_Mitosis_GO|Apoptosis_GO|	PKN2_HUMAN	234.083	0	24	7	signal transduction#GO:0007165;calcium-mediated signaling#GO:0019722;cell cycle#GO:0007049;protein phosphorylation#GO:0006468;cell communication#GO:0007154;intracellular signal transduction#GO:0035556;cellular process#GO:0009987;protein metabolic process#GO:0019538;primary metabolic process#GO:0044238;metabolic process#GO:0008152;cellular protein modification process#GO:0006464	SERINE/THREONINE-PROTEIN KINASE	calcium-dependent phospholipid binding#GO:0005544;transferase activity#GO:0016740;binding#GO:0005488;catalytic activity#GO:0003824;protein binding#GO:0005515;calcium ion binding#GO:0005509;calmodulin binding#GO:0005516;kinase activity#GO:0016301;protein kinase activity#GO:0004672
5575	2.21796	0.00206681			0.450866	0.0823298	163	sirtuin family Class I subfamily; deacetylase sirtuin-type domain	4	163	Q96EB6	FUNCTION: NAD-dependent protein deacetylase that links transcriptional regulation directly to intracellular energetics and participates in the coordination of several separated cellular functions such as cell cycle, response to DNA damage, metobolism, apoptosis and autophagy. Can modulate chromatin function through deacetylation of histones and can promote alterations in the methylation of histon…	HUMAN|HGNC=14929|UniProtKB=Q96EB6	SIRT1 SIR2L1	SIRT1	angiogenesis [GO:0001525]; behavioral response to starvation [GO:0042595]; cell aging [GO:0007569]; cellular glucose homeostasis [GO:0001678]; cellular response to DNA damage stimulus [GO:0006974]; cellular response to heat [GO:0034605]; cellular response to hydrogen peroxide [GO:0070301]; cellular response to hypoxia [GO:0071456]; cellular response to ionizing radiation [GO:0071479]; cellular re…	chromatin silencing complex [GO:0005677]; cytoplasm [GO:0005737]; mitochondrion [GO:0005739]; nuclear chromatin [GO:0000790]; nuclear envelope [GO:0005635]; nuclear euchromatin [GO:0005719]; nuclear heterochromatin [GO:0005720]; nuclear inner membrane [GO:0005637]; nucleolus [GO:0005730]; nucleoplasm [GO:0005654]; nucleus [GO:0005634]; PML body [GO:0016605]; rDNA heterochromatin [GO:0033553]	chromatin silencing complex [GO:0005677]; cytoplasm [GO:0005737]; mitochondrion [GO:0005739]; nuclear chromatin [GO:0000790]; nuclear envelope [GO:0005635]; nuclear euchromatin [GO:0005719]; nuclear heterochromatin [GO:0005720]; nuclear inner membrane [GO:0005637]; nucleolus [GO:0005730]; nucleoplasm [GO:0005654]; nucleus [GO:0005634]; PML body [GO:0016605]; rDNA heterochromatin [GO:0033553]; bHL…	bHLH transcription factor binding [GO:0043425]; core promoter sequence-specific DNA binding [GO:0001046]; deacetylase activity [GO:0019213]; enzyme binding [GO:0019899]; histone binding [GO:0042393]; histone deacetylase activity [GO:0004407]; HLH domain binding [GO:0043398]; identical protein binding [GO:0042802]; keratin filament binding [GO:1990254]; metal ion binding [GO:0046872]; mitogen-acti…			X		X		X		64	FALSE	3D-structure; Acetylation; Alternative splicing; Apoptosis; Biological rhythms; Complete proteome; Cytoplasm; Developmental protein; Differentiation; Host-virus interaction; Hydrolase; Metal-binding; Methylation; Mitochondrion; Myogenesis; NAD; Nucleus; Phosphoprotein; Polymorphism; Reference proteome; S-nitrosylation; Transcription; Transcription regulation; Zinc; rRNA processing	747	-1	-1	0.973128	1.273	81681	9.4	0	18.75	0	Ubiquitination|Transcription_GO|Stress_REACTOME|Stress_GO|Signaling_GO|Proliferation_GO|Metabolism_GO|Lysosome&Autophagy_GO|Immunity_GO|Growth_GO|Differentiation_GO|Cell_cycle_Mitosis_GO|Apoptosis_GO|	SIR1_HUMAN	134.35	0	163	99	regulation of biological process#GO:0050789;cellular component organization or biogenesis#GO:0071840;transcription, DNA-dependent#GO:0006351;regulation of transcription from RNA polymerase II promoter#GO:0006357;organelle organization#GO:0006996;RNA metabolic process#GO:0016070;regulation of nucleobase-containing compound metabolic process#GO:0019219;biological regulation#GO:0065007;chromatin org…	CHROMATIN REGULATORY PROTEIN SIR2	hydrolase activity#GO:0016787;nucleic acid binding#GO:0003676;deacetylase activity#GO:0019213;binding#GO:0005488;catalytic activity#GO:0003824;chromatin binding#GO:0003682
5576	2.14343	0.00876971	cell part#GO:0044464;nucleus#GO:0005634;protein complex#GO:0043234;intracellular#GO:0005622;macromolecular complex#GO:0032991;cell projection#GO:0042995;membrane#GO:0016020;organelle#GO:0043226		0.466541	0.0488369	376	BRCT domain; RING-type zinc finger	4	376	P38398	FUNCTION: E3 ubiquitin-protein ligase that specifically mediates the formation of 'Lys-6'-linked polyubiquitin chains and plays a central role in DNA repair by facilitating cellular responses to DNA damage. It is unclear whether it also mediates the formation of other types of polyubiquitin chains. The E3 ubiquitin-protein ligase activity is required for its tumor suppressor function. The BRCA1-B…	HUMAN|HGNC=1100|UniProtKB=P38398	BRCA1 RNF53	BRCA1	androgen receptor signaling pathway [GO:0030521]; apoptotic process [GO:0006915]; cellular protein metabolic process [GO:0044267]; cellular response to DNA damage stimulus [GO:0006974]; cellular response to indole-3-methanol [GO:0071681]; cellular response to tumor necrosis factor [GO:0071356]; centrosome cycle [GO:0007098]; chordate embryonic development [GO:0043009]; chromosome segregation [GO:…	BRCA1-A complex [GO:0070531]; BRCA1-BARD1 complex [GO:0031436]; chromosome [GO:0005694]; condensed nuclear chromosome [GO:0000794]; cytoplasm [GO:0005737]; gamma-tubulin ring complex [GO:0008274]; nucleoplasm [GO:0005654]; nucleus [GO:0005634]; plasma membrane [GO:0005886]; protein complex [GO:0043234]; ribonucleoprotein complex [GO:0030529]; ubiquitin ligase complex [GO:0000151]	BRCA1-A complex [GO:0070531]; BRCA1-BARD1 complex [GO:0031436]; chromosome [GO:0005694]; condensed nuclear chromosome [GO:0000794]; cytoplasm [GO:0005737]; gamma-tubulin ring complex [GO:0008274]; nucleoplasm [GO:0005654]; nucleus [GO:0005634]; plasma membrane [GO:0005886]; protein complex [GO:0043234]; ribonucleoprotein complex [GO:0030529]; ubiquitin ligase complex [GO:0000151]; androgen recept…	androgen receptor binding [GO:0050681]; damaged DNA binding [GO:0003684]; DNA binding [GO:0003677]; enzyme binding [GO:0019899]; ligase activity [GO:0016874]; RNA binding [GO:0003723]; transcription coactivator activity [GO:0003713]; transcription regulatory region DNA binding [GO:0044212]; tubulin binding [GO:0015631]; ubiquitin protein ligase binding [GO:0031625]; ubiquitin-protein transferase …	X		X		X				118	FALSE	3D-structure; Acetylation; Activator; Alternative initiation; Alternative splicing; Cell cycle; Chromosome; Complete proteome; Cytoplasm; DNA damage; DNA recombination; DNA repair; DNA-binding; Direct protein sequencing; Disease mutation; Fatty acid biosynthesis; Fatty acid metabolism; Ligase; Lipid biosynthesis; Lipid metabolism; Metal-binding; Nucleus; Phosphoprotein; Polymorphism; Reference pr…	1863	-1	-1	-1	0.860338	207721	0	0	7.25	0	Ubiquitination|Translation_REACTOME|Translation_GO|Transcription_GO|Signaling_GO|Proliferation_GO|Metabolism_GO|Growth_GO|Cell_cycle_Mitosis_REACTOME|Cell_cycle_Mitosis_GO|Apoptosis_GO|	BRCA1_HUMAN	90.9255	0	376	258	DNA repair#GO:0006281;lipid metabolic process#GO:0006629;RNA metabolic process#GO:0016070;biosynthetic process#GO:0009058;nucleobase-containing compound metabolic process#GO:0006139;regulation of biological process#GO:0050789;nitrogen compound metabolic process#GO:0006807;protein metabolic process#GO:0019538;fatty acid biosynthetic process#GO:0006633;metabolic process#GO:0008152;regulation of tra…	BREAST CANCER TYPE 1 SUSCEPTIBILITY PROTEIN BRCA1	ligase activity#GO:0016874;catalytic activity#GO:0003824
5577	2.59723	8.39e-05		X	0.385026	0.189189	37	CARD domain	4	37	O95999	FUNCTION: Involved in adaptive immune response (PubMed:25365219). Promotes apoptosis, pro-caspase-9 maturation and activation of NF-kappa-B via NIK and IKK. May be an adapter protein between upstream TNFR1-TRADD-RIP complex and the downstream NIK-IKK-IKAP complex. Is a substrate for MALT1 (PubMed:18264101). {ECO:0000269|PubMed:18264101, ECO:0000269|PubMed:25365219}.	HUMAN|HGNC=989|UniProtKB=O95999	BCL10 CIPER CLAP	BCL10	adaptive immune response [GO:0002250]; B cell apoptotic process [GO:0001783]; cell death [GO:0008219]; cellular defense response [GO:0006968]; cellular response to mechanical stimulus [GO:0071260]; Fc-epsilon receptor signaling pathway [GO:0038095]; immunoglobulin mediated immune response [GO:0016064]; innate immune response [GO:0045087]; interleukin-6 biosynthetic process [GO:0042226]; lymphotox…	CBM complex [GO:0032449]; cytoplasm [GO:0005737]; cytoplasmic microtubule [GO:0005881]; cytosol [GO:0005829]; immunological synapse [GO:0001772]; lysosome [GO:0005764]; membrane raft [GO:0045121]; nucleus [GO:0005634]; perinuclear region of cytoplasm [GO:0048471]; plasma membrane [GO:0005886]; protein complex [GO:0043234]	CBM complex [GO:0032449]; cytoplasm [GO:0005737]; cytoplasmic microtubule [GO:0005881]; cytosol [GO:0005829]; immunological synapse [GO:0001772]; lysosome [GO:0005764]; membrane raft [GO:0045121]; nucleus [GO:0005634]; perinuclear region of cytoplasm [GO:0048471]; plasma membrane [GO:0005886]; protein complex [GO:0043234]; enzyme binding [GO:0019899]; kinase binding [GO:0019900]; NF-kappaB bindin…	enzyme binding [GO:0019899]; kinase binding [GO:0019900]; NF-kappaB binding [GO:0051059]; protease binding [GO:0002020]; protein C-terminus binding [GO:0008022]; protein kinase B binding [GO:0043422]; protein kinase binding [GO:0019901]; protein self-association [GO:0043621]; transcription coactivator activity [GO:0003713]; transcription factor binding [GO:0008134]; ubiquitin binding [GO:0043130]…			X						19	FALSE	3D-structure; Acetylation; Apoptosis; Chromosomal rearrangement; Complete proteome; Cytoplasm; Disease mutation; Immunity; Membrane; Phosphoprotein; Reference proteome; Tumor suppressor	233	-1	-1	-1	0.352183	26252	0	0	2.25	0	Ubiquitination|Transcription_GO|Signaling_GO|Lysosome&Autophagy_GO|Immunity_REACTOME|Immunity_GO|Apoptosis_GO|Adapter|	BCL10_HUMAN	123.324	0	37	18		FAMILY NOT NAMED
5578	2.34596	0.000811			0.426265	0.0818892	109	protein kinase superfamily CMGC Ser/Thr protein kinase family MAP kinase subfamily; protein kinase domain	4	109	P45983	FUNCTION: Serine/threonine-protein kinase involved in various processes such as cell proliferation, differentiation, migration, transformation and programmed cell death. Extracellular stimuli such as proinflammatory cytokines or physical stress stimulate the stress-activated protein kinase/c-Jun N-terminal kinase (SAP/JNK) signaling pathway. In this cascade, two dual specificity kinases MAP2K4/MK…	HUMAN|HGNC=6881|UniProtKB=P45983	MAPK8 JNK1 PRKM8 SAPK1 SAPK1C	MAPK8	apoptotic process [GO:0006915]; apoptotic signaling pathway [GO:0097190]; cellular response to hydrogen peroxide [GO:0070301]; cellular response to lipopolysaccharide [GO:0071222]; cellular response to mechanical stimulus [GO:0071260]; cellular response to nitric oxide [GO:0071732]; dendrite morphogenesis [GO:0048813]; Fc-epsilon receptor signaling pathway [GO:0038095]; innate immune response [GO…	cytosol [GO:0005829]; mitochondrion [GO:0005739]; nucleoplasm [GO:0005654]; nucleus [GO:0005634]	cytosol [GO:0005829]; mitochondrion [GO:0005739]; nucleoplasm [GO:0005654]; nucleus [GO:0005634]; ATP binding [GO:0005524]; enzyme binding [GO:0019899]; histone deacetylase binding [GO:0042826]; histone deacetylase regulator activity [GO:0035033]; JUN kinase activity [GO:0004705]; protein serine/threonine kinase activity [GO:0004674]; apoptotic process [GO:0006915]; apoptotic signaling pathway [G…	ATP binding [GO:0005524]; enzyme binding [GO:0019899]; histone deacetylase binding [GO:0042826]; histone deacetylase regulator activity [GO:0035033]; JUN kinase activity [GO:0004705]; protein serine/threonine kinase activity [GO:0004674]	X		X						48	FALSE	3D-structure; ATP-binding; Alternative splicing; Biological rhythms; Complete proteome; Cytoplasm; Kinase; Nucleotide-binding; Nucleus; Phosphoprotein; Polymorphism; Reference proteome; S-nitrosylation; Serine/threonine-protein kinase; Transferase	427	-1	-1	-0.221849	0.30103	48296	0.6	0	2	0	Transcription_GO|Stress_REACTOME|Stress_GO|Signaling_REACTOME|Signaling_GO|Migration_GO|Metabolism_GO|Immunity_REACTOME|Immunity_GO|Apoptosis_REACTOME|Apoptosis_GO|Senescence|	MK08_HUMAN	108.385	0	109	61	response to stimulus#GO:0050896;immune system process#GO:0002376;signal transduction#GO:0007165;response to stress#GO:0006950;cell cycle#GO:0007049;MAPK cascade#GO:0000165;cell communication#GO:0007154;protein phosphorylation#GO:0006468;intracellular signal transduction#GO:0035556;cellular process#GO:0009987;protein metabolic process#GO:0019538;cellular protein modification process#GO:0006464;pri…	MITOGEN-ACTIVATED PROTEIN KINASE	transferase activity#GO:0016740;catalytic activity#GO:0003824;kinase activity#GO:0016301;protein kinase activity#GO:0004672
5579	2.43486	0.00107786			0.410701	0.0915493	72	IAP family; BIR repeat; RING-type zinc finger	4	72	P98170	FUNCTION: Multi-functional protein which regulates not only caspases and apoptosis, but also modulates inflammatory signaling and immunity, copper homeostasis, mitogenic kinase signaling, cell proliferation, as well as cell invasion and metastasis. Acts as a direct caspase inhibitor. Directly bind to the active site pocket of CASP3 and CASP7 and obstructs substrate entry. Inactivates CASP9 by kee…	HUMAN|HGNC=592|UniProtKB=P98170	XIAP API3 BIRC4 IAP3	XIAP	apoptotic process [GO:0006915]; cellular response to DNA damage stimulus [GO:0006974]; copper ion homeostasis [GO:0055070]; inhibition of cysteine-type endopeptidase activity involved in apoptotic process [GO:1990001]; intrinsic apoptotic signaling pathway [GO:0097193]; negative regulation of apoptotic process [GO:0043066]; negative regulation of cysteine-type endopeptidase activity involved in a…	cytoplasm [GO:0005737]; cytosol [GO:0005829]; nucleoplasm [GO:0005654]; nucleus [GO:0005634]	cytoplasm [GO:0005737]; cytosol [GO:0005829]; nucleoplasm [GO:0005654]; nucleus [GO:0005634]; cysteine-type endopeptidase inhibitor activity involved in apoptotic process [GO:0043027]; ligase activity [GO:0016874]; ubiquitin protein ligase activity [GO:0061630]; ubiquitin-protein transferase activity [GO:0004842]; zinc ion binding [GO:0008270]; apoptotic process [GO:0006915]; cellular response to…	cysteine-type endopeptidase inhibitor activity involved in apoptotic process [GO:0043027]; ligase activity [GO:0016874]; ubiquitin protein ligase activity [GO:0061630]; ubiquitin-protein transferase activity [GO:0004842]; zinc ion binding [GO:0008270]			X				X		44	FALSE	3D-structure; Apoptosis; Complete proteome; Cytoplasm; Isopeptide bond; Ligase; Metal-binding; Nucleus; Phosphoprotein; Polymorphism; Protease inhibitor; Reference proteome; Repeat; S-nitrosylation; Thiol protease inhibitor; Ubl conjugation; Ubl conjugation pathway; Wnt signaling pathway; Zinc; Zinc-finger	497	-0.30103	-1	0.792392	0.60206	56685	6.2	0.5	4	0	Ubiquitination|Signaling_REACTOME|Signaling_GO|Proliferation_GO|Immunity_GO|Apoptosis_REACTOME|Apoptosis_GO|	XIAP_HUMAN	112.069	0	72	28	signal transduction#GO:0007165;developmental process#GO:0032502;cell communication#GO:0007154;cellular process#GO:0009987;regulation of catalytic activity#GO:0050790;cellular protein modification process#GO:0006464;primary metabolic process#GO:0044238;regulation of biological process#GO:0050789;death#GO:0016265;response to stimulus#GO:0050896;regulation of molecular function#GO:0065009;apoptotic …	INHIBITOR OF APOPTOSIS	cysteine-type peptidase activity#GO:0008234;ligase activity#GO:0016874;peptidase inhibitor activity#GO:0030414;catalytic activity#GO:0003824;hydrolase activity#GO:0016787;cysteine-type endopeptidase inhibitor activity#GO:0004869;enzyme inhibitor activity#GO:0004857;peptidase activity#GO:0008233;enzyme regulator activity#GO:0030234
5580	2.58899	0.000202	cytoplasm#GO:0005737;cell part#GO:0044464;cytosol#GO:0005829;membrane#GO:0016020;protein complex#GO:0043234;intracellular#GO:0005622;macromolecular complex#GO:0032991		0.386251	0.110816	48	PI3/PI4-kinase family; C2 PI3K-type domain; PI3K-ABD domain; PI3K-RBD domain; PI3K/PI4K domain; PIK helical domain	4	48	P42336	FUNCTION: Phosphoinositide-3-kinase (PI3K) that phosphorylates PtdIns (Phosphatidylinositol), PtdIns4P (Phosphatidylinositol 4-phosphate) and PtdIns(4,5)P2 (Phosphatidylinositol 4,5-bisphosphate) to generate phosphatidylinositol 3,4,5-trisphosphate (PIP3). PIP3 plays a key role by recruiting PH domain-containing proteins to the membrane, including AKT1 and PDPK1, activating signaling cascades inv…	HUMAN|HGNC=8975|UniProtKB=P42336	PIK3CA	PIK3CA	activation of mitophagy in response to mitochondrial depolarization [GO:0098779]; adaptive immune response [GO:0002250]; adipose tissue development [GO:0060612]; angiogenesis [GO:0001525]; blood coagulation [GO:0007596]; cardiac muscle contraction [GO:0060048]; cell chemotaxis [GO:0060326]; cellular response to glucose stimulus [GO:0071333]; endothelial cell migration [GO:0043542]; energy homeost…	cytoplasm [GO:0005737]; cytosol [GO:0005829]; lamellipodium [GO:0030027]; phosphatidylinositol 3-kinase complex [GO:0005942]; phosphatidylinositol 3-kinase complex, class IA [GO:0005943]; plasma membrane [GO:0005886]	cytoplasm [GO:0005737]; cytosol [GO:0005829]; lamellipodium [GO:0030027]; phosphatidylinositol 3-kinase complex [GO:0005942]; phosphatidylinositol 3-kinase complex, class IA [GO:0005943]; plasma membrane [GO:0005886]; 1-phosphatidylinositol-3-kinase activity [GO:0016303]; 1-phosphatidylinositol-4-phosphate 3-kinase activity [GO:0035005]; ATP binding [GO:0005524]; kinase activity [GO:0016301]; pho…	1-phosphatidylinositol-3-kinase activity [GO:0016303]; 1-phosphatidylinositol-4-phosphate 3-kinase activity [GO:0035005]; ATP binding [GO:0005524]; kinase activity [GO:0016301]; phosphatidylinositol 3-kinase activity [GO:0035004]; phosphatidylinositol-4,5-bisphosphate 3-kinase activity [GO:0046934]; protein kinase activator activity [GO:0030295]; protein serine/threonine kinase activity [GO:00046…			X						31	FALSE	3D-structure; ATP-binding; Angiogenesis; Complete proteome; Disease mutation; Kinase; Nucleotide-binding; Polymorphism; Proto-oncogene; Reference proteome; Serine/threonine-protein kinase; Transferase	1068	-1	-1	-0.69897	-0.30103	124284	0.2	0	0.5	0	Signaling_REACTOME|Signaling_GO|Migration_GO|Metabolism_REACTOME|Metabolism_GO|Immunity_REACTOME|Immunity_GO|Growth_GO|Apoptosis_GO|	PK3CA_HUMAN	108.979	0	48	17	lipid metabolic process#GO:0006629;biosynthetic process#GO:0009058;cellular process#GO:0009987;phospholipid metabolic process#GO:0006644;metabolic process#GO:0008152;phosphate-containing compound metabolic process#GO:0006796;primary metabolic process#GO:0044238	PHOSPHATIDYLINOSITOL KINASE	transferase activity#GO:0016740;catalytic activity#GO:0003824;kinase activity#GO:0016301
5581	2.5192	0.000117	cytoplasm#GO:0005737;cell part#GO:0044464;cytosol#GO:0005829;protein complex#GO:0043234;intracellular#GO:0005622;macromolecular complex#GO:0032991		0.396951	0.182077	38	Rap-GAP domain	4	38	P49815	FUNCTION: In complex with TSC1, inhibits the nutrient-mediated or growth factor-stimulated phosphorylation of S6K1 and EIF4EBP1 by negatively regulating mTORC1 signaling. Acts as a GTPase-activating protein (GAP) for the small GTPase RHEB, a direct activator of the protein kinase activity of mTORC1. Implicated as a tumor suppressor. Involved in microtubule-mediated protein transport, but this see…	HUMAN|HGNC=12363|UniProtKB=P49815	TSC2 TSC4	TSC2	cell cycle arrest [GO:0007050]; endocytosis [GO:0006897]; epidermal growth factor receptor signaling pathway [GO:0007173]; Fc-epsilon receptor signaling pathway [GO:0038095]; fibroblast growth factor receptor signaling pathway [GO:0008543]; gene expression [GO:0010467]; glucose import [GO:0046323]; heart development [GO:0007507]; innate immune response [GO:0045087]; insulin-like growth factor rec…	cytoplasm [GO:0005737]; cytosol [GO:0005829]; Golgi apparatus [GO:0005794]; membrane [GO:0016020]; nucleus [GO:0005634]; perinuclear region of cytoplasm [GO:0048471]; TSC1-TSC2 complex [GO:0033596]	cytoplasm [GO:0005737]; cytosol [GO:0005829]; Golgi apparatus [GO:0005794]; membrane [GO:0016020]; nucleus [GO:0005634]; perinuclear region of cytoplasm [GO:0048471]; TSC1-TSC2 complex [GO:0033596]; GTPase activator activity [GO:0005096]; phosphatase binding [GO:0019902]; protein homodimerization activity [GO:0042803]; cell cycle arrest [GO:0007050]; endocytosis [GO:0006897]; epidermal growth fac…	GTPase activator activity [GO:0005096]; phosphatase binding [GO:0019902]; protein homodimerization activity [GO:0042803]			X				X		25	FALSE	Alternative splicing; Complete proteome; Cytoplasm; Disease mutation; GTPase activation; Host-virus interaction; Membrane; Phosphoprotein; Polymorphism; Reference proteome; Tumor suppressor; Ubl conjugation	1807	-1	-1	0.50515	0.977724	200608	3.2	0	9.5	0	Transport_GO|Transcription_REACTOME|Transcription_GO|Stress_REACTOME|Signaling_REACTOME|Signaling_GO|Proliferation_GO|Immunity_REACTOME|Immunity_GO|Growth_GO|Cell_cycle_Mitosis_GO|	TSC2_HUMAN	172.658	0	38	13	regulation of biological process#GO:0050789;response to stimulus#GO:0050896;signal transduction#GO:0007165;regulation of phosphate metabolic process#GO:0019220;regulation of molecular function#GO:0065009;nitrogen compound metabolic process#GO:0006807;regulation of nucleobase-containing compound metabolic process#GO:0019219;biological regulation#GO:0065007;catabolic process#GO:0009056;cell communi…	TUBERIN	GTPase activity#GO:0003924;pyrophosphatase activity#GO:0016462;hydrolase activity#GO:0016787;enzyme activator activity#GO:0008047;catalytic activity#GO:0003824;enzyme regulator activity#GO:0030234
5582	2.31001	0.000308			0.432898	0.167808	73	F-box domain; LRR (leucine-rich) repeat	4	73	Q13309	FUNCTION: Substrate recognition component of a SCF (SKP1-CUL1-F-box protein) E3 ubiquitin-protein ligase complex which mediates the ubiquitination and subsequent proteasomal degradation of target proteins involved in cell cycle progression, signal transduction and transcription. Specifically recognizes phosphorylated CDKN1B/p27kip and is involved in regulation of G1/S transition. Degradation of C…		SKP2 FBXL1	SKP2	anaphase-promoting complex-dependent proteasomal ubiquitin-dependent protein catabolic process [GO:0031145]; cell proliferation [GO:0008283]; cellular response to cell-matrix adhesion [GO:0071460]; G1/S transition of mitotic cell cycle [GO:0000082]; G2/M transition of mitotic cell cycle [GO:0000086]; mitotic cell cycle [GO:0000278]; positive regulation of intracellular estrogen receptor signaling…	aggresome [GO:0016235]; cytoplasm [GO:0005737]; cytosol [GO:0005829]; nucleolus [GO:0005730]; nucleoplasm [GO:0005654]; nucleus [GO:0005634]; SCF ubiquitin ligase complex [GO:0019005]	aggresome [GO:0016235]; cytoplasm [GO:0005737]; cytosol [GO:0005829]; nucleolus [GO:0005730]; nucleoplasm [GO:0005654]; nucleus [GO:0005634]; SCF ubiquitin ligase complex [GO:0019005]; identical protein binding [GO:0042802]; ubiquitin protein ligase activity [GO:0061630]; anaphase-promoting complex-dependent proteasomal ubiquitin-dependent protein catabolic process [GO:0031145]; cell proliferatio…	identical protein binding [GO:0042802]; ubiquitin protein ligase activity [GO:0061630]			X		X	X	X		44	FALSE	3D-structure; Acetylation; Alternative splicing; Complete proteome; Cytoplasm; Direct protein sequencing; Leucine-rich repeat; Nucleus; Phosphoprotein; Polymorphism; Reference proteome; Repeat; Ubl conjugation; Ubl conjugation pathway	424	-1	-1	-0.39794	0.740363	47761	0.4	0	5.5	0	Ubiquitination|Signaling_GO|Proliferation_GO|Immunity_REACTOME|Cell_cycle_Mitosis_REACTOME|Cell_cycle_Mitosis_GO|Apoptosis_GO|	SKP2_HUMAN	185.288	0	73	29
5583	2.7447	5.74e-05			0.364339	0.118577	23	LRR (leucine-rich) repeat; PH domain; PPM-type phosphatase domain	5	23	O60346	FUNCTION: Protein phosphatase involved in regulation of Akt and PKC signaling. Mediates dephosphorylation in the C-terminal domain hydrophobic motif of members of the AGC Ser/Thr protein kinase family; specifically acts on 'Ser-473' of AKT2 and AKT3, 'Ser-660' of PRKCB and 'Ser-657' of PRKCA (PubMed:15808505, PubMed:17386267, PubMed:18162466). Isoform 2 seems to have a major role in regulating Ak…	HUMAN|HGNC=20610|UniProtKB=O60346	PHLPP1 KIAA0606 PHLPP PLEKHE1 SCOP	PHLPP1	apoptotic process [GO:0006915]; entrainment of circadian clock [GO:0009649]; epidermal growth factor receptor signaling pathway [GO:0007173]; Fc-epsilon receptor signaling pathway [GO:0038095]; fibroblast growth factor receptor signaling pathway [GO:0008543]; innate immune response [GO:0045087]; neurotrophin TRK receptor signaling pathway [GO:0048011]; phosphatidylinositol-mediated signaling [GO:…	cytosol [GO:0005829]; membrane [GO:0016020]; nucleus [GO:0005634]	cytosol [GO:0005829]; membrane [GO:0016020]; nucleus [GO:0005634]; metal ion binding [GO:0046872]; phosphoprotein phosphatase activity [GO:0004721]; apoptotic process [GO:0006915]; entrainment of circadian clock [GO:0009649]; epidermal growth factor receptor signaling pathway [GO:0007173]; Fc-epsilon receptor signaling pathway [GO:0038095]; fibroblast growth factor receptor signaling pathway [GO:…	metal ion binding [GO:0046872]; phosphoprotein phosphatase activity [GO:0004721]			X						9	FALSE	Acetylation; Alternative splicing; Apoptosis; Cell membrane; Complete proteome; Cytoplasm; Hydrolase; Leucine-rich repeat; Manganese; Membrane; Metal-binding; Nucleus; Polymorphism; Protein phosphatase; Reference proteome; Repeat; Tumor suppressor	1717	-1	-0.30103	-1	0.511883	184672	0	0	3.25	0.5	Signaling_REACTOME|Signaling_GO|Immunity_REACTOME|Immunity_GO|Growth_GO|Apoptosis_GO|	PHLP1_HUMAN	96.5652	0	23	14		LEUCINE-RICH REPEAT-CONTAINING PROTEIN
5584	2.25267	0.00261685			0.443917	0.0632964	197	protein kinase superfamily TKL Ser/Thr protein kinase family; ANK repeat; protein kinase domain	4	197	Q13418	FUNCTION: Receptor-proximal protein kinase regulating integrin-mediated signal transduction. May act as a mediator of inside-out integrin signaling. Focal adhesion protein part of the complex ILK-PINCH. This complex is considered to be one of the convergence points of integrin- and growth factor-signaling pathway. Could be implicated in mediating cell architecture, adhesion to integrin substrates…	HUMAN|HGNC=6040|UniProtKB=Q13418	ILK ILK1 ILK2	ILK	branching involved in ureteric bud morphogenesis [GO:0001658]; cell aging [GO:0007569]; cell cycle arrest [GO:0007050]; cell junction assembly [GO:0034329]; cell-matrix adhesion [GO:0007160]; cell proliferation [GO:0008283]; establishment or maintenance of epithelial cell apical/basal polarity [GO:0045197]; extracellular fibril organization [GO:0043206]; fibroblast migration [GO:0010761]; integri…	cell-cell junction [GO:0005911]; cell junction [GO:0030054]; costamere [GO:0043034]; cytoplasm [GO:0005737]; cytosol [GO:0005829]; dendritic shaft [GO:0043198]; extracellular matrix [GO:0031012]; focal adhesion [GO:0005925]; lamellipodium [GO:0030027]; membrane [GO:0016020]; neuronal cell body [GO:0043025]; nucleoplasm [GO:0005654]; plasma membrane [GO:0005886]; protein complex [GO:0043234]; sarc…	cell junction [GO:0030054]; cell-cell junction [GO:0005911]; costamere [GO:0043034]; cytoplasm [GO:0005737]; cytosol [GO:0005829]; dendritic shaft [GO:0043198]; extracellular matrix [GO:0031012]; focal adhesion [GO:0005925]; lamellipodium [GO:0030027]; membrane [GO:0016020]; neuronal cell body [GO:0043025]; nucleoplasm [GO:0005654]; plasma membrane [GO:0005886]; protein complex [GO:0043234]; sarc…	ATP binding [GO:0005524]; protein kinase binding [GO:0019901]; protein serine/threonine kinase activity [GO:0004674]; signal transducer activity [GO:0004871]		X	X		X	X	X		29	FALSE	3D-structure; ANK repeat; ATP-binding; Acetylation; Alternative splicing; Cell junction; Cell membrane; Cell projection; Complete proteome; Cytoplasm; Kinase; Membrane; Nucleotide-binding; Phosphoprotein; Polymorphism; Reference proteome; Repeat; Serine/threonine-protein kinase; Transferase	452	-1	-1	-0.221849	1.08814	51419	0.6	0	12.25	0	Transcription_GO|Stress_GO|Signaling_GO|Proliferation_GO|Migration_GO|Differentiation_GO|Cell_cycle_Mitosis_GO|Apoptosis_GO|ANK_repeat|Adapter|	ILK_HUMAN	109.97	0	197	168	female gamete generation#GO:0007292;signal transduction#GO:0007165;developmental process#GO:0032502;biological adhesion#GO:0022610;MAPK cascade#GO:0000165;I-kappaB kinase/NF-kappaB cascade#GO:0007249;phosphate-containing compound metabolic process#GO:0006796;death#GO:0016265;anatomical structure morphogenesis#GO:0009653;apoptotic process#GO:0006915;cell death#GO:0008219;intracellular signal trans…	SERINE-THREONINE PROTEIN KINASE	non-membrane spanning protein tyrosine kinase activity#GO:0004715;transferase activity#GO:0016740;catalytic activity#GO:0003824;kinase activity#GO:0016301;protein kinase activity#GO:0004672
5585	2.559	0.000134			0.390777	0.117073	41	PPP phosphatase family PP-2B subfamily	4	41	Q08209	FUNCTION: Calcium-dependent, calmodulin-stimulated protein phosphatase. Many of the substrates contain a PxIxIT motif. This subunit may have a role in the calmodulin activation of calcineurin. Dephosphorylates DNM1L, HSPB1 and SSH1. {ECO:0000269|PubMed:15671020, ECO:0000269|PubMed:17498738, ECO:0000269|PubMed:18838687}.	HUMAN|HGNC=9314|UniProtKB=Q08209	PPP3CA CALNA CNA	PPP3CA	calcineurin-NFAT signaling cascade [GO:0033173]; calcium ion transport [GO:0006816]; cardiac muscle hypertrophy in response to stress [GO:0014898]; cellular response to drug [GO:0035690]; cellular response to glucose stimulus [GO:0071333]; dephosphorylation [GO:0016311]; Fc-epsilon receptor signaling pathway [GO:0038095]; G1/S transition of mitotic cell cycle [GO:0000082]; innate immune response …	calcineurin complex [GO:0005955]; cytoplasm [GO:0005737]; cytosol [GO:0005829]; mitochondrion [GO:0005739]; nucleoplasm [GO:0005654]; sarcolemma [GO:0042383]; Z disc [GO:0030018]	calcineurin complex [GO:0005955]; cytoplasm [GO:0005737]; cytosol [GO:0005829]; mitochondrion [GO:0005739]; nucleoplasm [GO:0005654]; sarcolemma [GO:0042383]; Z disc [GO:0030018]; calcium ion binding [GO:0005509]; calmodulin binding [GO:0005516]; calmodulin-dependent protein phosphatase activity [GO:0033192]; drug binding [GO:0008144]; enzyme binding [GO:0019899]; protein dimerization activity [G…	calcium ion binding [GO:0005509]; calmodulin binding [GO:0005516]; calmodulin-dependent protein phosphatase activity [GO:0033192]; drug binding [GO:0008144]; enzyme binding [GO:0019899]; protein dimerization activity [GO:0046983]; protein serine/threonine phosphatase activity [GO:0004722]			X				X		23	FALSE	3D-structure; Acetylation; Alternative splicing; Calmodulin-binding; Cell membrane; Complete proteome; Hydrolase; Iron; Membrane; Metal-binding; Nitration; Nucleus; Protein phosphatase; Reference proteome; Zinc	521	-0.30103	-1	0.913814	0.39794	58688	8.2	0.5	2.5	0	Transport_GO|Transcription_GO|Stress_GO|Signaling_REACTOME|Signaling_GO|Immunity_REACTOME|Immunity_GO|Cell_cycle_Mitosis_GO|	PP2BA_HUMAN	139.829	0	41	18	signal transduction#GO:0007165;transcription, DNA-dependent#GO:0006351;RNA metabolic process#GO:0016070;glycogen metabolic process#GO:0005977;cell communication#GO:0007154;protein phosphorylation#GO:0006468;cellular process#GO:0009987;transcription from RNA polymerase II promoter#GO:0006366;nucleobase-containing compound metabolic process#GO:0006139;cellular protein modification process#GO:000646…	SERINE/THREONINE PROTEIN PHOSPHATASE	hydrolase activity#GO:0016787;hydrolase activity, acting on ester bonds#GO:0016788;phosphatase activity#GO:0016791;catalytic activity#GO:0003824;phosphoprotein phosphatase activity#GO:0004721
5586	2.73207	3e-05			0.366023	0.278947	20	protein kinase superfamily AGC Ser/Thr protein kinase family PKC subfamily; AGC-kinase C-terminal domain; C2 domain; phorbol-ester/DAG-type zinc fingers; protein kinase domain	5	20	Q04759	FUNCTION: Calcium-independent, phospholipid- and diacylglycerol (DAG)-dependent serine/threonine-protein kinase that mediates non-redundant functions in T-cell receptor (TCR) signaling, including T-cells activation, proliferation, differentiation and survival, by mediating activation of multiple transcription factors such as NF-kappa-B, JUN, NFATC1 and NFATC2. In TCR-CD3/CD28-co-stimulated T-cell…	HUMAN|HGNC=9410|UniProtKB=Q04759	PRKCQ PRKCT	PRKCQ	aging [GO:0007568]; apoptotic process [GO:0006915]; axon guidance [GO:0007411]; blood coagulation [GO:0007596]; cellular component disassembly involved in execution phase of apoptosis [GO:0006921]; Fc-epsilon receptor signaling pathway [GO:0038095]; inflammatory response [GO:0006954]; innate immune response [GO:0045087]; intracellular signal transduction [GO:0035556]; membrane protein ectodomain …	cytosol [GO:0005829]; immunological synapse [GO:0001772]; neuromuscular junction [GO:0031594]; nucleus [GO:0005634]; plasma membrane [GO:0005886]; sarcolemma [GO:0042383]	cytosol [GO:0005829]; immunological synapse [GO:0001772]; neuromuscular junction [GO:0031594]; nucleus [GO:0005634]; plasma membrane [GO:0005886]; sarcolemma [GO:0042383]; ATP binding [GO:0005524]; metal ion binding [GO:0046872]; protein kinase C activity [GO:0004697]; protein serine/threonine kinase activity [GO:0004674]; ubiquitin-protein transferase activity [GO:0004842]; aging [GO:0007568]; a…	ATP binding [GO:0005524]; metal ion binding [GO:0046872]; protein kinase C activity [GO:0004697]; protein serine/threonine kinase activity [GO:0004674]; ubiquitin-protein transferase activity [GO:0004842]					X	X			4	FALSE	3D-structure; ATP-binding; Alternative splicing; Cell membrane; Complete proteome; Cytoplasm; Immunity; Inflammatory response; Kinase; Magnesium; Membrane; Metal-binding; Nucleotide-binding; Phosphoprotein; Polymorphism; Reference proteome; Repeat; Serine/threonine-protein kinase; Transferase; Zinc; Zinc-finger	706	-1	-1	-1	-1	81865	0	0	0	0	Ubiquitination|Transcription_GO|Stress_GO|Signaling_REACTOME|Signaling_GO|Proliferation_GO|Immunity_REACTOME|Immunity_GO|Growth_GO|Cell_cycle_Mitosis_GO|Apoptosis_REACTOME|Apoptosis_GO|	KPCT_HUMAN	167.5	0	20	16	signal transduction#GO:0007165;cell cycle#GO:0007049;protein phosphorylation#GO:0006468;cell communication#GO:0007154;intracellular signal transduction#GO:0035556;protein metabolic process#GO:0019538;cellular process#GO:0009987;primary metabolic process#GO:0044238;metabolic process#GO:0008152;cellular protein modification process#GO:0006464	SERINE/THREONINE-PROTEIN KINASE	calcium-dependent phospholipid binding#GO:0005544;transferase activity#GO:0016740;binding#GO:0005488;catalytic activity#GO:0003824;protein binding#GO:0005515;calcium ion binding#GO:0005509;calmodulin binding#GO:0005516;kinase activity#GO:0016301;protein kinase activity#GO:0004672
5587	2.505	6.99e-05			0.399202	0.272269	35	protein kinase superfamily TKL Ser/Thr protein kinase family RAF subfamily; phorbol-ester/DAG-type zinc finger; protein kinase domain; RBD (Ras-binding) domain	4	35	P15056	FUNCTION: Protein kinase involved in the transduction of mitogenic signals from the cell membrane to the nucleus. May play a role in the postsynaptic responses of hippocampal neuron. Phosphorylates MAP2K1, and thereby contributes to the MAP kinase signal transduction pathway. {ECO:0000269|PubMed:21441910}.	HUMAN|HGNC=1097|UniProtKB=P15056	BRAF BRAF1 RAFB1	BRAF	activation of MAPKK activity [GO:0000186]; CD4-positive, alpha-beta T cell differentiation [GO:0043367]; cellular response to calcium ion [GO:0071277]; cellular response to drug [GO:0035690]; establishment of protein localization to membrane [GO:0090150]; fibroblast growth factor receptor signaling pathway [GO:0008543]; glucose transport [GO:0015758]; head morphogenesis [GO:0060323]; long-term sy…	cell body [GO:0044297]; cytosol [GO:0005829]; mitochondrion [GO:0005739]; neuron projection [GO:0043005]; nucleus [GO:0005634]; plasma membrane [GO:0005886]	cell body [GO:0044297]; cytosol [GO:0005829]; mitochondrion [GO:0005739]; neuron projection [GO:0043005]; nucleus [GO:0005634]; plasma membrane [GO:0005886]; ATP binding [GO:0005524]; calcium ion binding [GO:0005509]; identical protein binding [GO:0042802]; MAP kinase kinase kinase activity [GO:0004709]; protein kinase activity [GO:0004672]; protein serine/threonine kinase activity [GO:0004674]; …	ATP binding [GO:0005524]; calcium ion binding [GO:0005509]; identical protein binding [GO:0042802]; MAP kinase kinase kinase activity [GO:0004709]; protein kinase activity [GO:0004672]; protein serine/threonine kinase activity [GO:0004674]	X		X		X		X		9	FALSE	3D-structure; ATP-binding; Acetylation; Cardiomyopathy; Cell membrane; Chromosomal rearrangement; Complete proteome; Cytoplasm; Deafness; Direct protein sequencing; Disease mutation; Ectodermal dysplasia; Isopeptide bond; Kinase; Membrane; Mental retardation; Metal-binding; Methylation; Nucleotide-binding; Nucleus; Phosphoprotein; Polymorphism; Proto-oncogene; Reference proteome; Serine/threonine…	766	-1	-0.30103	0.20412	0.39794	84437	1.6	0	2.5	0.5	Transport_GO|Transcription_GO|Stress_GO|Signaling_REACTOME|Signaling_GO|Proliferation_GO|Migration_GO|Immunity_REACTOME|Growth_GO|Differentiation_GO|Apoptosis_GO|	BRAF_HUMAN	211.286	0	35	26	cellular component organization or biogenesis#GO:0071840;response to stimulus#GO:0050896;signal transduction#GO:0007165;response to stress#GO:0006950;cell cycle#GO:0007049;cell communication#GO:0007154;protein phosphorylation#GO:0006468;cellular component organization#GO:0016043;intracellular signal transduction#GO:0035556;cellular process#GO:0009987;protein metabolic process#GO:0019538;cellular …	SERINE-THREONINE PROTEIN KINASE	transferase activity#GO:0016740;non-membrane spanning protein tyrosine kinase activity#GO:0004715;catalytic activity#GO:0003824;kinase activity#GO:0016301;protein kinase activity#GO:0004672
5588	2.63791	2.89e-05			0.379088	0.314943	30	GAB family; PH domain	4	30	Q9UQC2	FUNCTION: Adapter protein which acts downstream of several membrane receptors including cytokine, antigen, hormone, cell matrix and growth factor receptors to regulate multiple signaling pathways. Regulates osteoclast differentiation mediating the TNFRSF11A/RANK signaling. In allergic response, it plays a role in mast cells activation and degranulation through PI-3-kinase regulation. Also involve…	HUMAN|HGNC=14458|UniProtKB=Q9UQC2	GAB2 KIAA0571	GAB2	Fc-epsilon receptor signaling pathway [GO:0038095]; innate immune response [GO:0045087]; osteoclast differentiation [GO:0030316]; phosphatidylinositol-mediated signaling [GO:0048015]; positive regulation of cell proliferation [GO:0008284]; positive regulation of mast cell degranulation [GO:0043306]; transmembrane receptor protein tyrosine kinase signaling pathway [GO:0007169]	cytoplasm [GO:0005737]; cytosol [GO:0005829]; plasma membrane [GO:0005886]	cytoplasm [GO:0005737]; cytosol [GO:0005829]; plasma membrane [GO:0005886]; phosphatidylinositol-3,4,5-trisphosphate binding [GO:0005547]; phosphatidylinositol-3,4-bisphosphate binding [GO:0043325]; transmembrane receptor protein tyrosine kinase adaptor activity [GO:0005068]; Fc-epsilon receptor signaling pathway [GO:0038095]; innate immune response [GO:0045087]; osteoclast differentiation [GO:00…	phosphatidylinositol-3,4,5-trisphosphate binding [GO:0005547]; phosphatidylinositol-3,4-bisphosphate binding [GO:0043325]; transmembrane receptor protein tyrosine kinase adaptor activity [GO:0005068]			X						15	FALSE	3D-structure; Alternative splicing; Cell membrane; Complete proteome; Cytoplasm; Membrane; Phosphoprotein; Polymorphism; Reference proteome	676	-1	-1	-1	0.352183	74458	0	0	2.25	0	Signaling_REACTOME|Signaling_GO|Proliferation_GO|Immunity_REACTOME|Immunity_GO|Differentiation_GO|Adapter|	GAB2_HUMAN	163.567	0	30	15	signal transduction#GO:0007165;immune response#GO:0006955;B cell mediated immunity#GO:0019724;cellular defense response#GO:0006968;developmental process#GO:0032502;macrophage activation#GO:0042116;MAPK cascade#GO:0000165;cell communication#GO:0007154;cellular process#GO:0009987;mesoderm development#GO:0007498;system development#GO:0048731;immune system process#GO:0002376;response to stimulus#GO:0…	GRB2-ASSOCIATED BINDER, GAB
5589	2.25601	0.00197057		X	0.443261	0.0856302	183	TNF receptor-associated factor family A subfamily; MATH domain; RING-type zinc finger; TRAF-type zinc fingers	4	183	Q9Y4K3	FUNCTION: E3 ubiquitin ligase that, together with UBE2N and UBE2V1, mediates the synthesis of 'Lys-63'-linked-polyubiquitin chains conjugated to proteins, such as IKBKG, IRAK1, AKT1 and AKT2. Also mediates ubiquitination of free/unanchored polyubiquitin chain that leads to MAP3K7 activation. Leads to the activation of NF-kappa-B and JUN. May be essential for the formation of functional osteoclast…	HUMAN|HGNC=12036|UniProtKB=Q9Y4K3	TRAF6 RNF85	TRAF6	activation of MAPK activity [GO:0000187]; activation of NF-kappaB-inducing kinase activity [GO:0007250]; activation of protein kinase activity [GO:0032147]; antigen processing and presentation of exogenous peptide antigen via MHC class II [GO:0019886]; apoptotic signaling pathway [GO:0097190]; bone resorption [GO:0045453]; cell development [GO:0048468]; cellular response to lipopolysaccharide [GO…	CD40 receptor complex [GO:0035631]; cell cortex [GO:0005938]; cytoplasm [GO:0005737]; cytoplasmic side of plasma membrane [GO:0009898]; cytosol [GO:0005829]; endosome membrane [GO:0010008]; lipid particle [GO:0005811]; mitochondrion [GO:0005739]; nucleolus [GO:0005730]; nucleus [GO:0005634]; perinuclear region of cytoplasm [GO:0048471]; plasma membrane [GO:0005886]; protein complex [GO:0043234]	CD40 receptor complex [GO:0035631]; cell cortex [GO:0005938]; cytoplasm [GO:0005737]; cytoplasmic side of plasma membrane [GO:0009898]; cytosol [GO:0005829]; endosome membrane [GO:0010008]; lipid particle [GO:0005811]; mitochondrion [GO:0005739]; nucleolus [GO:0005730]; nucleus [GO:0005634]; perinuclear region of cytoplasm [GO:0048471]; plasma membrane [GO:0005886]; protein complex [GO:0043234]; …	histone deacetylase binding [GO:0042826]; identical protein binding [GO:0042802]; ligase activity [GO:0016874]; mitogen-activated protein kinase kinase kinase binding [GO:0031435]; protein kinase B binding [GO:0043422]; protein kinase binding [GO:0019901]; protein N-terminus binding [GO:0047485]; thioesterase binding [GO:0031996]; tumor necrosis factor receptor binding [GO:0005164]; ubiquitin con…	X	X	X		X		X		97	FALSE	3D-structure; Coiled coil; Complete proteome; Cytoplasm; Immunity; Isopeptide bond; Ligase; Lipid droplet; Metal-binding; Nucleus; Osteogenesis; Reference proteome; Repeat; Ubl conjugation; Ubl conjugation pathway; Zinc; Zinc-finger	522	-1	-1	-0.39794	0.954243	59573	0.4	0	9	0	Ubiquitination|Transcription_GO|Stress_GO|Signaling_REACTOME|Signaling_GO|Proliferation_GO|Immunity_REACTOME|Immunity_GO|Differentiation_GO|Coiled-Coil|Apoptosis_GO|	TRAF6_HUMAN	107.699	0	183	86	induction of apoptosis#GO:0006917;signal transduction#GO:0007165;developmental process#GO:0032502;MAPK cascade#GO:0000165;cell communication#GO:0007154;cellular process#GO:0009987;I-kappaB kinase/NF-kappaB cascade#GO:0007249;mesoderm development#GO:0007498;death#GO:0016265;immune system process#GO:0002376;cell surface receptor signaling pathway#GO:0007166;apoptotic process#GO:0006915;cell death#G…	TNF RECEPTOR ASSOCIATED FACTOR	protein binding#GO:0005515;receptor binding#GO:0005102;binding#GO:0005488
5590	2.02192	0.0127799			0.49458	0.045785	576	MDM2/MDM4 family; RanBP2-type zinc finger; RING-type zinc finger; SWIB domain	4	576	Q00987	FUNCTION: E3 ubiquitin-protein ligase that mediates ubiquitination of p53/TP53, leading to its degradation by the proteasome. Inhibits p53/TP53- and p73/TP73-mediated cell cycle arrest and apoptosis by binding its transcriptional activation domain. Also acts as a ubiquitin ligase E3 toward itself and ARRB1. Permits the nuclear export of p53/TP53. Promotes proteasome-dependent ubiquitin-independen…	HUMAN|HGNC=6973|UniProtKB=Q00987	MDM2	MDM2	cellular response to hypoxia [GO:0071456]; DNA damage response, signal transduction by p53 class mediator resulting in cell cycle arrest [GO:0006977]; epidermal growth factor receptor signaling pathway [GO:0007173]; establishment of protein localization [GO:0045184]; Fc-epsilon receptor signaling pathway [GO:0038095]; fibroblast growth factor receptor signaling pathway [GO:0008543]; innate immune…	cytoplasm [GO:0005737]; cytosol [GO:0005829]; endocytic vesicle membrane [GO:0030666]; nucleolus [GO:0005730]; nucleoplasm [GO:0005654]; nucleus [GO:0005634]; plasma membrane [GO:0005886]; protein complex [GO:0043234]	cytoplasm [GO:0005737]; cytosol [GO:0005829]; endocytic vesicle membrane [GO:0030666]; nucleolus [GO:0005730]; nucleoplasm [GO:0005654]; nucleus [GO:0005634]; plasma membrane [GO:0005886]; protein complex [GO:0043234]; enzyme binding [GO:0019899]; identical protein binding [GO:0042802]; ligase activity [GO:0016874]; p53 binding [GO:0002039]; ubiquitin protein ligase activity [GO:0061630]; ubiquit…	enzyme binding [GO:0019899]; identical protein binding [GO:0042802]; ligase activity [GO:0016874]; p53 binding [GO:0002039]; ubiquitin protein ligase activity [GO:0061630]; ubiquitin protein ligase binding [GO:0031625]; ubiquitin-protein transferase activity [GO:0004842]; zinc ion binding [GO:0008270]	X				X				120	FALSE	3D-structure; Alternative splicing; Complete proteome; Cytoplasm; Host-virus interaction; Ligase; Metal-binding; Nucleus; Phosphoprotein; Proto-oncogene; Reference proteome; Ubl conjugation; Ubl conjugation pathway; Zinc; Zinc-finger	491	-1	-1	-1	-1	55233	0	0	0	0	Ubiquitination|Transcription_GO|Stress_REACTOME|Signaling_REACTOME|Signaling_GO|Proliferation_GO|Immunity_REACTOME|Immunity_GO|Growth_GO|Cell_cycle_Mitosis_REACTOME|Cell_cycle_Mitosis_GO|Apoptosis_GO|Senescence|	MDM2_HUMAN	93.2691	0	576	456	cellular process#GO:0009987;nucleobase-containing compound metabolic process#GO:0006139;primary metabolic process#GO:0044238;metabolic process#GO:0008152	BRG-1 ASSOCIATED FACTOR 60 BAF60	ligase activity#GO:0016874;nucleic acid binding#GO:0003676;ubiquitin-protein ligase activity#GO:0004842;chromatin binding#GO:0003682;binding#GO:0005488;catalytic activity#GO:0003824
5591	2.42013	0.000967		X	0.413201	0.0595393	118	14-3-3 family	4	118	P31947	FUNCTION: Adapter protein implicated in the regulation of a large spectrum of both general and specialized signaling pathways. Binds to a large number of partners, usually by recognition of a phosphoserine or phosphothreonine motif. Binding generally results in the modulation of the activity of the binding partner. When bound to KRT17, regulates protein synthesis and epithelial cell growth by sti…	HUMAN|HGNC=10773|UniProtKB=P31947	SFN HME1	SFN	apoptotic process [GO:0006915]; establishment of skin barrier [GO:0061436]; gene expression [GO:0010467]; intrinsic apoptotic signaling pathway [GO:0097193]; intrinsic apoptotic signaling pathway in response to DNA damage [GO:0008630]; keratinization [GO:0031424]; keratinocyte development [GO:0003334]; membrane organization [GO:0061024]; negative regulation of cysteine-type endopeptidase activity…	cytoplasm [GO:0005737]; cytoplasmic vesicle membrane [GO:0030659]; cytosol [GO:0005829]; extracellular exosome [GO:0070062]; extracellular space [GO:0005615]; nucleus [GO:0005634]	cytoplasm [GO:0005737]; cytoplasmic vesicle membrane [GO:0030659]; cytosol [GO:0005829]; extracellular exosome [GO:0070062]; extracellular space [GO:0005615]; nucleus [GO:0005634]; protein kinase C inhibitor activity [GO:0008426]; apoptotic process [GO:0006915]; establishment of skin barrier [GO:0061436]; gene expression [GO:0010467]; intrinsic apoptotic signaling pathway [GO:0097193]; intrinsic …	protein kinase C inhibitor activity [GO:0008426]			X				X		34	FALSE	3D-structure; Alternative splicing; Complete proteome; Cytoplasm; Direct protein sequencing; Nucleus; Phosphoprotein; Polymorphism; Reference proteome; Secreted; Ubl conjugation	248	-1	0.30103	-0.09691	1.09691	27774	0.8	0	12.5	2	Transport_REACTOME|Transcription_REACTOME|Transcription_GO|Signaling_REACTOME|Signaling_GO|Proliferation_GO|Growth_GO|Differentiation_GO|Cell_cycle_Mitosis_REACTOME|Apoptosis_REACTOME|Apoptosis_GO|14-3-3_family|	1433S_HUMAN	87.1102	0	118	84	cell cycle#GO:0007049;cell communication#GO:0007154;signal transduction#GO:0007165;cellular process#GO:0009987	14-3-3 PROTEIN
5592	2.38594	0.000366			0.419123	0.140385	65	D-isomer specific 2-hydroxyacid dehydrogenase family	4	65	Q13363	FUNCTION: Corepressor targeting diverse transcription regulators such as GLIS2 or BCL6. Has dehydrogenase activity. Involved in controlling the equilibrium between tubular and stacked structures in the Golgi complex. Functions in brown adipose tissue (BAT) differentiation. {ECO:0000269|PubMed:12419229, ECO:0000269|PubMed:15542832, ECO:0000269|PubMed:18212045, ECO:0000269|PubMed:19103759, ECO:0000…	HUMAN|HGNC=2494|UniProtKB=Q13363	CTBP1 CTBP	CTBP1	negative regulation of cell proliferation [GO:0008285]; negative regulation of histone acetylation [GO:0035067]; negative regulation of histone H4 acetylation [GO:0090241]; negative regulation of transcription, DNA-templated [GO:0045892]; negative regulation of transcription from RNA polymerase II promoter [GO:0000122]; negative regulation of transcription from RNA polymerase II promoter by histo…	cytoplasm [GO:0005737]; nucleoplasm [GO:0005654]; nucleus [GO:0005634]; transcriptional repressor complex [GO:0017053]; transcription factor complex [GO:0005667]	cytoplasm [GO:0005737]; nucleoplasm [GO:0005654]; nucleus [GO:0005634]; transcription factor complex [GO:0005667]; transcriptional repressor complex [GO:0017053]; NAD binding [GO:0051287]; oxidoreductase activity, acting on the CH-OH group of donors, NAD or NADP as acceptor [GO:0016616]; protein C-terminus binding [GO:0008022]; protein domain specific binding [GO:0019904]; repressing transcriptio…	NAD binding [GO:0051287]; oxidoreductase activity, acting on the CH-OH group of donors, NAD or NADP as acceptor [GO:0016616]; protein C-terminus binding [GO:0008022]; protein domain specific binding [GO:0019904]; repressing transcription factor binding [GO:0070491]; RNA polymerase II transcription corepressor activity [GO:0001106]; sequence-specific DNA binding transcription factor activity [GO:0…			X						32	FALSE	3D-structure; ADP-ribosylation; Alternative splicing; Complete proteome; Cytoplasm; Differentiation; Direct protein sequencing; Host-virus interaction; Isopeptide bond; NAD; Nucleus; Oxidoreductase; Phosphoprotein; Reference proteome; Repressor; Transcription; Transcription regulation; Ubl conjugation	440	-1	-1	-1	0.574031	47535	0	0	3.75	0	Transcription_GO|Signaling_REACTOME|Proliferation_GO|Differentiation_GO|Cell_cycle_Mitosis_GO|	CTBP1_HUMAN	143.677	0	65	33	cellular amino acid metabolic process#GO:0006520;carbohydrate metabolic process#GO:0005975;metabolic process#GO:0008152;primary metabolic process#GO:0044238;cellular amino acid biosynthetic process#GO:0008652	2-HYDROXYACID DEHYDROGENASE-RELATED	nucleic acid binding#GO:0003676;nucleic acid binding transcription factor activity#GO:0001071;protein binding transcription factor activity#GO:0000988;binding#GO:0005488;catalytic activity#GO:0003824;transcription cofactor activity#GO:0003712;DNA binding#GO:0003677;protein binding#GO:0005515;sequence-specific DNA binding transcription factor activity#GO:0003700;transcription factor binding transc…
5593	2.60582	5.48e-05			0.383756	0.236842	20	RCD1 family	5	20	Q92600	FUNCTION: Component of the CCR4-NOT complex which is one of the major cellular mRNA deadenylases and is linked to various cellular processes including bulk mRNA degradation, miRNA-mediated repression, translational repression during translational initiation and general transcription regulation. Additional complex functions may be a consequence of its influence on mRNA expression. Involved in down…	HUMAN|HGNC=10445|UniProtKB=Q92600	RQCD1 CNOT9 RCD1	RQCD1	cytokine-mediated signaling pathway [GO:0019221]; gene expression [GO:0010467]; gene silencing by RNA [GO:0031047]; negative regulation of intracellular estrogen receptor signaling pathway [GO:0033147]; nuclear-transcribed mRNA catabolic process, deadenylation-dependent decay [GO:0000288]; nuclear-transcribed mRNA poly(A) tail shortening [GO:0000289]; positive regulation of ligand-dependent nucle…	CCR4-NOT complex [GO:0030014]; cytoplasmic mRNA processing body [GO:0000932]; cytosol [GO:0005829]; membrane [GO:0016020]; nucleus [GO:0005634]	CCR4-NOT complex [GO:0030014]; cytoplasmic mRNA processing body [GO:0000932]; cytosol [GO:0005829]; membrane [GO:0016020]; nucleus [GO:0005634]; protein domain specific binding [GO:0019904]; protein homodimerization activity [GO:0042803]; cytokine-mediated signaling pathway [GO:0019221]; gene expression [GO:0010467]; gene silencing by RNA [GO:0031047]; negative regulation of intracellular estroge…	protein domain specific binding [GO:0019904]; protein homodimerization activity [GO:0042803]			X				X		15	FALSE	3D-structure; Acetylation; Activator; Alternative splicing; Complete proteome; Cytoplasm; Direct protein sequencing; Nucleus; Polymorphism; RNA-mediated gene silencing; Reference proteome; Repressor; Transcription; Transcription regulation; Translation regulation	299	-1	-0.30103	0.90309	1.25527	33631	8	0	18	0.5	Translation_GO|Transcription_GO|Signaling_GO|Differentiation_GO|	RCD1_HUMAN	184.05	0	20	5		UNCHARACTERIZED
5594	2.24671	0.00338017			0.445095	0.0399104	218	dwarfin/SMAD family; MH1 (MAD homology 1) domain; MH2 (MAD homology 2) domain	4	218	Q15796	FUNCTION: Receptor-regulated SMAD (R-SMAD) that is an intracellular signal transducer and transcriptional modulator activated by TGF-beta (transforming growth factor) and activin type 1 receptor kinases. Binds the TRE element in the promoter region of many genes that are regulated by TGF-beta and, on formation of the SMAD2/SMAD4 complex, activates transcription. May act as a tumor suppressor in c…	HUMAN|HGNC=6768|UniProtKB=Q15796	SMAD2 MADH2 MADR2	SMAD2	activin receptor signaling pathway [GO:0032924]; anterior/posterior pattern specification [GO:0009952]; cell fate commitment [GO:0045165]; common-partner SMAD protein phosphorylation [GO:0007182]; embryonic cranial skeleton morphogenesis [GO:0048701]; embryonic foregut morphogenesis [GO:0048617]; endoderm formation [GO:0001706]; gastrulation [GO:0007369]; gene expression [GO:0010467]; insulin sec…	activin responsive factor complex [GO:0032444]; cytoplasm [GO:0005737]; cytosol [GO:0005829]; nuclear chromatin [GO:0000790]; nucleoplasm [GO:0005654]; nucleus [GO:0005634]; SMAD2-SMAD3 protein complex [GO:0071144]; SMAD protein complex [GO:0071141]; transcription factor complex [GO:0005667]	activin responsive factor complex [GO:0032444]; cytoplasm [GO:0005737]; cytosol [GO:0005829]; nuclear chromatin [GO:0000790]; nucleoplasm [GO:0005654]; nucleus [GO:0005634]; SMAD protein complex [GO:0071141]; SMAD2-SMAD3 protein complex [GO:0071144]; transcription factor complex [GO:0005667]; activating transcription factor binding [GO:0033613]; chromatin binding [GO:0003682]; co-SMAD binding [GO…	activating transcription factor binding [GO:0033613]; chromatin binding [GO:0003682]; co-SMAD binding [GO:0070410]; double-stranded DNA binding [GO:0003690]; enhancer binding [GO:0035326]; I-SMAD binding [GO:0070411]; metal ion binding [GO:0046872]; phosphatase binding [GO:0019902]; RNA polymerase II core promoter proximal region sequence-specific DNA binding [GO:0000978]; RNA polymerase II core …			X				X		64	FALSE	3D-structure; Acetylation; Alternative splicing; Complete proteome; Cytoplasm; DNA-binding; Direct protein sequencing; Metal-binding; Nucleus; Phosphoprotein; Polymorphism; Reference proteome; Transcription; Transcription regulation; Ubl conjugation; Zinc	467	-1	-1	0.531479	0.720159	52306	3.4	0	5.25	0	Ubiquitination|Transcription_REACTOME|Transcription_GO|Signaling_REACTOME|Signaling_GO|Proliferation_REACTOME|Growth_GO|	SMAD2_HUMAN	86.2569	0	218	154	regulation of biological process#GO:0050789;signal transduction#GO:0007165;transcription, DNA-dependent#GO:0006351;regulation of transcription from RNA polymerase II promoter#GO:0006357;RNA metabolic process#GO:0016070;regulation of nucleobase-containing compound metabolic process#GO:0019219;cell surface receptor signaling pathway#GO:0007166;transmembrane receptor protein serine/threonine kinase …	SMAD	nucleic acid binding#GO:0003676;nucleic acid binding transcription factor activity#GO:0001071;sequence-specific DNA binding transcription factor activity#GO:0003700;binding#GO:0005488;DNA binding#GO:0003677
5595	2.22216	0.00356614			0.450012	0.0608688	219	synuclein family	4	219	P37840	FUNCTION: May be involved in the regulation of dopamine release and transport. Induces fibrillization of microtubule-associated protein tau. Reduces neuronal responsiveness to various apoptotic stimuli, leading to a decreased caspase-3 activation.	HUMAN|HGNC=11138|UniProtKB=P37840	SNCA NACP PARK1	SNCA	activation of cysteine-type endopeptidase activity involved in apoptotic process [GO:0006919]; adult locomotory behavior [GO:0008344]; aging [GO:0007568]; behavioral response to cocaine [GO:0048148]; cellular response to copper ion [GO:0071280]; cellular response to epinephrine stimulus [GO:0071872]; cellular response to fibroblast growth factor stimulus [GO:0044344]; cellular response to oxidati…	actin cytoskeleton [GO:0015629]; axon [GO:0030424]; cell cortex [GO:0005938]; cell junction [GO:0030054]; cytoplasm [GO:0005737]; cytoplasmic vesicle membrane [GO:0030659]; cytosol [GO:0005829]; extracellular region [GO:0005576]; extracellular space [GO:0005615]; fibril [GO:0043205]; Golgi apparatus [GO:0005794]; growth cone [GO:0030426]; inclusion body [GO:0016234]; lysosome [GO:0005764]; membra…	actin cytoskeleton [GO:0015629]; axon [GO:0030424]; cell cortex [GO:0005938]; cell junction [GO:0030054]; cytoplasm [GO:0005737]; cytoplasmic vesicle membrane [GO:0030659]; cytosol [GO:0005829]; extracellular region [GO:0005576]; extracellular space [GO:0005615]; fibril [GO:0043205]; Golgi apparatus [GO:0005794]; growth cone [GO:0030426]; inclusion body [GO:0016234]; lysosome [GO:0005764]; membra…	alpha-tubulin binding [GO:0043014]; calcium ion binding [GO:0005509]; copper ion binding [GO:0005507]; cysteine-type endopeptidase inhibitor activity involved in apoptotic process [GO:0043027]; dynein binding [GO:0045502]; ferrous iron binding [GO:0008198]; histone binding [GO:0042393]; Hsp70 protein binding [GO:0030544]; identical protein binding [GO:0042802]; kinesin binding [GO:0019894]; magne…	X				X	X			47	FALSE	3D-structure; Acetylation; Alternative splicing; Alzheimer disease; Amyloid; Cell junction; Complete proteome; Copper; Cytoplasm; Direct protein sequencing; Disease mutation; Membrane; Metal-binding; Neurodegeneration; Nucleus; Parkinson disease; Parkinsonism; Phosphoprotein; Reference proteome; Repeat; Secreted; Synapse; Ubl conjugation	140	-1	-1	-1	-1	14460	0	0	0	0	Transport_GO|Transcription_GO|Stress_GO|Signaling_GO|Metabolism_GO|Lysosome&Autophagy_GO|Growth_GO|Apoptosis_GO|	SYUA_HUMAN	96.3014	0	219	172	localization#GO:0051179;intracellular protein transport#GO:0006886;vesicle-mediated transport#GO:0016192;exocytosis#GO:0006887;cellular process#GO:0009987;protein transport#GO:0015031;transport#GO:0006810	SYNUCLEIN
5596	2.59337	0.000149			0.385598	0.077167	44	protein kinase superfamily AGC Ser/Thr protein kinase family PDPK1 subfamily; PH domain; protein kinase domain	5	44	O15530	FUNCTION: Serine/threonine kinase which acts as a master kinase, phosphorylating and activating a subgroup of the AGC family of protein kinases. Its targets include: protein kinase B (PKB/AKT1, PKB/AKT2, PKB/AKT3), p70 ribosomal protein S6 kinase (RPS6KB1), p90 ribosomal protein S6 kinase (RPS6KA1, RPS6KA2 and RPS6KA3), cyclic AMP-dependent protein kinase (PRKACA), protein kinase C (PRKCD and PRK…	HUMAN|HGNC=8816|UniProtKB=O15530	PDPK1 PDK1	PDPK1	actin cytoskeleton organization [GO:0030036]; activation of protein kinase B activity [GO:0032148]; blood coagulation [GO:0007596]; calcium-mediated signaling [GO:0019722]; cell migration [GO:0016477]; cellular response to epidermal growth factor stimulus [GO:0071364]; cellular response to insulin stimulus [GO:0032869]; epidermal growth factor receptor signaling pathway [GO:0007173]; extrinsic ap…	cell projection [GO:0042995]; cytoplasm [GO:0005737]; cytoplasmic membrane-bounded vesicle [GO:0016023]; cytosol [GO:0005829]; focal adhesion [GO:0005925]; neuronal postsynaptic density [GO:0097481]; nucleoplasm [GO:0005654]; plasma membrane [GO:0005886]	cell projection [GO:0042995]; cytoplasm [GO:0005737]; cytoplasmic membrane-bounded vesicle [GO:0016023]; cytosol [GO:0005829]; focal adhesion [GO:0005925]; neuronal postsynaptic density [GO:0097481]; nucleoplasm [GO:0005654]; plasma membrane [GO:0005886]; 3-phosphoinositide-dependent protein kinase activity [GO:0004676]; ATP binding [GO:0005524]; kinase activity [GO:0016301]; phospholipase activa…	3-phosphoinositide-dependent protein kinase activity [GO:0004676]; ATP binding [GO:0005524]; kinase activity [GO:0016301]; phospholipase activator activity [GO:0016004]; phospholipase binding [GO:0043274]; protein serine/threonine kinase activity [GO:0004674]			X						13	FALSE	3D-structure; ATP-binding; Acetylation; Activator; Alternative splicing; Cell junction; Cell membrane; Complete proteome; Cytoplasm; Direct protein sequencing; Kinase; Membrane; Nucleotide-binding; Nucleus; Phosphoprotein; Reference proteome; Serine/threonine-protein kinase; Transcription; Transcription regulation; Transferase; Ubl conjugation	556	-1	-1	-1	0	63152	0	0	1	0	Transcription_GO|Signaling_REACTOME|Signaling_GO|Proliferation_REACTOME|Migration_GO|Immunity_REACTOME|Immunity_GO|Growth_GO|Apoptosis_GO|	PDPK1_HUMAN	97.8182	0	44	31	cellular component organization or biogenesis#GO:0071840;signal transduction#GO:0007165;cell cycle#GO:0007049;cellular component organization#GO:0016043;protein phosphorylation#GO:0006468;cell communication#GO:0007154;intracellular signal transduction#GO:0035556;cellular process#GO:0009987;protein metabolic process#GO:0019538;primary metabolic process#GO:0044238;metabolic process#GO:0008152;cellu…	SERINE/THREONINE-PROTEIN KINASE	calcium-dependent phospholipid binding#GO:0005544;transferase activity#GO:0016740;binding#GO:0005488;catalytic activity#GO:0003824;protein binding#GO:0005515;calcium ion binding#GO:0005509;calmodulin binding#GO:0005516;kinase activity#GO:0016301;protein kinase activity#GO:0004672
5597	2.56654	4.68e-05	cell part#GO:0044464;intracellular#GO:0005622		0.389629	0.222222	28	protein kinase superfamily STE Ser/Thr protein kinase family MAP kinase kinase subfamily; protein kinase domain	4	28	P45985	FUNCTION: Dual specificity protein kinase which acts as an essential component of the MAP kinase signal transduction pathway. Essential component of the stress-activated protein kinase/c-Jun N-terminal kinase (SAP/JNK) signaling pathway. With MAP2K7/MKK7, is the one of the only known kinase to directly activate the stress-activated protein kinase/c-Jun N-terminal kinases MAPK8/JNK1, MAPK9/JNK2 an…	HUMAN|HGNC=6844|UniProtKB=P45985	MAP2K4 JNKK1 MEK4 MKK4 PRKMK4 SEK1 SERK1 SKK1	MAP2K4	activation of JUN kinase activity [GO:0007257]; apoptotic process [GO:0006915]; cellular response to mechanical stimulus [GO:0071260]; Fc-epsilon receptor signaling pathway [GO:0038095]; innate immune response [GO:0045087]; JNK cascade [GO:0007254]; MyD88-dependent toll-like receptor signaling pathway [GO:0002755]; MyD88-independent toll-like receptor signaling pathway [GO:0002756]; signal transd…	cytosol [GO:0005829]; intracellular [GO:0005622]; nucleus [GO:0005634]	cytosol [GO:0005829]; intracellular [GO:0005622]; nucleus [GO:0005634]; ATP binding [GO:0005524]; JUN kinase kinase activity [GO:0008545]; protein kinase activity [GO:0004672]; protein serine/threonine kinase activity [GO:0004674]; protein tyrosine kinase activity [GO:0004713]; activation of JUN kinase activity [GO:0007257]; apoptotic process [GO:0006915]; cellular response to mechanical stimulus…	ATP binding [GO:0005524]; JUN kinase kinase activity [GO:0008545]; protein kinase activity [GO:0004672]; protein serine/threonine kinase activity [GO:0004674]; protein tyrosine kinase activity [GO:0004713]			X						16	FALSE	3D-structure; ATP-binding; Acetylation; Alternative splicing; Apoptosis; Complete proteome; Cytoplasm; Kinase; Nucleotide-binding; Nucleus; Phosphoprotein; Polymorphism; Reference proteome; Serine/threonine-protein kinase; Stress response; Transferase; Tyrosine-protein kinase	399	-1	-1	-1	0.544068	44288	0	0	3.5	0	Stress_REACTOME|Stress_GO|Signaling_GO|Immunity_REACTOME|Immunity_GO|Apoptosis_GO|Senescence|	MP2K4_HUMAN	166.714	0	28	12	regulation of biological process#GO:0050789;response to stimulus#GO:0050896;signal transduction#GO:0007165;biological regulation#GO:0065007;protein phosphorylation#GO:0006468;cell communication#GO:0007154;cellular process#GO:0009987;protein metabolic process#GO:0019538;cellular protein modification process#GO:0006464;primary metabolic process#GO:0044238;phosphate-containing compound metabolic pro…	MITOGEN-ACTIVATED KINASE KINASE KINASE	transferase activity#GO:0016740;signal transducer activity#GO:0004871;catalytic activity#GO:0003824;kinase activity#GO:0016301;protein kinase activity#GO:0004672
5598	2.33	0.000573			0.429184	0.124009	66	PPP phosphatase family PP-1 subfamily	4	66	P62140	FUNCTION: Protein phosphatase that associates with over 200 regulatory proteins to form highly specific holoenzymes which dephosphorylate hundreds of biological targets. Protein phosphatase (PP1) is essential for cell division, it participates in the regulation of glycogen metabolism, muscle contractility and protein synthesis. Involved in regulation of ionic conductances and long-term synaptic p…	HUMAN|HGNC=9282|UniProtKB=P62140	PPP1CB	PPP1CB	cell division [GO:0051301]; circadian regulation of gene expression [GO:0032922]; entrainment of circadian clock by photoperiod [GO:0043153]; G2/M transition of mitotic cell cycle [GO:0000086]; glycogen metabolic process [GO:0005977]; mitotic cell cycle [GO:0000278]; negative regulation of transforming growth factor beta receptor signaling pathway [GO:0030512]; protein dephosphorylation [GO:00064…	cytosol [GO:0005829]; extracellular exosome [GO:0070062]; focal adhesion [GO:0005925]; glycogen granule [GO:0042587]; MLL5-L complex [GO:0070688]; nucleolus [GO:0005730]; nucleoplasm [GO:0005654]; nucleus [GO:0005634]; protein phosphatase type 1 complex [GO:0000164]; PTW/PP1 phosphatase complex [GO:0072357]	cytosol [GO:0005829]; extracellular exosome [GO:0070062]; focal adhesion [GO:0005925]; glycogen granule [GO:0042587]; MLL5-L complex [GO:0070688]; nucleolus [GO:0005730]; nucleoplasm [GO:0005654]; nucleus [GO:0005634]; protein phosphatase type 1 complex [GO:0000164]; PTW/PP1 phosphatase complex [GO:0072357]; metal ion binding [GO:0046872]; myosin phosphatase activity [GO:0017018]; myosin-light-ch…	metal ion binding [GO:0046872]; myosin-light-chain-phosphatase activity [GO:0050115]; myosin phosphatase activity [GO:0017018]; phosphatase activity [GO:0016791]; protein kinase binding [GO:0019901]	X		X				X		38	FALSE	Acetylation; Biological rhythms; Carbohydrate metabolism; Cell cycle; Cell division; Complete proteome; Cytoplasm; Direct protein sequencing; Glycogen metabolism; Hydrolase; Manganese; Metal-binding; Nucleus; Phosphoprotein; Protein phosphatase; Reference proteome	327	-0.30103	-0.30103	0.447158	0.845098	37187	2.8	0.5	7	0.5	Transcription_GO|Signaling_REACTOME|Signaling_GO|Metabolism_REACTOME|Metabolism_GO|Growth_GO|Cell_cycle_Mitosis_REACTOME|Cell_cycle_Mitosis_GO|	PP1B_HUMAN	166.864	0	66	28	signal transduction#GO:0007165;transcription, DNA-dependent#GO:0006351;RNA metabolic process#GO:0016070;glycogen metabolic process#GO:0005977;protein phosphorylation#GO:0006468;cell communication#GO:0007154;cellular process#GO:0009987;transcription from RNA polymerase II promoter#GO:0006366;nucleobase-containing compound metabolic process#GO:0006139;cellular protein modification process#GO:000646…	SERINE/THREONINE PROTEIN PHOSPHATASE	hydrolase activity#GO:0016787;hydrolase activity, acting on ester bonds#GO:0016788;phosphatase activity#GO:0016791;calcium ion binding#GO:0005509;binding#GO:0005488;catalytic activity#GO:0003824;phosphoprotein phosphatase activity#GO:0004721
5599	2.47326	0.000314			0.404325	0.0976431	55	PH domain; PID domain	4	55	Q9UKG1	FUNCTION: Required for the regulation of cell proliferation in response to extracellular signals from an early endosomal compartment. Links Rab5 to nuclear signal transduction. {ECO:0000269|PubMed:10490823, ECO:0000269|PubMed:15016378}.	HUMAN|HGNC=24035|UniProtKB=Q9UKG1	APPL1 APPL DIP13A KIAA1428	APPL1	apoptotic process [GO:0006915]; cell cycle [GO:0007049]; cell proliferation [GO:0008283]; extrinsic apoptotic signaling pathway [GO:0097191]; extrinsic apoptotic signaling pathway in absence of ligand [GO:0097192]; insulin receptor signaling pathway [GO:0008286]; programmed cell death [GO:0012501]; regulation of establishment of protein localization to plasma membrane [GO:0090003]; regulation of …	cytoplasm [GO:0005737]; cytosol [GO:0005829]; early endosome membrane [GO:0031901]; endosome membrane [GO:0010008]; extracellular exosome [GO:0070062]; nucleus [GO:0005634]; vesicle membrane [GO:0012506]	cytoplasm [GO:0005737]; cytosol [GO:0005829]; early endosome membrane [GO:0031901]; endosome membrane [GO:0010008]; extracellular exosome [GO:0070062]; nucleus [GO:0005634]; vesicle membrane [GO:0012506]; identical protein binding [GO:0042802]; protein kinase B binding [GO:0043422]; apoptotic process [GO:0006915]; cell cycle [GO:0007049]; cell proliferation [GO:0008283]; extrinsic apoptotic signa…	identical protein binding [GO:0042802]; protein kinase B binding [GO:0043422]			X						21	FALSE	3D-structure; Cell cycle; Coiled coil; Complete proteome; Endosome; Membrane; Nucleus; Phosphoprotein; Polymorphism; Reference proteome	709	-1	-1	-1	0.954243	79663	0	0	9	0	Signaling_GO|Proliferation_GO|Coiled-Coil|Cell_cycle_Mitosis_GO|Apoptosis_REACTOME|Apoptosis_GO|	DP13A_HUMAN	128.509	0	55	34	biological regulation#GO:0065007;cellular process#GO:0009987;regulation of catalytic activity#GO:0050790;regulation of molecular function#GO:0065009;metabolic process#GO:0008152	CENTAURIN/ARF	small GTPase regulator activity#GO:0005083;protein binding#GO:0005515;nucleic acid binding#GO:0003676;binding#GO:0005488;catalytic activity#GO:0003824;enzyme regulator activity#GO:0030234
5600	2.60091	0.000977			0.384481	0.0377565	86	RAP1 family; BRCT domain; Myb-like domain	4	86	Q9NYB0	FUNCTION: Acts both as a regulator of telomere function and as a transcription regulator. Involved in the regulation of telomere length and protection as a component of the shelterin complex (telosome). In contrast to other components of the shelterin complex, it is dispensible for telomere capping and does not participate in the protection of telomeres against non-homologous end-joining (NHEJ)-m…	HUMAN|HGNC=19246|UniProtKB=Q9NYB0	TERF2IP DRIP5 RAP1 PP8000	TERF2IP	negative regulation of DNA recombination at telomere [GO:0048239]; negative regulation of telomere maintenance [GO:0032205]; positive regulation of I-kappaB kinase/NF-kappaB signaling [GO:0043123]; positive regulation of NF-kappaB transcription factor activity [GO:0051092]; positive regulation of peptidyl-serine phosphorylation [GO:0033138]; positive regulation of protein acetylation [GO:1901985]…	chromosome, telomeric region [GO:0000781]; cytoplasm [GO:0005737]; nuclear chromosome [GO:0000228]; nuclear chromosome, telomeric region [GO:0000784]; nuclear envelope [GO:0005635]; nuclear telomere cap complex [GO:0000783]; nucleoplasm [GO:0005654]; nucleus [GO:0005634]	chromosome, telomeric region [GO:0000781]; cytoplasm [GO:0005737]; nuclear chromosome [GO:0000228]; nuclear chromosome, telomeric region [GO:0000784]; nuclear envelope [GO:0005635]; nuclear telomere cap complex [GO:0000783]; nucleoplasm [GO:0005654]; nucleus [GO:0005634]; DNA binding [GO:0003677]; negative regulation of DNA recombination at telomere [GO:0048239]; negative regulation of telomere m…	DNA binding [GO:0003677]			X						7	FALSE	3D-structure; Acetylation; Activator; Chromosome; Complete proteome; Cytoplasm; Nucleus; Phosphoprotein; Polymorphism; Reference proteome; Telomere; Transcription; Transcription regulation	399	-1	-1	-1	0.30103	44260	0	0	2	0	Transcription_GO|Stress_REACTOME|Signaling_GO|Cell_cycle_Mitosis_REACTOME|Senescence|	TE2IP_HUMAN	62.5116	0	86	79		FAMILY NOT NAMED
5601	2.28844	0.000841			0.436978	0.128427	99	protein kinase superfamily Ser/Thr protein kinase family I-kappa-B kinase subfamily; protein kinase domain; ubiquitin-like domain	4	99	Q9UHD2	FUNCTION: Serine/threonine kinase that plays an essential role in regulating inflammatory responses to foreign agents. Following activation of toll-like receptors by viral or bacterial components, associates with TRAF3 and TANK and phosphorylates interferon regulatory factors (IRFs) IRF3 and IRF7 as well as DDX3X. This activity allows subsequent homodimerization and nuclear translocation of the I…	HUMAN|HGNC=11584|UniProtKB=Q9UHD2	TBK1 NAK	TBK1	defense response to Gram-positive bacterium [GO:0050830]; defense response to virus [GO:0051607]; dendritic cell proliferation [GO:0044565]; I-kappaB kinase/NF-kappaB signaling [GO:0007249]; inflammatory response [GO:0006954]; innate immune response [GO:0045087]; MyD88-independent toll-like receptor signaling pathway [GO:0002756]; negative regulation of gene expression [GO:0010629]; negative regu…	cytoplasm [GO:0005737]; cytosol [GO:0005829]; endosome membrane [GO:0010008]	cytoplasm [GO:0005737]; cytosol [GO:0005829]; endosome membrane [GO:0010008]; ATP binding [GO:0005524]; nucleic acid binding [GO:0003676]; phosphoprotein binding [GO:0051219]; protein kinase activity [GO:0004672]; protein serine/threonine kinase activity [GO:0004674]; defense response to Gram-positive bacterium [GO:0050830]; defense response to virus [GO:0051607]; dendritic cell proliferation [GO…	ATP binding [GO:0005524]; nucleic acid binding [GO:0003676]; phosphoprotein binding [GO:0051219]; protein kinase activity [GO:0004672]; protein serine/threonine kinase activity [GO:0004674]		X	X		X	X	X		59	FALSE	3D-structure; ATP-binding; Antiviral defense; Coiled coil; Complete proteome; Cytoplasm; Glaucoma; Host-virus interaction; Immunity; Innate immunity; Isopeptide bond; Kinase; Nucleotide-binding; Phosphoprotein; Polymorphism; Reference proteome; Serine/threonine-protein kinase; Transferase; Ubl conjugation	729	-1	-1	1.20412	1.48073	83642	16	0	30.25	0	Transcription_GO|Signaling_GO|Proliferation_GO|Immunity_REACTOME|Immunity_GO|Coiled-Coil|Adapter|	TBK1_HUMAN	154.828	0	99	40	response to stimulus#GO:0050896;immune system process#GO:0002376;signal transduction#GO:0007165;immune response#GO:0006955;protein phosphorylation#GO:0006468;cell communication#GO:0007154;intracellular signal transduction#GO:0035556;cellular process#GO:0009987;protein metabolic process#GO:0019538;cellular protein modification process#GO:0006464;primary metabolic process#GO:0044238;metabolic proce…	IKB KINASE	transferase activity#GO:0016740;catalytic activity#GO:0003824;kinase activity#GO:0016301;protein kinase activity#GO:0004672
5602	2.825	1.74e-06			0.353982	0.1	5	plexin family; IPT/TIG domain; Sema domain	5	5	Q9UIW2	FUNCTION: Coreceptor for SEMA3A, SEMA3C, SEMA3F and SEMA6D. Necessary for signaling by class 3 semaphorins and subsequent remodeling of the cytoskeleton. Plays a role in axon guidance, invasive growth and cell migration. Class 3 semaphorins bind to a complex composed of a neuropilin and a plexin. The plexin modulates the affinity of the complex for specific semaphorins, and its cytoplasmic domain…	HUMAN|HGNC=9099|UniProtKB=Q9UIW2	PLXNA1 NOV PLXN1	PLXNA1	axon guidance [GO:0007411]; dichotomous subdivision of terminal units involved in salivary gland branching [GO:0060666]; multicellular organismal development [GO:0007275]; regulation of smooth muscle cell migration [GO:0014910]	cytoplasm [GO:0005737]; extracellular exosome [GO:0070062]; integral component of membrane [GO:0016021]; nucleus [GO:0005634]; plasma membrane [GO:0005886]; semaphorin receptor complex [GO:0002116]	cytoplasm [GO:0005737]; extracellular exosome [GO:0070062]; integral component of membrane [GO:0016021]; nucleus [GO:0005634]; plasma membrane [GO:0005886]; semaphorin receptor complex [GO:0002116]; receptor activity [GO:0004872]; semaphorin receptor activity [GO:0017154]; axon guidance [GO:0007411]; dichotomous subdivision of terminal units involved in salivary gland branching [GO:0060666]; mult…	receptor activity [GO:0004872]; semaphorin receptor activity [GO:0017154]			X						4	FALSE	Cell membrane; Coiled coil; Complete proteome; Disulfide bond; Glycoprotein; Membrane; Reference proteome; Repeat; Signal; Transmembrane; Transmembrane helix	1896	-1	-1	-1	0.69897	211067	0	0	5	0	Migration_GO|Coiled-Coil|	PLXA1_HUMAN	322.2	0	5	1	system development#GO:0048731;signal transduction#GO:0007165;cell surface receptor signaling pathway#GO:0007166;developmental process#GO:0032502;cell communication#GO:0007154;protein phosphorylation#GO:0006468;cellular process#GO:0009987;protein metabolic process#GO:0019538;nervous system development#GO:0007399;cellular protein modification process#GO:0006464;transmembrane receptor protein tyrosi…	PLEXIN	transferase activity#GO:0016740;transmembrane receptor protein tyrosine kinase activity#GO:0004714;binding#GO:0005488;catalytic activity#GO:0003824;transmembrane receptor protein kinase activity#GO:0019199;protein binding#GO:0005515;receptor binding#GO:0005102;receptor activity#GO:0004872;kinase activity#GO:0016301;protein kinase activity#GO:0004672
5603	2.44555	2.06e-05			0.408905	0.270161	32	PPase family	4	32	Q15181		HUMAN|HGNC=9226|UniProtKB=Q15181	PPA1 IOPPP PP	PPA1	diphosphate metabolic process [GO:0071344]; gene expression [GO:0010467]; phosphate-containing compound metabolic process [GO:0006796]; tRNA aminoacylation for protein translation [GO:0006418]	cytoplasm [GO:0005737]; cytosol [GO:0005829]; extracellular exosome [GO:0070062]	cytoplasm [GO:0005737]; cytosol [GO:0005829]; extracellular exosome [GO:0070062]; inorganic diphosphatase activity [GO:0004427]; magnesium ion binding [GO:0000287]; diphosphate metabolic process [GO:0071344]; gene expression [GO:0010467]; phosphate-containing compound metabolic process [GO:0006796]; tRNA aminoacylation for protein translation [GO:0006418]	inorganic diphosphatase activity [GO:0004427]; magnesium ion binding [GO:0000287]			X			X	X		21	FALSE	Acetylation; Complete proteome; Cytoplasm; Direct protein sequencing; Hydrolase; Magnesium; Metal-binding; Phosphoprotein; Polymorphism; Reference proteome	289	-1	0	0	1.47349	32660	1	0	29.75	1	Translation_GO|Transcription_GO|Metabolism_GO|	IPYR_HUMAN	289.656	0	32	11	polyphosphate catabolic process#GO:0006798;phosphate-containing compound metabolic process#GO:0006796;metabolic process#GO:0008152	INORGANIC PYROPHOSPHATASE	pyrophosphatase activity#GO:0016462;hydrolase activity#GO:0016787;catalytic activity#GO:0003824
5604	2.53814	0.000155			0.39399	0.159596	45	BRCT domain	5	45	Q92547	FUNCTION: Required for DNA replication. Plays a role in the rescue of stalled replication forks and checkpoint control. Binds double-stranded DNA breaks and nicks as well as single-stranded DNA. Recruits the SWI/SNF chromatin remodeling complex to E2F1-responsive promoters. Down-regulates E2F1 activity and inhibits E2F1-dependent apoptosis during G1/S transition and after DNA damage. Induces a la…	HUMAN|HGNC=17008|UniProtKB=Q92547	TOPBP1 KIAA0259	TOPBP1	cellular response to DNA damage stimulus [GO:0006974]; DNA metabolic process [GO:0006259]; DNA repair [GO:0006281]; response to ionizing radiation [GO:0010212]	actin cytoskeleton [GO:0015629]; centrosome [GO:0005813]; chromosome [GO:0005694]; condensed nuclear chromosome [GO:0000794]; cytoplasm [GO:0005737]; Golgi apparatus [GO:0005794]; male germ cell nucleus [GO:0001673]; nucleus [GO:0005634]; PML body [GO:0016605]; spindle pole [GO:0000922]	actin cytoskeleton [GO:0015629]; centrosome [GO:0005813]; chromosome [GO:0005694]; condensed nuclear chromosome [GO:0000794]; cytoplasm [GO:0005737]; Golgi apparatus [GO:0005794]; male germ cell nucleus [GO:0001673]; nucleus [GO:0005634]; PML body [GO:0016605]; spindle pole [GO:0000922]; DNA binding [GO:0003677]; identical protein binding [GO:0042802]; protein C-terminus binding [GO:0008022]; cel…	DNA binding [GO:0003677]; identical protein binding [GO:0042802]; protein C-terminus binding [GO:0008022]	X		X						21	FALSE	3D-structure; Chromosome; Complete proteome; Cytoplasm; Cytoskeleton; DNA damage; DNA repair; DNA-binding; Nucleus; Phosphoprotein; Polymorphism; Reference proteome; Repeat; Ubl conjugation	1522	-1	-1	-1	1.32222	170679	0	0	21	0	Metabolism_GO|Cell_cycle_Mitosis_GO|	TOPB1_HUMAN	139.844	0	45	24	cellular component organization or biogenesis#GO:0071840;organelle organization#GO:0006996;cell cycle#GO:0007049;chromatin organization#GO:0006325;cellular component organization#GO:0016043;cellular process#GO:0009987;DNA replication#GO:0006260;nucleobase-containing compound metabolic process#GO:0006139;metabolic process#GO:0008152;DNA metabolic process#GO:0006259;primary metabolic process#GO:004…	DNA REPLICATION REGULATOR DPB11-RELATED	nucleic acid binding#GO:0003676;binding#GO:0005488
5605	2.29669	0.000561			0.43541	0.156762	107	protein kinase superfamily Ser/Thr protein kinase family I-kappa-B kinase subfamily; protein kinase domain	4	107	O15111	FUNCTION: Serine kinase that plays an essential role in the NF-kappa-B signaling pathway which is activated by multiple stimuli such as inflammatory cytokines, bacterial or viral products, DNA damages or other cellular stresses. Acts as part of the canonical IKK complex in the conventional pathway of NF-kappa-B activation and phosphorylates inhibitors of NF-kappa-B on serine residues. These modif…	HUMAN|HGNC=1974|UniProtKB=O15111	CHUK IKKA TCF16	CHUK	anatomical structure morphogenesis [GO:0009653]; cellular response to tumor necrosis factor [GO:0071356]; epidermal growth factor receptor signaling pathway [GO:0007173]; Fc-epsilon receptor signaling pathway [GO:0038095]; fibroblast growth factor receptor signaling pathway [GO:0008543]; I-kappaB kinase/NF-kappaB signaling [GO:0007249]; I-kappaB phosphorylation [GO:0007252]; immune response [GO:0…	CD40 receptor complex [GO:0035631]; cytoplasm [GO:0005737]; cytoplasmic side of plasma membrane [GO:0009898]; cytosol [GO:0005829]; IkappaB kinase complex [GO:0008385]; intracellular membrane-bounded organelle [GO:0043231]; nucleoplasm [GO:0005654]	CD40 receptor complex [GO:0035631]; cytoplasm [GO:0005737]; cytoplasmic side of plasma membrane [GO:0009898]; cytosol [GO:0005829]; IkappaB kinase complex [GO:0008385]; intracellular membrane-bounded organelle [GO:0043231]; nucleoplasm [GO:0005654]; ATP binding [GO:0005524]; IkappaB kinase activity [GO:0008384]; protein heterodimerization activity [GO:0046982]; protein homodimerization activity […	ATP binding [GO:0005524]; IkappaB kinase activity [GO:0008384]; protein heterodimerization activity [GO:0046982]; protein homodimerization activity [GO:0042803]; protein kinase activity [GO:0004672]; scaffold protein binding [GO:0097110]			X		X	X	X		70	FALSE	3D-structure; ATP-binding; Acetylation; Complete proteome; Cytoplasm; Direct protein sequencing; Kinase; Nucleotide-binding; Nucleus; Phosphoprotein; Polymorphism; Reference proteome; Serine/threonine-protein kinase; Transferase	745	-1	-1	0.732394	1.34242	84640	5.4	0	22	0	Transcription_GO|Signaling_REACTOME|Signaling_GO|Proliferation_GO|Immunity_REACTOME|Immunity_GO|Growth_GO|Differentiation_GO|Adapter|	IKKA_HUMAN	145.224	0	107	37	response to stimulus#GO:0050896;immune system process#GO:0002376;signal transduction#GO:0007165;immune response#GO:0006955;protein phosphorylation#GO:0006468;cell communication#GO:0007154;intracellular signal transduction#GO:0035556;cellular process#GO:0009987;protein metabolic process#GO:0019538;cellular protein modification process#GO:0006464;primary metabolic process#GO:0044238;metabolic proce…	IKB KINASE	transferase activity#GO:0016740;catalytic activity#GO:0003824;kinase activity#GO:0016301;protein kinase activity#GO:0004672
5606	2.55567	0.000413		X	0.391286	0.157956	42	COMM domain	5	42	Q8N668	FUNCTION: Proposed scaffold protein that is implicated in diverse physiological processes and whose function may be in part linked to its ability to regulate ubiquitination of specific cellular proteins. Can modulate activity of cullin-RING E3 ubiquitin ligase (CRL) complexes by displacing CAND1; in vitro promotes CRL E3 activity and dissociates CAND1 from CUL1 and CUL2 (PubMed:21778237). Promote…	HUMAN|HGNC=23024|UniProtKB=Q8N668	COMMD1 C2orf5 MURR1	COMMD1	copper ion homeostasis [GO:0055070]; Golgi to plasma membrane transport [GO:0006893]; negative regulation of NF-kappaB transcription factor activity [GO:0032088]; negative regulation of protein localization to cell surface [GO:2000009]; negative regulation of sodium ion transmembrane transport [GO:1902306]; plasma membrane to endosome transport [GO:0048227]; positive regulation of protein ubiquit…	Cul2-RING ubiquitin ligase complex [GO:0031462]; cytoplasm [GO:0005737]; cytoplasmic membrane-bounded vesicle [GO:0016023]; early endosome [GO:0005769]; endosome membrane [GO:0010008]; extracellular exosome [GO:0070062]; nucleoplasm [GO:0005654]; nucleus [GO:0005634]; recycling endosome [GO:0055037]	Cul2-RING ubiquitin ligase complex [GO:0031462]; cytoplasm [GO:0005737]; cytoplasmic membrane-bounded vesicle [GO:0016023]; early endosome [GO:0005769]; endosome membrane [GO:0010008]; extracellular exosome [GO:0070062]; nucleoplasm [GO:0005654]; nucleus [GO:0005634]; recycling endosome [GO:0055037]; copper ion binding [GO:0005507]; identical protein binding [GO:0042802]; phosphatidic acid bindin…	copper ion binding [GO:0005507]; identical protein binding [GO:0042802]; phosphatidic acid binding [GO:0070300]; phosphatidylinositol-3,4,5-trisphosphate binding [GO:0005547]; phosphatidylinositol-3,4-bisphosphate binding [GO:0043325]; phosphatidylinositol-3,5-bisphosphate binding [GO:0080025]; phosphatidylinositol-4,5-bisphosphate binding [GO:0005546]; protein homodimerization activity [GO:00428…			X						25	FALSE	3D-structure; Acetylation; Alternative splicing; Complete proteome; Copper; Cytoplasm; Cytoplasmic vesicle; Endosome; Lipid-binding; Membrane; Metal-binding; Nucleus; Protein transport; Reference proteome; Transcription; Transcription regulation; Transport; Ubl conjugation; Ubl conjugation pathway	190	-1	-1	-0.69897	0.176091	21178	0.2	0	1.5	0	Ubiquitination|Transport_GO|Transcription_GO|Adapter|	COMD1_HUMAN	157.095	0	42	17		FAMILY NOT NAMED
5607	2.48045	0.000237			0.403153	0.170213	48	protein kinase superfamily CAMK Ser/Thr protein kinase family SNF1 subfamily; KA1 (kinase-associated) domain; protein kinase domain; UBA domain	4	48	Q7KZI7	FUNCTION: Serine/threonine-protein kinase involved in cell polarity and microtubule dynamics regulation. Phosphorylates CRTC2/TORC2, DCX, HDAC7, KIF13B, MAP2, MAP4, MAPT/TAU, and RAB11FIP2. Plays a key role in cell polarity by phosphorylating the microtubule-associated proteins MAP2, MAP4 and MAPT/TAU at KXGS motifs, causing detachment from microtubules, and their disassembly. Regulates epithelia…	HUMAN|HGNC=3332|UniProtKB=Q7KZI7	MARK2 EMK1	MARK2	activation of protein kinase activity [GO:0032147]; establishment of cell polarity [GO:0030010]; establishment or maintenance of epithelial cell apical/basal polarity [GO:0045197]; intracellular signal transduction [GO:0035556]; mitochondrion degradation [GO:0000422]; mitochondrion localization [GO:0051646]; neuron migration [GO:0001764]; peptidyl-threonine phosphorylation [GO:0018107]; positive …	actin filament [GO:0005884]; basal cortex [GO:0045180]; lateral plasma membrane [GO:0016328]; membrane [GO:0016020]; microtubule bundle [GO:0097427]; mitochondrion [GO:0005739]; nucleus [GO:0005634]; plasma membrane [GO:0005886]	actin filament [GO:0005884]; basal cortex [GO:0045180]; lateral plasma membrane [GO:0016328]; membrane [GO:0016020]; microtubule bundle [GO:0097427]; mitochondrion [GO:0005739]; nucleus [GO:0005634]; plasma membrane [GO:0005886]; ATP binding [GO:0005524]; lipid binding [GO:0008289]; magnesium ion binding [GO:0000287]; poly(A) RNA binding [GO:0044822]; protein kinase activator activity [GO:0030295…	ATP binding [GO:0005524]; lipid binding [GO:0008289]; magnesium ion binding [GO:0000287]; poly(A) RNA binding [GO:0044822]; protein kinase activator activity [GO:0030295]; protein serine/threonine kinase activity [GO:0004674]; tau-protein kinase activity [GO:0050321]			X						26	FALSE	3D-structure; ATP-binding; Alternative promoter usage; Alternative splicing; Cell membrane; Complete proteome; Cytoplasm; Cytoskeleton; Developmental protein; Differentiation; Kinase; Lipid-binding; Magnesium; Membrane; Metal-binding; Nucleotide-binding; Phosphoprotein; Reference proteome; Serine/threonine-protein kinase; Transferase; Wnt signaling pathway	788	-1	0.176091	-0.39794	0.989005	87911	0.4	0	9.75	1.5	Signaling_GO|Migration_GO|	MARK2_HUMAN	152.625	0	48	22	signal transduction#GO:0007165;calcium-mediated signaling#GO:0019722;cell communication#GO:0007154;protein phosphorylation#GO:0006468;intracellular signal transduction#GO:0035556;cellular process#GO:0009987;protein metabolic process#GO:0019538;primary metabolic process#GO:0044238;metabolic process#GO:0008152;cellular protein modification process#GO:0006464	MAP/MICROTUBULE AFFINITY-REGULATING KINASE	transferase activity#GO:0016740;catalytic activity#GO:0003824;kinase activity#GO:0016301;protein kinase activity#GO:0004672
5608	2.52183	0.000256			0.396537	0.102679	64	C2 domain; EF-hand domain; PH domain; PI-PLC X-box domain; PI-PLC Y-box domain; SH2 domain; SH3 domain	4	64	P19174	FUNCTION: Mediates the production of the second messenger molecules diacylglycerol (DAG) and inositol 1,4,5-trisphosphate (IP3). Plays an important role in the regulation of intracellular signaling cascades. Becomes activated in response to ligand-mediated activation of receptor-type tyrosine kinases, such as PDGFRA, PDGFRB, FGFR1, FGFR2, FGFR3 and FGFR4. Plays a role in actin reorganization and …	HUMAN|HGNC=9065|UniProtKB=P19174	PLCG1 PLC1	PLCG1	activation of MAPKK activity [GO:0000186]; activation of phospholipase C activity [GO:0007202]; axon guidance [GO:0007411]; blood coagulation [GO:0007596]; calcium-mediated signaling [GO:0019722]; cell migration [GO:0016477]; cellular response to epidermal growth factor stimulus [GO:0071364]; cytokine-mediated signaling pathway [GO:0019221]; epidermal growth factor receptor signaling pathway [GO:…	cell-cell junction [GO:0005911]; cell projection [GO:0042995]; COP9 signalosome [GO:0008180]; cytoplasm [GO:0005737]; cytosol [GO:0005829]; lamellipodium [GO:0030027]; plasma membrane [GO:0005886]; ruffle [GO:0001726]	cell projection [GO:0042995]; cell-cell junction [GO:0005911]; COP9 signalosome [GO:0008180]; cytoplasm [GO:0005737]; cytosol [GO:0005829]; lamellipodium [GO:0030027]; plasma membrane [GO:0005886]; ruffle [GO:0001726]; calcium ion binding [GO:0005509]; neurotrophin TRKA receptor binding [GO:0005168]; phosphatidylinositol phospholipase C activity [GO:0004435]; phospholipase C activity [GO:0004629]…	calcium ion binding [GO:0005509]; neurotrophin TRKA receptor binding [GO:0005168]; phosphatidylinositol phospholipase C activity [GO:0004435]; phospholipase C activity [GO:0004629]; protein kinase binding [GO:0019901]; receptor signaling protein activity [GO:0005057]			X				X		38	FALSE	3D-structure; Acetylation; Alternative splicing; Calcium; Cell projection; Complete proteome; Host-virus interaction; Hydrolase; Lipid degradation; Lipid metabolism; Metal-binding; Phosphoprotein; Polymorphism; Reference proteome; Repeat; SH2 domain; SH3 domain; Transducer; Ubl conjugation	1290	-1	-1	0.477121	1.26717	148532	3	0	18.5	0	Signaling_REACTOME|Signaling_GO|Proliferation_REACTOME|Migration_GO|Metabolism_REACTOME|Metabolism_GO|Immunity_REACTOME|Immunity_GO|Growth_GO|	PLCG1_HUMAN	100.609	0	64	26	lipid metabolic process#GO:0006629;signal transduction#GO:0007165;regulation of molecular function#GO:0065009;cell surface receptor signaling pathway#GO:0007166;biological regulation#GO:0065007;cell communication#GO:0007154;G-protein coupled receptor signaling pathway#GO:0007186;intracellular signal transduction#GO:0035556;phospholipid metabolic process#GO:0006644;regulation of catalytic activity…	PHOSPHOINOSITIDE-SPECIFIC PHOSPHOLIPASE C FAMILY PROTEIN	hydrolase activity, acting on ester bonds#GO:0016788;lipase activity#GO:0016298;small GTPase regulator activity#GO:0005083;binding#GO:0005488;catalytic activity#GO:0003824;hydrolase activity#GO:0016787;calcium ion binding#GO:0005509;protein binding#GO:0005515;receptor binding#GO:0005102;phospholipase activity#GO:0004620;enzyme regulator activity#GO:0030234;guanyl-nucleotide exchange factor activi…
5609	2.44415	0.00062			0.40914	0.0645017	95	protein kinase superfamily CMGC Ser/Thr protein kinase family MAP kinase subfamily; protein kinase domain	4	95	Q16539	FUNCTION: Serine/threonine kinase which acts as an essential component of the MAP kinase signal transduction pathway. MAPK14 is one of the four p38 MAPKs which play an important role in the cascades of cellular responses evoked by extracellular stimuli such as proinflammatory cytokines or physical stress leading to direct activation of transcription factors. Accordingly, p38 MAPKs phosphorylate a…	HUMAN|HGNC=6876|UniProtKB=Q16539	MAPK14 CSBP CSBP1 CSBP2 CSPB1 MXI2 SAPK2A	MAPK14	3'-UTR-mediated mRNA stabilization [GO:0070935]; activation of MAPK activity [GO:0000187]; angiogenesis [GO:0001525]; apoptotic process [GO:0006915]; blood coagulation [GO:0007596]; cartilage condensation [GO:0001502]; cell morphogenesis [GO:0000902]; cell surface receptor signaling pathway [GO:0007166]; cellular response to ionizing radiation [GO:0071479]; cellular response to lipopolysaccharide…	cytoplasm [GO:0005737]; cytosol [GO:0005829]; extracellular exosome [GO:0070062]; mitochondrion [GO:0005739]; nucleoplasm [GO:0005654]; nucleus [GO:0005634]; spindle pole [GO:0000922]	cytoplasm [GO:0005737]; cytosol [GO:0005829]; extracellular exosome [GO:0070062]; mitochondrion [GO:0005739]; nucleoplasm [GO:0005654]; nucleus [GO:0005634]; spindle pole [GO:0000922]; ATP binding [GO:0005524]; MAP kinase activity [GO:0004707]; MAP kinase kinase activity [GO:0004708]; NFAT protein binding [GO:0051525]; protein serine/threonine kinase activity [GO:0004674]; 3'-UTR-mediated mRNA st…	ATP binding [GO:0005524]; MAP kinase activity [GO:0004707]; MAP kinase kinase activity [GO:0004708]; NFAT protein binding [GO:0051525]; protein serine/threonine kinase activity [GO:0004674]			X				X		32	FALSE	3D-structure; ATP-binding; Acetylation; Alternative splicing; Apoptosis; Complete proteome; Cytoplasm; Direct protein sequencing; Kinase; Nucleotide-binding; Nucleus; Phosphoprotein; Polymorphism; Reference proteome; Serine/threonine-protein kinase; Stress response; Transcription; Transcription regulation; Transferase; Ubl conjugation	360	-1	-1	0.50515	0.653213	41293	3.2	0	4.5	0	Transcription_GO|Stress_REACTOME|Stress_GO|Signaling_REACTOME|Signaling_GO|Proliferation_GO|Metabolism_GO|Immunity_REACTOME|Immunity_GO|Growth_GO|Differentiation_GO|Cell_cycle_Mitosis_GO|Apoptosis_GO|Senescence|	MK14_HUMAN	98.3053	0	95	63	response to stimulus#GO:0050896;immune system process#GO:0002376;signal transduction#GO:0007165;response to stress#GO:0006950;cell cycle#GO:0007049;MAPK cascade#GO:0000165;cell communication#GO:0007154;protein phosphorylation#GO:0006468;intracellular signal transduction#GO:0035556;cellular process#GO:0009987;protein metabolic process#GO:0019538;cellular protein modification process#GO:0006464;pri…	MITOGEN-ACTIVATED PROTEIN KINASE	transferase activity#GO:0016740;catalytic activity#GO:0003824;kinase activity#GO:0016301;protein kinase activity#GO:0004672
5610	2.63055	0.000107	cell part#GO:0044464;cytoskeleton#GO:0005856;organelle#GO:0043226;actin cytoskeleton#GO:0015629;intracellular#GO:0005622		0.380149	0.106061	33	FERM domain	4	33	P35240	FUNCTION: Probable regulator of the Hippo/SWH (Sav/Wts/Hpo) signaling pathway, a signaling pathway that plays a pivotal role in tumor suppression by restricting proliferation and promoting apoptosis. Along with WWC1 can synergistically induce the phosphorylation of LATS1 and LATS2 and can probably function in the regulation of the Hippo/SWH (Sav/Wts/Hpo) signaling pathway. May act as a membrane s…	HUMAN|HGNC=7773|UniProtKB=P35240	NF2 SCH	NF2	actin cytoskeleton organization [GO:0030036]; cell-cell junction organization [GO:0045216]; ectoderm development [GO:0007398]; hippocampus development [GO:0021766]; lens fiber cell differentiation [GO:0070306]; mesoderm formation [GO:0001707]; negative regulation of cell-cell adhesion [GO:0022408]; negative regulation of cell growth [GO:0030308]; negative regulation of cell-matrix adhesion [GO:00…	adherens junction [GO:0005912]; apical part of cell [GO:0045177]; cleavage furrow [GO:0032154]; cortical actin cytoskeleton [GO:0030864]; cytoplasm [GO:0005737]; cytoskeleton [GO:0005856]; early endosome [GO:0005769]; extrinsic component of membrane [GO:0019898]; filopodium membrane [GO:0031527]; lamellipodium [GO:0030027]; membrane [GO:0016020]; membrane raft [GO:0045121]; nucleolus [GO:0005730]…	adherens junction [GO:0005912]; apical part of cell [GO:0045177]; cleavage furrow [GO:0032154]; cortical actin cytoskeleton [GO:0030864]; cytoplasm [GO:0005737]; cytoskeleton [GO:0005856]; early endosome [GO:0005769]; extrinsic component of membrane [GO:0019898]; filopodium membrane [GO:0031527]; lamellipodium [GO:0030027]; membrane [GO:0016020]; membrane raft [GO:0045121]; nucleolus [GO:0005730]…				X						11	FALSE	3D-structure; Alternative splicing; Cell membrane; Cell projection; Complete proteome; Cytoplasm; Cytoskeleton; Deafness; Disease mutation; Membrane; Nucleus; Phosphoprotein; Polymorphism; Reference proteome; Tumor suppressor; Ubl conjugation	595	-0.30103	-0.30103	-1	0.176091	69690	0	0.5	1.5	0.5	Stress_GO|Signaling_REACTOME|Signaling_GO|Proliferation_GO|Migration_GO|Growth_GO|Differentiation_GO|	MERL_HUMAN	127.303	0	33	22	cellular component organization or biogenesis#GO:0071840;cellular component organization#GO:0016043;cellular process#GO:0009987;anatomical structure morphogenesis#GO:0009653;cellular component morphogenesis#GO:0032989;developmental process#GO:0032502	MERLIN/MOESIN/EZRIN/RADIXIN	structural molecule activity#GO:0005198;structural constituent of cytoskeleton#GO:0005200
5611	2.4154	0.00025	cell part#GO:0044464;intracellular#GO:0005622		0.414011	0.137835	47	protein kinase superfamily STE Ser/Thr protein kinase family STE20 subfamily; CRIB domain; protein kinase domain	4	47	Q13153	FUNCTION: Protein kinase involved in intracellular signaling pathways downstream of integrins and receptor-type kinases that plays an important role in cytoskeleton dynamics, in cell adhesion, migration, proliferation, apoptosis, mitosis, and in vesicle-mediated transport processes. Can directly phosphorylate BAD and protects cells against apoptosis. Activated by interaction with CDC42 and RAC1. …	HUMAN|HGNC=8590|UniProtKB=Q13153	PAK1	PAK1	actin cytoskeleton reorganization [GO:0031532]; activation of protein kinase activity [GO:0032147]; apoptotic process [GO:0006915]; axon guidance [GO:0007411]; branching morphogenesis of an epithelial tube [GO:0048754]; cell migration [GO:0016477]; dendrite development [GO:0016358]; ephrin receptor signaling pathway [GO:0048013]; exocytosis [GO:0006887]; Fc-epsilon receptor signaling pathway [GO:…	axon [GO:0030424]; cell-cell junction [GO:0005911]; cytoplasm [GO:0005737]; cytosol [GO:0005829]; dendrite [GO:0030425]; focal adhesion [GO:0005925]; Golgi apparatus [GO:0005794]; growth cone [GO:0030426]; intercalated disc [GO:0014704]; neuronal postsynaptic density [GO:0097481]; nuclear membrane [GO:0031965]; plasma membrane [GO:0005886]; protein complex [GO:0043234]; ruffle [GO:0001726]; ruffl…	axon [GO:0030424]; cell-cell junction [GO:0005911]; cytoplasm [GO:0005737]; cytosol [GO:0005829]; dendrite [GO:0030425]; focal adhesion [GO:0005925]; Golgi apparatus [GO:0005794]; growth cone [GO:0030426]; intercalated disc [GO:0014704]; neuronal postsynaptic density [GO:0097481]; nuclear membrane [GO:0031965]; plasma membrane [GO:0005886]; protein complex [GO:0043234]; ruffle [GO:0001726]; ruffl…	ATP binding [GO:0005524]; collagen binding [GO:0005518]; protein kinase activity [GO:0004672]; protein serine/threonine kinase activity [GO:0004674]; Rac GTPase binding [GO:0048365]			X		X				18	FALSE	3D-structure; ATP-binding; Acetylation; Allosteric enzyme; Alternative splicing; Apoptosis; Cell junction; Cell membrane; Cell projection; Complete proteome; Cytoplasm; Exocytosis; Kinase; Membrane; Nucleotide-binding; Phosphoprotein; Polymorphism; Reference proteome; Serine/threonine-protein kinase; Transferase	545	-1	-1	-1	-0.30103	60647	0	0	0.5	0	Stress_GO|Signaling_REACTOME|Signaling_GO|Proliferation_GO|Migration_GO|Immunity_REACTOME|Immunity_GO|Growth_GO|Cell_cycle_Mitosis_GO|Apoptosis_GO|	PAK1_HUMAN	160.66	0	47	29	signal transduction#GO:0007165;single-multicellular organism process#GO:0044707;developmental process#GO:0032502;protein phosphorylation#GO:0006468;cell communication#GO:0007154;cellular component organization#GO:0016043;cellular process#GO:0009987;nervous system development#GO:0007399;cellular component morphogenesis#GO:0032989;cellular protein modification process#GO:0006464;phosphate-containin…	MITOGEN-ACTIVATED KINASE KINASE KINASE	transferase activity#GO:0016740;signal transducer activity#GO:0004871;catalytic activity#GO:0003824;kinase activity#GO:0016301;protein kinase activity#GO:0004672
5612	2.31142	0.000324			0.432635	0.159596	45	DH (DBL-homology) domain; PH domain; phorbol-ester/DAG-type zinc finger	4	45	Q92974	FUNCTION: Activates Rho-GTPases by promoting the exchange of GDP for GTP. May be involved in epithelial barrier permeability, cell motility and polarization, dendritic spine morphology, antigen presentation, leukemic cell differentiation, cell cycle regulation, innate immune response, and cancer. Binds Rac-GTPases, but does not seem to promote nucleotide exchange activity toward Rac-GTPases, whic…	HUMAN|HGNC=682|UniProtKB=Q92974	ARHGEF2 KIAA0651 LFP40	ARHGEF2	actin filament organization [GO:0007015]; apoptotic signaling pathway [GO:0097190]; cell division [GO:0051301]; cell morphogenesis [GO:0000902]; cellular hyperosmotic response [GO:0071474]; cellular response to muramyl dipeptide [GO:0071225]; cellular response to tumor necrosis factor [GO:0071356]; establishment of mitotic spindle orientation [GO:0000132]; innate immune response [GO:0045087]; int…	bicellular tight junction [GO:0005923]; cytoplasm [GO:0005737]; cytoplasmic membrane-bounded vesicle [GO:0016023]; cytoskeleton [GO:0005856]; cytosol [GO:0005829]; dendritic shaft [GO:0043198]; focal adhesion [GO:0005925]; Golgi apparatus [GO:0005794]; microtubule [GO:0005874]; neuronal cell body [GO:0043025]; neuronal postsynaptic density [GO:0097481]; protein complex [GO:0043234]; ruffle membra…	bicellular tight junction [GO:0005923]; cytoplasm [GO:0005737]; cytoplasmic membrane-bounded vesicle [GO:0016023]; cytoskeleton [GO:0005856]; cytosol [GO:0005829]; dendritic shaft [GO:0043198]; focal adhesion [GO:0005925]; Golgi apparatus [GO:0005794]; microtubule [GO:0005874]; neuronal cell body [GO:0043025]; neuronal postsynaptic density [GO:0097481]; protein complex [GO:0043234]; ruffle membra…	microtubule binding [GO:0008017]; Rac GTPase binding [GO:0048365]; Rac guanyl-nucleotide exchange factor activity [GO:0030676]; Rho GTPase binding [GO:0017048]; Rho guanyl-nucleotide exchange factor activity [GO:0005089]; transcription factor binding [GO:0008134]; zinc ion binding [GO:0008270]			X				X		37	FALSE	Acetylation; Alternative splicing; Cell cycle; Cell division; Cell junction; Cell membrane; Cell projection; Coiled coil; Complete proteome; Cytoplasm; Cytoplasmic vesicle; Cytoskeleton; Golgi apparatus; Guanine-nucleotide releasing factor; Immunity; Innate immunity; Membrane; Metal-binding; Microtubule; Mitosis; Phosphoprotein; Reference proteome; Tight junction; Zinc; Zinc-finger	986	-1	0.90309	-0.09691	1.53148	111543	0.8	0	34	8	Transport_GO|Transcription_GO|Stress_GO|Signaling_REACTOME|Signaling_GO|Proliferation_GO|Immunity_GO|Coiled-Coil|Cell_cycle_Mitosis_GO|Apoptosis_GO|	ARHG2_HUMAN	259.422	0	45	8	death#GO:0016265;signal transduction#GO:0007165;regulation of molecular function#GO:0065009;apoptotic process#GO:0006915;biological adhesion#GO:0022610;developmental process#GO:0032502;biological regulation#GO:0065007;cell death#GO:0008219;cell adhesion#GO:0007155;cell communication#GO:0007154;cellular process#GO:0009987;regulation of catalytic activity#GO:0050790;metabolic process#GO:0008152	FACIOGENITAL DYSPLASIA PROTEIN	small GTPase regulator activity#GO:0005083;protein binding#GO:0005515;binding#GO:0005488;catalytic activity#GO:0003824;enzyme regulator activity#GO:0030234;guanyl-nucleotide exchange factor activity#GO:0005085
5613	2.07698	0.00586749			0.481469	0.0614606	336	protein kinase superfamily Ser/Thr protein kinase family CK2 subfamily; protein kinase domain	4	336	P68400	FUNCTION: Catalytic subunit of a constitutively active serine/threonine-protein kinase complex that phosphorylates a large number of substrates containing acidic residues C-terminal to the phosphorylated serine or threonine. Regulates numerous cellular processes, such as cell cycle progression, apoptosis and transcription, as well as viral infection. May act as a regulatory node which integrates …	HUMAN|HGNC=2457|UniProtKB=P68400	CSNK2A1 CK2A1	CSNK2A1	axon guidance [GO:0007411]; chaperone-mediated protein folding [GO:0061077]; mitotic cell cycle [GO:0000278]; mitotic spindle checkpoint [GO:0071174]; negative regulation of cysteine-type endopeptidase activity involved in apoptotic process [GO:0043154]; positive regulation of cell growth [GO:0030307]; positive regulation of cell proliferation [GO:0008284]; positive regulation of protein cataboli…	cytosol [GO:0005829]; nucleus [GO:0005634]; NuRD complex [GO:0016581]; plasma membrane [GO:0005886]; Sin3 complex [GO:0016580]	cytosol [GO:0005829]; nucleus [GO:0005634]; NuRD complex [GO:0016581]; plasma membrane [GO:0005886]; Sin3 complex [GO:0016580]; ATP binding [GO:0005524]; Hsp90 protein binding [GO:0051879]; protein N-terminus binding [GO:0047485]; protein serine/threonine kinase activity [GO:0004674]; axon guidance [GO:0007411]; chaperone-mediated protein folding [GO:0061077]; mitotic cell cycle [GO:0000278]; mit…	ATP binding [GO:0005524]; Hsp90 protein binding [GO:0051879]; protein N-terminus binding [GO:0047485]; protein serine/threonine kinase activity [GO:0004674]			X		X		X		86	FALSE	3D-structure; ATP-binding; Alternative splicing; Apoptosis; Biological rhythms; Cell cycle; Complete proteome; Kinase; Nucleotide-binding; Nucleus; Phosphoprotein; Reference proteome; Serine/threonine-protein kinase; Transcription; Transcription regulation; Transferase; Wnt signaling pathway	391	-1	-1	0.90309	1.52179	45144	8	0	33.25	0	Transcription_GO|Signaling_REACTOME|Signaling_GO|Proliferation_GO|Growth_GO|Chaperone&Cochaperone|Cell_cycle_Mitosis_REACTOME|Cell_cycle_Mitosis_GO|Apoptosis_GO|	CSK21_HUMAN	111.423	0	336	250		CASEIN KINASE II SUBUNIT ALPHA
5614	2.63528	9.18e-05			0.379466	0.17	25	InsP3 receptor family; MIR domain	5	25	Q14643	FUNCTION: Intracellular channel that mediates calcium release from the endoplasmic reticulum following stimulation by inositol 1,4,5-trisphosphate. Involved in the regulation of epithelial secretion of electrolytes and fluid through the interaction with AHCYL1 (By similarity). Plays a role in ER stress-induced apoptosis. Cytoplasmic calcium released from the ER triggers apoptosis by the activatio…	HUMAN|HGNC=6180|UniProtKB=Q14643	ITPR1 INSP3R1	ITPR1	activation of phospholipase C activity [GO:0007202]; blood coagulation [GO:0007596]; calcium ion transport [GO:0006816]; endoplasmic reticulum calcium ion homeostasis [GO:0032469]; energy reserve metabolic process [GO:0006112]; epidermal growth factor receptor signaling pathway [GO:0007173]; Fc-epsilon receptor signaling pathway [GO:0038095]; Fc-gamma receptor signaling pathway involved in phagoc…	calcineurin complex [GO:0005955]; endoplasmic reticulum [GO:0005783]; endoplasmic reticulum membrane [GO:0005789]; integral component of membrane [GO:0016021]; membrane [GO:0016020]; nuclear inner membrane [GO:0005637]; nucleolus [GO:0005730]; platelet dense granule membrane [GO:0031088]; platelet dense tubular network [GO:0031094]; platelet dense tubular network membrane [GO:0031095]; postsynapt…	calcineurin complex [GO:0005955]; endoplasmic reticulum [GO:0005783]; endoplasmic reticulum membrane [GO:0005789]; integral component of membrane [GO:0016021]; membrane [GO:0016020]; nuclear inner membrane [GO:0005637]; nucleolus [GO:0005730]; platelet dense granule membrane [GO:0031088]; platelet dense tubular network [GO:0031094]; platelet dense tubular network membrane [GO:0031095]; postsynapt…	calcium channel inhibitor activity [GO:0019855]; calcium ion transmembrane transporter activity [GO:0015085]; inositol 1,4,5-trisphosphate-sensitive calcium-release channel activity [GO:0005220]; intracellular ligand-gated calcium channel activity [GO:0005218]; phosphatidylinositol binding [GO:0035091]			X						10	FALSE	Alternative splicing; Apoptosis; Calcium; Calcium channel; Calcium transport; Complete proteome; Disease mutation; Endoplasmic reticulum; Glycoprotein; Ion channel; Ion transport; Isopeptide bond; Ligand-gated ion channel; Membrane; Neurodegeneration; Phosphoprotein; Polymorphism; Receptor; Reference proteome; Repeat; Spinocerebellar ataxia; Transmembrane; Transmembrane helix; Transport; Ubl conj…	2758	-1	-1	-1	0.544068	313929	0	0	3.5	0	Transport_GO|Stress_GO|Signaling_REACTOME|Signaling_GO|Proliferation_REACTOME|Metabolism_REACTOME|Metabolism_GO|Immunity_REACTOME|Immunity_GO|Growth_GO|Apoptosis_GO|	ITPR1_HUMAN	164.84	0	25	15	neurotransmitter secretion#GO:0007269;signal transduction#GO:0007165;single-multicellular organism process#GO:0044707;calcium-mediated signaling#GO:0019722;ion transport#GO:0006811;transport#GO:0006810;system process#GO:0003008;neurological system process#GO:0050877;cell communication#GO:0007154;cation transport#GO:0006812;cellular process#GO:0009987;localization#GO:0051179;immune system process#…	RYANODINE RECEPTOR AND IP3 RECEPTOR	ligand-gated ion channel activity#GO:0015276;transmembrane transporter activity#GO:0022857;receptor activity#GO:0004872;ion channel activity#GO:0005216;transporter activity#GO:0005215
5615	2.2411	0.00350177			0.446209	0.0690497	186	PPP phosphatase family PP-1 subfamily	4	186	P62136	FUNCTION: Protein phosphatase that associates with over 200 regulatory proteins to form highly specific holoenzymes which dephosphorylate hundreds of biological targets. Protein phosphatase 1 (PP1) is essential for cell division, and participates in the regulation of glycogen metabolism, muscle contractility and protein synthesis. Involved in regulation of ionic conductances and long-term synapti…	HUMAN|HGNC=9281|UniProtKB=P62136	PPP1CA PPP1A	PPP1CA	branching morphogenesis of an epithelial tube [GO:0048754]; cell cycle [GO:0007049]; cell division [GO:0051301]; circadian regulation of gene expression [GO:0032922]; dephosphorylation [GO:0016311]; entrainment of circadian clock by photoperiod [GO:0043153]; glycogen metabolic process [GO:0005977]; lung development [GO:0030324]; negative regulation of transforming growth factor beta receptor sign…	cytoplasm [GO:0005737]; cytosol [GO:0005829]; dendritic spine [GO:0043197]; extracellular exosome [GO:0070062]; glycogen granule [GO:0042587]; MLL5-L complex [GO:0070688]; nucleolus [GO:0005730]; nucleoplasm [GO:0005654]; nucleus [GO:0005634]; perikaryon [GO:0043204]; plasma membrane [GO:0005886]; protein phosphatase type 1 complex [GO:0000164]; PTW/PP1 phosphatase complex [GO:0072357]	cytoplasm [GO:0005737]; cytosol [GO:0005829]; dendritic spine [GO:0043197]; extracellular exosome [GO:0070062]; glycogen granule [GO:0042587]; MLL5-L complex [GO:0070688]; nucleolus [GO:0005730]; nucleoplasm [GO:0005654]; nucleus [GO:0005634]; perikaryon [GO:0043204]; plasma membrane [GO:0005886]; protein phosphatase type 1 complex [GO:0000164]; PTW/PP1 phosphatase complex [GO:0072357]; metal ion…	metal ion binding [GO:0046872]; phosphatase activity [GO:0016791]; protein serine/threonine phosphatase activity [GO:0004722]; ribonucleoprotein complex binding [GO:0043021]	X		X				X		69	FALSE	3D-structure; Acetylation; Alternative splicing; Carbohydrate metabolism; Cell cycle; Cell division; Complete proteome; Cytoplasm; Direct protein sequencing; Glycogen metabolism; Hydrolase; Manganese; Metal-binding; Nucleus; Phosphoprotein; Protein phosphatase; Reference proteome	330	0	-0.30103	1.04922	1.23045	37512	11.2	1	17	0.5	Translation_GO|Transcription_GO|Signaling_REACTOME|Signaling_GO|Metabolism_REACTOME|Metabolism_GO|Growth_GO|Cell_cycle_Mitosis_GO|Apoptosis_GO|	PP1A_HUMAN	120.027	0	186	117	signal transduction#GO:0007165;transcription, DNA-dependent#GO:0006351;RNA metabolic process#GO:0016070;glycogen metabolic process#GO:0005977;developmental process#GO:0032502;cell communication#GO:0007154;protein phosphorylation#GO:0006468;cellular process#GO:0009987;transcription from RNA polymerase II promoter#GO:0006366;nucleobase-containing compound metabolic process#GO:0006139;cellular prote…	SERINE/THREONINE PROTEIN PHOSPHATASE	hydrolase activity#GO:0016787;hydrolase activity, acting on ester bonds#GO:0016788;phosphatase activity#GO:0016791;calcium ion binding#GO:0005509;binding#GO:0005488;catalytic activity#GO:0003824;phosphoprotein phosphatase activity#GO:0004721
5616	2.43749	0.000514		X	0.410258	0.139683	89	PI3K p85 subunit family; Rho-GAP domain; SH2 domain; SH3 domain	4	89	P27986	FUNCTION: Binds to activated (phosphorylated) protein-Tyr kinases, through its SH2 domain, and acts as an adapter, mediating the association of the p110 catalytic unit to the plasma membrane. Necessary for the insulin-stimulated increase in glucose uptake and glycogen synthesis in insulin-sensitive tissues. Plays an important role in signaling in response to FGFR1, FGFR2, FGFR3, FGFR4, KITLG/SCF,…	HUMAN|HGNC=8979|UniProtKB=P27986	PIK3R1 GRB1	PIK3R1	B cell differentiation [GO:0030183]; blood coagulation [GO:0007596]; cellular glucose homeostasis [GO:0001678]; cellular response to insulin stimulus [GO:0032869]; cellular response to UV [GO:0034644]; epidermal growth factor receptor signaling pathway [GO:0007173]; extrinsic apoptotic signaling pathway via death domain receptors [GO:0008625]; Fc-epsilon receptor signaling pathway [GO:0038095]; F…	cell-cell junction [GO:0005911]; cis-Golgi network [GO:0005801]; cytoplasm [GO:0005737]; cytosol [GO:0005829]; membrane [GO:0016020]; nucleus [GO:0005634]; perinuclear endoplasmic reticulum membrane [GO:1990578]; phosphatidylinositol 3-kinase complex [GO:0005942]; phosphatidylinositol 3-kinase complex, class IA [GO:0005943]; plasma membrane [GO:0005886]	cell-cell junction [GO:0005911]; cis-Golgi network [GO:0005801]; cytoplasm [GO:0005737]; cytosol [GO:0005829]; membrane [GO:0016020]; nucleus [GO:0005634]; perinuclear endoplasmic reticulum membrane [GO:1990578]; phosphatidylinositol 3-kinase complex [GO:0005942]; phosphatidylinositol 3-kinase complex, class IA [GO:0005943]; plasma membrane [GO:0005886]; 1-phosphatidylinositol-3-kinase regulator …	1-phosphatidylinositol-3-kinase regulator activity [GO:0046935]; ErbB-3 class receptor binding [GO:0043125]; insulin binding [GO:0043559]; insulin-like growth factor receptor binding [GO:0005159]; insulin receptor binding [GO:0005158]; insulin receptor substrate binding [GO:0043560]; neurotrophin TRKA receptor binding [GO:0005168]; phosphatidylinositol 3-kinase binding [GO:0043548]; phosphatidyli…			X				X		59	FALSE	3D-structure; Acetylation; Alternative splicing; Complete proteome; Disease mutation; Dwarfism; Host-virus interaction; Phosphoprotein; Polymorphism; Protein transport; Reference proteome; Repeat; SH2 domain; SH3 domain; Stress response; Transport; Ubl conjugation	724	-1	-1	0.255273	0.439333	83598	1.8	0	2.75	0	Transcription_GO|Stress_GO|Signaling_REACTOME|Signaling_GO|Migration_GO|Metabolism_REACTOME|Metabolism_GO|Immunity_REACTOME|Immunity_GO|Growth_GO|Differentiation_GO|Apoptosis_GO|Adapter|Senescence|	P85A_HUMAN	111.483	0	89	30	biological regulation#GO:0065007;cell communication#GO:0007154;signal transduction#GO:0007165;intracellular signal transduction#GO:0035556;cellular process#GO:0009987;regulation of catalytic activity#GO:0050790;regulation of molecular function#GO:0065009;metabolic process#GO:0008152	PHOSPHATIDYLINOSITOL 3-KINASE REGULATORY SUBUNIT	protein binding#GO:0005515;transferase activity#GO:0016740;binding#GO:0005488;catalytic activity#GO:0003824;enzyme regulator activity#GO:0030234;kinase activity#GO:0016301;kinase regulator activity#GO:0019207
5617	2.65913	0.000203	cell part#GO:0044464;intracellular#GO:0005622		0.376063	0.0915819	47	protein kinase superfamily STE Ser/Thr protein kinase family STE20 subfamily; protein kinase domain; SARAH domain	5	47	Q13188	FUNCTION: Stress-activated, pro-apoptotic kinase which, following caspase-cleavage, enters the nucleus and induces chromatin condensation followed by internucleosomal DNA fragmentation. Key component of the Hippo signaling pathway which plays a pivotal role in organ size control and tumor suppression by restricting proliferation and promoting apoptosis. The core of this pathway is composed of a k…	HUMAN|HGNC=11406|UniProtKB=Q13188	STK3 KRS1 MST2	STK3	activation of MAPKK activity [GO:0000186]; apoptotic process [GO:0006915]; cell differentiation involved in embryonic placenta development [GO:0060706]; central nervous system development [GO:0007417]; endocardium development [GO:0003157]; hepatocyte apoptotic process [GO:0097284]; hippo signaling [GO:0035329]; intracellular signal transduction [GO:0035556]; MAPK cascade [GO:0000165]; negative re…	cytoplasm [GO:0005737]; cytosol [GO:0005829]; nucleus [GO:0005634]	cytoplasm [GO:0005737]; cytosol [GO:0005829]; nucleus [GO:0005634]; ATP binding [GO:0005524]; magnesium ion binding [GO:0000287]; MAP kinase kinase kinase activity [GO:0004709]; protein dimerization activity [GO:0046983]; protein kinase activity [GO:0004672]; protein serine/threonine kinase activator activity [GO:0043539]; protein serine/threonine kinase activity [GO:0004674]; activation of MAPKK…	ATP binding [GO:0005524]; magnesium ion binding [GO:0000287]; MAP kinase kinase kinase activity [GO:0004709]; protein dimerization activity [GO:0046983]; protein kinase activity [GO:0004672]; protein serine/threonine kinase activator activity [GO:0043539]; protein serine/threonine kinase activity [GO:0004674]			X				X		16	FALSE	3D-structure; ATP-binding; Acetylation; Alternative splicing; Apoptosis; Coiled coil; Complete proteome; Cytoplasm; Direct protein sequencing; Kinase; Magnesium; Metal-binding; Nucleotide-binding; Nucleus; Phosphoprotein; Polymorphism; Reference proteome; Serine/threonine-protein kinase; Transferase	491	-1	-1	1.01703	0.778151	56301	10.4	0	6	0	Transcription_GO|Stress_GO|Signaling_REACTOME|Signaling_GO|Proliferation_GO|Growth_GO|Differentiation_GO|Coiled-Coil|Cell_cycle_Mitosis_GO|Apoptosis_GO|	STK3_HUMAN	78.9574	0	47	31	regulation of biological process#GO:0050789;response to stimulus#GO:0050896;signal transduction#GO:0007165;biological regulation#GO:0065007;protein phosphorylation#GO:0006468;cell communication#GO:0007154;cellular process#GO:0009987;protein metabolic process#GO:0019538;cellular protein modification process#GO:0006464;primary metabolic process#GO:0044238;phosphate-containing compound metabolic pro…	MITOGEN-ACTIVATED KINASE KINASE KINASE	transferase activity#GO:0016740;signal transducer activity#GO:0004871;catalytic activity#GO:0003824;kinase activity#GO:0016301;protein kinase activity#GO:0004672
5618	2.55234	3.62e-05			0.391797	0.298462	26	protein kinase superfamily STE Ser/Thr protein kinase family MAP kinase kinase kinase subfamily; protein kinase domain; SH3 domain	4	26	Q16584	FUNCTION: Activates the JUN N-terminal pathway. Required for serum-stimulated cell proliferation and for mitogen and cytokine activation of MAPK14 (p38), MAPK3 (ERK) and MAPK8 (JNK1) through phosphorylation and activation of MAP2K4/MKK4 and MAP2K7/MKK7. Plays a role in mitogen-stimulated phosphorylation and activation of BRAF, but does not phosphorylate BRAF directly. Influences microtubule organ…	HUMAN|HGNC=6850|UniProtKB=Q16584	MAP3K11 MLK3 PTK1 SPRK	MAP3K11	activation of JUN kinase activity [GO:0007257]; activation of MAPK activity [GO:0000187]; cell death [GO:0008219]; cell proliferation [GO:0008283]; JNK cascade [GO:0007254]; microtubule-based process [GO:0007017]; positive regulation of JNK cascade [GO:0046330]; positive regulation of JUN kinase activity [GO:0043507]; positive regulation of neuron apoptotic process [GO:0043525]; protein autophosp…	centrosome [GO:0005813]; cytoplasm [GO:0005737]; membrane [GO:0016020]; microtubule [GO:0005874]	centrosome [GO:0005813]; cytoplasm [GO:0005737]; membrane [GO:0016020]; microtubule [GO:0005874]; ATP binding [GO:0005524]; identical protein binding [GO:0042802]; JUN kinase kinase kinase activity [GO:0004706]; mitogen-activated protein kinase kinase kinase binding [GO:0031435]; protein homodimerization activity [GO:0042803]; protein kinase activity [GO:0004672]; protein serine/threonine kinase …	ATP binding [GO:0005524]; identical protein binding [GO:0042802]; JUN kinase kinase kinase activity [GO:0004706]; mitogen-activated protein kinase kinase kinase binding [GO:0031435]; protein homodimerization activity [GO:0042803]; protein kinase activity [GO:0004672]; protein serine/threonine kinase activity [GO:0004674]; protein tyrosine kinase activity [GO:0004713]			X		X				13	FALSE	ATP-binding; Alternative splicing; Complete proteome; Cytoplasm; Cytoskeleton; Kinase; Nucleotide-binding; Phosphoprotein; Polymorphism; Reference proteome; Repeat; SH3 domain; Serine/threonine-protein kinase; Transferase	847	-1	-1	-1	0.439333	92688	0	0	2.75	0	Signaling_REACTOME|Signaling_GO|Proliferation_GO|Immunity_REACTOME|Cell_cycle_Mitosis_GO|Apoptosis_GO|	M3K11_HUMAN	203.615	0	26	13	female gamete generation#GO:0007292;signal transduction#GO:0007165;developmental process#GO:0032502;MAPK cascade#GO:0000165;I-kappaB kinase/NF-kappaB cascade#GO:0007249;phosphate-containing compound metabolic process#GO:0006796;death#GO:0016265;anatomical structure morphogenesis#GO:0009653;apoptotic process#GO:0006915;cell death#GO:0008219;intracellular signal transduction#GO:0035556;JNK cascade#…	SERINE-THREONINE PROTEIN KINASE	non-membrane spanning protein tyrosine kinase activity#GO:0004715;transferase activity#GO:0016740;catalytic activity#GO:0003824;kinase activity#GO:0016301;protein kinase activity#GO:0004672
5619	2.62581	2.54e-05			0.380835	0.0980392	18	protein kinase superfamily CAMK Ser/Thr protein kinase family Tribbles subfamily; protein kinase domain	4	18	Q96RU7	FUNCTION: Disrupts insulin signaling by binding directly to Akt kinases and blocking their activation. May bind directly to and mask the 'Thr-308' phosphorylation site in AKT1. Binds to ATF4 and inhibits its transcriptional activation activity. Interacts with the NF-kappa-B transactivator p65 RELA and inhibits its phosphorylation and thus its transcriptional activation activity. Interacts with MA…	HUMAN|HGNC=16228|UniProtKB=Q96RU7	TRIB3 C20orf97 NIPK SKIP3 TRB3	TRIB3	cellular lipid metabolic process [GO:0044255]; cellular response to insulin stimulus [GO:0032869]; epidermal growth factor receptor signaling pathway [GO:0007173]; Fc-epsilon receptor signaling pathway [GO:0038095]; fibroblast growth factor receptor signaling pathway [GO:0008543]; innate immune response [GO:0045087]; insulin receptor signaling pathway [GO:0008286]; intrinsic apoptotic signaling p…	cytosol [GO:0005829]; nucleoplasm [GO:0005654]; nucleus [GO:0005634]; plasma membrane [GO:0005886]	cytosol [GO:0005829]; nucleoplasm [GO:0005654]; nucleus [GO:0005634]; plasma membrane [GO:0005886]; ATP binding [GO:0005524]; mitogen-activated protein kinase kinase binding [GO:0031434]; protein kinase binding [GO:0019901]; protein kinase inhibitor activity [GO:0004860]; transcription corepressor activity [GO:0003714]; transferase activity, transferring phosphorus-containing groups [GO:0016772];…	ATP binding [GO:0005524]; mitogen-activated protein kinase kinase binding [GO:0031434]; protein kinase binding [GO:0019901]; protein kinase inhibitor activity [GO:0004860]; transcription corepressor activity [GO:0003714]; transferase activity, transferring phosphorus-containing groups [GO:0016772]; ubiquitin protein ligase binding [GO:0031625]; ubiquitin-protein transferase regulator activity [GO…			X						2	FALSE	Apoptosis; Complete proteome; Nucleus; Polymorphism; Protein kinase inhibitor; Reference proteome; Stress response; Transcription; Transcription regulation	358	-1	-1	-1	0.439333	39578	0	0	2.75	0	Ubiquitination|Transport_GO|Transcription_GO|Stress_GO|Signaling_REACTOME|Signaling_GO|Metabolism_REACTOME|Metabolism_GO|Immunity_REACTOME|Immunity_GO|Growth_GO|Differentiation_GO|Apoptosis_GO|	TRIB3_HUMAN	198.5	0	18	16	signal transduction#GO:0007165;MAPK cascade#GO:0000165;cell communication#GO:0007154;protein phosphorylation#GO:0006468;intracellular signal transduction#GO:0035556;cellular process#GO:0009987;protein metabolic process#GO:0019538;JNK cascade#GO:0007254;primary metabolic process#GO:0044238;metabolic process#GO:0008152;cellular protein modification process#GO:0006464	SER/THR PROTEIN KINASE-TRB	transferase activity#GO:0016740;catalytic activity#GO:0003824;kinase activity#GO:0016301;protein kinase activity#GO:0004672
5620	2.07066	0.00634741			0.482937	0.0935844	342	nucleoplasmin family	4	342	P06748	FUNCTION: Involved in diverse cellular processes such as ribosome biogenesis, centrosome duplication, protein chaperoning, histone assembly, cell proliferation, and regulation of tumor suppressors p53/TP53 and ARF. Binds ribosome presumably to drive ribosome nuclear export. Associated with nucleolar ribonucleoprotein structures and bind single-stranded nucleic acids. Acts as a chaperonin for the …	HUMAN|HGNC=7910|UniProtKB=P06748	NPM1 NPM	NPM1	cell aging [GO:0007569]; CENP-A containing nucleosome assembly [GO:0034080]; centrosome cycle [GO:0007098]; DNA repair [GO:0006281]; intracellular protein transport [GO:0006886]; negative regulation of apoptotic process [GO:0043066]; negative regulation of cell proliferation [GO:0008285]; negative regulation of centrosome duplication [GO:0010826]; negative regulation of protein kinase activity by…	centrosome [GO:0005813]; cytoplasm [GO:0005737]; cytosol [GO:0005829]; focal adhesion [GO:0005925]; membrane [GO:0016020]; nucleolus [GO:0005730]; nucleoplasm [GO:0005654]; nucleus [GO:0005634]; ribonucleoprotein complex [GO:0030529]; spindle pole centrosome [GO:0031616]	centrosome [GO:0005813]; cytoplasm [GO:0005737]; cytosol [GO:0005829]; focal adhesion [GO:0005925]; membrane [GO:0016020]; nucleolus [GO:0005730]; nucleoplasm [GO:0005654]; nucleus [GO:0005634]; ribonucleoprotein complex [GO:0030529]; spindle pole centrosome [GO:0031616]; histone binding [GO:0042393]; NF-kappaB binding [GO:0051059]; poly(A) RNA binding [GO:0044822]; protein heterodimerization act…	histone binding [GO:0042393]; NF-kappaB binding [GO:0051059]; poly(A) RNA binding [GO:0044822]; protein heterodimerization activity [GO:0046982]; protein homodimerization activity [GO:0042803]; protein kinase binding [GO:0019901]; protein kinase inhibitor activity [GO:0004860]; ribosomal large subunit binding [GO:0043023]; ribosomal small subunit binding [GO:0043024]; RNA binding [GO:0003723]; Ta…			X		X		X		122	FALSE	3D-structure; ADP-ribosylation; Acetylation; Alternative splicing; Chaperone; Chromosomal rearrangement; Complete proteome; Cytoplasm; Cytoskeleton; Direct protein sequencing; Disulfide bond; Host-virus interaction; Isopeptide bond; Nucleus; Phosphoprotein; Proto-oncogene; RNA-binding; Reference proteome; Ubl conjugation	294	-1	1.21748	1.35411	2.08991	32575	22.6	0	123	16.5	Transport_GO|Translation_GO|Transcription_GO|Stress_GO|Signaling_GO|Proliferation_GO|Cell_cycle_Mitosis_REACTOME|Cell_cycle_Mitosis_GO|Apoptosis_GO|	NPM_HUMAN	137.494	0	342	220	nucleobase-containing compound metabolic process#GO:0006139;rRNA metabolic process#GO:0016072;RNA metabolic process#GO:0016070;primary metabolic process#GO:0044238;metabolic process#GO:0008152	NUCLEOPLASMIN
5621	2.26495	0.000404		X	0.441511	0.185768	90	ALYREF family; RRM (RNA recognition motif) domain	4	90	Q86V81	FUNCTION: Export adapter involved in nuclear export of spliced and unspliced mRNA. Binds mRNA which is thought to be transferred to the NXF1-NXT1 heterodimer for export (TAP/NFX1 pathway). Component of the TREX complex which is thought to couple mRNA transcription, processing and nuclear export, and specifically associates with spliced mRNA and not with unspliced pre-mRNA. TREX is recruited to sp…	HUMAN|HGNC=19071|UniProtKB=Q86V81	ALYREF ALY BEF THOC4	ALYREF	gene expression [GO:0010467]; mRNA 3'-end processing [GO:0031124]; mRNA export from nucleus [GO:0006406]; mRNA splicing, via spliceosome [GO:0000398]; osteoblast differentiation [GO:0001649]; positive regulation of DNA-templated transcription, elongation [GO:0032786]; regulation of DNA recombination [GO:0000018]; replication fork processing [GO:0031297]; RNA splicing [GO:0008380]; termination of …	catalytic step 2 spliceosome [GO:0071013]; cytosol [GO:0005829]; extracellular exosome [GO:0070062]; intracellular membrane-bounded organelle [GO:0043231]; membrane [GO:0016020]; nuclear speck [GO:0016607]; nucleoplasm [GO:0005654]; nucleus [GO:0005634]; transcription export complex [GO:0000346]	catalytic step 2 spliceosome [GO:0071013]; cytosol [GO:0005829]; extracellular exosome [GO:0070062]; intracellular membrane-bounded organelle [GO:0043231]; membrane [GO:0016020]; nuclear speck [GO:0016607]; nucleoplasm [GO:0005654]; nucleus [GO:0005634]; transcription export complex [GO:0000346]; nucleotide binding [GO:0000166]; poly(A) RNA binding [GO:0044822]; gene expression [GO:0010467]; mRNA…	nucleotide binding [GO:0000166]; poly(A) RNA binding [GO:0044822]			X				X		60	FALSE	3D-structure; Acetylation; Chaperone; Citrullination; Complete proteome; Cytoplasm; Direct protein sequencing; Host-virus interaction; Methylation; Nucleus; Phosphoprotein; RNA-binding; Reference proteome; Spliceosome; Transport; mRNA processing; mRNA splicing; mRNA transport	257	-1	0.30103	0.380211	1.10551	26888	2.4	0	12.75	2	THOC|Transcription_REACTOME|Transcription_GO|RRM_domain|Differentiation_GO|	THOC4_HUMAN	215.878	0	90	30	localization#GO:0051179;transcription, DNA-dependent#GO:0006351;RNA metabolic process#GO:0016070;nucleobase-containing compound transport#GO:0015931;transport#GO:0006810;nucleobase-containing compound metabolic process#GO:0006139;transcription from RNA polymerase II promoter#GO:0006366;metabolic process#GO:0008152;primary metabolic process#GO:0044238	RNA AND EXPORT FACTOR BINDING PROTEIN	nucleic acid binding#GO:0003676;RNA binding#GO:0003723;binding#GO:0005488
5622	2.36139	0.000646			0.42348	0.0893546	139	nuclear hormone receptor family NR1 subfamily; nuclear receptor DNA-binding domain	4	139	P10276	FUNCTION: Receptor for retinoic acid. Retinoic acid receptors bind as heterodimers to their target response elements in response to their ligands, all-trans or 9-cis retinoic acid, and regulate gene expression in various biological processes. The RXR/RAR heterodimers bind to the retinoic acid response elements (RARE) composed of tandem 5'-AGGTCA-3' sites known as DR1-DR5. In the absence of ligand…	HUMAN|HGNC=9864|UniProtKB=P10276	RARA NR1B1	RARA	apoptotic cell clearance [GO:0043277]; cellular response to estrogen stimulus [GO:0071391]; cellular response to lipopolysaccharide [GO:0071222]; cellular response to retinoic acid [GO:0071300]; chondroblast differentiation [GO:0060591]; embryonic camera-type eye development [GO:0031076]; face development [GO:0060324]; gene expression [GO:0010467]; germ cell development [GO:0007281]; glandular ep…	actin cytoskeleton [GO:0015629]; cell surface [GO:0009986]; cytoplasm [GO:0005737]; dendrite [GO:0030425]; neuronal cell body [GO:0043025]; nuclear chromatin [GO:0000790]; nucleoplasm [GO:0005654]; nucleus [GO:0005634]	actin cytoskeleton [GO:0015629]; cell surface [GO:0009986]; cytoplasm [GO:0005737]; dendrite [GO:0030425]; neuronal cell body [GO:0043025]; nuclear chromatin [GO:0000790]; nucleoplasm [GO:0005654]; nucleus [GO:0005634]; alpha-actinin binding [GO:0051393]; chromatin DNA binding [GO:0031490]; enzyme binding [GO:0019899]; protein domain specific binding [GO:0019904]; protein heterodimerization activ…	alpha-actinin binding [GO:0051393]; chromatin DNA binding [GO:0031490]; enzyme binding [GO:0019899]; protein domain specific binding [GO:0019904]; protein heterodimerization activity [GO:0046982]; protein kinase A binding [GO:0051018]; protein kinase B binding [GO:0043422]; receptor binding [GO:0005102]; retinoic acid binding [GO:0001972]; retinoic acid receptor activity [GO:0003708]; retinoic ac…	X								39	FALSE	3D-structure; Alternative splicing; Chromosomal rearrangement; Complete proteome; Cytoplasm; DNA-binding; Isopeptide bond; Metal-binding; Nucleus; Phosphoprotein; Proto-oncogene; Receptor; Reference proteome; Transcription; Transcription regulation; Ubl conjugation; Zinc; Zinc-finger	462	-1	-1	-1	-1	50771	0	0	0	0	Translation_GO|Transcription_REACTOME|Transcription_GO|Signaling_REACTOME|Signaling_GO|Proliferation_GO|Growth_GO|Differentiation_GO|Cell_cycle_Mitosis_GO|Apoptosis_GO|	RARA_HUMAN	116.41	0	139	100	regulation of biological process#GO:0050789;transcription, DNA-dependent#GO:0006351;regulation of transcription from RNA polymerase II promoter#GO:0006357;RNA metabolic process#GO:0016070;regulation of nucleobase-containing compound metabolic process#GO:0019219;biological regulation#GO:0065007;cellular process#GO:0009987;transcription from RNA polymerase II promoter#GO:0006366;nucleobase-containi…	NUCLEAR HORMONE RECEPTOR	nucleic acid binding#GO:0003676;nucleic acid binding transcription factor activity#GO:0001071;binding#GO:0005488;sequence-specific DNA binding RNA polymerase II transcription factor activity#GO:0000981;DNA binding#GO:0003677;ligand-activated sequence-specific DNA binding RNA polymerase II transcription factor activity#GO:0004879;sequence-specific DNA binding transcription factor activity#GO:00037…
5623	2.66824	2.58e-05			0.374778	0.193333	25	PX domain-containing GAP family; PX (phox homology) domain; Rho-GAP domain; SH3 domain	5	25	A7KAX9	FUNCTION: GTPase-activating protein (GAP) promoting GTP hydrolysis on RHOA, CDC42 and RAC1 small GTPases. May be involved in the differentiation of neuronal cells during the formation of neurite extensions. Involved in NMDA receptor activity-dependent actin reorganization in dendritic spines. May mediate cross-talks between Ras- and Rho-regulated signaling pathways in cell growth regulation. Isof…	HUMAN|HGNC=17399|UniProtKB=A7KAX9	ARHGAP32 GRIT KIAA0712 RICS	ARHGAP32	regulation of small GTPase mediated signal transduction [GO:0051056]; small GTPase mediated signal transduction [GO:0007264]	actin cytoskeleton [GO:0015629]; cell cortex [GO:0005938]; cell junction [GO:0030054]; cytosol [GO:0005829]; dendritic spine [GO:0043197]; endoplasmic reticulum membrane [GO:0005789]; endosome membrane [GO:0010008]; Golgi membrane [GO:0000139]; postsynaptic density [GO:0014069]; postsynaptic membrane [GO:0045211]	actin cytoskeleton [GO:0015629]; cell cortex [GO:0005938]; cell junction [GO:0030054]; cytosol [GO:0005829]; dendritic spine [GO:0043197]; endoplasmic reticulum membrane [GO:0005789]; endosome membrane [GO:0010008]; Golgi membrane [GO:0000139]; postsynaptic density [GO:0014069]; postsynaptic membrane [GO:0045211]; GTPase activator activity [GO:0005096]; phosphatidylinositol binding [GO:0035091]; …	GTPase activator activity [GO:0005096]; phosphatidylinositol binding [GO:0035091]			X						10	FALSE	3D-structure; Alternative splicing; Cell junction; Cell membrane; Cell projection; Complete proteome; Cytoplasm; Endoplasmic reticulum; Endosome; GTPase activation; Golgi apparatus; Membrane; Phosphoprotein; Postsynaptic cell membrane; Reference proteome; SH3 domain; Synapse	2087	-1	0.30103	-1	1.34242	230529	0	0	22	2	Signaling_REACTOME|Signaling_GO|	RHG32_HUMAN	139.48	0	25	15		CDC42 GTPASE-ACTIVATING PROTEIN
5624	2.43363	6.89e-05	cell part#GO:0044464;organelle#GO:0043226;intracellular#GO:0005622		0.410909	0.204433	29	protein kinase superfamily CAMK Ser/Thr protein kinase family; protein kinase domain	4	29	P49137	FUNCTION: Stress-activated serine/threonine-protein kinase involved in cytokines production, endocytosis, reorganization of the cytoskeleton, cell migration, cell cycle control, chromatin remodeling, DNA damage response and transcriptional regulation. Following stress, it is phosphorylated and activated by MAP kinase p38-alpha/MAPK14, leading to phosphorylation of substrates. Phosphorylates serin…	HUMAN|HGNC=6887|UniProtKB=P49137	MAPKAPK2	MAPKAPK2	3'-UTR-mediated mRNA stabilization [GO:0070935]; activation of MAPK activity [GO:0000187]; arachidonic acid metabolic process [GO:0019369]; cellular response to DNA damage stimulus [GO:0006974]; cellular response to heat [GO:0034605]; cellular response to vascular endothelial growth factor stimulus [GO:0035924]; G2 DNA damage checkpoint [GO:0031572]; gene expression [GO:0010467]; inflammatory res…	centrosome [GO:0005813]; cytoplasm [GO:0005737]; cytosol [GO:0005829]; extracellular exosome [GO:0070062]; nucleoplasm [GO:0005654]; nucleus [GO:0005634]	centrosome [GO:0005813]; cytoplasm [GO:0005737]; cytosol [GO:0005829]; extracellular exosome [GO:0070062]; nucleoplasm [GO:0005654]; nucleus [GO:0005634]; ATP binding [GO:0005524]; calcium-dependent protein serine/threonine kinase activity [GO:0009931]; calmodulin binding [GO:0005516]; calmodulin-dependent protein kinase activity [GO:0004683]; mitogen-activated protein kinase binding [GO:0051019]…	ATP binding [GO:0005524]; calcium-dependent protein serine/threonine kinase activity [GO:0009931]; calmodulin binding [GO:0005516]; calmodulin-dependent protein kinase activity [GO:0004683]; mitogen-activated protein kinase binding [GO:0051019]; protein kinase activity [GO:0004672]; protein serine/threonine kinase activity [GO:0004674]; signal transducer activity [GO:0004871]			X						8	FALSE	3D-structure; ATP-binding; Alternative splicing; Complete proteome; Cytoplasm; DNA damage; Isopeptide bond; Kinase; Nucleotide-binding; Nucleus; Phosphoprotein; Polymorphism; Reference proteome; Serine/threonine-protein kinase; Transferase; Ubl conjugation	400	-1	-1	-1	0.439333	45568	0	0	2.75	0	Transcription_GO|Stress_REACTOME|Stress_GO|Signaling_REACTOME|Signaling_GO|Metabolism_REACTOME|Metabolism_GO|Immunity_REACTOME|Immunity_GO|Growth_GO|Cell_cycle_Mitosis_GO|Senescence|	MAPK2_HUMAN	254.448	0	29	21	regulation of biological process#GO:0050789;response to stimulus#GO:0050896;signal transduction#GO:0007165;response to stress#GO:0006950;cell surface receptor signaling pathway#GO:0007166;biological regulation#GO:0065007;cell communication#GO:0007154;protein phosphorylation#GO:0006468;intracellular signal transduction#GO:0035556;protein metabolic process#GO:0019538;cellular process#GO:0009987;cel…	SERINE/THREONINE-PROTEIN KINASE	protein binding#GO:0005515;transferase activity#GO:0016740;binding#GO:0005488;catalytic activity#GO:0003824;kinase activity#GO:0016301;protein kinase activity#GO:0004672
5625	2.2902	0.00026			0.436643	0.229323	77	SMARCC family; SANT domain; SWIRM domain	4	77	Q92922	FUNCTION: Involved in transcriptional activation and repression of select genes by chromatin remodeling (alteration of DNA-nucleosome topology). May stimulate the ATPase activity of the catalytic subunit of the complex. Belongs to the neural progenitors-specific chromatin remodeling complex (npBAF complex) and the neuron-specific chromatin remodeling complex (nBAF complex). During neural developm…	HUMAN|HGNC=11104|UniProtKB=Q92922	SMARCC1 BAF155	SMARCC1	ATP-dependent chromatin remodeling [GO:0043044]; chromatin organization [GO:0006325]; chromatin remodeling [GO:0006338]; insulin receptor signaling pathway [GO:0008286]; negative regulation of proteasomal ubiquitin-dependent protein catabolic process [GO:0032435]; nervous system development [GO:0007399]; nucleosome disassembly [GO:0006337]; organ morphogenesis [GO:0009887]; positive regulation of…	nBAF complex [GO:0071565]; npBAF complex [GO:0071564]; nuclear chromatin [GO:0000790]; nucleoplasm [GO:0005654]; protein complex [GO:0043234]; SWI/SNF complex [GO:0016514]; XY body [GO:0001741]	nBAF complex [GO:0071565]; npBAF complex [GO:0071564]; nuclear chromatin [GO:0000790]; nucleoplasm [GO:0005654]; protein complex [GO:0043234]; SWI/SNF complex [GO:0016514]; XY body [GO:0001741]; chromatin binding [GO:0003682]; DNA binding [GO:0003677]; protein N-terminus binding [GO:0047485]; transcription coactivator activity [GO:0003713]; ATP-dependent chromatin remodeling [GO:0043044]; chromat…	chromatin binding [GO:0003682]; DNA binding [GO:0003677]; protein N-terminus binding [GO:0047485]; transcription coactivator activity [GO:0003713]			X				X		69	FALSE	3D-structure; Acetylation; Chromatin regulator; Coiled coil; Complete proteome; Direct protein sequencing; Neurogenesis; Nucleus; Phosphoprotein; Polymorphism; Reference proteome; Transcription; Transcription regulation	1105	-1	0	0.447158	1.36173	122867	2.8	0	23	1	Ubiquitination|Transcription_GO|Signaling_GO|Coiled-Coil|	SMRC1_HUMAN	193.909	0	77	8	regulation of biological process#GO:0050789;transcription, DNA-dependent#GO:0006351;regulation of transcription from RNA polymerase II promoter#GO:0006357;RNA metabolic process#GO:0016070;regulation of nucleobase-containing compound metabolic process#GO:0019219;biological regulation#GO:0065007;transcription from RNA polymerase II promoter#GO:0006366;nucleobase-containing compound metabolic proces…	SWI/SNF COMPLEX-RELATED	nucleic acid binding#GO:0003676;nucleic acid binding transcription factor activity#GO:0001071;protein binding transcription factor activity#GO:0000988;binding#GO:0005488;transcription cofactor activity#GO:0003712;chromatin binding#GO:0003682;DNA binding#GO:0003677;protein binding#GO:0005515;sequence-specific DNA binding transcription factor activity#GO:0003700;transcription factor binding transcr…
5626	2.57163	0.000272			0.388859	0.101224	50		4	50	O15360	FUNCTION: DNA repair protein that may operate in a postreplication repair or a cell cycle checkpoint function. May be involved in interstrand DNA cross-link repair and in the maintenance of normal chromosome stability.	HUMAN|HGNC=3582|UniProtKB=O15360	FANCA FAA FACA FANCH	FANCA	DNA repair [GO:0006281]; female gonad development [GO:0008585]; male gonad development [GO:0008584]; male meiosis [GO:0007140]; protein complex assembly [GO:0006461]; regulation of cell proliferation [GO:0042127]	cytoplasm [GO:0005737]; Fanconi anaemia nuclear complex [GO:0043240]; nucleolus [GO:0005730]; nucleoplasm [GO:0005654]; nucleus [GO:0005634]	cytoplasm [GO:0005737]; Fanconi anaemia nuclear complex [GO:0043240]; nucleolus [GO:0005730]; nucleoplasm [GO:0005654]; nucleus [GO:0005634]; DNA repair [GO:0006281]; female gonad development [GO:0008585]; male gonad development [GO:0008584]; male meiosis [GO:0007140]; protein complex assembly [GO:0006461]; regulation of cell proliferation [GO:0042127]				X		X		X		16	FALSE	Alternative splicing; Complete proteome; Cytoplasm; DNA damage; DNA repair; Disease mutation; Fanconi anemia; Nucleus; Phosphoprotein; Polymorphism; Reference proteome	1455	-1	-1	0.255273	0.860338	162775	1.8	0	7.25	0	Proliferation_GO|	FANCA_HUMAN	114.62	0	50	34		FANCONI ANEMIA GROUP A PROTEIN
5627	2.78853	0.000111			0.358612	0.0349206	36	SH3 domain; SoHo domain	4	36	O60504	FUNCTION: Vinexin alpha isoform promotes up-regulation of actin stress fiber formation. Vinexin beta isoform plays a role in cell spreading and enhances the activation of JNK/SAPK in response to EGF stimulation by using its third SH3 domain.	HUMAN|HGNC=30907|UniProtKB=O60504	SORBS3 SCAM1	SORBS3	actin filament organization [GO:0007015]; cell adhesion [GO:0007155]; cell-substrate adhesion [GO:0031589]; muscle contraction [GO:0006936]; negative regulation of transcription from RNA polymerase II promoter [GO:0000122]; positive regulation of cytoskeleton organization [GO:0051495]; positive regulation of MAPK cascade [GO:0043410]; positive regulation of stress fiber assembly [GO:0051496]	cytoskeleton [GO:0005856]; cytosol [GO:0005829]; focal adhesion [GO:0005925]; nucleus [GO:0005634]	cytoskeleton [GO:0005856]; cytosol [GO:0005829]; focal adhesion [GO:0005925]; nucleus [GO:0005634]; structural constituent of cytoskeleton [GO:0005200]; vinculin binding [GO:0017166]; actin filament organization [GO:0007015]; cell adhesion [GO:0007155]; cell-substrate adhesion [GO:0031589]; muscle contraction [GO:0006936]; negative regulation of transcription from RNA polymerase II promoter [GO:0…	structural constituent of cytoskeleton [GO:0005200]; vinculin binding [GO:0017166]			X						16	FALSE	3D-structure; Acetylation; Alternative splicing; Cell adhesion; Cell junction; Complete proteome; Cytoplasm; Cytoskeleton; Nucleus; Phosphoprotein; Polymorphism; Reference proteome; Repeat; SH3 domain	671	-1	-1	-1	0.176091	75341	0	0	1.5	0	Transcription_GO|Stress_GO|Signaling_GO|	VINEX_HUMAN	62.3333	0	36	20		GUANYL-NUCLEOTIDE EXCHANGE FACTOR
5628	2.23707	0.00157362		X	0.447014	0.0849016	168	arrestin family	4	168	P49407	FUNCTION: Functions in regulating agonist-mediated G-protein coupled receptor (GPCR) signaling by mediating both receptor desensitization and resensitization processes. During homologous desensitization, beta-arrestins bind to the GPRK-phosphorylated receptor and sterically preclude its coupling to the cognate G-protein; the binding appears to require additional receptor determinants exposed only…	HUMAN|HGNC=711|UniProtKB=P49407	ARRB1 ARR1	ARRB1	activation of MAPK activity [GO:0000187]; blood coagulation [GO:0007596]; follicle-stimulating hormone signaling pathway [GO:0042699]; G-protein coupled receptor internalization [GO:0002031]; membrane organization [GO:0061024]; negative regulation of ERK1 and ERK2 cascade [GO:0070373]; negative regulation of GTPase activity [GO:0034260]; negative regulation of interleukin-6 production [GO:0032715…	basolateral plasma membrane [GO:0016323]; chromatin [GO:0000785]; coated pit [GO:0005905]; cytoplasm [GO:0005737]; cytoplasmic vesicle [GO:0031410]; cytoplasmic vesicle membrane [GO:0030659]; cytosol [GO:0005829]; dendritic spine [GO:0043197]; Golgi membrane [GO:0000139]; lysosomal membrane [GO:0005765]; nucleoplasm [GO:0005654]; nucleus [GO:0005634]; plasma membrane [GO:0005886]; postsynaptic de…	basolateral plasma membrane [GO:0016323]; chromatin [GO:0000785]; coated pit [GO:0005905]; cytoplasm [GO:0005737]; cytoplasmic vesicle [GO:0031410]; cytoplasmic vesicle membrane [GO:0030659]; cytosol [GO:0005829]; dendritic spine [GO:0043197]; Golgi membrane [GO:0000139]; lysosomal membrane [GO:0005765]; nucleoplasm [GO:0005654]; nucleus [GO:0005634]; plasma membrane [GO:0005886]; postsynaptic de…	angiotensin receptor binding [GO:0031701]; cysteine-type endopeptidase inhibitor activity involved in apoptotic process [GO:0043027]; enzyme inhibitor activity [GO:0004857]; GTPase activator activity [GO:0005096]; insulin-like growth factor receptor binding [GO:0005159]; transcription factor binding [GO:0008134]; transcription regulatory region DNA binding [GO:0044212]; ubiquitin protein ligase b…	X		X		X				15	FALSE	3D-structure; Alternative splicing; Cell membrane; Cell projection; Coated pit; Complete proteome; Cytoplasm; Cytoplasmic vesicle; Membrane; Nucleus; Phosphoprotein; Protein transport; Reference proteome; Signal transduction inhibitor; Transcription; Transcription regulation; Transport; Ubl conjugation	418	-1	-0.30103	-1	0.60206	47066	0	0	4	0.5	Ubiquitination|Transport_REACTOME|Transport_GO|Transcription_GO|Stress_GO|Signaling_REACTOME|Signaling_GO|Lysosome&Autophagy_REACTOME|Lysosome&Autophagy_GO|Immunity_REACTOME|Growth_GO|Arrestin_family|Apoptosis_GO|Senescence|	ARRB1_HUMAN	124.994	0	168	153	localization#GO:0051179;signal transduction#GO:0007165;single-multicellular organism process#GO:0044707;cell surface receptor signaling pathway#GO:0007166;transport#GO:0006810;protein transport#GO:0015031;endocytosis#GO:0006897;system process#GO:0003008;neurological system process#GO:0050877;intracellular protein transport#GO:0006886;vesicle-mediated transport#GO:0016192;multicellular organismal …	ARRESTIN	protein binding#GO:0005515;binding#GO:0005488
5629	1.93688	0.0290391		X	0.516295	0.0438164	822	heat shock protein 90 family	4	822	P07900	FUNCTION: Molecular chaperone that promotes the maturation, structural maintenance and proper regulation of specific target proteins involved for instance in cell cycle control and signal transduction. Undergoes a functional cycle that is linked to its ATPase activity. This cycle probably induces conformational changes in the client proteins, thereby causing their activation. Interacts dynamicall…	HUMAN|HGNC=5253|UniProtKB=P07900	HSP90AA1 HSP90A HSPC1 HSPCA	HSP90AA1	axon guidance [GO:0007411]; cellular response to heat [GO:0034605]; chaperone-mediated protein complex assembly [GO:0051131]; Fc-gamma receptor signaling pathway involved in phagocytosis [GO:0038096]; G2/M transition of mitotic cell cycle [GO:0000086]; innate immune response [GO:0045087]; mitochondrial transport [GO:0006839]; mitotic cell cycle [GO:0000278]; nitric oxide metabolic process [GO:004…	cytoplasm [GO:0005737]; cytosol [GO:0005829]; endocytic vesicle lumen [GO:0071682]; extracellular exosome [GO:0070062]; extracellular region [GO:0005576]; melanosome [GO:0042470]; membrane [GO:0016020]; myelin sheath [GO:0043209]; nucleoplasm [GO:0005654]; nucleus [GO:0005634]; plasma membrane [GO:0005886]; ruffle membrane [GO:0032587]	cytoplasm [GO:0005737]; cytosol [GO:0005829]; endocytic vesicle lumen [GO:0071682]; extracellular exosome [GO:0070062]; extracellular region [GO:0005576]; melanosome [GO:0042470]; membrane [GO:0016020]; myelin sheath [GO:0043209]; nucleoplasm [GO:0005654]; nucleus [GO:0005634]; plasma membrane [GO:0005886]; ruffle membrane [GO:0032587]; ATP binding [GO:0005524]; ATPase activity [GO:0016887]; GTPa…	ATPase activity [GO:0016887]; ATP binding [GO:0005524]; GTPase binding [GO:0051020]; identical protein binding [GO:0042802]; MHC class II protein complex binding [GO:0023026]; nitric-oxide synthase regulator activity [GO:0030235]; nucleotide binding [GO:0000166]; poly(A) RNA binding [GO:0044822]; protein homodimerization activity [GO:0042803]; TPR domain binding [GO:0030911]	X		X				X	X	283	FALSE	3D-structure; ATP-binding; Acetylation; Alternative splicing; Cell membrane; Chaperone; Complete proteome; Cytoplasm; Direct protein sequencing; Membrane; Nucleotide-binding; Phosphoprotein; Reference proteome; S-nitrosylation; Stress response; Ubl conjugation	732	1.64836	1.43933	3.04171	2.1469	84660	1100.8	44.5	140.25	27.5	Transport_REACTOME|Transport_GO|Stress_REACTOME|Signaling_REACTOME|Signaling_GO|Metabolism_REACTOME|Metabolism_GO|Immunity_REACTOME|Immunity_GO|HSP90s|Growth_REACTOME|Growth_GO|Chaperone&Cochaperone|Cell_cycle_Mitosis_REACTOME|Cell_cycle_Mitosis_GO|	HS90A_HUMAN	92.5949	0	822	539	response to stimulus#GO:0050896;immune system process#GO:0002376;response to stress#GO:0006950;protein metabolic process#GO:0019538;protein folding#GO:0006457;primary metabolic process#GO:0044238;metabolic process#GO:0008152	HEAT SHOCK PROTEIN 90
5630	2.71717	2.63e-05			0.36803	0.114286	21	CCDC88 family	4	21	Q3V6T2	FUNCTION: Plays a role as a key modulator of the AKT-mTOR signaling pathway controlling the tempo of the process of newborn neurons integration during adult neurogenesis, including correct neuron positioning, dendritic development and synapse formation. Enhances phosphoinositide 3-kinase (PI3K)-dependent phosphorylation and kinase activity of AKT1/PKB, but does not possess kinase activity itself.…	HUMAN|HGNC=25523|UniProtKB=Q3V6T2	CCDC88A APE GRDN KIAA1212	CCDC88A	activation of protein kinase B activity [GO:0032148]; cell migration [GO:0016477]; DNA replication [GO:0006260]; lamellipodium assembly [GO:0030032]; membrane organization [GO:0061024]; regulation of actin cytoskeleton organization [GO:0032956]; regulation of cell proliferation [GO:0042127]; regulation of DNA replication [GO:0006275]; regulation of neuron projection development [GO:0010975]; regu…	cytoplasmic membrane-bounded vesicle [GO:0016023]; cytoplasmic vesicle [GO:0031410]; cytosol [GO:0005829]; endoplasmic reticulum [GO:0005783]; Golgi apparatus [GO:0005794]; lamellipodium [GO:0030027]; membrane [GO:0016020]; plasma membrane [GO:0005886]	cytoplasmic membrane-bounded vesicle [GO:0016023]; cytoplasmic vesicle [GO:0031410]; cytosol [GO:0005829]; endoplasmic reticulum [GO:0005783]; Golgi apparatus [GO:0005794]; lamellipodium [GO:0030027]; membrane [GO:0016020]; plasma membrane [GO:0005886]; actin binding [GO:0003779]; microtubule binding [GO:0008017]; phosphatidylinositol binding [GO:0035091]; protein homodimerization activity [GO:00…	actin binding [GO:0003779]; microtubule binding [GO:0008017]; phosphatidylinositol binding [GO:0035091]; protein homodimerization activity [GO:0042803]; protein kinase B binding [GO:0043422]			X						17	FALSE	Alternative splicing; Cell membrane; Cell projection; Coiled coil; Complete proteome; Cytoplasm; Cytoplasmic vesicle; DNA replication; Membrane; Neurogenesis; Phosphoprotein; Reference proteome	1871	-1	-1	-1	0.352183	216042	0	0	2.25	0	Signaling_GO|Proliferation_GO|Migration_GO|Coiled-Coil|	GRDN_HUMAN	145.571	0	21	4	localization#GO:0051179;signal transduction#GO:0007165;regulation of molecular function#GO:0065009;cell surface receptor signaling pathway#GO:0007166;transport#GO:0006810;protein transport#GO:0015031;biological regulation#GO:0065007;intracellular protein transport#GO:0006886;cell communication#GO:0007154;intracellular signal transduction#GO:0035556;regulation of catalytic activity#GO:0050790;cell…	HOOK PROTEINS	protein binding#GO:0005515;transferase activity#GO:0016740;binding#GO:0005488;catalytic activity#GO:0003824;enzyme regulator activity#GO:0030234;kinase activity#GO:0016301;kinase regulator activity#GO:0019207
5631	2.09556	0.00665317			0.477199	0.0507781	297	calmodulin family; EF-hand domain	4	297	P62158	FUNCTION: Calmodulin mediates the control of a large number of enzymes, ion channels, aquaporins and other proteins by Ca(2+). Among the enzymes to be stimulated by the calmodulin-Ca(2+) complex are a number of protein kinases and phosphatases. Together with CCP110 and centrin, is involved in a genetic pathway that regulates the centrosome cycle and progression through cytokinesis. {ECO:0000269|P…	HUMAN|HGNC=1449|UniProtKB=P62158	CALM1 CALM CAM CAM1; CALM2 CAM2 CAMB; CALM3 CALML2 CAM3 CAMC CAMIII	CALM1	activation of phospholipase C activity [GO:0007202]; blood coagulation [GO:0007596]; carbohydrate metabolic process [GO:0005975]; detection of calcium ion [GO:0005513]; epidermal growth factor receptor signaling pathway [GO:0007173]; Fc-epsilon receptor signaling pathway [GO:0038095]; fibroblast growth factor receptor signaling pathway [GO:0008543]; glucose metabolic process [GO:0006006]; glycoge…	centrosome [GO:0005813]; cytoplasm [GO:0005737]; cytosol [GO:0005829]; extracellular exosome [GO:0070062]; extracellular region [GO:0005576]; nucleoplasm [GO:0005654]; nucleus [GO:0005634]; plasma membrane [GO:0005886]; sarcomere [GO:0030017]; spindle microtubule [GO:0005876]; spindle pole [GO:0000922]; vesicle [GO:0031982]	centrosome [GO:0005813]; cytoplasm [GO:0005737]; cytosol [GO:0005829]; extracellular exosome [GO:0070062]; extracellular region [GO:0005576]; nucleoplasm [GO:0005654]; nucleus [GO:0005634]; plasma membrane [GO:0005886]; sarcomere [GO:0030017]; spindle microtubule [GO:0005876]; spindle pole [GO:0000922]; vesicle [GO:0031982]; calcium ion binding [GO:0005509]; ion channel binding [GO:0044325]; N-te…	calcium ion binding [GO:0005509]; ion channel binding [GO:0044325]; N-terminal myristoylation domain binding [GO:0031997]; phospholipase binding [GO:0043274]; protein domain specific binding [GO:0019904]; protein kinase binding [GO:0019901]; protein phosphatase activator activity [GO:0072542]; protein serine/threonine kinase activator activity [GO:0043539]; thioesterase binding [GO:0031996]; titi…			X		X		X		67	FALSE	3D-structure; Acetylation; Calcium; Complete proteome; Cytoplasm; Cytoskeleton; Direct protein sequencing; Disease mutation; Isopeptide bond; Long QT syndrome; Metal-binding; Methylation; Phosphoprotein; Polymorphism; Reference proteome; Repeat; Ubl conjugation	149	-1	0	1.23045	1.30103	16838	17	0	20	1	Transport_REACTOME|Signaling_REACTOME|Signaling_GO|Proliferation_REACTOME|Metabolism_REACTOME|Metabolism_GO|Immunity_REACTOME|Immunity_GO|Growth_GO|Cell_cycle_Mitosis_GO|	CALM_HUMAN	110.616	0	297	230	cell cycle#GO:0007049;cell communication#GO:0007154;signal transduction#GO:0007165;intracellular signal transduction#GO:0035556;cellular process#GO:0009987;calcium-mediated signaling#GO:0019722;cellular component movement#GO:0006928	CALCIUM BINDING PROTEIN	calcium ion binding#GO:0005509;protein binding#GO:0005515;calmodulin binding#GO:0005516;binding#GO:0005488
5632	2.73628	4.82e-06	cell part#GO:0044464;membrane#GO:0016020;intracellular#GO:0005622;plasma membrane#GO:0005886	X	0.36546	0.227941	17	C2 domain; PH domain; Ras-GAP domain	4	17	Q5VWQ8	FUNCTION: Functions as a scaffold protein implicated in the regulation of a large spectrum of both general and specialized signaling pathways. Involved in several processes such as innate immune response, inflammation and cell growth inhibition, apoptosis, cell survival, angiogenesis, cell migration and maturation. Plays also a role in cell cycle checkpoint control; reduces G1 phase cyclin levels…	HUMAN|HGNC=17294|UniProtKB=Q5VWQ8	DAB2IP AF9Q34 AIP1 KIAA1743	DAB2IP	activation of JUN kinase activity [GO:0007257]; activation of MAPKKK activity [GO:0000185]; activation of signaling protein activity involved in unfolded protein response [GO:0006987]; angiogenesis [GO:0001525]; cell cycle [GO:0007049]; cell motility involved in cerebral cortex radial glia guided migration [GO:0021814]; cellular protein catabolic process [GO:0044257]; cellular response to epiderm…	AIP1-IRE1 complex [GO:1990597]; axon [GO:0030424]; cerebellar mossy fiber [GO:0044300]; climbing fiber [GO:0044301]; cytoplasm [GO:0005737]; dendrite [GO:0030425]; endocytic vesicle [GO:0030139]; extracellular exosome [GO:0070062]; intrinsic component of the cytoplasmic side of the plasma membrane [GO:0031235]; neuronal cell body [GO:0043025]; neuronal cell body membrane [GO:0032809]; parallel fi…	AIP1-IRE1 complex [GO:1990597]; axon [GO:0030424]; cerebellar mossy fiber [GO:0044300]; climbing fiber [GO:0044301]; cytoplasm [GO:0005737]; dendrite [GO:0030425]; endocytic vesicle [GO:0030139]; extracellular exosome [GO:0070062]; intrinsic component of the cytoplasmic side of the plasma membrane [GO:0031235]; neuronal cell body [GO:0043025]; neuronal cell body membrane [GO:0032809]; parallel fi…	14-3-3 protein binding [GO:0071889]; death receptor binding [GO:0005123]; GTPase activator activity [GO:0005096]; identical protein binding [GO:0042802]; kinase binding [GO:0019900]; mitogen-activated protein kinase kinase binding [GO:0031434]; mitogen-activated protein kinase kinase kinase binding [GO:0031435]; phosphatidylinositol 3-kinase binding [GO:0043548]; phosphatidylinositol 3-kinase reg…			X						8	FALSE	Alternative splicing; Angiogenesis; Apoptosis; Cell cycle; Cell membrane; Cell projection; Chromosomal rearrangement; Coiled coil; Complete proteome; Cytoplasm; Developmental protein; GTPase activation; Growth regulation; Immunity; Inflammatory response; Innate immunity; Membrane; Phosphoprotein; Polymorphism; Reference proteome; Stress response; Tumor suppressor; Unfolded protein response	1189	-1	-0.30103	-0.39794	0.889302	131625	0.4	0	7.75	0.5	Transcription_GO|Stress_GO|Signaling_REACTOME|Signaling_GO|Proliferation_GO|Migration_GO|Immunity_REACTOME|Immunity_GO|Growth_GO|Coiled-Coil|Cell_cycle_Mitosis_GO|Apoptosis_GO|	DAB2P_HUMAN	174.176	0	17	9	regulation of biological process#GO:0050789;response to stimulus#GO:0050896;signal transduction#GO:0007165;regulation of phosphate metabolic process#GO:0019220;regulation of molecular function#GO:0065009;nitrogen compound metabolic process#GO:0006807;regulation of nucleobase-containing compound metabolic process#GO:0019219;biological regulation#GO:0065007;catabolic process#GO:0009056;cell communi…	RAS GTPASE-ACTIVATING PROTEINS	GTPase activity#GO:0003924;pyrophosphatase activity#GO:0016462;hydrolase activity#GO:0016787;small GTPase regulator activity#GO:0005083;enzyme activator activity#GO:0008047;catalytic activity#GO:0003824;enzyme regulator activity#GO:0030234
5633	2.27424	0.000562		X	0.439707	0.145859	100	CH (calponin-homology) domain; IQ domain; Ras-GAP domain; WW domain	4	100	P46940	FUNCTION: Binds to activated CDC42 but does not stimulate its GTPase activity. It associates with calmodulin. Could serve as an assembly scaffold for the organization of a multimolecular complex that would interface incoming signals to the reorganization of the actin cytoskeleton at the plasma membrane. May promote neurite outgrowth. {ECO:0000269|PubMed:15695813}.	HUMAN|HGNC=6110|UniProtKB=P46940	IQGAP1 KIAA0051	IQGAP1	cellular response to calcium ion [GO:0071277]; cellular response to epidermal growth factor stimulus [GO:0071364]; cellular response to platelet-derived growth factor stimulus [GO:0036120]; energy reserve metabolic process [GO:0006112]; epidermal growth factor receptor signaling pathway [GO:0007173]; fibroblast growth factor receptor signaling pathway [GO:0008543]; glomerular visceral epithelial …	actin filament [GO:0005884]; axon [GO:0030424]; cell junction [GO:0030054]; cell leading edge [GO:0031252]; cytoplasm [GO:0005737]; cytoplasmic ribonucleoprotein granule [GO:0036464]; cytosol [GO:0005829]; extracellular exosome [GO:0070062]; extrinsic component of cytoplasmic side of plasma membrane [GO:0031234]; focal adhesion [GO:0005925]; growth cone [GO:0030426]; lateral plasma membrane [GO:0…	actin filament [GO:0005884]; axon [GO:0030424]; cell junction [GO:0030054]; cell leading edge [GO:0031252]; cytoplasm [GO:0005737]; cytoplasmic ribonucleoprotein granule [GO:0036464]; cytosol [GO:0005829]; extracellular exosome [GO:0070062]; extrinsic component of cytoplasmic side of plasma membrane [GO:0031234]; focal adhesion [GO:0005925]; growth cone [GO:0030426]; lateral plasma membrane [GO:0…	calcium ion binding [GO:0005509]; calmodulin binding [GO:0005516]; GTPase activator activity [GO:0005096]; GTPase inhibitor activity [GO:0005095]; phosphatidylinositol-3,4,5-trisphosphate binding [GO:0005547]; protein kinase binding [GO:0019901]; protein phosphatase binding [GO:0019903]; protein serine/threonine kinase activator activity [GO:0043539]			X				X		75	FALSE	3D-structure; Acetylation; Calmodulin-binding; Cell membrane; Complete proteome; Direct protein sequencing; Membrane; Phosphoprotein; Polymorphism; Reference proteome; Repeat	1657	0.845098	0.176091	1.7796	1.65801	189252	60.2	7	45.5	1.5	Signaling_REACTOME|Signaling_GO|Metabolism_REACTOME|Metabolism_GO|Immunity_REACTOME|Growth_GO|CH_domain|	IQGA1_HUMAN	195.74	0	100	25	biological regulation#GO:0065007;cell cycle#GO:0007049;cell communication#GO:0007154;signal transduction#GO:0007165;intracellular signal transduction#GO:0035556;cellular process#GO:0009987;regulation of catalytic activity#GO:0050790;regulation of molecular function#GO:0065009;metabolic process#GO:0008152	RAS GTPASE-ACTIVATING PROTEIN WITH IQ MOTIF	small GTPase regulator activity#GO:0005083;protein binding#GO:0005515;binding#GO:0005488;catalytic activity#GO:0003824;enzyme regulator activity#GO:0030234
5634	2.20323	0.00217192		X	0.45388	0.0943188	148	phosphatase 2A regulatory subunit A family; HEAT repeat	4	148	P30153	FUNCTION: The PR65 subunit of protein phosphatase 2A serves as a scaffolding molecule to coordinate the assembly of the catalytic subunit and a variable regulatory B subunit. Required for proper chromosome segregation and for centromeric localization of SGOL1 in mitosis. {ECO:0000269|PubMed:16580887}.	HUMAN|HGNC=9302|UniProtKB=P30153	PPP2R1A	PPP2R1A	apoptotic process [GO:0006915]; ceramide metabolic process [GO:0006672]; chromosome segregation [GO:0007059]; female meiotic division [GO:0007143]; fibroblast growth factor receptor signaling pathway [GO:0008543]; G2/M transition of mitotic cell cycle [GO:0000086]; gene expression [GO:0010467]; inactivation of MAPK activity [GO:0000188]; meiotic sister chromatid cohesion, centromeric [GO:0051754]…	chromosome, centromeric region [GO:0000775]; cytosol [GO:0005829]; extracellular exosome [GO:0070062]; membrane [GO:0016020]; microtubule cytoskeleton [GO:0015630]; mitochondrion [GO:0005739]; nucleus [GO:0005634]; protein phosphatase type 2A complex [GO:0000159]	chromosome, centromeric region [GO:0000775]; cytosol [GO:0005829]; extracellular exosome [GO:0070062]; membrane [GO:0016020]; microtubule cytoskeleton [GO:0015630]; mitochondrion [GO:0005739]; nucleus [GO:0005634]; protein phosphatase type 2A complex [GO:0000159]; antigen binding [GO:0003823]; protein heterodimerization activity [GO:0046982]; protein phosphatase type 2A regulator activity [GO:000…	antigen binding [GO:0003823]; protein heterodimerization activity [GO:0046982]; protein phosphatase type 2A regulator activity [GO:0008601]; protein serine/threonine phosphatase activity [GO:0004722]	X		X		X		X		83	FALSE	3D-structure; Acetylation; Centromere; Chromosome; Chromosome partition; Complete proteome; Cytoplasm; Direct protein sequencing; Reference proteome; Repeat	589	0.740363	0.477121	1.96755	1.70544	65309	92.8	5.5	50.75	3	Transcription_GO|Signaling_REACTOME|Signaling_GO|Metabolism_REACTOME|Metabolism_GO|Immunity_REACTOME|Immunity_GO|HEAT_repeat|Growth_GO|Differentiation_GO|Cell_cycle_Mitosis_REACTOME|Cell_cycle_Mitosis_GO|Apoptosis_GO|	2AAA_HUMAN	151.243	0	148	65	metabolic process#GO:0008152	SERINE/THREONINE-PROTEIN PHOSPHATASE PP2A 65 KDA REGULATORY SUBUNIT	hydrolase activity#GO:0016787;hydrolase activity, acting on ester bonds#GO:0016788;phosphatase activity#GO:0016791;phosphoprotein phosphatase activity#GO:0004721;catalytic activity#GO:0003824
5635	2.50342	0.000384	cell part#GO:0044464;organelle#GO:0043226;intracellular#GO:0005622		0.399454	0.0759701	93	peptidase C19 family USP4 subfamily; DUSP domain; ubiquitin-like domain; USP domain	4	93	Q13107	FUNCTION: Hydrolase that deubiquitinates target proteins such as the receptor ADORA2A, PDPK1 and TRIM21. Deubiquitination of ADORA2A increases the amount of functional receptor at the cell surface. May regulate mRNA splicing through deubiquitination of the U4 spliceosomal protein PRPF3. This may prevent its recognition by the U5 component PRPF8 thereby destabilizing interactions within the U4/U6.…	HUMAN|HGNC=12627|UniProtKB=Q13107	USP4 UNP UNPH	USP4	negative regulation of protein ubiquitination [GO:0031397]; proteasome-mediated ubiquitin-dependent protein catabolic process [GO:0043161]; protein deubiquitination [GO:0016579]; protein localization to cell surface [GO:0034394]; regulation of proteasomal protein catabolic process [GO:0061136]; regulation of protein stability [GO:0031647]; spliceosomal tri-snRNP complex assembly [GO:0000244]	cytoplasm [GO:0005737]; lysosome [GO:0005764]; nucleus [GO:0005634]; plasma membrane [GO:0005886]	cytoplasm [GO:0005737]; lysosome [GO:0005764]; nucleus [GO:0005634]; plasma membrane [GO:0005886]; adenosine receptor binding [GO:0031685]; cysteine-type endopeptidase activity [GO:0004197]; identical protein binding [GO:0042802]; metal ion binding [GO:0046872]; ubiquitin-specific protease activity [GO:0004843]; negative regulation of protein ubiquitination [GO:0031397]; proteasome-mediated ubiqu…	adenosine receptor binding [GO:0031685]; cysteine-type endopeptidase activity [GO:0004197]; identical protein binding [GO:0042802]; metal ion binding [GO:0046872]; ubiquitin-specific protease activity [GO:0004843]			X				X		36	FALSE	3D-structure; Alternative splicing; Complete proteome; Cytoplasm; Hydrolase; Metal-binding; Nucleus; Polymorphism; Protease; Proto-oncogene; Reference proteome; Repeat; Thiol protease; Ubl conjugation; Ubl conjugation pathway; Zinc	963	-1	-1	0.832509	0.977724	108565	6.8	0	9.5	0	Ubiquitination|Signaling_REACTOME|Lysosome&Autophagy_GO|	UBP4_HUMAN	95.4516	0	93	57		FAMILY NOT NAMED
5636	2.23847	0.00187075			0.446734	0.0831551	184	nuclear hormone receptor family NR3 subfamily; nuclear receptor DNA-binding domain	4	184	P10275	FUNCTION: Steroid hormone receptors are ligand-activated transcription factors that regulate eukaryotic gene expression and affect cellular proliferation and differentiation in target tissues. Transcription factor activity is modulated by bound coactivator and corepressor proteins. Transcription activation is down-regulated by NR0B2. Activated, but not phosphorylated, by HIPK3 and ZIPK/DAPK3. {EC…	HUMAN|HGNC=644|UniProtKB=P10275	AR DHTR NR3C4	AR	androgen receptor signaling pathway [GO:0030521]; cell-cell signaling [GO:0007267]; cell growth [GO:0016049]; cell proliferation [GO:0008283]; gene expression [GO:0010467]; intracellular receptor signaling pathway [GO:0030522]; negative regulation of extrinsic apoptotic signaling pathway [GO:2001237]; negative regulation of integrin biosynthetic process [GO:0045720]; positive regulation of cell p…	cytoplasm [GO:0005737]; cytosol [GO:0005829]; nuclear chromatin [GO:0000790]; nucleoplasm [GO:0005654]; nucleus [GO:0005634]; protein complex [GO:0043234]	cytoplasm [GO:0005737]; cytosol [GO:0005829]; nuclear chromatin [GO:0000790]; nucleoplasm [GO:0005654]; nucleus [GO:0005634]; protein complex [GO:0043234]; androgen binding [GO:0005497]; androgen receptor activity [GO:0004882]; ATPase binding [GO:0051117]; beta-catenin binding [GO:0008013]; chromatin binding [GO:0003682]; DNA binding [GO:0003677]; enzyme binding [GO:0019899]; ligand-activated seq…	androgen binding [GO:0005497]; androgen receptor activity [GO:0004882]; ATPase binding [GO:0051117]; beta-catenin binding [GO:0008013]; chromatin binding [GO:0003682]; DNA binding [GO:0003677]; enzyme binding [GO:0019899]; ligand-activated sequence-specific DNA binding RNA polymerase II transcription factor activity [GO:0004879]; protein dimerization activity [GO:0046983]; receptor binding [GO:00…	X				X	X			99	FALSE	3D-structure; Activator; Alternative splicing; Complete proteome; Cytoplasm; DNA-binding; Disease mutation; Isopeptide bond; Lipid-binding; Lipoprotein; Metal-binding; Neurodegeneration; Nucleus; Palmitate; Phosphoprotein; Polymorphism; Pseudohermaphroditism; Receptor; Reference proteome; Steroid-binding; Transcription; Transcription regulation; Triplet repeat expansion; Ubl conjugation; Zinc; Zi…	919	-1	-1	-1	-1	98989	0	0	0	0	Transport_GO|Transcription_REACTOME|Transcription_GO|Signaling_REACTOME|Signaling_GO|Proliferation_GO|Growth_GO|Differentiation_GO|Apoptosis_GO|	ANDR_HUMAN	118.946	0	184	85	regulation of biological process#GO:0050789;signal transduction#GO:0007165;transcription, DNA-dependent#GO:0006351;regulation of transcription from RNA polymerase II promoter#GO:0006357;RNA metabolic process#GO:0016070;regulation of nucleobase-containing compound metabolic process#GO:0019219;biological regulation#GO:0065007;cell communication#GO:0007154;cellular process#GO:0009987;transcription f…	FAMILY NOT NAMED	nucleic acid binding#GO:0003676;nucleic acid binding transcription factor activity#GO:0001071;binding#GO:0005488;sequence-specific DNA binding RNA polymerase II transcription factor activity#GO:0000981;DNA binding#GO:0003677;ligand-activated sequence-specific DNA binding RNA polymerase II transcription factor activity#GO:0004879;sequence-specific DNA binding transcription factor activity#GO:00037…
5637	2.53393	0.000108	cytoplasm#GO:0005737;cell part#GO:0044464;cytosol#GO:0005829;protein complex#GO:0043234;intracellular#GO:0005622;macromolecular complex#GO:0032991		0.394644	0.139785	31		4	31	Q92574	FUNCTION: In complex with TSC2, inhibits the nutrient-mediated or growth factor-stimulated phosphorylation of S6K1 and EIF4EBP1 by negatively regulating mTORC1 signaling. Seems not to be required for TSC2 GAP activity towards RHEB. Implicated as a tumor suppressor. Involved in microtubule-mediated protein transport, but this seems to be due to unregulated mTOR signaling. {ECO:0000269|PubMed:12271…	HUMAN|HGNC=12362|UniProtKB=Q92574	TSC1 KIAA0243 TSC	TSC1	activation of GTPase activity [GO:0090630]; cardiac muscle cell differentiation [GO:0055007]; cell cycle arrest [GO:0007050]; cell-matrix adhesion [GO:0007160]; cell projection organization [GO:0030030]; cerebral cortex development [GO:0021987]; gene expression [GO:0010467]; glucose import [GO:0046323]; hippocampus development [GO:0021766]; insulin receptor signaling pathway [GO:0008286]; kidney …	cell cortex [GO:0005938]; cytoplasm [GO:0005737]; cytoskeleton [GO:0005856]; cytosol [GO:0005829]; growth cone [GO:0030426]; intracellular membrane-bounded organelle [GO:0043231]; lamellipodium [GO:0030027]; membrane [GO:0016020]; plasma membrane [GO:0005886]; protein complex [GO:0043234]; TSC1-TSC2 complex [GO:0033596]	cell cortex [GO:0005938]; cytoplasm [GO:0005737]; cytoskeleton [GO:0005856]; cytosol [GO:0005829]; growth cone [GO:0030426]; intracellular membrane-bounded organelle [GO:0043231]; lamellipodium [GO:0030027]; membrane [GO:0016020]; plasma membrane [GO:0005886]; protein complex [GO:0043234]; TSC1-TSC2 complex [GO:0033596]; chaperone binding [GO:0051087]; GTPase regulator activity [GO:0030695]; prot…	chaperone binding [GO:0051087]; GTPase regulator activity [GO:0030695]; protein N-terminus binding [GO:0047485]			X						21	FALSE	Alternative splicing; Coiled coil; Complete proteome; Cytoplasm; Disease mutation; Epilepsy; Membrane; Phosphoprotein; Polymorphism; Reference proteome; Tumor suppressor	1164	-1	-1	-1	0.511883	129767	0	0	3.25	0	Transport_GO|Translation_GO|Transcription_REACTOME|Transcription_GO|Stress_REACTOME|Stress_GO|Signaling_REACTOME|Signaling_GO|Proliferation_GO|Growth_GO|Differentiation_GO|Coiled-Coil|Chaperone&Cochaperone|Cell_cycle_Mitosis_GO|	TSC1_HUMAN	184.871	0	31	10	signal transduction#GO:0007165;regulation of phosphate metabolic process#GO:0019220;cellular component organization#GO:0016043;cell communication#GO:0007154;regulation of catalytic activity#GO:0050790;cellular process#GO:0009987;nucleobase-containing compound metabolic process#GO:0006139;primary metabolic process#GO:0044238;phosphate-containing compound metabolic process#GO:0006796;regulation of …	HAMARTIN	GTPase activity#GO:0003924;pyrophosphatase activity#GO:0016462;hydrolase activity#GO:0016787;enzyme regulator activity#GO:0030234;catalytic activity#GO:0003824
5638	2.724	1.43e-05			0.367107	0.164835	14	RING-type zinc finger	4	14	Q969V5	FUNCTION: Exhibits weak E3 ubiquitin-protein ligase activity. E3 ubiquitin ligases accept ubiquitin from an E2 ubiquitin-conjugating enzyme in the form of a thioester and then directly transfer the ubiquitin to targeted substrates. Can ubiquitinate AKT1 preferentially at 'Lys-284' involving 'Lys-48'-linked polyubiquitination and seems to be involved in regulation of Akt signaling by targeting pho…	HUMAN|HGNC=25762|UniProtKB=Q969V5	MUL1 C1orf166 GIDE MAPL MULAN RNF218	MUL1	activation of cysteine-type endopeptidase activity involved in apoptotic process [GO:0006919]; activation of JUN kinase activity [GO:0007257]; cellular response to exogenous dsRNA [GO:0071360]; mitochondrial fission [GO:0000266]; mitochondrion localization [GO:0051646]; negative regulation of cell growth [GO:0030308]; negative regulation of chemokine (C-C motif) ligand 5 production [GO:0071650]; …	axon [GO:0030424]; cytoplasm [GO:0005737]; integral component of mitochondrial outer membrane [GO:0031307]; membrane [GO:0016020]; mitochondrion [GO:0005739]; neuronal cell body [GO:0043025]; nucleoplasm [GO:0005654]; peroxisome [GO:0005777]	axon [GO:0030424]; cytoplasm [GO:0005737]; integral component of mitochondrial outer membrane [GO:0031307]; membrane [GO:0016020]; mitochondrion [GO:0005739]; neuronal cell body [GO:0043025]; nucleoplasm [GO:0005654]; peroxisome [GO:0005777]; identical protein binding [GO:0042802]; ligase activity [GO:0016874]; signal transducer activity [GO:0004871]; SUMO transferase activity [GO:0019789]; ubiqu…	identical protein binding [GO:0042802]; ligase activity [GO:0016874]; signal transducer activity [GO:0004871]; SUMO transferase activity [GO:0019789]; ubiquitin protein ligase binding [GO:0031625]; ubiquitin-protein transferase activity [GO:0004842]; zinc ion binding [GO:0008270]			X						2	FALSE	Apoptosis; Complete proteome; Isopeptide bond; Ligase; Membrane; Metal-binding; Mitochondrion; Mitochondrion outer membrane; Peroxisome; Reference proteome; Transmembrane; Transmembrane helix; Ubl conjugation; Ubl conjugation pathway; Zinc; Zinc-finger	352	-1	-1	-1	0.352183	39800	0	0	2.25	0	Ubiquitination|Signaling_GO|Immunity_GO|Growth_GO|Apoptosis_GO|Senescence|	MUL1_HUMAN	188.214	0	14	12		UNCHARACTERIZED RING ZINC FINGER-CONTAINING PROTEIN
5639	2.40084	0.000104			0.416521	0.224916	55	class I-like SAM-binding methyltransferase superfamily C5-methyltransferase family; BAH domain; CXXC-type zinc finger; DMAP-interaction domain; SAM-dependent MTase C5-type domain	4	55	P26358	FUNCTION: Methylates CpG residues. Preferentially methylates hemimethylated DNA. Associates with DNA replication sites in S phase maintaining the methylation pattern in the newly synthesized strand, that is essential for epigenetic inheritance. Associates with chromatin during G2 and M phases to maintain DNA methylation independently of replication. It is responsible for maintaining methylation p…	HUMAN|HGNC=2976|UniProtKB=P26358	DNMT1 AIM CXXC9 DNMT	DNMT1	cellular response to amino acid stimulus [GO:0071230]; chromatin modification [GO:0016568]; DNA methylation [GO:0006306]; DNA methylation on cytosine [GO:0032776]; gene expression [GO:0010467]; gene silencing [GO:0016458]; maintenance of DNA methylation [GO:0010216]; negative regulation of gene expression, epigenetic [GO:0045814]; negative regulation of histone H3-K9 methylation [GO:0051573]; neg…	nucleoplasm [GO:0005654]; nucleus [GO:0005634]; pericentric heterochromatin [GO:0005721]; replication fork [GO:0005657]	nucleoplasm [GO:0005654]; nucleus [GO:0005634]; pericentric heterochromatin [GO:0005721]; replication fork [GO:0005657]; chromatin binding [GO:0003682]; DNA (cytosine-5-)-methyltransferase activity [GO:0003886]; DNA binding [GO:0003677]; DNA-methyltransferase activity [GO:0009008]; methyl-CpG binding [GO:0008327]; RNA binding [GO:0003723]; zinc ion binding [GO:0008270]; cellular response to amino…	chromatin binding [GO:0003682]; DNA (cytosine-5-)-methyltransferase activity [GO:0003886]; DNA binding [GO:0003677]; DNA-methyltransferase activity [GO:0009008]; methyl-CpG binding [GO:0008327]; RNA binding [GO:0003723]; zinc ion binding [GO:0008270]			X				X		27	FALSE	3D-structure; Acetylation; Activator; Alternative splicing; Chromatin regulator; Complete proteome; DNA-binding; Deafness; Disease mutation; Metal-binding; Methylation; Methyltransferase; Neuropathy; Nucleus; Phosphoprotein; Polymorphism; Reference proteome; Repeat; Repressor; S-adenosyl-L-methionine; Transcription; Transcription regulation; Transferase; Ubl conjugation; Zinc; Zinc-finger	1616	-1	1.39794	1.58659	2.23045	183165	38.6	0	170	25	Transcription_GO|Proliferation_GO|	DNMT1_HUMAN	191.582	0	55	28		CYTOSINE-SPECIFIC METHYLTRANSFERASE
5640	2.27863	0.000515			0.438861	0.141526	102	protein kinase superfamily CAMK Ser/Thr protein kinase family NIM1 subfamily; protein kinase domain	4	102	O14757	FUNCTION: Serine/threonine-protein kinase which is required for checkpoint-mediated cell cycle arrest and activation of DNA repair in response to the presence of DNA damage or unreplicated DNA. May also negatively regulate cell cycle progression during unperturbed cell cycles. This regulation is achieved by a number of mechanisms that together help to preserve the integrity of the genome. Recogni…		CHEK1 CHK1	CHEK1	cellular response to DNA damage stimulus [GO:0006974]; cellular response to mechanical stimulus [GO:0071260]; chromatin-mediated maintenance of transcription [GO:0048096]; DNA damage checkpoint [GO:0000077]; DNA damage induced protein phosphorylation [GO:0006975]; DNA repair [GO:0006281]; DNA replication [GO:0006260]; G2/M transition of mitotic cell cycle [GO:0000086]; G2 DNA damage checkpoint [G…	centrosome [GO:0005813]; chromatin [GO:0000785]; condensed nuclear chromosome [GO:0000794]; cytosol [GO:0005829]; extracellular space [GO:0005615]; intracellular membrane-bounded organelle [GO:0043231]; nucleoplasm [GO:0005654]; nucleus [GO:0005634]; replication fork [GO:0005657]	centrosome [GO:0005813]; chromatin [GO:0000785]; condensed nuclear chromosome [GO:0000794]; cytosol [GO:0005829]; extracellular space [GO:0005615]; intracellular membrane-bounded organelle [GO:0043231]; nucleoplasm [GO:0005654]; nucleus [GO:0005634]; replication fork [GO:0005657]; ATP binding [GO:0005524]; histone kinase activity (H3-T11 specific) [GO:0035402]; protein kinase activity [GO:0004672…	ATP binding [GO:0005524]; histone kinase activity (H3-T11 specific) [GO:0035402]; protein kinase activity [GO:0004672]; protein serine/threonine kinase activity [GO:0004674]			X		X	X	X		52	FALSE	3D-structure; ATP-binding; Alternative splicing; Cell cycle; Complete proteome; Cytoplasm; Cytoskeleton; DNA damage; DNA repair; Isopeptide bond; Kinase; Nucleotide-binding; Nucleus; Phosphoprotein; Polymorphism; Reference proteome; Serine/threonine-protein kinase; Transferase; Ubl conjugation	476	-1	-0.30103	0.146128	1.33746	54434	1.4	0	21.75	0.5	Transcription_GO|Signaling_REACTOME|Proliferation_GO|Cell_cycle_Mitosis_REACTOME|Cell_cycle_Mitosis_GO|	CHK1_HUMAN	167.696	0	102	50
5641	2.95371	4.33e-07			0.338557	0	4	FAM110 family	5	4	Q1W6H9	FUNCTION: May play a role in microtubule organization. May play a role in cell spreading and cell migration of epithelial cells; the function may involve the AKT1 signaling pathway. {ECO:0000269|PubMed:17499476, ECO:0000269|PubMed:19698782}.	HUMAN|HGNC=33340|UniProtKB=Q1W6H9	FAM110C	FAM110C	positive regulation of cell migration [GO:0030335]; positive regulation of protein kinase B signaling [GO:0051897]; regulation of cell projection assembly [GO:0060491]	cell cortex [GO:0005938]; cytoplasm [GO:0005737]; microtubule [GO:0005874]; microtubule organizing center [GO:0005815]; nucleoplasm [GO:0005654]; spindle pole [GO:0000922]	cell cortex [GO:0005938]; cytoplasm [GO:0005737]; microtubule [GO:0005874]; microtubule organizing center [GO:0005815]; nucleoplasm [GO:0005654]; spindle pole [GO:0000922]; alpha-tubulin binding [GO:0043014]; positive regulation of cell migration [GO:0030335]; positive regulation of protein kinase B signaling [GO:0051897]; regulation of cell projection assembly [GO:0060491]	alpha-tubulin binding [GO:0043014]			X						2	FALSE	Complete proteome; Cytoplasm; Cytoskeleton; Microtubule; Nucleus; Reference proteome	321	-1	-1	-1	0	33863	0	0	1	0	Signaling_GO|Migration_GO|Cell_cycle_Mitosis_GO|	F110C_HUMAN	186.5	0	4	2		FAMILY NOT NAMED
5642	2.33684	0.000673			0.427928	0.128031	122	protein kinase superfamily Ser/Thr protein kinase family I-kappa-B kinase subfamily; protein kinase domain	4	122	O14920	FUNCTION: Serine kinase that plays an essential role in the NF-kappa-B signaling pathway which is activated by multiple stimuli such as inflammatory cytokines, bacterial or viral products, DNA damages or other cellular stresses. Acts as part of the canonical IKK complex in the conventional pathway of NF-kappa-B activation and phosphorylates inhibitors of NF-kappa-B on 2 critical serine residues. …	HUMAN|HGNC=5960|UniProtKB=O14920	IKBKB IKKB	IKBKB	B cell homeostasis [GO:0001782]; cellular response to tumor necrosis factor [GO:0071356]; Fc-epsilon receptor signaling pathway [GO:0038095]; I-kappaB kinase/NF-kappaB signaling [GO:0007249]; I-kappaB phosphorylation [GO:0007252]; inflammatory response [GO:0006954]; innate immune response [GO:0045087]; MyD88-dependent toll-like receptor signaling pathway [GO:0002755]; MyD88-independent toll-like …	CD40 receptor complex [GO:0035631]; cytoplasm [GO:0005737]; cytoplasmic side of plasma membrane [GO:0009898]; cytosol [GO:0005829]; IkappaB kinase complex [GO:0008385]; membrane raft [GO:0045121]; nucleus [GO:0005634]	CD40 receptor complex [GO:0035631]; cytoplasm [GO:0005737]; cytoplasmic side of plasma membrane [GO:0009898]; cytosol [GO:0005829]; IkappaB kinase complex [GO:0008385]; membrane raft [GO:0045121]; nucleus [GO:0005634]; ATP binding [GO:0005524]; IkappaB kinase activity [GO:0008384]; protein heterodimerization activity [GO:0046982]; protein homodimerization activity [GO:0042803]; protein kinase act…	ATP binding [GO:0005524]; IkappaB kinase activity [GO:0008384]; protein heterodimerization activity [GO:0046982]; protein homodimerization activity [GO:0042803]; protein kinase activity [GO:0004672]; protein kinase binding [GO:0019901]; protein serine/threonine kinase activity [GO:0004674]; scaffold protein binding [GO:0097110]		X	X		X	X	X		60	FALSE	3D-structure; ATP-binding; Acetylation; Alternative splicing; Complete proteome; Cytoplasm; Direct protein sequencing; Hydroxylation; Isopeptide bond; Kinase; Membrane; Nucleotide-binding; Nucleus; Phosphoprotein; Polymorphism; Reference proteome; S-nitrosylation; SCID; Serine/threonine-protein kinase; Transferase; Ubl conjugation	756	-1	-1	0.20412	0.966142	86564	1.6	0	9.25	0	Transport_GO|Transcription_GO|Signaling_REACTOME|Signaling_GO|Proliferation_GO|Immunity_REACTOME|Immunity_GO|Apoptosis_GO|Adapter|	IKKB_HUMAN	124.959	0	122	62	response to stimulus#GO:0050896;immune system process#GO:0002376;signal transduction#GO:0007165;immune response#GO:0006955;protein phosphorylation#GO:0006468;cell communication#GO:0007154;intracellular signal transduction#GO:0035556;cellular process#GO:0009987;protein metabolic process#GO:0019538;cellular protein modification process#GO:0006464;primary metabolic process#GO:0044238;metabolic proce…	IKB KINASE	transferase activity#GO:0016740;catalytic activity#GO:0003824;kinase activity#GO:0016301;protein kinase activity#GO:0004672
5643	2.21164	0.00255989		X	0.452153	0.0793451	259	arrestin family	4	259	P32121	FUNCTION: Functions in regulating agonist-mediated G-protein coupled receptor (GPCR) signaling by mediating both receptor desensitization and resensitization processes. During homologous desensitization, beta-arrestins bind to the GPRK-phosphorylated receptor and sterically preclude its coupling to the cognate G-protein; the binding appears to require additional receptor determinants exposed only…	HUMAN|HGNC=712|UniProtKB=P32121	ARRB2 ARB2 ARR2	ARRB2	adult walking behavior [GO:0007628]; blood coagulation [GO:0007596]; brain development [GO:0007420]; cell chemotaxis [GO:0060326]; desensitization of G-protein coupled receptor protein signaling pathway by arrestin [GO:0002032]; detection of temperature stimulus involved in sensory perception of pain [GO:0050965]; follicle-stimulating hormone signaling pathway [GO:0042699]; G-protein coupled rece…	basolateral plasma membrane [GO:0016323]; coated pit [GO:0005905]; cytoplasm [GO:0005737]; cytoplasmic vesicle [GO:0031410]; cytosol [GO:0005829]; dendritic spine [GO:0043197]; endocytic vesicle [GO:0030139]; nucleus [GO:0005634]; plasma membrane [GO:0005886]; postsynaptic density [GO:0014069]; postsynaptic membrane [GO:0045211]	basolateral plasma membrane [GO:0016323]; coated pit [GO:0005905]; cytoplasm [GO:0005737]; cytoplasmic vesicle [GO:0031410]; cytosol [GO:0005829]; dendritic spine [GO:0043197]; endocytic vesicle [GO:0030139]; nucleus [GO:0005634]; plasma membrane [GO:0005886]; postsynaptic density [GO:0014069]; postsynaptic membrane [GO:0045211]; angiotensin receptor binding [GO:0031701]; enzyme binding [GO:00198…	angiotensin receptor binding [GO:0031701]; enzyme binding [GO:0019899]; G-protein coupled receptor binding [GO:0001664]; low-density lipoprotein particle receptor binding [GO:0050750]; protein complex scaffold [GO:0032947]; receptor binding [GO:0005102]; ubiquitin protein ligase binding [GO:0031625]	X		X		X				13	FALSE	Alternative splicing; Cell membrane; Coated pit; Complete proteome; Cytoplasm; Cytoplasmic vesicle; Hydroxylation; Membrane; Nucleus; Phosphoprotein; Protein transport; Reference proteome; Signal transduction inhibitor; Transport; Ubl conjugation	409	-1	-1	-1	0.30103	46106	0	0	2	0	Ubiquitination|Transport_GO|Transcription_GO|Signaling_REACTOME|Signaling_GO|Immunity_REACTOME|Growth_GO|Arrestin_family|Apoptosis_GO|	ARRB2_HUMAN	114.903	0	259	246	localization#GO:0051179;signal transduction#GO:0007165;single-multicellular organism process#GO:0044707;cell surface receptor signaling pathway#GO:0007166;transport#GO:0006810;protein transport#GO:0015031;endocytosis#GO:0006897;system process#GO:0003008;neurological system process#GO:0050877;intracellular protein transport#GO:0006886;vesicle-mediated transport#GO:0016192;multicellular organismal …	ARRESTIN	protein binding#GO:0005515;binding#GO:0005488
5644	2.62125	9.59e-05	cytoplasm#GO:0005737;cell part#GO:0044464;intracellular#GO:0005622		0.381497	0.157895	38	peptidase C19 family; CAP-Gly domain; USP domain	4	38	Q9NQC7	FUNCTION: Protease that specifically cleaves 'Lys-63'-linked polyubiquitin chains. Has endodeubiquitinase activity. Plays an important role in the regulation of pathways leading to NF-kappa-B activation (PubMed:12917689, PubMed:12917691). Contributes to the regulation of cell survival, proliferation and differentiation via its effects on NF-kappa-B activation (PubMed:12917690). Negative regulator…	HUMAN|HGNC=2584|UniProtKB=Q9NQC7	CYLD CYLD1 KIAA0849 HSPC057	CYLD	cell cycle [GO:0007049]; innate immune response [GO:0045087]; necroptotic process [GO:0070266]; negative regulation of canonical Wnt signaling pathway [GO:0090090]; negative regulation of NF-kappaB import into nucleus [GO:0042347]; negative regulation of NF-kappaB transcription factor activity [GO:0032088]; negative regulation of T cell differentiation [GO:0045581]; negative regulation of type I …	centrosome [GO:0005813]; ciliary basal body [GO:0036064]; ciliary tip [GO:0097542]; cytosol [GO:0005829]; extrinsic component of cytoplasmic side of plasma membrane [GO:0031234]; microtubule [GO:0005874]; nucleoplasm [GO:0005654]; perinuclear region of cytoplasm [GO:0048471]; spindle [GO:0005819]	centrosome [GO:0005813]; ciliary basal body [GO:0036064]; ciliary tip [GO:0097542]; cytosol [GO:0005829]; extrinsic component of cytoplasmic side of plasma membrane [GO:0031234]; microtubule [GO:0005874]; nucleoplasm [GO:0005654]; perinuclear region of cytoplasm [GO:0048471]; spindle [GO:0005819]; Lys63-specific deubiquitinase activity [GO:0061578]; proline-rich region binding [GO:0070064]; prote…	Lys63-specific deubiquitinase activity [GO:0061578]; proline-rich region binding [GO:0070064]; protein kinase binding [GO:0019901]; ubiquitin-specific protease activity [GO:0004843]; zinc ion binding [GO:0008270]			X				X		21	FALSE	3D-structure; Alternative splicing; Cell cycle; Cell membrane; Cell projection; Complete proteome; Cytoplasm; Cytoskeleton; Disease mutation; Hydrolase; Membrane; Metal-binding; Microtubule; Phosphoprotein; Protease; Reference proteome; Repeat; Thiol protease; Tumor suppressor; Ubl conjugation pathway; Wnt signaling pathway; Zinc	956	-1	-1	-0.09691	0.352183	107316	0.8	0	2.25	0	Ubiquitination|Transcription_GO|Signaling_REACTOME|Signaling_GO|Immunity_REACTOME|Immunity_GO|Differentiation_GO|Cell_cycle_Mitosis_GO|Apoptosis_GO|	CYLD_HUMAN	119.237	0	38	17	signal transduction#GO:0007165;transcription, DNA-dependent#GO:0006351;RNA metabolic process#GO:0016070;developmental process#GO:0032502;cell communication#GO:0007154;biosynthetic process#GO:0009058;cellular process#GO:0009987;nucleobase-containing compound metabolic process#GO:0006139;cellular protein modification process#GO:0006464;primary metabolic process#GO:0044238;regulation of biological p…	40S RIBOSOMAL PROTEIN S3A	cysteine-type peptidase activity#GO:0008234;hydrolase activity#GO:0016787;nucleic acid binding#GO:0003676;nucleic acid binding transcription factor activity#GO:0001071;sequence-specific DNA binding transcription factor activity#GO:0003700;peptidase activity#GO:0008233;binding#GO:0005488;catalytic activity#GO:0003824;DNA binding#GO:0003677
5645	2.50167	0.000153			0.399734	0.226076	68	N-CoR nuclear receptor corepressors family; SANT domain	4	68	Q9Y618	FUNCTION: Transcriptional corepressor. Mediates the transcriptional repression activity of some nuclear receptors by promoting chromatin condensation, thus preventing access of the basal transcription. Isoform 1 and isoform 5 have different affinities for different nuclear receptors. Involved in the regulation BCL6-dependent of the germinal center (GC) reactions, mainly through the control of the…	HUMAN|HGNC=7673|UniProtKB=Q9Y618	NCOR2 CTG26	NCOR2	cellular lipid metabolic process [GO:0044255]; chromatin organization [GO:0006325]; gene expression [GO:0010467]; negative regulation of transcription from RNA polymerase II promoter [GO:0000122]; Notch signaling pathway [GO:0007219]; regulation of cellular ketone metabolic process by negative regulation of transcription from RNA polymerase II promoter [GO:0072365]; small molecule metabolic proce…	membrane [GO:0016020]; nuclear body [GO:0016604]; nuclear matrix [GO:0016363]; nucleoplasm [GO:0005654]; nucleus [GO:0005634]; transcriptional repressor complex [GO:0017053]	membrane [GO:0016020]; nuclear body [GO:0016604]; nuclear matrix [GO:0016363]; nucleoplasm [GO:0005654]; nucleus [GO:0005634]; transcriptional repressor complex [GO:0017053]; chromatin binding [GO:0003682]; DNA binding [GO:0003677]; histone deacetylase binding [GO:0042826]; Notch binding [GO:0005112]; protein N-terminus binding [GO:0047485]; transcription corepressor activity [GO:0003714]; cellul…	chromatin binding [GO:0003682]; DNA binding [GO:0003677]; histone deacetylase binding [GO:0042826]; Notch binding [GO:0005112]; protein N-terminus binding [GO:0047485]; transcription corepressor activity [GO:0003714]			X				X		28	FALSE	3D-structure; Acetylation; Alternative splicing; Coiled coil; Complete proteome; DNA-binding; Nucleus; Phosphoprotein; Polymorphism; Reference proteome; Repeat; Repressor; Transcription; Transcription regulation	2525	-1	-1	1.29226	1.58546	274804	19.6	0	38.5	0	Transcription_REACTOME|Transcription_GO|Signaling_REACTOME|Signaling_GO|Metabolism_REACTOME|Metabolism_GO|Growth_GO|Differentiation_REACTOME|Coiled-Coil|	NCOR2_HUMAN	134.426	0	68	40	regulation of biological process#GO:0050789;transcription, DNA-dependent#GO:0006351;regulation of transcription from RNA polymerase II promoter#GO:0006357;RNA metabolic process#GO:0016070;regulation of nucleobase-containing compound metabolic process#GO:0019219;biological regulation#GO:0065007;transcription from RNA polymerase II promoter#GO:0006366;nucleobase-containing compound metabolic proces…	NUCLEAR RECEPTOR CO-REPRESSOR RELATED NCOR	nucleic acid binding#GO:0003676;nucleic acid binding transcription factor activity#GO:0001071;protein binding transcription factor activity#GO:0000988;binding#GO:0005488;transcription cofactor activity#GO:0003712;DNA binding#GO:0003677;protein binding#GO:0005515;sequence-specific DNA binding transcription factor activity#GO:0003700;transcription factor binding transcription factor activity#GO:000…
5646	2.3165	0.0006			0.431686	0.152732	142	peptidase C19 family; MIT domain; rhodanese domain; USP domain	4	142	P40818	FUNCTION: Hydrolase that can remove conjugated ubiquitin from proteins and therefore plays an important regulatory role at the level of protein turnover by preventing degradation. Converts both 'Lys-48' an 'Lys-63'-linked ubiquitin chains. Catalytic activity is enhanced in the M phase. Involved in cell proliferation. Required to enter into S phase in response to serum stimulation. May regulate T-…	HUMAN|HGNC=12631|UniProtKB=P40818	USP8 KIAA0055 UBPY	USP8	cell proliferation [GO:0008283]; endosome organization [GO:0007032]; mitotic cytokinesis [GO:0000281]; proteasome-mediated ubiquitin-dependent protein catabolic process [GO:0043161]; protein deubiquitination [GO:0016579]; protein K48-linked deubiquitination [GO:0071108]; protein K63-linked deubiquitination [GO:0070536]; Ras protein signal transduction [GO:0007265]; regulation of proteasomal prote…	acrosomal vesicle [GO:0001669]; cytoplasm [GO:0005737]; cytosol [GO:0005829]; early endosome [GO:0005769]; extrinsic component of endosome membrane [GO:0031313]; extrinsic component of plasma membrane [GO:0019897]; Golgi apparatus [GO:0005794]; midbody [GO:0030496]; nucleoplasm [GO:0005654]	acrosomal vesicle [GO:0001669]; cytoplasm [GO:0005737]; cytosol [GO:0005829]; early endosome [GO:0005769]; extrinsic component of endosome membrane [GO:0031313]; extrinsic component of plasma membrane [GO:0019897]; Golgi apparatus [GO:0005794]; midbody [GO:0030496]; nucleoplasm [GO:0005654]; cysteine-type endopeptidase activity [GO:0004197]; ubiquitin-specific protease activity [GO:0004843]; cell…	cysteine-type endopeptidase activity [GO:0004197]; ubiquitin-specific protease activity [GO:0004843]			X		X				44	FALSE	3D-structure; Alternative splicing; Cell cycle; Cell membrane; Complete proteome; Cytoplasm; Endosome; Hydrolase; Membrane; Nucleus; Phosphoprotein; Polymorphism; Protease; Reference proteome; SH3-binding; Thiol protease; Ubl conjugation; Ubl conjugation pathway	1118	-1	-1	-1	1.09691	127523	0	0	12.5	0	Ubiquitination|Signaling_REACTOME|Signaling_GO|Proliferation_GO|Cell_cycle_Mitosis_GO|	UBP8_HUMAN	145.176	0	142	98		FAMILY NOT NAMED
5647	2.18078	0.00232458		X	0.458551	0.0916482	165	TPR repeat; U-box domain	4	165	Q9UNE7	FUNCTION: E3 ubiquitin-protein ligase which targets misfolded chaperone substrates towards proteasomal degradation. Collaborates with ATXN3 in the degradation of misfolded chaperone substrates: ATXN3 restricting the length of ubiquitin chain attached to STUB1/CHIP substrates and preventing further chain extension. Ubiquitinates NOS1 in concert with Hsp70 and Hsp40. Modulates the activity of sever…	HUMAN|HGNC=11427|UniProtKB=Q9UNE7	STUB1 CHIP PP1131	STUB1	cellular response to misfolded protein [GO:0071218]; DNA repair [GO:0006281]; endoplasmic reticulum unfolded protein response [GO:0030968]; ERAD pathway [GO:0036503]; misfolded or incompletely synthesized protein catabolic process [GO:0006515]; negative regulation of protein binding [GO:0032091]; negative regulation of transforming growth factor beta receptor signaling pathway [GO:0030512]; posit…	cytoplasm [GO:0005737]; cytosol [GO:0005829]; endoplasmic reticulum [GO:0005783]; extracellular exosome [GO:0070062]; intermediate filament cytoskeleton [GO:0045111]; nuclear inclusion body [GO:0042405]; nucleoplasm [GO:0005654]; plasma membrane [GO:0005886]; ubiquitin conjugating enzyme complex [GO:0031371]; ubiquitin ligase complex [GO:0000151]	cytoplasm [GO:0005737]; cytosol [GO:0005829]; endoplasmic reticulum [GO:0005783]; extracellular exosome [GO:0070062]; intermediate filament cytoskeleton [GO:0045111]; nuclear inclusion body [GO:0042405]; nucleoplasm [GO:0005654]; plasma membrane [GO:0005886]; ubiquitin conjugating enzyme complex [GO:0031371]; ubiquitin ligase complex [GO:0000151]; enzyme binding [GO:0019899]; G-protein coupled re…	enzyme binding [GO:0019899]; G-protein coupled receptor binding [GO:0001664]; Hsp70 protein binding [GO:0030544]; Hsp90 protein binding [GO:0051879]; kinase binding [GO:0019900]; ligase activity [GO:0016874]; misfolded protein binding [GO:0051787]; protein binding, bridging [GO:0030674]; protein homodimerization activity [GO:0042803]; SMAD binding [GO:0046332]; TPR domain binding [GO:0030911]; ub…	X		X		X		X		120	FALSE	3D-structure; Alternative splicing; Complete proteome; Cytoplasm; DNA damage; DNA repair; Direct protein sequencing; Disease mutation; Isopeptide bond; Ligase; Neurodegeneration; Nucleus; Phosphoprotein; Reference proteome; Repeat; TPR repeat; Ubl conjugation; Ubl conjugation pathway	303	0.176091	-0.30103	0.857332	1.23045	34856	7.2	1.5	17	0.5	Ubiquitination|TPR_domain|Signaling_REACTOME|Signaling_GO|Metabolism_GO|Immunity_REACTOME|Growth_GO|Chaperone&Cochaperone|	CHIP_HUMAN	131.236	0	165	45	response to stimulus#GO:0050896;response to stress#GO:0006950;protein metabolic process#GO:0019538;protein folding#GO:0006457;primary metabolic process#GO:0044238;metabolic process#GO:0008152	TPR REPEAT CONTAINING PROTEIN
5648	2.61652	5.22e-05			0.382187	0.144385	34	IRF family; IRF tryptophan pentad repeat DNA-binding domain	4	34	Q14653	FUNCTION: Key transcriptional regulator of type I interferon (IFN)-dependent immune responses which plays a critical role in the innate immune response against DNA and RNA viruses. Regulates the transcription of type I IFN genes (IFN-alpha and IFN-beta) and IFN-stimulated genes (ISG) by binding to an interferon-stimulated response element (ISRE) in their promoters. Acts as a more potent activator…	HUMAN|HGNC=6118|UniProtKB=Q14653	IRF3	IRF3	apoptotic process [GO:0006915]; cellular response to DNA damage stimulus [GO:0006974]; cellular response to dsRNA [GO:0071359]; cytokine-mediated signaling pathway [GO:0019221]; defense response to virus [GO:0051607]; innate immune response [GO:0045087]; interferon-gamma-mediated signaling pathway [GO:0060333]; lipopolysaccharide-mediated signaling pathway [GO:0031663]; macrophage apoptotic proce…	cytoplasm [GO:0005737]; cytosol [GO:0005829]; nucleoplasm [GO:0005654]; nucleus [GO:0005634]	cytoplasm [GO:0005737]; cytosol [GO:0005829]; nucleoplasm [GO:0005654]; nucleus [GO:0005634]; DNA binding [GO:0003677]; identical protein binding [GO:0042802]; protein homodimerization activity [GO:0042803]; regulatory region DNA binding [GO:0000975]; sequence-specific DNA binding transcription factor activity [GO:0003700]; transcription cofactor activity [GO:0003712]; apoptotic process [GO:00069…	DNA binding [GO:0003677]; identical protein binding [GO:0042802]; protein homodimerization activity [GO:0042803]; regulatory region DNA binding [GO:0000975]; sequence-specific DNA binding transcription factor activity [GO:0003700]; transcription cofactor activity [GO:0003712]			X		X	X			23	FALSE	3D-structure; Activator; Alternative splicing; Antiviral defense; Complete proteome; Cytoplasm; DNA-binding; Disulfide bond; Host-virus interaction; Immunity; Innate immunity; Isopeptide bond; Nucleus; Phosphoprotein; Polymorphism; Reference proteome; Transcription; Transcription regulation; Ubl conjugation	427	-1	-1	-1	0	47219	0	0	1	0	Transcription_GO|Signaling_GO|Immunity_REACTOME|Immunity_GO|Apoptosis_GO|	IRF3_HUMAN	140.294	0	34	11	regulation of biological process#GO:0050789;response to stimulus#GO:0050896;immune system process#GO:0002376;transcription, DNA-dependent#GO:0006351;regulation of transcription from RNA polymerase II promoter#GO:0006357;immune response#GO:0006955;RNA metabolic process#GO:0016070;regulation of nucleobase-containing compound metabolic process#GO:0019219;biological regulation#GO:0065007;transcriptio…	INTERFERON REGULATORY FACTOR	nucleic acid binding#GO:0003676;nucleic acid binding transcription factor activity#GO:0001071;sequence-specific DNA binding transcription factor activity#GO:0003700;binding#GO:0005488;DNA binding#GO:0003677
5649	2.8222	0.000125	cell part#GO:0044464;intracellular#GO:0005622		0.354334	0.0569801	27	ubiquitin-conjugating enzyme family FTS subfamily	5	27	Q9H8T0	FUNCTION: Component of the FTS/Hook/FHIP complex (FHF complex). The FHF complex may function to promote vesicle trafficking and/or fusion via the homotypic vesicular protein sorting complex (the HOPS complex). Regulates apoptosis by enhancing phosphorylation and activation of AKT1. Increases release of TNFSF6 via the AKT1/GSK3B/NFATC1 signaling cascade. {ECO:0000269|PubMed:14749367, ECO:0000269|P…	HUMAN|HGNC=16710|UniProtKB=Q9H8T0	AKTIP FTS	AKTIP	apoptotic process [GO:0006915]; early endosome to late endosome transport [GO:0045022]; endosome organization [GO:0007032]; endosome to lysosome transport [GO:0008333]; lysosome organization [GO:0007040]; positive regulation of protein binding [GO:0032092]; positive regulation of protein phosphorylation [GO:0001934]; protein transport [GO:0015031]; protein ubiquitination [GO:0016567]	cytoplasm [GO:0005737]; FHF complex [GO:0070695]; Golgi apparatus [GO:0005794]; nucleolus [GO:0005730]; plasma membrane [GO:0005886]	cytoplasm [GO:0005737]; FHF complex [GO:0070695]; Golgi apparatus [GO:0005794]; nucleolus [GO:0005730]; plasma membrane [GO:0005886]; ubiquitin protein ligase activity [GO:0061630]; ubiquitin protein ligase binding [GO:0031625]; apoptotic process [GO:0006915]; early endosome to late endosome transport [GO:0045022]; endosome organization [GO:0007032]; endosome to lysosome transport [GO:0008333]; l…	ubiquitin protein ligase activity [GO:0061630]; ubiquitin protein ligase binding [GO:0031625]			X						5	FALSE	Alternative splicing; Apoptosis; Cell membrane; Complete proteome; Cytoplasm; Membrane; Protein transport; Reference proteome; Transport	292	-1	-1	-0.69897	0.966142	33128	0.2	0	9.25	0	Ubiquitination|Transport_GO|Lysosome&Autophagy_GO|Apoptosis_GO|	AKTIP_HUMAN	62.6296	0	27	22	cellular process#GO:0009987;protein metabolic process#GO:0019538;primary metabolic process#GO:0044238;cellular protein modification process#GO:0006464;metabolic process#GO:0008152	UBIQUITIN-CONJUGATING ENZYME E2	ligase activity#GO:0016874;protein binding#GO:0005515;binding#GO:0005488;catalytic activity#GO:0003824
5650	2.12537	0.00351736			0.470506	0.0976854	304	CSD (cold-shock) domain	4	304	P67809	FUNCTION: Mediates pre-mRNA alternative splicing regulation. Binds to splice sites in pre-mRNA and regulates splice site selection. Binds and stabilizes cytoplasmic mRNA. Contributes to the regulation of translation by modulating the interaction between the mRNA and eukaryotic initiation factors (By similarity). Regulates the transcription of numerous genes. Its transcriptional activity on the mu…	HUMAN|HGNC=8014|UniProtKB=P67809	YBX1 NSEP1 YB1	YBX1	CRD-mediated mRNA stabilization [GO:0070934]; gene expression [GO:0010467]; in utero embryonic development [GO:0001701]; mRNA splicing, via spliceosome [GO:0000398]; negative regulation of striated muscle cell differentiation [GO:0051154]; negative regulation of transcription from RNA polymerase II promoter [GO:0000122]; positive regulation of cell division [GO:0051781]; positive regulation of tr…	CRD-mediated mRNA stability complex [GO:0070937]; cytoplasm [GO:0005737]; cytoplasmic stress granule [GO:0010494]; extracellular exosome [GO:0070062]; histone pre-mRNA 3'end processing complex [GO:0071204]; intracellular membrane-bounded organelle [GO:0043231]; nuclear membrane [GO:0031965]; nucleoplasm [GO:0005654]; nucleus [GO:0005634]; ribonucleoprotein complex [GO:0030529]; U12-type spliceoso…	CRD-mediated mRNA stability complex [GO:0070937]; cytoplasm [GO:0005737]; cytoplasmic stress granule [GO:0010494]; extracellular exosome [GO:0070062]; histone pre-mRNA 3'end processing complex [GO:0071204]; intracellular membrane-bounded organelle [GO:0043231]; nuclear membrane [GO:0031965]; nucleoplasm [GO:0005654]; nucleus [GO:0005634]; ribonucleoprotein complex [GO:0030529]; U12-type spliceoso…	chromatin binding [GO:0003682]; DNA binding [GO:0003677]; double-stranded DNA binding [GO:0003690]; GTPase binding [GO:0051020]; poly(A) RNA binding [GO:0044822]; RNA binding [GO:0003723]; RNA polymerase II core promoter proximal region sequence-specific DNA binding [GO:0000978]; RNA polymerase II core promoter proximal region sequence-specific DNA binding transcription factor activity involved i…	X		X				X		116	FALSE	3D-structure; Acetylation; Activator; Complete proteome; Cytoplasm; DNA-binding; Direct protein sequencing; Isopeptide bond; Mitogen; Nucleus; Phosphoprotein; RNA-binding; Reference proteome; Repressor; Secreted; Transcription; Transcription regulation; Ubl conjugation; mRNA processing; mRNA splicing	324	0.30103	1.14613	1.43775	1.83727	35924	27.4	2	68.75	14	Transcription_GO|Stress_GO|Differentiation_GO|	YBOX1_HUMAN	124.599	0	304	188		COLD SHOCK DOMAIN CONTAINING PROTEINS
5651	2.46239	0.000184			0.40611	0.146667	76	peptidase M24 family	4	76	Q9UQ80	FUNCTION: May play a role in a ERBB3-regulated signal transduction pathway. Seems be involved in growth regulation. Acts a corepressor of the androgen receptor (AR) and is regulated by the ERBB3 ligand neuregulin-1/heregulin (HRG). Inhibits transcription of some E2F1-regulated promoters, probably by recruiting histone acetylase (HAT) activity. Binds RNA. Associates with 28S, 18S and 5.8S mature r…	HUMAN|HGNC=8550|UniProtKB=Q9UQ80	PA2G4 EBP1	PA2G4	cell cycle arrest [GO:0007050]; cell proliferation [GO:0008283]; negative regulation of apoptotic process [GO:0043066]; negative regulation of transcription, DNA-templated [GO:0045892]; positive regulation of cell differentiation [GO:0045597]; regulation of translation [GO:0006417]; rRNA processing [GO:0006364]; transcription, DNA-templated [GO:0006351]	cytoplasm [GO:0005737]; extracellular exosome [GO:0070062]; membrane [GO:0016020]; nucleolus [GO:0005730]; nucleoplasm [GO:0005654]; nucleus [GO:0005634]; ribonucleoprotein complex [GO:0030529]	cytoplasm [GO:0005737]; extracellular exosome [GO:0070062]; membrane [GO:0016020]; nucleolus [GO:0005730]; nucleoplasm [GO:0005654]; nucleus [GO:0005634]; ribonucleoprotein complex [GO:0030529]; DNA binding [GO:0003677]; poly(A) RNA binding [GO:0044822]; sequence-specific DNA binding transcription factor activity [GO:0003700]; ubiquitin protein ligase binding [GO:0031625]; cell cycle arrest [GO:0…	DNA binding [GO:0003677]; poly(A) RNA binding [GO:0044822]; sequence-specific DNA binding transcription factor activity [GO:0003700]; ubiquitin protein ligase binding [GO:0031625]	X		X				X		32	FALSE	3D-structure; Acetylation; Alternative splicing; Complete proteome; Cytoplasm; Direct protein sequencing; Nucleus; Phosphoprotein; RNA-binding; Reference proteome; Repressor; Ribonucleoprotein; Transcription; Transcription regulation; Translation regulation; Ubl conjugation; rRNA processing	394	0.60206	0.778151	0.954243	1.52827	43787	9	4	33.75	6	Ubiquitination|Translation_GO|Transcription_GO|Proliferation_GO|Differentiation_GO|Cell_cycle_Mitosis_GO|Apoptosis_GO|	PA2G4_HUMAN	150.289	0	76	44	protein metabolic process#GO:0019538;translation#GO:0006412;proteolysis#GO:0006508;cellular protein modification process#GO:0006464;metabolic process#GO:0008152;primary metabolic process#GO:0044238	PROTEASE FAMILY M24 METHIONYL AMINOPEPTIDASE, AMINOPEPTIDASE P	nucleic acid binding#GO:0003676;metallopeptidase activity#GO:0008237;nucleic acid binding transcription factor activity#GO:0001071;binding#GO:0005488;catalytic activity#GO:0003824;DNA binding#GO:0003677;hydrolase activity#GO:0016787;peptidase activity#GO:0008233;sequence-specific DNA binding transcription factor activity#GO:0003700
5652	2.28932	0.00103012			0.436811	0.111457	108	protein kinase superfamily TKL Ser/Thr protein kinase family RAF subfamily; phorbol-ester/DAG-type zinc finger; protein kinase domain; RBD (Ras-binding) domain	4	108	P04049	FUNCTION: Serine/threonine-protein kinase that acts as a regulatory link between the membrane-associated Ras GTPases and the MAPK/ERK cascade, and this critical regulatory link functions as a switch determining cell fate decisions including proliferation, differentiation, apoptosis, survival and oncogenic transformation. RAF1 activation initiates a mitogen-activated protein kinase (MAPK) cascade …	HUMAN|HGNC=9829|UniProtKB=P04049	RAF1 RAF	RAF1	activation of adenylate cyclase activity [GO:0007190]; activation of MAPKK activity [GO:0000186]; apoptotic process [GO:0006915]; axon guidance [GO:0007411]; blood coagulation [GO:0007596]; cell proliferation [GO:0008283]; death-inducing signaling complex assembly [GO:0071550]; epidermal growth factor receptor signaling pathway [GO:0007173]; Fc-epsilon receptor signaling pathway [GO:0038095]; fib…	cytoplasm [GO:0005737]; cytosol [GO:0005829]; Golgi apparatus [GO:0005794]; mitochondrial outer membrane [GO:0005741]; nucleus [GO:0005634]; plasma membrane [GO:0005886]; pseudopodium [GO:0031143]	cytoplasm [GO:0005737]; cytosol [GO:0005829]; Golgi apparatus [GO:0005794]; mitochondrial outer membrane [GO:0005741]; nucleus [GO:0005634]; plasma membrane [GO:0005886]; pseudopodium [GO:0031143]; ATP binding [GO:0005524]; identical protein binding [GO:0042802]; MAP kinase kinase kinase activity [GO:0004709]; metal ion binding [GO:0046872]; protein kinase activity [GO:0004672]; protein serine/th…	ATP binding [GO:0005524]; identical protein binding [GO:0042802]; MAP kinase kinase kinase activity [GO:0004709]; metal ion binding [GO:0046872]; protein kinase activity [GO:0004672]; protein serine/threonine kinase activity [GO:0004674]	X		X		X	X	X		48	FALSE	3D-structure; ATP-binding; Alternative splicing; Cardiomyopathy; Cell membrane; Complete proteome; Cytoplasm; Deafness; Direct protein sequencing; Disease mutation; Kinase; Membrane; Metal-binding; Methylation; Mitochondrion; Nucleotide-binding; Nucleus; Phosphoprotein; Polymorphism; Proto-oncogene; Reference proteome; Serine/threonine-protein kinase; Transferase; Zinc; Zinc-finger	648	-1	-1	0.20412	0.30103	73052	1.6	0	2	0	Transport_GO|Transcription_GO|Signaling_REACTOME|Signaling_GO|Proliferation_GO|Immunity_REACTOME|Immunity_GO|Growth_GO|Differentiation_GO|Apoptosis_GO|	RAF1_HUMAN	142.528	0	108	60	female gamete generation#GO:0007292;induction of apoptosis#GO:0006917;signal transduction#GO:0007165;gamete generation#GO:0007276;developmental process#GO:0032502;MAPK cascade#GO:0000165;cell communication#GO:0007154;protein phosphorylation#GO:0006468;cellular component organization#GO:0016043;cellular process#GO:0009987;I-kappaB kinase/NF-kappaB cascade#GO:0007249;cellular component morphogenesi…	SERINE-THREONINE PROTEIN KINASE	non-membrane spanning protein tyrosine kinase activity#GO:0004715;transferase activity#GO:0016740;catalytic activity#GO:0003824;kinase activity#GO:0016301;protein kinase activity#GO:0004672
5653	2.49255	0.000273			0.401196	0.172947	46	protein kinase superfamily Ser/Thr protein kinase family; protein kinase domain	4	46	Q9BXM7	FUNCTION: Protects against mitochondrial dysfunction during cellular stress by phosphorylating mitochondrial proteins. Involved in the clearance of damaged mitochondria via selective autophagy (mitophagy) by mediating activation and translocation of PARK2. Targets PARK2 to dysfunctional depolarized mitochondria through the phosphorylation of MFN2. Activates PARK2 in 2 steps: (1) by mediating phos…	HUMAN|HGNC=14581|UniProtKB=Q9BXM7	PINK1	PINK1	activation of mitophagy in response to mitochondrial depolarization [GO:0098779]; activation of protein kinase B activity [GO:0032148]; cellular response to hypoxia [GO:0071456]; cellular response to oxidative stress [GO:0034599]; cellular response to toxic substance [GO:0097237]; intracellular signal transduction [GO:0035556]; mitochondrion degradation [GO:0000422]; mitochondrion organization [G…	astrocyte projection [GO:0097449]; axon [GO:0030424]; cell body [GO:0044297]; chromatin [GO:0000785]; cytoplasm [GO:0005737]; cytoskeleton [GO:0005856]; cytosol [GO:0005829]; integral component of mitochondrial outer membrane [GO:0031307]; Lewy body [GO:0097413]; membrane [GO:0016020]; mitochondrial inner membrane [GO:0005743]; mitochondrial intermembrane space [GO:0005758]; mitochondrial outer m…	astrocyte projection [GO:0097449]; axon [GO:0030424]; cell body [GO:0044297]; chromatin [GO:0000785]; cytoplasm [GO:0005737]; cytoskeleton [GO:0005856]; cytosol [GO:0005829]; integral component of mitochondrial outer membrane [GO:0031307]; Lewy body [GO:0097413]; membrane [GO:0016020]; mitochondrial inner membrane [GO:0005743]; mitochondrial intermembrane space [GO:0005758]; mitochondrial outer m…	ATP binding [GO:0005524]; C3HC4-type RING finger domain binding [GO:0055131]; calcium-dependent protein kinase activity [GO:0010857]; kinase activity [GO:0016301]; magnesium ion binding [GO:0000287]; peptidase activator activity [GO:0016504]; protease binding [GO:0002020]; protein kinase B binding [GO:0043422]; protein serine/threonine kinase activity [GO:0004674]; ubiquitin protein ligase bindin…	X				X				11	FALSE	ATP-binding; Alternative splicing; Autophagy; Complete proteome; Cytoplasm; Disease mutation; Kinase; Magnesium; Membrane; Metal-binding; Mitochondrion; Mitochondrion outer membrane; Neurodegeneration; Nucleotide-binding; Parkinson disease; Parkinsonism; Phosphoprotein; Polymorphism; Reference proteome; Serine/threonine-protein kinase; Transferase; Transit peptide; Transmembrane; Transmembrane he…	581	-1	-1	-1	-1	62769	0	0	0	0	Ubiquitination|Transport_GO|Translation_GO|Transcription_GO|Stress_GO|Signaling_GO|Metabolism_GO|Lysosome&Autophagy_REACTOME|Lysosome&Autophagy_GO|Apoptosis_GO|	PINK1_HUMAN	171.957	0	46	35	protein phosphorylation#GO:0006468;cellular process#GO:0009987;protein metabolic process#GO:0019538;phosphate-containing compound metabolic process#GO:0006796;primary metabolic process#GO:0044238;cellular protein modification process#GO:0006464;metabolic process#GO:0008152	SERINE/THREONINE PROTEIN KINASE	transferase activity#GO:0016740;catalytic activity#GO:0003824;kinase activity#GO:0016301
5654	2.31457	0.000958	cell part#GO:0044464;intracellular#GO:0005622		0.432045	0.0888103	167	protein kinase superfamily STE Ser/Thr protein kinase family MAP kinase kinase kinase subfamily; protein kinase domain; RING-type zinc finger; SWIM-type zinc finger	4	167	Q13233	FUNCTION: Component of a protein kinase signal transduction cascade. Activates the ERK and JNK kinase pathways by phosphorylation of MAP2K1 and MAP2K4. Activates CHUK and IKBKB, the central protein kinases of the NF-kappa-B pathway. {ECO:0000269|PubMed:9808624}.	HUMAN|HGNC=6848|UniProtKB=Q13233	MAP3K1 MAPKKK1 MEKK MEKK1	MAP3K1	activation of MAPKK activity [GO:0000186]; activation of protein kinase activity [GO:0032147]; apoptotic mitochondrial changes [GO:0008637]; cellular response to mechanical stimulus [GO:0071260]; epithelial cell morphogenesis [GO:0003382]; eyelid development in camera-type eye [GO:0061029]; Fc-epsilon receptor signaling pathway [GO:0038095]; innate immune response [GO:0045087]; MyD88-dependent to…	cytoplasm [GO:0005737]; cytosol [GO:0005829]	cytoplasm [GO:0005737]; cytosol [GO:0005829]; ATP binding [GO:0005524]; JUN kinase kinase activity [GO:0008545]; MAP kinase kinase kinase activity [GO:0004709]; protein kinase activity [GO:0004672]; protein kinase binding [GO:0019901]; zinc ion binding [GO:0008270]; activation of MAPKK activity [GO:0000186]; activation of protein kinase activity [GO:0032147]; apoptotic mitochondrial changes [GO:0…	ATP binding [GO:0005524]; JUN kinase kinase activity [GO:0008545]; MAP kinase kinase kinase activity [GO:0004709]; protein kinase activity [GO:0004672]; protein kinase binding [GO:0019901]; zinc ion binding [GO:0008270]		X	X			X	X		105	FALSE	ATP-binding; Acetylation; Complete proteome; Kinase; Magnesium; Metal-binding; Nucleotide-binding; Phosphoprotein; Polymorphism; Reference proteome; Serine/threonine-protein kinase; Transferase; Zinc; Zinc-finger	1512	-1	-1	-0.09691	0.511883	164470	0.8	0	3.25	0	Stress_GO|Signaling_GO|Migration_GO|Immunity_REACTOME|Immunity_GO|Growth_GO|Cell_cycle_Mitosis_GO|Apoptosis_GO|	M3K1_HUMAN	116.395	0	167	62	regulation of biological process#GO:0050789;response to stimulus#GO:0050896;death#GO:0016265;signal transduction#GO:0007165;developmental process#GO:0032502;biological regulation#GO:0065007;cell death#GO:0008219;cell communication#GO:0007154;protein phosphorylation#GO:0006468;cellular process#GO:0009987;protein metabolic process#GO:0019538;cellular protein modification process#GO:0006464;primary …	MITOGEN-ACTIVATED KINASE KINASE KINASE	transferase activity#GO:0016740;signal transducer activity#GO:0004871;catalytic activity#GO:0003824;kinase activity#GO:0016301;protein kinase activity#GO:0004672
5655	2.00929	0.0185944	cytoplasm#GO:0005737;cell part#GO:0044464;nucleus#GO:0005634;protein complex#GO:0043234;chromosome#GO:0005694;intracellular#GO:0005622;nucleoplasm#GO:0005654;macromolecular complex#GO:0032991;organelle#GO:0043226		0.497687	0.0492476	646	p53 family	4	646	P04637	FUNCTION: Acts as a tumor suppressor in many tumor types; induces growth arrest or apoptosis depending on the physiological circumstances and cell type. Involved in cell cycle regulation as a trans-activator that acts to negatively regulate cell division by controlling a set of genes required for this process. One of the activated genes is an inhibitor of cyclin-dependent kinases. Apoptosis induc…	HUMAN|HGNC=11998|UniProtKB=P04637	TP53 P53	TP53	apoptotic process [GO:0006915]; base-excision repair [GO:0006284]; B cell lineage commitment [GO:0002326]; blood coagulation [GO:0007596]; cell aging [GO:0007569]; cell cycle arrest [GO:0007050]; cell differentiation [GO:0030154]; cell proliferation [GO:0008283]; cellular protein localization [GO:0034613]; cellular response to DNA damage stimulus [GO:0006974]; cellular response to drug [GO:003569…	cytoplasm [GO:0005737]; cytosol [GO:0005829]; endoplasmic reticulum [GO:0005783]; mitochondrial matrix [GO:0005759]; mitochondrion [GO:0005739]; nuclear chromatin [GO:0000790]; nuclear matrix [GO:0016363]; nucleolus [GO:0005730]; nucleoplasm [GO:0005654]; nucleus [GO:0005634]; PML body [GO:0016605]; protein complex [GO:0043234]; replication fork [GO:0005657]	cytoplasm [GO:0005737]; cytosol [GO:0005829]; endoplasmic reticulum [GO:0005783]; mitochondrial matrix [GO:0005759]; mitochondrion [GO:0005739]; nuclear chromatin [GO:0000790]; nuclear matrix [GO:0016363]; nucleolus [GO:0005730]; nucleoplasm [GO:0005654]; nucleus [GO:0005634]; PML body [GO:0016605]; protein complex [GO:0043234]; replication fork [GO:0005657]; ATP binding [GO:0005524]; chaperone b…	ATP binding [GO:0005524]; chaperone binding [GO:0051087]; chromatin binding [GO:0003682]; copper ion binding [GO:0005507]; core promoter sequence-specific DNA binding [GO:0001046]; damaged DNA binding [GO:0003684]; DNA binding [GO:0003677]; double-stranded DNA binding [GO:0003690]; enzyme binding [GO:0019899]; histone acetyltransferase binding [GO:0035035]; histone deacetylase regulator activity …	X		X		X		X		289	FALSE	3D-structure; Acetylation; Activator; Alternative promoter usage; Alternative splicing; Apoptosis; Biological rhythms; Cell cycle; Complete proteome; Cytoplasm; DNA-binding; Disease mutation; Endoplasmic reticulum; Glycoprotein; Host-virus interaction; Isopeptide bond; Li-Fraumeni syndrome; Metal-binding; Methylation; Mitochondrion; Necrosis; Nucleus; Phosphoprotein; Polymorphism; Reference prote…	393	-1	0.544068	0.845098	1.45864	43653	7	0	28.75	3.5	Ubiquitination|Transcription_REACTOME|Transcription_GO|Stress_REACTOME|Stress_GO|Signaling_REACTOME|Signaling_GO|Proliferation_GO|Metabolism_GO|Immunity_GO|Growth_GO|Differentiation_GO|Chaperone&Cochaperone|Cell_cycle_Mitosis_REACTOME|Cell_cycle_Mitosis_GO|Apoptosis_REACTOME|Apoptosis_GO|Senescence|	P53_HUMAN	95.0294	0	646	357	signal transduction#GO:0007165;transcription, DNA-dependent#GO:0006351;regulation of transcription from RNA polymerase II promoter#GO:0006357;RNA metabolic process#GO:0016070;developmental process#GO:0032502;cell communication#GO:0007154;cellular component organization#GO:0016043;biosynthetic process#GO:0009058;cellular process#GO:0009987;transcription from RNA polymerase II promoter#GO:0006366;n…	CELLULAR TUMOR ANTIGEN P53	nucleic acid binding#GO:0003676;protein binding#GO:0005515;nucleic acid binding transcription factor activity#GO:0001071;binding#GO:0005488;DNA binding#GO:0003677
5656	2.24794	0.0029726			0.444852	0.0694016	177	TNF receptor-associated factor family A subfamily; MATH domain; RING-type zinc finger; TRAF-type zinc fingers	4	177	Q12933	FUNCTION: Regulates activation of NF-kappa-B and JNK and plays a central role in the regulation of cell survival and apoptosis. Required for normal antibody isotype switching from IgM to IgG. Has E3 ubiquitin-protein ligase activity and promotes 'Lys-63'-linked ubiquitination of target proteins, such as BIRC3, RIPK1 and TICAM1. Is an essential constituent of several E3 ubiquitin-protein ligase co…	HUMAN|HGNC=12032|UniProtKB=Q12933	TRAF2 TRAP3	TRAF2	activation of cysteine-type endopeptidase activity involved in apoptotic process [GO:0006919]; activation of cysteine-type endopeptidase activity involved in apoptotic signaling pathway [GO:0097296]; activation of NF-kappaB-inducing kinase activity [GO:0007250]; apoptotic process [GO:0006915]; cell surface receptor signaling pathway [GO:0007166]; cellular protein complex assembly [GO:0043623]; ce…	AIP1-IRE1 complex [GO:1990597]; CD40 receptor complex [GO:0035631]; cell cortex [GO:0005938]; cytoplasm [GO:0005737]; cytoplasmic side of plasma membrane [GO:0009898]; cytosol [GO:0005829]; IRE1-TRAF2-ASK1 complex [GO:1990604]; membrane raft [GO:0045121]; TRAF2-GSTP1 complex [GO:0097057]; ubiquitin ligase complex [GO:0000151]; vesicle membrane [GO:0012506]	AIP1-IRE1 complex [GO:1990597]; CD40 receptor complex [GO:0035631]; cell cortex [GO:0005938]; cytoplasm [GO:0005737]; cytoplasmic side of plasma membrane [GO:0009898]; cytosol [GO:0005829]; IRE1-TRAF2-ASK1 complex [GO:1990604]; membrane raft [GO:0045121]; TRAF2-GSTP1 complex [GO:0097057]; ubiquitin ligase complex [GO:0000151]; vesicle membrane [GO:0012506]; CD40 receptor binding [GO:0005174]; enz…	CD40 receptor binding [GO:0005174]; enzyme binding [GO:0019899]; identical protein binding [GO:0042802]; ligase activity [GO:0016874]; protein kinase binding [GO:0019901]; protein phosphatase binding [GO:0019903]; signal transducer activity [GO:0004871]; sphingolipid binding [GO:0046625]; thioesterase binding [GO:0031996]; tumor necrosis factor receptor binding [GO:0005164]; ubiquitin protein lig…		X	X			X	X		101	FALSE	3D-structure; Acetylation; Alternative splicing; Apoptosis; Coiled coil; Complete proteome; Cytoplasm; Isopeptide bond; Ligase; Lipid-binding; Metal-binding; Phosphoprotein; Reference proteome; Repeat; Ubl conjugation; Ubl conjugation pathway; Zinc; Zinc-finger	501	-1	-0.30103	0.20412	1.01072	55859	1.6	0	10.25	0.5	Ubiquitination|Transcription_GO|Stress_GO|Signaling_REACTOME|Signaling_GO|Immunity_REACTOME|Immunity_GO|Coiled-Coil|Apoptosis_REACTOME|Apoptosis_GO|	TRAF2_HUMAN	97.8588	0	177	76	system development#GO:0048731;cell communication#GO:0007154;signal transduction#GO:0007165;intracellular signal transduction#GO:0035556;skeletal system development#GO:0001501;cellular process#GO:0009987;developmental process#GO:0032502	TNF RECEPTOR ASSOCIATED FACTOR	protein binding#GO:0005515;receptor binding#GO:0005102;binding#GO:0005488
5657	2.18955	0.00241249			0.456715	0.0680678	159	protein kinase superfamily CMGC Ser/Thr protein kinase family GSK-3 subfamily; protein kinase domain	4	159	P49841	FUNCTION: Constitutively active protein kinase that acts as a negative regulator in the hormonal control of glucose homeostasis, Wnt signaling and regulation of transcription factors and microtubules, by phosphorylating and inactivating glycogen synthase (GYS1 or GYS2), EIF2B, CTNNB1/beta-catenin, APC, AXIN1, DPYSL2/CRMP2, JUN, NFATC1/NFATC, MAPT/TAU and MACF1. Requires primed phosphorylation of …	HUMAN|HGNC=4617|UniProtKB=P49841	GSK3B	GSK3B	axon guidance [GO:0007411]; canonical Wnt signaling pathway [GO:0060070]; canonical Wnt signaling pathway involved in positive regulation of apoptotic process [GO:0044337]; cell migration [GO:0016477]; cellular response to heat [GO:0034605]; cellular response to interleukin-3 [GO:0036016]; circadian rhythm [GO:0007623]; epidermal growth factor receptor signaling pathway [GO:0007173]; epithelial t…	beta-catenin destruction complex [GO:0030877]; centrosome [GO:0005813]; cytoplasm [GO:0005737]; cytosol [GO:0005829]; dendritic shaft [GO:0043198]; growth cone [GO:0030426]; neuronal cell body [GO:0043025]; neuronal postsynaptic density [GO:0097481]; nucleoplasm [GO:0005654]; nucleus [GO:0005634]; perinuclear region of cytoplasm [GO:0048471]; plasma membrane [GO:0005886]; ribonucleoprotein comple…	beta-catenin destruction complex [GO:0030877]; centrosome [GO:0005813]; cytoplasm [GO:0005737]; cytosol [GO:0005829]; dendritic shaft [GO:0043198]; growth cone [GO:0030426]; neuronal cell body [GO:0043025]; neuronal postsynaptic density [GO:0097481]; nucleoplasm [GO:0005654]; nucleus [GO:0005634]; perinuclear region of cytoplasm [GO:0048471]; plasma membrane [GO:0005886]; ribonucleoprotein comple…	ATP binding [GO:0005524]; beta-catenin binding [GO:0008013]; kinase activity [GO:0016301]; NF-kappaB binding [GO:0051059]; p53 binding [GO:0002039]; protein kinase A catalytic subunit binding [GO:0034236]; protein kinase binding [GO:0019901]; protein serine/threonine kinase activity [GO:0004674]; RNA polymerase II transcription factor binding [GO:0001085]; tau-protein kinase activity [GO:0050321]…			X		X		X		58	FALSE	3D-structure; ADP-ribosylation; ATP-binding; Alternative splicing; Alzheimer disease; Biological rhythms; Carbohydrate metabolism; Cell membrane; Complete proteome; Cytoplasm; Developmental protein; Diabetes mellitus; Differentiation; Glycogen metabolism; Kinase; Membrane; Neurogenesis; Nucleotide-binding; Nucleus; Phosphoprotein; Reference proteome; Serine/threonine-protein kinase; Signal transd…	420	-1	-1	0.477121	0.966142	46744	3	0	9.25	0	Ubiquitination|Transcription_GO|Stress_REACTOME|Stress_GO|Signaling_REACTOME|Signaling_GO|Migration_GO|Metabolism_GO|Immunity_REACTOME|Immunity_GO|Growth_GO|Differentiation_GO|Cell_cycle_Mitosis_GO|Apoptosis_GO|	GSK3B_HUMAN	118.233	0	159	101	ectoderm development#GO:0007398;signal transduction#GO:0007165;single-multicellular organism process#GO:0044707;glycogen metabolic process#GO:0005977;developmental process#GO:0032502;protein phosphorylation#GO:0006468;cell communication#GO:0007154;cellular process#GO:0009987;nervous system development#GO:0007399;cellular protein modification process#GO:0006464;primary metabolic process#GO:0044238…	GLYCOGEN SYNTHASE KINASE-3 ALPHA	transferase activity#GO:0016740;catalytic activity#GO:0003824;kinase activity#GO:0016301;protein kinase activity#GO:0004672
5658	2.12888	0.00533654		X	0.469731	0.0682547	296	14-3-3 family	4	296	P27348	FUNCTION: Adapter protein implicated in the regulation of a large spectrum of both general and specialized signaling pathways. Binds to a large number of partners, usually by recognition of a phosphoserine or phosphothreonine motif. Binding generally results in the modulation of the activity of the binding partner. Negatively regulates the kinase activity of PDPK1. {ECO:0000269|PubMed:12177059}.	HUMAN|HGNC=12854|UniProtKB=P27348	YWHAQ	YWHAQ	apoptotic process [GO:0006915]; gene expression [GO:0010467]; intrinsic apoptotic signaling pathway [GO:0097193]; membrane organization [GO:0061024]; negative regulation of ion transmembrane transport [GO:0034766]; negative regulation of transcription, DNA-templated [GO:0045892]; positive regulation of protein insertion into mitochondrial membrane involved in apoptotic signaling pathway [GO:19007…	cytoplasm [GO:0005737]; cytoplasmic vesicle membrane [GO:0030659]; cytosol [GO:0005829]; extracellular exosome [GO:0070062]; focal adhesion [GO:0005925]; membrane [GO:0016020]; protein complex [GO:0043234]	cytoplasm [GO:0005737]; cytoplasmic vesicle membrane [GO:0030659]; cytosol [GO:0005829]; extracellular exosome [GO:0070062]; focal adhesion [GO:0005925]; membrane [GO:0016020]; protein complex [GO:0043234]; protein N-terminus binding [GO:0047485]; apoptotic process [GO:0006915]; gene expression [GO:0010467]; intrinsic apoptotic signaling pathway [GO:0097193]; membrane organization [GO:0061024]; n…	protein N-terminus binding [GO:0047485]	X		X				X		90	FALSE	3D-structure; Acetylation; Complete proteome; Cytoplasm; Direct protein sequencing; Nitration; Phosphoprotein; Reference proteome	245	-1	0.39794	0.944483	1.36642	27764	8.8	0	23.25	2.5	Transport_REACTOME|Transport_GO|Transcription_REACTOME|Transcription_GO|Signaling_REACTOME|Signaling_GO|Cell_cycle_Mitosis_REACTOME|Apoptosis_REACTOME|Apoptosis_GO|14-3-3_family|	1433T_HUMAN	108.159	0	296	206	cell cycle#GO:0007049;cell communication#GO:0007154;signal transduction#GO:0007165;cellular process#GO:0009987	14-3-3 PROTEIN
5659	2.16903	0.00452862	cell part#GO:0044464;organelle#GO:0043226;intracellular#GO:0005622		0.461035	0.0546402	279	ubiquitin-conjugating enzyme family	4	279	P63279	FUNCTION: Accepts the ubiquitin-like proteins SUMO1, SUMO2, SUMO3 and SUMO4 from the UBLE1A-UBLE1B E1 complex and catalyzes their covalent attachment to other proteins with the help of an E3 ligase such as RANBP2 or CBX4. Can catalyze the formation of poly-SUMO chains. Necessary for sumoylation of FOXL2 and KAT5. Essential for nuclear architecture and chromosome segregation. Sumoylates p53/TP53 a…	HUMAN|HGNC=12485|UniProtKB=P63279	UBE2I UBC9 UBCE9	UBE2I	cell division [GO:0051301]; cellular protein metabolic process [GO:0044267]; cellular protein modification process [GO:0006464]; chromosome segregation [GO:0007059]; mitotic nuclear division [GO:0007067]; negative regulation of transcription, DNA-templated [GO:0045892]; negative regulation of transcription from RNA polymerase II promoter [GO:0000122]; positive regulation of I-kappaB kinase/NF-kap…	cytoplasm [GO:0005737]; dendrite [GO:0030425]; fibrillar center [GO:0001650]; nuclear envelope [GO:0005635]; nucleoplasm [GO:0005654]; nucleus [GO:0005634]; PML body [GO:0016605]; sumoylated E2 ligase complex [GO:1990356]; synapse [GO:0045202]; synaptonemal complex [GO:0000795]; transferase complex [GO:1990234]	cytoplasm [GO:0005737]; dendrite [GO:0030425]; fibrillar center [GO:0001650]; nuclear envelope [GO:0005635]; nucleoplasm [GO:0005654]; nucleus [GO:0005634]; PML body [GO:0016605]; sumoylated E2 ligase complex [GO:1990356]; synapse [GO:0045202]; synaptonemal complex [GO:0000795]; transferase complex [GO:1990234]; ATP binding [GO:0005524]; enzyme binding [GO:0019899]; ligase activity [GO:0016874]; …	ATP binding [GO:0005524]; enzyme binding [GO:0019899]; ligase activity [GO:0016874]; poly(A) RNA binding [GO:0044822]; RING-like zinc finger domain binding [GO:0071535]; SUMO conjugating enzyme activity [GO:0061656]; SUMO transferase activity [GO:0019789]; transcription factor binding [GO:0008134]; ubiquitin-protein transferase activity [GO:0004842]			X						97	FALSE	3D-structure; ATP-binding; Acetylation; Cell cycle; Cell division; Chromosome partition; Complete proteome; Cytoplasm; Host-virus interaction; Isopeptide bond; Ligase; Mitosis; Nucleotide-binding; Nucleus; Phosphoprotein; Reference proteome; Ubl conjugation; Ubl conjugation pathway	158	-1	-1	-1	0.860338	18007	0	0	7.25	0	Ubiquitination|Translation_REACTOME|Translation_GO|Transcription_GO|Signaling_GO|Metabolism_GO|Cell_cycle_Mitosis_REACTOME|Cell_cycle_Mitosis_GO|Senescence|	UBC9_HUMAN	101.444	0	279	182	cellular process#GO:0009987;protein metabolic process#GO:0019538;primary metabolic process#GO:0044238;cellular protein modification process#GO:0006464;metabolic process#GO:0008152	UBIQUITIN-CONJUGATING ENZYME E2	ligase activity#GO:0016874;catalytic activity#GO:0003824
5660	2.15378	0.00686218		X	0.4643	0.0574967	323	14-3-3 family	4	323	P62258	FUNCTION: Adapter protein implicated in the regulation of a large spectrum of both general and specialized signaling pathways. Binds to a large number of partners, usually by recognition of a phosphoserine or phosphothreonine motif. Binding generally results in the modulation of the activity of the binding partner.	HUMAN|HGNC=12851|UniProtKB=P62258	YWHAE	YWHAE	apoptotic process [GO:0006915]; apoptotic signaling pathway [GO:0097190]; cellular response to heat [GO:0034605]; cerebral cortex development [GO:0021987]; G2/M transition of mitotic cell cycle [GO:0000086]; gene expression [GO:0010467]; hippocampus development [GO:0021766]; hippo signaling [GO:0035329]; intracellular signal transduction [GO:0035556]; intrinsic apoptotic signaling pathway [GO:009…	axon [GO:0030424]; cytoplasmic vesicle membrane [GO:0030659]; cytosol [GO:0005829]; extracellular exosome [GO:0070062]; focal adhesion [GO:0005925]; kinesin complex [GO:0005871]; melanosome [GO:0042470]; membrane [GO:0016020]; mitochondrion [GO:0005739]	axon [GO:0030424]; cytoplasmic vesicle membrane [GO:0030659]; cytosol [GO:0005829]; extracellular exosome [GO:0070062]; focal adhesion [GO:0005925]; kinesin complex [GO:0005871]; melanosome [GO:0042470]; membrane [GO:0016020]; mitochondrion [GO:0005739]; enzyme binding [GO:0019899]; histone deacetylase binding [GO:0042826]; ion channel binding [GO:0044325]; MHC class II protein complex binding [G…	enzyme binding [GO:0019899]; histone deacetylase binding [GO:0042826]; ion channel binding [GO:0044325]; MHC class II protein complex binding [GO:0023026]; phosphoprotein binding [GO:0051219]; phosphoserine binding [GO:0050815]; poly(A) RNA binding [GO:0044822]; potassium channel regulator activity [GO:0015459]; protein heterodimerization activity [GO:0046982]; ubiquitin protein ligase binding [G…	X		X		X		X		116	FALSE	3D-structure; Acetylation; Alternative splicing; Complete proteome; Cytoplasm; Direct protein sequencing; Host-virus interaction; Phosphoprotein; Reference proteome	255	0.778151	0.740363	1.51587	1.83569	29174	32.8	6	68.5	5.5	Ubiquitination|Transport_REACTOME|Transport_GO|Transcription_REACTOME|Transcription_GO|Stress_REACTOME|Signaling_REACTOME|Signaling_GO|Migration_GO|Cell_cycle_Mitosis_REACTOME|Cell_cycle_Mitosis_GO|Apoptosis_REACTOME|Apoptosis_GO|14-3-3_family|	1433E_HUMAN	97.7771	0	323	207	cell cycle#GO:0007049;cellular process#GO:0009987	14-3-3 PROTEIN
5661	2.05488	0.0104064		X	0.486646	0.0548211	431	GRB2/sem-5/DRK family; SH2 domain; SH3 domain	4	431	P62993	FUNCTION: Adapter protein that provides a critical link between cell surface growth factor receptors and the Ras signaling pathway.; FUNCTION: Isoform 2 does not bind to phosphorylated epidermal growth factor receptor (EGFR) but inhibits EGF-induced transactivation of a RAS-responsive element. Isoform 2 acts as a dominant negative protein over GRB2 and by suppressing proliferative signals, may tr…		GRB2 ASH	GRB2	aging [GO:0007568]; anatomical structure formation involved in morphogenesis [GO:0048646]; axon guidance [GO:0007411]; blood coagulation [GO:0007596]; branching involved in labyrinthine layer morphogenesis [GO:0060670]; cell-cell signaling [GO:0007267]; cellular response to ionizing radiation [GO:0071479]; epidermal growth factor receptor signaling pathway [GO:0007173]; Fc-epsilon receptor signal…	cell-cell junction [GO:0005911]; COP9 signalosome [GO:0008180]; cytoplasm [GO:0005737]; cytosol [GO:0005829]; endosome [GO:0005768]; extracellular exosome [GO:0070062]; Golgi apparatus [GO:0005794]; Grb2-EGFR complex [GO:0070436]; nucleolus [GO:0005730]; nucleoplasm [GO:0005654]; nucleus [GO:0005634]; plasma membrane [GO:0005886]; vesicle membrane [GO:0012506]	cell-cell junction [GO:0005911]; COP9 signalosome [GO:0008180]; cytoplasm [GO:0005737]; cytosol [GO:0005829]; endosome [GO:0005768]; extracellular exosome [GO:0070062]; Golgi apparatus [GO:0005794]; Grb2-EGFR complex [GO:0070436]; nucleolus [GO:0005730]; nucleoplasm [GO:0005654]; nucleus [GO:0005634]; plasma membrane [GO:0005886]; vesicle membrane [GO:0012506]; ephrin receptor binding [GO:0046875…	ephrin receptor binding [GO:0046875]; epidermal growth factor receptor binding [GO:0005154]; identical protein binding [GO:0042802]; insulin receptor substrate binding [GO:0043560]; neurotrophin TRKA receptor binding [GO:0005168]; poly(A) RNA binding [GO:0044822]; protein kinase binding [GO:0019901]; SH3/SH2 adaptor activity [GO:0005070]; SH3 domain binding [GO:0017124]	X		X		X		X		74	FALSE	3D-structure; Acetylation; Alternative splicing; Complete proteome; Cytoplasm; Direct protein sequencing; Endosome; Golgi apparatus; Host-virus interaction; Nucleus; Phosphoprotein; Reference proteome; Repeat; SH2 domain; SH3 domain	217	-1	-1	0.681241	0.875061	25206	4.8	0	7.5	0	Signaling_GO|Migration_GO|Metabolism_GO|Immunity_GO|Growth_GO|GRB|	GRB2_HUMAN	97.8886	0	431	357
5662	2.51622	0.000186	cytoplasm#GO:0005737;cell part#GO:0044464;synapse#GO:0045202;protein complex#GO:0043234;intracellular#GO:0005622;macromolecular complex#GO:0032991;cell projection#GO:0042995;cytoskeleton#GO:0005856;organelle#GO:0043226;membrane#GO:0016020;microtubule#GO:0005874		0.397422	0.115288	57	DIX domain; RGS domain	4	57	O15169	FUNCTION: Component of the beta-catenin destruction complex required for regulating CTNNB1 levels through phosphorylation and ubiquitination, and modulating Wnt-signaling. Controls dorsoventral patterning via two opposing effects; down-regulates CTNNB1 to inhibit the Wnt signaling pathway and ventralize embryos, but also dorsalizes embryos by activating a Wnt-independent JNK signaling pathway. In…	HUMAN|HGNC=903|UniProtKB=O15169	AXIN1 AXIN	AXIN1	activation of JUN kinase activity [GO:0007257]; activation of protein kinase activity [GO:0032147]; apoptotic process [GO:0006915]; axial mesoderm formation [GO:0048320]; canonical Wnt signaling pathway [GO:0060070]; canonical Wnt signaling pathway involved in neural plate anterior/posterior pattern formation [GO:0060823]; cell death [GO:0008219]; cell differentiation [GO:0030154]; cellular prote…	beta-catenin destruction complex [GO:0030877]; cell cortex [GO:0005938]; cell periphery [GO:0071944]; cytoplasm [GO:0005737]; cytoplasmic membrane-bounded vesicle [GO:0016023]; cytoplasmic microtubule [GO:0005881]; cytoplasmic vesicle [GO:0031410]; cytosol [GO:0005829]; lateral plasma membrane [GO:0016328]; nucleus [GO:0005634]; perinuclear region of cytoplasm [GO:0048471]; plasma membrane [GO:00…	beta-catenin destruction complex [GO:0030877]; cell cortex [GO:0005938]; cell periphery [GO:0071944]; cytoplasm [GO:0005737]; cytoplasmic membrane-bounded vesicle [GO:0016023]; cytoplasmic microtubule [GO:0005881]; cytoplasmic vesicle [GO:0031410]; cytosol [GO:0005829]; lateral plasma membrane [GO:0016328]; nucleus [GO:0005634]; perinuclear region of cytoplasm [GO:0048471]; plasma membrane [GO:00…	armadillo repeat domain binding [GO:0070016]; beta-catenin binding [GO:0008013]; enzyme binding [GO:0019899]; GTPase activator activity [GO:0005096]; identical protein binding [GO:0042802]; I-SMAD binding [GO:0070411]; protein complex scaffold [GO:0032947]; protein homodimerization activity [GO:0042803]; protein kinase binding [GO:0019901]; signal transducer activity [GO:0004871]; SMAD binding [G…			X						17	FALSE	3D-structure; ADP-ribosylation; Alternative splicing; Apoptosis; Cell membrane; Complete proteome; Cytoplasm; Developmental protein; Disease mutation; Isopeptide bond; Membrane; Nucleus; Phosphoprotein; Reference proteome; Tumor suppressor; Ubl conjugation; Wnt signaling pathway	862	-1	-1	-1	0.352183	95635	0	0	2.25	0	Ubiquitination|Transport_GO|Transcription_GO|Signaling_REACTOME|Signaling_GO|Metabolism_GO|Growth_GO|Differentiation_GO|Apoptosis_GO|	AXIN1_HUMAN	119.614	0	57	40	signal transduction#GO:0007165;regulation of phosphate metabolic process#GO:0019220;transport#GO:0006810;developmental process#GO:0032502;MAPK cascade#GO:0000165;skeletal system development#GO:0001501;regulation of catalytic activity#GO:0050790;nervous system development#GO:0007399;nucleobase-containing compound metabolic process#GO:0006139;phosphate-containing compound metabolic process#GO:00067…	REGULATOR OF G PROTEIN SIGNALING	pyrophosphatase activity#GO:0016462;GTPase activity#GO:0003924;transferase activity#GO:0016740;signal transducer activity#GO:0004871;binding#GO:0005488;catalytic activity#GO:0003824;hydrolase activity#GO:0016787;protein binding#GO:0005515;enzyme activator activity#GO:0008047;kinase activity#GO:0016301;enzyme regulator activity#GO:0030234;protein kinase activity#GO:0004672
5663	2.33509	0.00107431			0.42825	0.0790698	130	protein kinase superfamily CMGC Ser/Thr protein kinase family MAP kinase subfamily; protein kinase domain	4	130	P28482	FUNCTION: Serine/threonine kinase which acts as an essential component of the MAP kinase signal transduction pathway. MAPK1/ERK2 and MAPK3/ERK1 are the 2 MAPKs which play an important role in the MAPK/ERK cascade. They participate also in a signaling cascade initiated by activated KIT and KITLG/SCF. Depending on the cellular context, the MAPK/ERK cascade mediates diverse biological functions such…	HUMAN|HGNC=6871|UniProtKB=P28482	MAPK1 ERK2 PRKM1 PRKM2	MAPK1	activation of MAPK activity [GO:0000187]; activation of MAPKK activity [GO:0000186]; apoptotic process [GO:0006915]; axon guidance [GO:0007411]; B cell receptor signaling pathway [GO:0050853]; blood coagulation [GO:0007596]; caveolin-mediated endocytosis [GO:0072584]; cell cycle [GO:0007049]; cellular response to DNA damage stimulus [GO:0006974]; cellular response to granulocyte macrophage colony…	axon [GO:0030424]; caveola [GO:0005901]; cytoplasm [GO:0005737]; cytoskeleton [GO:0005856]; cytosol [GO:0005829]; dendrite cytoplasm [GO:0032839]; early endosome [GO:0005769]; extracellular exosome [GO:0070062]; focal adhesion [GO:0005925]; Golgi apparatus [GO:0005794]; late endosome [GO:0005770]; microtubule cytoskeleton [GO:0015630]; microtubule organizing center [GO:0005815]; mitochondrion [GO…	axon [GO:0030424]; caveola [GO:0005901]; cytoplasm [GO:0005737]; cytoskeleton [GO:0005856]; cytosol [GO:0005829]; dendrite cytoplasm [GO:0032839]; early endosome [GO:0005769]; extracellular exosome [GO:0070062]; focal adhesion [GO:0005925]; Golgi apparatus [GO:0005794]; late endosome [GO:0005770]; microtubule cytoskeleton [GO:0015630]; microtubule organizing center [GO:0005815]; mitochondrion [GO…	ATP binding [GO:0005524]; DNA binding [GO:0003677]; MAP kinase activity [GO:0004707]; phosphatase binding [GO:0019902]; protein serine/threonine kinase activity [GO:0004674]; RNA polymerase II carboxy-terminal domain kinase activity [GO:0008353]			X				X		73	FALSE	3D-structure; ATP-binding; Acetylation; Alternative splicing; Apoptosis; Cell cycle; Complete proteome; Cytoplasm; Cytoskeleton; DNA-binding; Direct protein sequencing; Host-virus interaction; Kinase; Nucleotide-binding; Nucleus; Phosphoprotein; Reference proteome; Repressor; Serine/threonine-protein kinase; Transcription; Transcription regulation; Transferase; Ubl conjugation	360	0.39794	-0.30103	1.08636	0.916454	41390	12.2	2.5	8.25	0.5	Transport_GO|Translation_GO|Transcription_GO|Stress_REACTOME|Stress_GO|Signaling_REACTOME|Signaling_GO|Proliferation_GO|Migration_GO|Metabolism_GO|Immunity_REACTOME|Immunity_GO|Growth_REACTOME|Growth_GO|Differentiation_GO|Cell_cycle_Mitosis_REACTOME|Cell_cycle_Mitosis_GO|Apoptosis_GO|Senescence|	MK01_HUMAN	114.162	0	130	57	signal transduction#GO:0007165;MAPK cascade#GO:0000165;cell communication#GO:0007154;protein phosphorylation#GO:0006468;cellular process#GO:0009987;cellular protein modification process#GO:0006464;primary metabolic process#GO:0044238;immune system process#GO:0002376;response to stimulus#GO:0050896;response to stress#GO:0006950;mitosis#GO:0007067;cell cycle#GO:0007049;intracellular signal transduc…	MITOGEN-ACTIVATED PROTEIN KINASE	transferase activity#GO:0016740;catalytic activity#GO:0003824;kinase activity#GO:0016301;protein kinase activity#GO:0004672
5664	2.15588	0.00324162		X	0.463847	0.0786171	206	14-3-3 family	4	206	P61981	FUNCTION: Adapter protein implicated in the regulation of a large spectrum of both general and specialized signaling pathways. Binds to a large number of partners, usually by recognition of a phosphoserine or phosphothreonine motif. Binding generally results in the modulation of the activity of the binding partner. {ECO:0000269|PubMed:16511572}.	HUMAN|HGNC=12852|UniProtKB=P61981	YWHAG	YWHAG	apoptotic process [GO:0006915]; G2/M transition of mitotic cell cycle [GO:0000086]; gene expression [GO:0010467]; intrinsic apoptotic signaling pathway [GO:0097193]; membrane organization [GO:0061024]; mitotic cell cycle [GO:0000278]; negative regulation of protein kinase activity [GO:0006469]; negative regulation of protein serine/threonine kinase activity [GO:0071901]; organelle organization [G…	cytoplasmic vesicle membrane [GO:0030659]; cytosol [GO:0005829]; extracellular exosome [GO:0070062]; focal adhesion [GO:0005925]; membrane [GO:0016020]; myelin sheath [GO:0043209]	cytoplasmic vesicle membrane [GO:0030659]; cytosol [GO:0005829]; extracellular exosome [GO:0070062]; focal adhesion [GO:0005925]; membrane [GO:0016020]; myelin sheath [GO:0043209]; insulin-like growth factor receptor binding [GO:0005159]; poly(A) RNA binding [GO:0044822]; protein kinase C binding [GO:0005080]; protein kinase C inhibitor activity [GO:0008426]; apoptotic process [GO:0006915]; G2/M …	insulin-like growth factor receptor binding [GO:0005159]; poly(A) RNA binding [GO:0044822]; protein kinase C binding [GO:0005080]; protein kinase C inhibitor activity [GO:0008426]	X		X				X		78	FALSE	3D-structure; Acetylation; Complete proteome; Cytoplasm; Direct protein sequencing; Phosphoprotein; Reference proteome	247	0.30103	0.477121	0.748188	1.39358	28303	5.6	2	24.75	3	Transport_REACTOME|Transcription_REACTOME|Transcription_GO|Signaling_REACTOME|Signaling_GO|Growth_GO|Differentiation_GO|Cell_cycle_Mitosis_REACTOME|Cell_cycle_Mitosis_GO|Apoptosis_REACTOME|Apoptosis_GO|14-3-3_family|	1433G_HUMAN	118.699	0	206	128	cell cycle#GO:0007049;cellular process#GO:0009987	14-3-3 PROTEIN
5665	2.94494	4.49e-07			0.339565	0.4	5	TORC family	5	5	Q6UUV9	FUNCTION: Transcriptional coactivator for CREB1 which activates transcription through both consensus and variant cAMP response element (CRE) sites. Acts as a coactivator, in the SIK/TORC signaling pathway, being active when dephosphorylated and acts independently of CREB1 'Ser-133' phosphorylation. Enhances the interaction of CREB1 with TAF4. Regulates the expression of specific CREB-activated ge…	HUMAN|HGNC=16062|UniProtKB=Q6UUV9	CRTC1 KIAA0616 MECT1 TORC1 WAMTP1	CRTC1	entrainment of circadian clock by photoperiod [GO:0043153]; membrane hyperpolarization [GO:0060081]; memory [GO:0007613]; positive regulation of CREB transcription factor activity [GO:0032793]; positive regulation of dendrite development [GO:1900006]; positive regulation of long-term synaptic potentiation [GO:1900273]; positive regulation of transcription from RNA polymerase II promoter [GO:00459…	cytoplasm [GO:0005737]; dendrite [GO:0030425]; neuronal cell body [GO:0043025]; nucleoplasm [GO:0005654]; nucleus [GO:0005634]; plasma membrane [GO:0005886]; synapse [GO:0045202]	cytoplasm [GO:0005737]; dendrite [GO:0030425]; neuronal cell body [GO:0043025]; nucleoplasm [GO:0005654]; nucleus [GO:0005634]; plasma membrane [GO:0005886]; synapse [GO:0045202]; cAMP response element binding protein binding [GO:0008140]; entrainment of circadian clock by photoperiod [GO:0043153]; membrane hyperpolarization [GO:0060081]; memory [GO:0007613]; positive regulation of CREB transcrip…	cAMP response element binding protein binding [GO:0008140]			X						4	FALSE	Activator; Alternative splicing; Biological rhythms; Chromosomal rearrangement; Complete proteome; Cytoplasm; Host-virus interaction; Nucleus; Phosphoprotein; Polymorphism; Reference proteome; Transcription; Transcription regulation	634	-1	-1	-1	0.30103	67300	0	0	2	0	Transcription_GO|	CRTC1_HUMAN	195.6	0	5	1	biological regulation#GO:0065007;regulation of biological process#GO:0050789;regulation of nucleobase-containing compound metabolic process#GO:0019219;nucleobase-containing compound metabolic process#GO:0006139;primary metabolic process#GO:0044238;metabolic process#GO:0008152	TRANSDUCER OF REGULATED CREB PROTEIN	nucleic acid binding#GO:0003676;sequence-specific DNA binding transcription factor activity#GO:0003700;nucleic acid binding transcription factor activity#GO:0001071;binding#GO:0005488;DNA binding#GO:0003677
5666	2.39453	0.00026	cell part#GO:0044464;intracellular#GO:0005622		0.417619	0.129164	59	protein kinase superfamily STE Ser/Thr protein kinase family MAP kinase kinase subfamily; protein kinase domain	4	59	Q02750	FUNCTION: Dual specificity protein kinase which acts as an essential component of the MAP kinase signal transduction pathway. Binding of extracellular ligands such as growth factors, cytokines and hormones to their cell-surface receptors activates RAS and this initiates RAF1 activation. RAF1 then further activates the dual-specificity protein kinases MAP2K1/MEK1 and MAP2K2/MEK2. Both MAP2K1/MEK1 …	HUMAN|HGNC=6840|UniProtKB=Q02750	MAP2K1 MEK1 PRKMK1	MAP2K1	activation of MAPK activity [GO:0000187]; activation of MAPKK activity [GO:0000186]; activation of mitophagy in response to mitochondrial depolarization [GO:0098779]; axon guidance [GO:0007411]; cell cycle arrest [GO:0007050]; cell motility [GO:0048870]; cellular senescence [GO:0090398]; chemotaxis [GO:0006935]; epidermal growth factor receptor signaling pathway [GO:0007173]; epithelial cell prol…	axon [GO:0030424]; cell cortex [GO:0005938]; cytoplasm [GO:0005737]; cytosol [GO:0005829]; dendrite cytoplasm [GO:0032839]; early endosome [GO:0005769]; endoplasmic reticulum [GO:0005783]; extracellular exosome [GO:0070062]; focal adhesion [GO:0005925]; Golgi apparatus [GO:0005794]; intracellular [GO:0005622]; late endosome [GO:0005770]; microtubule [GO:0005874]; microtubule organizing center [GO…	axon [GO:0030424]; cell cortex [GO:0005938]; cytoplasm [GO:0005737]; cytosol [GO:0005829]; dendrite cytoplasm [GO:0032839]; early endosome [GO:0005769]; endoplasmic reticulum [GO:0005783]; extracellular exosome [GO:0070062]; focal adhesion [GO:0005925]; Golgi apparatus [GO:0005794]; intracellular [GO:0005622]; late endosome [GO:0005770]; microtubule [GO:0005874]; microtubule organizing center [GO…	ATP binding [GO:0005524]; MAP kinase kinase activity [GO:0004708]; protein C-terminus binding [GO:0008022]; protein kinase activity [GO:0004672]; protein N-terminus binding [GO:0047485]; protein serine/threonine/tyrosine kinase activity [GO:0004712]; protein serine/threonine kinase activator activity [GO:0043539]; protein serine/threonine kinase activity [GO:0004674]; protein tyrosine kinase acti…	X								32	FALSE	3D-structure; ATP-binding; Acetylation; Alternative splicing; Cardiomyopathy; Complete proteome; Cytoplasm; Cytoskeleton; Direct protein sequencing; Disease mutation; Ectodermal dysplasia; Kinase; Mental retardation; Nucleotide-binding; Nucleus; Phosphoprotein; Reference proteome; Serine/threonine-protein kinase; Transferase; Tyrosine-protein kinase	393	-1	0.812913	-1	0.69897	43439	0	0	5	6.5	Transport_GO|Transcription_GO|Stress_GO|Signaling_REACTOME|Signaling_GO|Proliferation_GO|Migration_GO|Immunity_REACTOME|Immunity_GO|Growth_GO|Differentiation_GO|Cell_cycle_Mitosis_GO|	MP2K1_HUMAN	150.508	0	59	27	regulation of biological process#GO:0050789;response to stimulus#GO:0050896;signal transduction#GO:0007165;biological regulation#GO:0065007;protein phosphorylation#GO:0006468;cell communication#GO:0007154;cellular process#GO:0009987;protein metabolic process#GO:0019538;cellular protein modification process#GO:0006464;primary metabolic process#GO:0044238;phosphate-containing compound metabolic pro…	MITOGEN-ACTIVATED KINASE KINASE KINASE	transferase activity#GO:0016740;signal transducer activity#GO:0004871;catalytic activity#GO:0003824;kinase activity#GO:0016301;protein kinase activity#GO:0004672
5667	2.66754	3.44e-05	cell part#GO:0044464;intracellular#GO:0005622		0.374877	0.110294	17	protein kinase superfamily STE Ser/Thr protein kinase family STE20 subfamily; CNH domain; protein kinase domain	5	17	O95819	FUNCTION: Serine/threonine kinase that may play a role in the response to environmental stress and cytokines such as TNF-alpha. Appears to act upstream of the JUN N-terminal pathway. Phosphorylates SMAD1 on Thr-322. {ECO:0000269|PubMed:21690388, ECO:0000269|PubMed:9890973}.	HUMAN|HGNC=6866|UniProtKB=O95819	MAP4K4 HGK KIAA0687 NIK	MAP4K4	intracellular signal transduction [GO:0035556]; negative regulation of apoptotic process [GO:0043066]; protein phosphorylation [GO:0006468]; regulation of JNK cascade [GO:0046328]	cytoplasm [GO:0005737]	cytoplasm [GO:0005737]; ATP binding [GO:0005524]; creatine kinase activity [GO:0004111]; protein serine/threonine kinase activity [GO:0004674]; intracellular signal transduction [GO:0035556]; negative regulation of apoptotic process [GO:0043066]; protein phosphorylation [GO:0006468]; regulation of JNK cascade [GO:0046328]	ATP binding [GO:0005524]; creatine kinase activity [GO:0004111]; protein serine/threonine kinase activity [GO:0004674]			X		X	X			14	FALSE	3D-structure; ATP-binding; Acetylation; Alternative splicing; Complete proteome; Cytoplasm; Kinase; Nucleotide-binding; Phosphoprotein; Polymorphism; Reference proteome; Serine/threonine-protein kinase; Transferase	1239	-1	-1	-1	-0.30103	142101	0	0	0.5	0	Stress_REACTOME|Signaling_GO|Apoptosis_GO|Senescence|	M4K4_HUMAN	210.176	0	17	3	regulation of biological process#GO:0050789;response to stimulus#GO:0050896;signal transduction#GO:0007165;biological regulation#GO:0065007;protein phosphorylation#GO:0006468;cell communication#GO:0007154;cellular process#GO:0009987;protein metabolic process#GO:0019538;cellular protein modification process#GO:0006464;primary metabolic process#GO:0044238;phosphate-containing compound metabolic pro…	MITOGEN-ACTIVATED KINASE KINASE KINASE	transferase activity#GO:0016740;signal transducer activity#GO:0004871;catalytic activity#GO:0003824;kinase activity#GO:0016301;protein kinase activity#GO:0004672
5668	2.68473	2.21e-05			0.372477	0.152709	29	TRIM/RBCC family; B box-type zinc finger; B302/SPRY domain; RING-type zinc finger	4	29	Q9C035	FUNCTION: Capsid-specific restriction factor that prevents infection from non-host-adapted retroviruses. Blocks viral replication early in the life cycle, after viral entry but before reverse transcription. In addition to acting as a capsid-specific restriction factor, also acts as a pattern recognition receptor that activates innate immune signaling in response to the retroviral capsid lattice. …	HUMAN|HGNC=16276|UniProtKB=Q9C035	TRIM5 RNF88	TRIM5	activation of innate immune response [GO:0002218]; cytokine-mediated signaling pathway [GO:0019221]; defense response to virus [GO:0051607]; innate immune response [GO:0045087]; interferon-gamma-mediated signaling pathway [GO:0060333]; negative regulation of viral entry into host cell [GO:0046597]; negative regulation of viral release from host cell [GO:1902187]; pattern recognition receptor sign…	cytoplasm [GO:0005737]; cytoplasmic mRNA processing body [GO:0000932]; cytosol [GO:0005829]	cytoplasm [GO:0005737]; cytoplasmic mRNA processing body [GO:0000932]; cytosol [GO:0005829]; identical protein binding [GO:0042802]; ligase activity [GO:0016874]; protein homodimerization activity [GO:0042803]; signaling pattern recognition receptor activity [GO:0008329]; ubiquitin-protein transferase activity [GO:0004842]; zinc ion binding [GO:0008270]; activation of innate immune response [GO:0…	identical protein binding [GO:0042802]; ligase activity [GO:0016874]; protein homodimerization activity [GO:0042803]; signaling pattern recognition receptor activity [GO:0008329]; ubiquitin-protein transferase activity [GO:0004842]; zinc ion binding [GO:0008270]	X		X				X		13	FALSE	3D-structure; Acetylation; Alternative splicing; Antiviral defense; Coiled coil; Complete proteome; Cytoplasm; Host-virus interaction; Immunity; Innate immunity; Ligase; Metal-binding; Polymorphism; Reference proteome; Ubl conjugation; Ubl conjugation pathway; Zinc; Zinc-finger	493	-1	-1	0.20412	-0.124939	56338	1.6	0	0.75	0	Ubiquitination|Transcription_GO|Signaling_GO|Immunity_REACTOME|Immunity_GO|Coiled-Coil|	TRIM5_HUMAN	132.207	0	29	16		TRIM/RBCC RING FINGER, B-BOX AND COILED COIL DOMAINS-CONTAINING
5669	2.47431	7e-05	cell part#GO:0044464;intracellular#GO:0005622		0.404153	0.199507	29	protein kinase superfamily STE Ser/Thr protein kinase family MAP kinase kinase subfamily; protein kinase domain	4	29	O14733	FUNCTION: Dual specificity protein kinase which acts as an essential component of the MAP kinase signal transduction pathway. Essential component of the stress-activated protein kinase/c-Jun N-terminal kinase (SAP/JNK) signaling pathway. With MAP2K4/MKK4, is the one of the only known kinase to directly activate the stress-activated protein kinase/c-Jun N-terminal kinases MAPK8/JNK1, MAPK9/JNK2 an…	HUMAN|HGNC=6847|UniProtKB=O14733	MAP2K7 JNKK2 MEK7 MKK7 PRKMK7 SKK4	MAP2K7	activation of JUN kinase activity [GO:0007257]; apoptotic process [GO:0006915]; Fc-epsilon receptor signaling pathway [GO:0038095]; innate immune response [GO:0045087]; JNK cascade [GO:0007254]; MyD88-dependent toll-like receptor signaling pathway [GO:0002755]; MyD88-independent toll-like receptor signaling pathway [GO:0002756]; response to heat [GO:0009408]; response to osmotic stress [GO:000697…	cytoplasm [GO:0005737]; cytosol [GO:0005829]; intracellular [GO:0005622]; nucleus [GO:0005634]	cytoplasm [GO:0005737]; cytosol [GO:0005829]; intracellular [GO:0005622]; nucleus [GO:0005634]; ATP binding [GO:0005524]; enzyme binding [GO:0019899]; JUN kinase kinase activity [GO:0008545]; magnesium ion binding [GO:0000287]; MAP kinase kinase activity [GO:0004708]; protein kinase binding [GO:0019901]; protein phosphatase binding [GO:0019903]; protein serine/threonine kinase activity [GO:000467…	ATP binding [GO:0005524]; enzyme binding [GO:0019899]; JUN kinase kinase activity [GO:0008545]; magnesium ion binding [GO:0000287]; MAP kinase kinase activity [GO:0004708]; protein kinase binding [GO:0019901]; protein phosphatase binding [GO:0019903]; protein serine/threonine kinase activity [GO:0004674]; protein tyrosine kinase activity [GO:0004713]			X		X	X			21	FALSE	3D-structure; ATP-binding; Acetylation; Alternative splicing; Apoptosis; Coiled coil; Complete proteome; Cytoplasm; Kinase; Magnesium; Metal-binding; Nucleotide-binding; Nucleus; Phosphoprotein; Polymorphism; Reference proteome; Serine/threonine-protein kinase; Stress response; Transferase; Tyrosine-protein kinase	419	-1	-1	-1	0.511883	47485	0	0	3.25	0	Stress_REACTOME|Stress_GO|Signaling_GO|Immunity_REACTOME|Immunity_GO|Coiled-Coil|Apoptosis_GO|Senescence|	MP2K7_HUMAN	230.414	0	29	8	regulation of biological process#GO:0050789;response to stimulus#GO:0050896;signal transduction#GO:0007165;biological regulation#GO:0065007;protein phosphorylation#GO:0006468;cell communication#GO:0007154;cellular process#GO:0009987;protein metabolic process#GO:0019538;cellular protein modification process#GO:0006464;primary metabolic process#GO:0044238;phosphate-containing compound metabolic pro…	MITOGEN-ACTIVATED KINASE KINASE KINASE	transferase activity#GO:0016740;signal transducer activity#GO:0004871;catalytic activity#GO:0003824;kinase activity#GO:0016301;protein kinase activity#GO:0004672
5670	2.42101	7.96e-05			0.413051	0.179832	35	WD repeat DCAF7 family; WD repeat	4	35	P61962	FUNCTION: Involved in craniofacial development. Acts upstream of the EDN1 pathway and is required for formation of the upper jaw equivalent, the palatoquadrate. The activity required for EDN1 pathway function differs between the first and second arches (By similarity). Associates with DIAPH1 and controls GLI1 transcriptional activity. Could be involved in normal and disease skin development. May …	HUMAN|HGNC=30915|UniProtKB=P61962	DCAF7 HAN11 WDR68	DCAF7	multicellular organismal development [GO:0007275]; protein ubiquitination [GO:0016567]	Cul4-RING E3 ubiquitin ligase complex [GO:0080008]; cytoplasm [GO:0005737]; nuclear matrix [GO:0016363]; nucleoplasm [GO:0005654]; protein complex [GO:0043234]	Cul4-RING E3 ubiquitin ligase complex [GO:0080008]; cytoplasm [GO:0005737]; nuclear matrix [GO:0016363]; nucleoplasm [GO:0005654]; protein complex [GO:0043234]; multicellular organismal development [GO:0007275]; protein ubiquitination [GO:0016567]				X				X		31	FALSE	Alternative splicing; Complete proteome; Cytoplasm; Developmental protein; Nucleus; Reference proteome; Repeat; Ubl conjugation pathway; WD repeat	342	-1	-0.30103	0.819544	1.1383	38926	6.6	0	13.75	0.5	WD_repeat|Ubiquitination|	DCAF7_HUMAN	225.943	0	35	4		WD REPEAT CONTAINING PROTEIN
5671	2.79221	1.5e-05	cell part#GO:0044464;intracellular#GO:0005622	X	0.358139	0.163158	20	JIP scaffold family	5	20	Q9UPT6	FUNCTION: The JNK-interacting protein (JIP) group of scaffold proteins selectively mediates JNK signaling by aggregating specific components of the MAPK cascade to form a functional JNK signaling module. May function as a regulator of vesicle transport, through interactions with the JNK-signaling components and motor proteins (By similarity). {ECO:0000250}.	HUMAN|HGNC=6884|UniProtKB=Q9UPT6	MAPK8IP3 JIP3 KIAA1066	MAPK8IP3	activation of JUN kinase activity [GO:0007257]; axon guidance [GO:0007411]; forebrain development [GO:0030900]; in utero embryonic development [GO:0001701]; lung alveolus development [GO:0048286]; lung morphogenesis [GO:0060425]; post-embryonic development [GO:0009791]; protein localization [GO:0008104]; regulation of gene expression [GO:0010468]; regulation of JNK cascade [GO:0046328]; respirato…	axolemma [GO:0030673]; dendrite [GO:0030425]; Golgi membrane [GO:0000139]; smooth endoplasmic reticulum [GO:0005790]	axolemma [GO:0030673]; dendrite [GO:0030425]; Golgi membrane [GO:0000139]; smooth endoplasmic reticulum [GO:0005790]; kinesin binding [GO:0019894]; MAP-kinase scaffold activity [GO:0005078]; activation of JUN kinase activity [GO:0007257]; axon guidance [GO:0007411]; forebrain development [GO:0030900]; in utero embryonic development [GO:0001701]; lung alveolus development [GO:0048286]; lung morpho…	kinesin binding [GO:0019894]; MAP-kinase scaffold activity [GO:0005078]			X						6	FALSE	Alternative splicing; Coiled coil; Complete proteome; Cytoplasm; Phosphoprotein; Polymorphism; Reference proteome	1336	-1	-1	-0.69897	0.875061	147457	0.2	0	7.5	0	Transport_GO|Transcription_GO|Signaling_GO|Coiled-Coil|Senescence|	JIP3_HUMAN	106.6	0	20	14	signal transduction#GO:0007165;regulation of phosphate metabolic process#GO:0019220;transport#GO:0006810;MAPK cascade#GO:0000165;cell communication#GO:0007154;protein phosphorylation#GO:0006468;regulation of catalytic activity#GO:0050790;cellular process#GO:0009987;cellular protein modification process#GO:0006464;primary metabolic process#GO:0044238;phosphate-containing compound metabolic process…	JNK/SAPK-ASSOCIATED PROTEIN	cytoskeletal protein binding#GO:0008092;transferase activity#GO:0016740;signal transducer activity#GO:0004871;structural molecule activity#GO:0005198;binding#GO:0005488;catalytic activity#GO:0003824;protein binding#GO:0005515;kinase activity#GO:0016301;protein kinase activity#GO:0004672
5672	2.49378	7.36e-05			0.400998	0.131907	34	protein kinase superfamily AGC Ser/Thr protein kinase family; AGC-kinase C-terminal domain; protein kinase domain	4	34	Q15208	FUNCTION: Negative regulator of MAP3K1/2 signaling. Converts MAP3K2 from its phosphorylated form to its non-phosphorylated form and inhibits autophosphorylation of MAP3K2. {ECO:0000269|PubMed:12493777, ECO:0000269|PubMed:15197186, ECO:0000269|PubMed:17906693, ECO:0000269|PubMed:7761441}.	HUMAN|HGNC=17847|UniProtKB=Q15208	STK38 NDR1	STK38	cellular protein modification process [GO:0006464]; intracellular signal transduction [GO:0035556]; negative regulation of MAP kinase activity [GO:0043407]; protein phosphorylation [GO:0006468]	cytoplasm [GO:0005737]; MLL5-L complex [GO:0070688]; nucleus [GO:0005634]	cytoplasm [GO:0005737]; MLL5-L complex [GO:0070688]; nucleus [GO:0005634]; ATP binding [GO:0005524]; magnesium ion binding [GO:0000287]; mitogen-activated protein kinase kinase kinase binding [GO:0031435]; protein serine/threonine kinase activity [GO:0004674]; cellular protein modification process [GO:0006464]; intracellular signal transduction [GO:0035556]; negative regulation of MAP kinase acti…	ATP binding [GO:0005524]; magnesium ion binding [GO:0000287]; mitogen-activated protein kinase kinase kinase binding [GO:0031435]; protein serine/threonine kinase activity [GO:0004674]			X		X	X			30	FALSE	3D-structure; ATP-binding; Acetylation; Complete proteome; Cytoplasm; Direct protein sequencing; Kinase; Magnesium; Metal-binding; Nucleotide-binding; Nucleus; Phosphoprotein; Polymorphism; Reference proteome; Serine/threonine-protein kinase; Transferase; Ubl conjugation	465	-1	-1	-1	0.477121	54190	0	0	3	0	Signaling_GO|	STK38_HUMAN	219.265	0	34	4	cellular component organization or biogenesis#GO:0071840;signal transduction#GO:0007165;anatomical structure morphogenesis#GO:0009653;developmental process#GO:0032502;cell cycle#GO:0007049;cellular component organization#GO:0016043;protein phosphorylation#GO:0006468;cell communication#GO:0007154;intracellular signal transduction#GO:0035556;cellular process#GO:0009987;protein metabolic process#GO:…	SERINE/THREONINE-PROTEIN KINASE	calcium-dependent phospholipid binding#GO:0005544;transferase activity#GO:0016740;binding#GO:0005488;catalytic activity#GO:0003824;calcium ion binding#GO:0005509;protein binding#GO:0005515;calmodulin binding#GO:0005516;kinase activity#GO:0016301;protein kinase activity#GO:0004672
5673	2.28511	0.000519			0.437615	0.120575	113		4	113	Q8N726	FUNCTION: Capable of inducing cell cycle arrest in G1 and G2 phases. Acts as a tumor suppressor. Binds to MDM2 and blocks its nucleocytoplasmic shuttling by sequestering it in the nucleolus. This inhibits the oncogenic action of MDM2 by blocking MDM2-induced degradation of p53 and enhancing p53-dependent transactivation and apoptosis. Also induces G2 arrest and apoptosis in a p53-independent mann…		CDKN2A CDKN2 MLM	CDKN2A	activation of cysteine-type endopeptidase activity involved in apoptotic process [GO:0006919]; apoptotic mitochondrial changes [GO:0008637]; cell cycle arrest [GO:0007050]; cellular protein metabolic process [GO:0044267]; cellular senescence [GO:0090398]; mitochondrial depolarization [GO:0051882]; mitochondrion degradation [GO:0000422]; negative regulation of B cell proliferation [GO:0030889]; ne…	mitochondrion [GO:0005739]; nucleolus [GO:0005730]; nucleoplasm [GO:0005654]; nucleus [GO:0005634]; protein complex [GO:0043234]	mitochondrion [GO:0005739]; nucleolus [GO:0005730]; nucleoplasm [GO:0005654]; nucleus [GO:0005634]; protein complex [GO:0043234]; DNA binding [GO:0003677]; MDM2/MDM4 family protein binding [GO:0097371]; p53 binding [GO:0002039]; transcription factor binding [GO:0008134]; ubiquitin-protein transferase inhibitor activity [GO:0055105]; activation of cysteine-type endopeptidase activity involved in a…	DNA binding [GO:0003677]; MDM2/MDM4 family protein binding [GO:0097371]; p53 binding [GO:0002039]; transcription factor binding [GO:0008134]; ubiquitin-protein transferase inhibitor activity [GO:0055105]	X				X				43	FALSE	Alternative splicing; Apoptosis; Cell cycle; Complete proteome; DNA-binding; Mitochondrion; Nucleus; Polymorphism; Reference proteome; Transcription; Transcription regulation; Tumor suppressor; Ubl conjugation; Ubl conjugation pathway; rRNA processing	132	-1	-1	-1	-1	13903	0	0	0	0	Ubiquitination|Translation_REACTOME|Translation_GO|Transcription_GO|Stress_REACTOME|Signaling_GO|Proliferation_GO|Metabolism_GO|Cell_cycle_Mitosis_GO|Apoptosis_GO|Senescence|	ARF_HUMAN	161.416	0	113	70
5674	2.6579	5.5e-05	cell part#GO:0044464;intracellular#GO:0005622	X	0.376237	0.092803	33	JIP scaffold family	5	33	O60271	FUNCTION: The JNK-interacting protein (JIP) group of scaffold proteins selectively mediates JNK signaling by aggregating specific components of the MAPK cascade to form a functional JNK signaling module. Isoform 5 may play a role in spermatozoa-egg-interaction. {ECO:0000269|PubMed:14743216, ECO:0000269|PubMed:15693750}.	HUMAN|HGNC=14524|UniProtKB=O60271	SPAG9 HSS KIAA0516 MAPK8IP4 SYD1 HLC6	SPAG9	activation of JUN kinase activity [GO:0007257]; muscle cell differentiation [GO:0042692]; negative regulation of protein homodimerization activity [GO:0090074]; positive regulation of cell migration [GO:0030335]; positive regulation of muscle cell differentiation [GO:0051149]; positive regulation of neuron differentiation [GO:0045666]; protein homooligomerization [GO:0051260]; retrograde transpor…	acrosomal vesicle [GO:0001669]; cytoplasm [GO:0005737]; cytosol [GO:0005829]; extracellular exosome [GO:0070062]; integral component of membrane [GO:0016021]; perinuclear region of cytoplasm [GO:0048471]	acrosomal vesicle [GO:0001669]; cytoplasm [GO:0005737]; cytosol [GO:0005829]; extracellular exosome [GO:0070062]; integral component of membrane [GO:0016021]; perinuclear region of cytoplasm [GO:0048471]; JUN kinase binding [GO:0008432]; kinesin binding [GO:0019894]; MAP-kinase scaffold activity [GO:0005078]; receptor signaling complex scaffold activity [GO:0030159]; activation of JUN kinase acti…	JUN kinase binding [GO:0008432]; kinesin binding [GO:0019894]; MAP-kinase scaffold activity [GO:0005078]; receptor signaling complex scaffold activity [GO:0030159]			X				X		15	FALSE	3D-structure; Acetylation; Alternative splicing; Coiled coil; Complete proteome; Cytoplasm; Cytoplasmic vesicle; Phosphoprotein; Polymorphism; Reference proteome	1321	-0.30103	-1	-0.221849	1.51188	146205	0.6	0.5	32.5	0	Transport_GO|Signaling_GO|Migration_GO|Differentiation_GO|Coiled-Coil|Senescence|	JIP4_HUMAN	118.394	0	33	18	signal transduction#GO:0007165;regulation of phosphate metabolic process#GO:0019220;transport#GO:0006810;MAPK cascade#GO:0000165;cell communication#GO:0007154;protein phosphorylation#GO:0006468;regulation of catalytic activity#GO:0050790;cellular process#GO:0009987;cellular protein modification process#GO:0006464;primary metabolic process#GO:0044238;phosphate-containing compound metabolic process…	JNK/SAPK-ASSOCIATED PROTEIN	cytoskeletal protein binding#GO:0008092;transferase activity#GO:0016740;signal transducer activity#GO:0004871;structural molecule activity#GO:0005198;binding#GO:0005488;catalytic activity#GO:0003824;protein binding#GO:0005515;kinase activity#GO:0016301;protein kinase activity#GO:0004672
5675	2.95967	2.12e-05			0.337875	0.0761905	15	bZIP family; bZIP (basic-leucine zipper) domain; C2H2-type zinc finger	5	15	P17544	FUNCTION: Plays important functions in early cell signaling. Binds the cAMP response element (CRE) (consensus: 5'-GTGACGT[AG][AG]-3'), a sequence present in many viral and cellular promoters. Activator of the NF-ELAM1/delta-A site of the E-selectin promoter. Has no intrinsic transcriptional activity, but activates transcription on formation of JUN or FOS heterodimers. Also can bind TRE promoter s…	HUMAN|HGNC=792|UniProtKB=P17544	ATF7 ATFA	ATF7	negative regulation of transcription from RNA polymerase II promoter [GO:0000122]; regulation of transcription, DNA-templated [GO:0006355]; transcription, DNA-templated [GO:0006351]; viral process [GO:0016032]	cytoplasm [GO:0005737]; nuclear periphery [GO:0034399]; nucleoplasm [GO:0005654]; nucleus [GO:0005634]	cytoplasm [GO:0005737]; nuclear periphery [GO:0034399]; nucleoplasm [GO:0005654]; nucleus [GO:0005634]; enzyme binding [GO:0019899]; metal ion binding [GO:0046872]; mitogen-activated protein kinase binding [GO:0051019]; RNA polymerase II core promoter proximal region sequence-specific DNA binding [GO:0000978]; RNA polymerase II core promoter proximal region sequence-specific DNA binding transcrip…	enzyme binding [GO:0019899]; metal ion binding [GO:0046872]; mitogen-activated protein kinase binding [GO:0051019]; RNA polymerase II core promoter proximal region sequence-specific DNA binding [GO:0000978]; RNA polymerase II core promoter proximal region sequence-specific DNA binding transcription factor activity involved in negative regulation of transcription [GO:0001078]; sequence-specific DN…			X						6	FALSE	Activator; Alternative splicing; Complete proteome; Cytoplasm; DNA-binding; Host-virus interaction; Isopeptide bond; Metal-binding; Nucleus; Phosphoprotein; Reference proteome; Transcription; Transcription regulation; Ubl conjugation; Zinc; Zinc-finger	494	-1	-1	-1	0.09691	52967	0	0	1.25	0	Transcription_GO|	ATF7_HUMAN	55.3333	0	15	9	regulation of biological process#GO:0050789;signal transduction#GO:0007165;transcription, DNA-dependent#GO:0006351;regulation of transcription from RNA polymerase II promoter#GO:0006357;RNA metabolic process#GO:0016070;regulation of nucleobase-containing compound metabolic process#GO:0019219;biological regulation#GO:0065007;MAPK cascade#GO:0000165;cell communication#GO:0007154;intracellular signa…	CYCLIC-AMP RESPONSE ELEMENT BINDING PROTEIN	nucleic acid binding#GO:0003676;nucleic acid binding transcription factor activity#GO:0001071;sequence-specific DNA binding transcription factor activity#GO:0003700;binding#GO:0005488;DNA binding#GO:0003677
5676	2.28897	0.000488			0.436878	0.124937	110	CDKN2 cyclin-dependent kinase inhibitor family; ANK repeat	4	110	P42771	FUNCTION: Acts as a negative regulator of the proliferation of normal cells by interacting strongly with CDK4 and CDK6. This inhibits their ability to interact with cyclins D and to phosphorylate the retinoblastoma protein. {ECO:0000269|PubMed:16782892, ECO:0000269|PubMed:7972006}.		CDKN2A CDKN2 MTS1	CDKN2A	cell cycle arrest [GO:0007050]; cellular senescence [GO:0090398]; G1/S transition of mitotic cell cycle [GO:0000082]; mitotic cell cycle [GO:0000278]; negative regulation of cell growth [GO:0030308]; negative regulation of cell-matrix adhesion [GO:0001953]; negative regulation of cell proliferation [GO:0008285]; negative regulation of cyclin-dependent protein serine/threonine kinase activity [GO:…	cytoplasm [GO:0005737]; cytosol [GO:0005829]; nucleus [GO:0005634]; senescence-associated heterochromatin focus [GO:0035985]	cytoplasm [GO:0005737]; cytosol [GO:0005829]; nucleus [GO:0005634]; senescence-associated heterochromatin focus [GO:0035985]; cyclin-dependent protein serine/threonine kinase inhibitor activity [GO:0004861]; NF-kappaB binding [GO:0051059]; poly(A) RNA binding [GO:0044822]; protein kinase binding [GO:0019901]; cell cycle arrest [GO:0007050]; cellular senescence [GO:0090398]; G1/S transition of mit…	cyclin-dependent protein serine/threonine kinase inhibitor activity [GO:0004861]; NF-kappaB binding [GO:0051059]; poly(A) RNA binding [GO:0044822]; protein kinase binding [GO:0019901]	X				X				45	FALSE	3D-structure; ANK repeat; Acetylation; Alternative splicing; Cell cycle; Complete proteome; Cytoplasm; Disease mutation; Li-Fraumeni syndrome; Nucleus; Phosphoprotein; Polymorphism; Reference proteome; Repeat; Tumor suppressor	156	-1	-1	-1	-1	16533	0	0	0	0	Transcription_GO|Stress_REACTOME|Signaling_GO|Proliferation_GO|Growth_GO|Cell_cycle_Mitosis_REACTOME|Cell_cycle_Mitosis_GO|Apoptosis_GO|ANK_repeat|Senescence|	CDN2A_HUMAN	163.5	0	110	65
5677	2.10416	0.00480582	cell part#GO:0044464;organelle#GO:0043226;membrane#GO:0016020;protein complex#GO:0043234;macromolecular complex#GO:0032991;intracellular#GO:0005622;plasma membrane#GO:0005886		0.47525	0.0775	225	beta-catenin family; ARM repeat	4	225	P35222	FUNCTION: Key downstream component of the canonical Wnt signaling pathway. In the absence of Wnt, forms a complex with AXIN1, AXIN2, APC, CSNK1A1 and GSK3B that promotes phosphorylation on N-terminal Ser and Thr residues and ubiquitination of CTNNB1 via BTRC and its subsequent degradation by the proteasome. In the presence of Wnt ligand, CTNNB1 is not ubiquitinated and accumulates in the nucleus,…	HUMAN|HGNC=2514|UniProtKB=P35222	CTNNB1 CTNNB OK/SW-cl.35 PRO2286	CTNNB1	adherens junction assembly [GO:0034333]; androgen receptor signaling pathway [GO:0030521]; anterior/posterior axis specification [GO:0009948]; apoptotic process [GO:0006915]; bone resorption [GO:0045453]; branching involved in ureteric bud morphogenesis [GO:0001658]; canonical Wnt signaling pathway [GO:0060070]; canonical Wnt signaling pathway involved in negative regulation of apoptotic process …	adherens junction [GO:0005912]; apical part of cell [GO:0045177]; basolateral plasma membrane [GO:0016323]; beta-catenin destruction complex [GO:0030877]; beta-catenin-TCF7L2 complex [GO:0070369]; bicellular tight junction [GO:0005923]; catenin complex [GO:0016342]; cell-cell adherens junction [GO:0005913]; cell-cell junction [GO:0005911]; cell cortex [GO:0005938]; cell junction [GO:0030054]; cel…	adherens junction [GO:0005912]; apical part of cell [GO:0045177]; basolateral plasma membrane [GO:0016323]; beta-catenin destruction complex [GO:0030877]; beta-catenin-TCF7L2 complex [GO:0070369]; bicellular tight junction [GO:0005923]; catenin complex [GO:0016342]; cell cortex [GO:0005938]; cell junction [GO:0030054]; cell periphery [GO:0071944]; cell-cell adherens junction [GO:0005913]; cell-ce…	alpha-catenin binding [GO:0045294]; androgen receptor binding [GO:0050681]; cadherin binding [GO:0045296]; double-stranded DNA binding [GO:0003690]; enzyme binding [GO:0019899]; estrogen receptor binding [GO:0030331]; euchromatin binding [GO:1990188]; ion channel binding [GO:0044325]; I-SMAD binding [GO:0070411]; kinase binding [GO:0019900]; nuclear hormone receptor binding [GO:0035257]; protein …	X		X		X		X		141	FALSE	3D-structure; Acetylation; Activator; Alternative splicing; Cell adhesion; Cell junction; Cell membrane; Chromosomal rearrangement; Complete proteome; Cytoplasm; Cytoskeleton; Disease mutation; Glycoprotein; Membrane; Mental retardation; Neurogenesis; Nucleus; Phosphoprotein; Polymorphism; Reference proteome; Repeat; S-nitrosylation; Transcription; Transcription regulation; Ubl conjugation; Wnt s…	781	-1	0.544068	1.69373	1.20412	85497	49.4	0	16	3.5	Transport_GO|Transcription_GO|Signaling_REACTOME|Signaling_GO|Proliferation_GO|Migration_GO|Immunity_REACTOME|Immunity_GO|Growth_GO|Differentiation_GO|Cell_cycle_Mitosis_GO|ARM_repeat|Apoptosis_GO|Adapter|	CTNB1_HUMAN	127.649	0	225	84		BETA CATENIN-RELATED ARMADILLO REPEAT-CONTAINING	protein binding#GO:0005515;binding#GO:0005488
5678	2.54287	0.000199			0.393256	0.12234	48	PIAS family; PINIT domain; SAP domain; SP-RING-type zinc finger	4	48	O75928	FUNCTION: Functions as an E3-type small ubiquitin-like modifier (SUMO) ligase, stabilizing the interaction between UBE2I and the substrate, and as a SUMO-tethering factor. Plays a crucial role as a transcriptional coregulator in various cellular pathways, including the STAT pathway, the p53 pathway and the steroid hormone signaling pathway. The effects of this transcriptional coregulation, transa…	HUMAN|HGNC=17311|UniProtKB=O75928	PIAS2 PIASX	PIAS2	androgen receptor signaling pathway [GO:0030521]; cellular protein metabolic process [GO:0044267]; negative regulation of androgen receptor signaling pathway [GO:0060766]; negative regulation of sequence-specific DNA binding transcription factor activity [GO:0043433]; positive regulation of transcription, DNA-templated [GO:0045893]; positive regulation of transcription from RNA polymerase II prom…	nuclear speck [GO:0016607]; nucleoplasm [GO:0005654]; nucleus [GO:0005634]; PML body [GO:0016605]	nuclear speck [GO:0016607]; nucleoplasm [GO:0005654]; nucleus [GO:0005634]; PML body [GO:0016605]; androgen receptor binding [GO:0050681]; DNA binding [GO:0003677]; ligase activity [GO:0016874]; SUMO ligase activity [GO:0061665]; transcription coactivator activity [GO:0003713]; transcription factor binding [GO:0008134]; zinc ion binding [GO:0008270]; androgen receptor signaling pathway [GO:003052…	androgen receptor binding [GO:0050681]; DNA binding [GO:0003677]; ligase activity [GO:0016874]; SUMO ligase activity [GO:0061665]; transcription coactivator activity [GO:0003713]; transcription factor binding [GO:0008134]; zinc ion binding [GO:0008270]			X						21	FALSE	3D-structure; Alternative splicing; Complete proteome; DNA-binding; Ligase; Metal-binding; Nucleus; Phosphoprotein; Polymorphism; Reference proteome; Transcription; Transcription regulation; Ubl conjugation; Ubl conjugation pathway; Zinc; Zinc-finger	621	-1	-1	-1	0.39794	68240	0	0	2.5	0	Translation_GO|Transcription_GO|Signaling_GO|Metabolism_GO|Differentiation_GO|	PIAS2_HUMAN	137.146	0	48	27	protein metabolic process#GO:0019538;primary metabolic process#GO:0044238;metabolic process#GO:0008152;cellular protein modification process#GO:0006464	ZINC FINGER MIZ DOMAIN-CONTAINING PROTEIN	ligase activity#GO:0016874;catalytic activity#GO:0003824
5679	2.33842	0.000605	cell part#GO:0044464;intracellular#GO:0005622		0.427639	0.110145	70	peptidase C14A family	4	70	P42574	FUNCTION: Involved in the activation cascade of caspases responsible for apoptosis execution. At the onset of apoptosis it proteolytically cleaves poly(ADP-ribose) polymerase (PARP) at a '216-Asp-|-Gly-217' bond. Cleaves and activates sterol regulatory element binding proteins (SREBPs) between the basic helix-loop-helix leucine zipper domain and the membrane attachment domain. Cleaves and activat…	HUMAN|HGNC=1504|UniProtKB=P42574	CASP3 CPP32	CASP3	activation of cysteine-type endopeptidase activity involved in apoptotic process by cytochrome c [GO:0008635]; apoptotic DNA fragmentation [GO:0006309]; apoptotic process [GO:0006915]; apoptotic signaling pathway [GO:0097190]; B cell homeostasis [GO:0001782]; cell fate commitment [GO:0045165]; cellular component disassembly involved in execution phase of apoptosis [GO:0006921]; cellular response …	cytoplasm [GO:0005737]; cytosol [GO:0005829]; death-inducing signaling complex [GO:0031264]; membrane raft [GO:0045121]; nucleoplasm [GO:0005654]; nucleus [GO:0005634]; plasma membrane [GO:0005886]	cytoplasm [GO:0005737]; cytosol [GO:0005829]; death-inducing signaling complex [GO:0031264]; membrane raft [GO:0045121]; nucleoplasm [GO:0005654]; nucleus [GO:0005634]; plasma membrane [GO:0005886]; aspartic-type endopeptidase activity [GO:0004190]; cyclin-dependent protein serine/threonine kinase inhibitor activity [GO:0004861]; cysteine-type endopeptidase activity [GO:0004197]; cysteine-type en…	aspartic-type endopeptidase activity [GO:0004190]; cyclin-dependent protein serine/threonine kinase inhibitor activity [GO:0004861]; cysteine-type endopeptidase activity [GO:0004197]; cysteine-type endopeptidase activity involved in apoptotic process [GO:0097153]; cysteine-type endopeptidase activity involved in execution phase of apoptosis [GO:0097200]; peptidase activity [GO:0008233]; phospholi…			X						14	FALSE	3D-structure; Acetylation; Apoptosis; Complete proteome; Cytoplasm; Direct protein sequencing; Hydrolase; Phosphoprotein; Polymorphism; Protease; Reference proteome; S-nitrosylation; Thiol protease; Zymogen	277	-1	-1	-0.69897	0.439333	31608	0.2	0	2.75	0	Signaling_REACTOME|Signaling_GO|Proliferation_GO|Differentiation_GO|Apoptosis_REACTOME|Apoptosis_GO|	CASP3_HUMAN	138.214	0	70	56	cell differentiation#GO:0030154;immune system process#GO:0002376;system development#GO:0048731;death#GO:0016265;single-multicellular organism process#GO:0044707;apoptotic process#GO:0006915;developmental process#GO:0032502;biological regulation#GO:0065007;cell death#GO:0008219;hemopoiesis#GO:0030097;multicellular organismal process#GO:0032501;homeostatic process#GO:0042592;cellular process#GO:000…	CASPASE	cysteine-type peptidase activity#GO:0008234;hydrolase activity#GO:0016787;peptidase activity#GO:0008233;catalytic activity#GO:0003824
5680	2.51639	0.000184			0.397394	0.0911681	27	short-chain dehydrogenases/reductases (SDR) family; MaoC-like domain; SCP2 domain	4	27	P51659	FUNCTION: Bifunctional enzyme acting on the peroxisomal beta-oxidation pathway for fatty acids. Catalyzes the formation of 3-ketoacyl-CoA intermediates from both straight-chain and 2-methyl-branched-chain fatty acids. {ECO:0000269|PubMed:8902629, ECO:0000269|PubMed:9089413}.	HUMAN|HGNC=5213|UniProtKB=P51659	HSD17B4 EDH17B4 SDR8C1	HSD17B4	alpha-linolenic acid metabolic process [GO:0036109]; androgen metabolic process [GO:0008209]; bile acid biosynthetic process [GO:0006699]; bile acid metabolic process [GO:0008206]; cellular lipid metabolic process [GO:0044255]; estrogen metabolic process [GO:0008210]; fatty acid beta-oxidation [GO:0006635]; fatty acid beta-oxidation using acyl-CoA oxidase [GO:0033540]; medium-chain fatty-acyl-CoA…	intracellular membrane-bounded organelle [GO:0043231]; membrane [GO:0016020]; mitochondrion [GO:0005739]; peroxisomal matrix [GO:0005782]; peroxisomal membrane [GO:0005778]; peroxisome [GO:0005777]	intracellular membrane-bounded organelle [GO:0043231]; membrane [GO:0016020]; mitochondrion [GO:0005739]; peroxisomal matrix [GO:0005782]; peroxisomal membrane [GO:0005778]; peroxisome [GO:0005777]; 17-beta-hydroxysteroid dehydrogenase (NAD+) activity [GO:0044594]; 3-hydroxyacyl-CoA dehydrogenase activity [GO:0003857]; 3alpha,7alpha,12alpha-trihydroxy-5beta-cholest-24-enoyl-CoA hydratase activity…	17-beta-hydroxysteroid dehydrogenase (NAD+) activity [GO:0044594]; 3alpha,7alpha,12alpha-trihydroxy-5beta-cholest-24-enoyl-CoA hydratase activity [GO:0033989]; 3-hydroxyacyl-CoA dehydrogenase activity [GO:0003857]; isomerase activity [GO:0016853]; long-chain-enoyl-CoA hydratase activity [GO:0016508]; protein homodimerization activity [GO:0042803]; receptor binding [GO:0005102]			X				X		21	FALSE	3D-structure; Acetylation; Alternative splicing; Complete proteome; Deafness; Direct protein sequencing; Disease mutation; Fatty acid metabolism; Isomerase; Lipid metabolism; Lyase; NAD; Oxidoreductase; Peroxisome; Phosphoprotein; Polymorphism; Reference proteome	736	-1	1.0607	1.36173	1.30643	79686	23	0	20.25	11.5	Metabolism_REACTOME|Metabolism_GO|Differentiation_GO|	DHB4_HUMAN	228.148	0	27	6	lipid metabolic process#GO:0006629;steroid metabolic process#GO:0008202;primary metabolic process#GO:0044238;metabolic process#GO:0008152	FAMILY NOT NAMED	oxidoreductase activity#GO:0016491;catalytic activity#GO:0003824
5681	2.3307	0.000968	cell part#GO:0044464;organelle#GO:0043226;intracellular#GO:0005622		0.429055	0.105469	138	Sp1 C2H2-type zinc-finger protein family; C2H2-type zinc fingers	4	138	P08047	FUNCTION: Transcription factor that can activate or repress transcription in response to physiological and pathological stimuli. Binds with high affinity to GC-rich motifs and regulates the expression of a large number of genes involved in a variety of processes such as cell growth, apoptosis, differentiation and immune responses. Highly regulated by post-translational modifications (phosphorylat…	HUMAN|HGNC=11205|UniProtKB=P08047	SP1 TSFP1	SP1	definitive hemopoiesis [GO:0060216]; embryonic camera-type eye morphogenesis [GO:0048596]; embryonic placenta development [GO:0001892]; embryonic process involved in female pregnancy [GO:0060136]; embryonic skeletal system development [GO:0048706]; enucleate erythrocyte differentiation [GO:0043353]; gene expression [GO:0010467]; liver development [GO:0001889]; lung development [GO:0030324]; megak…	cytoplasm [GO:0005737]; nuclear chromatin [GO:0000790]; nucleoplasm [GO:0005654]; nucleus [GO:0005634]; protein-DNA complex [GO:0032993]	cytoplasm [GO:0005737]; nuclear chromatin [GO:0000790]; nucleoplasm [GO:0005654]; nucleus [GO:0005634]; protein-DNA complex [GO:0032993]; bHLH transcription factor binding [GO:0043425]; core promoter sequence-specific DNA binding [GO:0001046]; DNA binding [GO:0003677]; double-stranded DNA binding [GO:0003690]; enhancer binding [GO:0035326]; histone deacetylase binding [GO:0042826]; HMG box domain…	bHLH transcription factor binding [GO:0043425]; core promoter sequence-specific DNA binding [GO:0001046]; DNA binding [GO:0003677]; double-stranded DNA binding [GO:0003690]; enhancer binding [GO:0035326]; histone deacetylase binding [GO:0042826]; HMG box domain binding [GO:0071837]; metal ion binding [GO:0046872]; protein C-terminus binding [GO:0008022]; protein homodimerization activity [GO:0042…			X		X				47	FALSE	3D-structure; Acetylation; Activator; Alternative splicing; Biological rhythms; Complete proteome; Cytoplasm; DNA-binding; Direct protein sequencing; Glycoprotein; Host-virus interaction; Isopeptide bond; Metal-binding; Nucleus; Phosphoprotein; Polymorphism; Reference proteome; Repeat; Repressor; Transcription; Transcription regulation; Ubl conjugation; Zinc; Zinc-finger	785	-1	-1	-1	0.477121	80693	0	0	3	0	Transcription_REACTOME|Transcription_GO|Stress_REACTOME|Signaling_REACTOME|Signaling_GO|Metabolism_REACTOME|Metabolism_GO|Growth_GO|Differentiation_GO|Senescence|	SP1_HUMAN	111.667	0	138	91	regulation of biological process#GO:0050789;transcription, DNA-dependent#GO:0006351;regulation of transcription from RNA polymerase II promoter#GO:0006357;RNA metabolic process#GO:0016070;nitrogen compound metabolic process#GO:0006807;regulation of nucleobase-containing compound metabolic process#GO:0019219;biological regulation#GO:0065007;biosynthetic process#GO:0009058;cellular process#GO:00099…	TRANSCRIPTION FACTOR SP3	nucleic acid binding#GO:0003676;nucleic acid binding transcription factor activity#GO:0001071;sequence-specific DNA binding transcription factor activity#GO:0003700;binding#GO:0005488;DNA binding#GO:0003677
5682	2.54533	0.000192			0.392877	0.131976	52	glycosyl hydrolase 31 family	4	52	Q14697	FUNCTION: Cleaves sequentially the 2 innermost alpha-1,3-linked glucose residues from the Glc(2)Man(9)GlcNAc(2) oligosaccharide precursor of immature glycoproteins. {ECO:0000269|PubMed:10929008}.	HUMAN|HGNC=4138|UniProtKB=Q14697	GANAB G2AN KIAA0088	GANAB	cellular protein metabolic process [GO:0044267]; post-translational protein modification [GO:0043687]; protein folding [GO:0006457]; protein N-linked glycosylation via asparagine [GO:0018279]	endoplasmic reticulum lumen [GO:0005788]; extracellular exosome [GO:0070062]; glucosidase II complex [GO:0017177]; Golgi apparatus [GO:0005794]; melanosome [GO:0042470]; membrane [GO:0016020]	endoplasmic reticulum lumen [GO:0005788]; extracellular exosome [GO:0070062]; glucosidase II complex [GO:0017177]; Golgi apparatus [GO:0005794]; melanosome [GO:0042470]; membrane [GO:0016020]; carbohydrate binding [GO:0030246]; glucan 1,3-alpha-glucosidase activity [GO:0033919]; poly(A) RNA binding [GO:0044822]; cellular protein metabolic process [GO:0044267]; post-translational protein modificat…	carbohydrate binding [GO:0030246]; glucan 1,3-alpha-glucosidase activity [GO:0033919]; poly(A) RNA binding [GO:0044822]			X				X		34	FALSE	Alternative splicing; Complete proteome; Direct protein sequencing; Endoplasmic reticulum; Glycoprotein; Glycosidase; Golgi apparatus; Hydrolase; Polymorphism; Reference proteome; Signal	944	0.39794	0.653213	2.077	1.24304	106874	119.4	2.5	17.5	4.5	Translation_REACTOME|Translation_GO|Metabolism_GO|	GANAB_HUMAN	134.846	0	52	18	monosaccharide metabolic process#GO:0005996;polysaccharide metabolic process#GO:0005976;protein metabolic process#GO:0019538;carbohydrate metabolic process#GO:0005975;primary metabolic process#GO:0044238;cellular protein modification process#GO:0006464;metabolic process#GO:0008152	ALPHA-GLUCOSIDASE	hydrolase activity#GO:0016787;glucosidase activity#GO:0015926;hydrolase activity, hydrolyzing O-glycosyl compounds#GO:0004553;catalytic activity#GO:0003824
5683	1.95879	0.073655			0.510518	0.0107476	937	APP family; BPTI/Kunitz inhibitor domain	4	937	P05067	FUNCTION: Functions as a cell surface receptor and performs physiological functions on the surface of neurons relevant to neurite growth, neuronal adhesion and axonogenesis. Involved in cell mobility and transcription regulation through protein-protein interactions. Can promote transcription activation through binding to APBB1-KAT5 and inhibits Notch signaling through interaction with Numb. Coupl…	HUMAN|HGNC=620|UniProtKB=P05067	APP A4 AD1	APP	adult locomotory behavior [GO:0008344]; axon cargo transport [GO:0008088]; axon midline choice point recognition [GO:0016199]; axonogenesis [GO:0007409]; blood coagulation [GO:0007596]; cell adhesion [GO:0007155]; cellular copper ion homeostasis [GO:0006878]; cholesterol metabolic process [GO:0008203]; collateral sprouting in absence of injury [GO:0048669]; dendrite development [GO:0016358]; endo…	apical part of cell [GO:0045177]; axon [GO:0030424]; cell-cell junction [GO:0005911]; cell surface [GO:0009986]; ciliary rootlet [GO:0035253]; coated pit [GO:0005905]; cytoplasm [GO:0005737]; cytosol [GO:0005829]; dendritic shaft [GO:0043198]; dendritic spine [GO:0043197]; endosome [GO:0005768]; endosome lumen [GO:0031904]; ER to Golgi transport vesicle [GO:0030134]; extracellular exosome [GO:007…	apical part of cell [GO:0045177]; axon [GO:0030424]; cell surface [GO:0009986]; cell-cell junction [GO:0005911]; ciliary rootlet [GO:0035253]; coated pit [GO:0005905]; cytoplasm [GO:0005737]; cytosol [GO:0005829]; dendritic shaft [GO:0043198]; dendritic spine [GO:0043197]; endosome [GO:0005768]; endosome lumen [GO:0031904]; ER to Golgi transport vesicle [GO:0030134]; extracellular exosome [GO:007…	acetylcholine receptor binding [GO:0033130]; DNA binding [GO:0003677]; enzyme binding [GO:0019899]; heparin binding [GO:0008201]; identical protein binding [GO:0042802]; peptidase activator activity [GO:0016504]; PTB domain binding [GO:0051425]; receptor binding [GO:0005102]; serine-type endopeptidase inhibitor activity [GO:0004867]; transition metal ion binding [GO:0046914]	X		X		X		X		912	FALSE	3D-structure; Alternative splicing; Alzheimer disease; Amyloid; Amyloidosis; Apoptosis; Cell adhesion; Coated pit; Complete proteome; Copper; Direct protein sequencing; Disease mutation; Disulfide bond; Endocytosis; Glycoprotein; Heparin-binding; Iron; Isopeptide bond; Membrane; Metal-binding; Neurodegeneration; Notch signaling pathway; Oxidation; Phosphoprotein; Polymorphism; Protease inhibitor;…	770	-1	0	1.23045	0.30103	86943	17	0	2	1	Transport_REACTOME|Transport_GO|Translation_GO|Transcription_GO|Stress_GO|Signaling_REACTOME|Signaling_GO|Metabolism_GO|Lysosome&Autophagy_REACTOME|Immunity_REACTOME|Immunity_GO|Growth_GO|Differentiation_GO|Cell_cycle_Mitosis_GO|Apoptosis_GO|	A4_HUMAN	48	0	937	25	localization#GO:0051179;intracellular protein transport#GO:0006886;cell communication#GO:0007154;signal transduction#GO:0007165;cellular process#GO:0009987;protein transport#GO:0015031;transport#GO:0006810	ALZHEIMER'S DISEASE BETA-AMYLOID RELATED	protein binding#GO:0005515;receptor binding#GO:0005102;binding#GO:0005488
5684	2.42294	0.000182			0.412723	0.140474	68	class-II aminoacyl-tRNA synthetase family; WHEP-TRS domain	4	68	P41250	FUNCTION: Catalyzes the attachment of glycine to tRNA(Gly). Is also able produce diadenosine tetraphosphate (Ap4A), a universal pleiotropic signaling molecule needed for cell regulation pathways, by direct condensation of 2 ATPs. {ECO:0000269|PubMed:17544401, ECO:0000269|PubMed:19710017}.	HUMAN|HGNC=4162|UniProtKB=P41250	GARS	GARS	diadenosine tetraphosphate biosynthetic process [GO:0015966]; gene expression [GO:0010467]; glycyl-tRNA aminoacylation [GO:0006426]; tRNA aminoacylation for protein translation [GO:0006418]	axon [GO:0030424]; cytoplasm [GO:0005737]; cytosol [GO:0005829]; extracellular exosome [GO:0070062]; mitochondrial matrix [GO:0005759]; nucleoplasm [GO:0005654]; secretory granule [GO:0030141]	axon [GO:0030424]; cytoplasm [GO:0005737]; cytosol [GO:0005829]; extracellular exosome [GO:0070062]; mitochondrial matrix [GO:0005759]; nucleoplasm [GO:0005654]; secretory granule [GO:0030141]; ATP binding [GO:0005524]; glycine-tRNA ligase activity [GO:0004820]; protein dimerization activity [GO:0046983]; diadenosine tetraphosphate biosynthetic process [GO:0015966]; gene expression [GO:0010467]; …	ATP binding [GO:0005524]; glycine-tRNA ligase activity [GO:0004820]; protein dimerization activity [GO:0046983]			X				X		43	FALSE	3D-structure; ATP-binding; Acetylation; Aminoacyl-tRNA synthetase; Cell projection; Charcot-Marie-Tooth disease; Complete proteome; Cytoplasm; Disease mutation; Ligase; Mitochondrion; Neurodegeneration; Neuropathy; Nucleotide-binding; Phosphoprotein; Protein biosynthesis; Reference proteome	739	-0.30103	0.39794	0.146128	1.6902	83166	1.4	0.5	49	2.5	Translation_GO|Transcription_GO|	SYG_HUMAN	152.765	0	68	25		GLYCYL-TRNA SYNTHETASE/DNA POLYMERASE SUBUNIT GAMMA-2
5685	2.53761	0.000271		X	0.394071	0.123729	60	WD repeat RAPTOR family; WD repeat	4	60	Q8N122	FUNCTION: Involved in the control of the mammalian target of rapamycin complex 1 (mTORC1) activity which regulates cell growth and survival, and autophagy in response to nutrient and hormonal signals; functions as a scaffold for recruiting mTORC1 substrates. mTORC1 is activated in response to growth factors or amino acids. Growth factor-stimulated mTORC1 activation involves a AKT1-mediated phosph…	HUMAN|HGNC=30287|UniProtKB=Q8N122	RPTOR KIAA1303 RAPTOR	RPTOR	cell cycle arrest [GO:0007050]; cell growth [GO:0016049]; cellular response to amino acid stimulus [GO:0071230]; cellular response to heat [GO:0034605]; cellular response to nutrient levels [GO:0031669]; gene expression [GO:0010467]; insulin receptor signaling pathway [GO:0008286]; positive regulation of endothelial cell proliferation [GO:0001938]; positive regulation of protein serine/threonine …	cytoplasm [GO:0005737]; cytosol [GO:0005829]; dendrite [GO:0030425]; intracellular membrane-bounded organelle [GO:0043231]; lysosomal membrane [GO:0005765]; lysosome [GO:0005764]; neuronal cell body [GO:0043025]; nucleoplasm [GO:0005654]; TORC1 complex [GO:0031931]	cytoplasm [GO:0005737]; cytosol [GO:0005829]; dendrite [GO:0030425]; intracellular membrane-bounded organelle [GO:0043231]; lysosomal membrane [GO:0005765]; lysosome [GO:0005764]; neuronal cell body [GO:0043025]; nucleoplasm [GO:0005654]; TORC1 complex [GO:0031931]; 14-3-3 protein binding [GO:0071889]; protein complex binding [GO:0032403]; protein kinase binding [GO:0019901]; RNA polymerase III t…	14-3-3 protein binding [GO:0071889]; protein complex binding [GO:0032403]; protein kinase binding [GO:0019901]; RNA polymerase III type 1 promoter DNA binding [GO:0001030]; RNA polymerase III type 2 promoter DNA binding [GO:0001031]; RNA polymerase III type 3 promoter DNA binding [GO:0001032]; TFIIIC-class transcription factor binding [GO:0001156]			X				X		33	FALSE	Alternative splicing; Complete proteome; Cytoplasm; Lysosome; Phosphoprotein; Reference proteome; Repeat; WD repeat	1335	-1	-1	0.681241	0.812913	149038	4.8	0	6.5	0	WD_repeat|Transcription_REACTOME|Transcription_GO|Stress_REACTOME|Signaling_REACTOME|Signaling_GO|Proliferation_GO|Lysosome&Autophagy_GO|Growth_GO|Cell_cycle_Mitosis_GO|	RPTOR_HUMAN	113.783	0	60	27		FAMILY NOT NAMED
5686	2.8208	6.76e-05			0.35451	0.0545455	11	WD repeat	5	11	O43379	FUNCTION: Required for cerebral cortical development. Plays a role in neuronal proliferation and migration. {ECO:0000269|PubMed:20729831, ECO:0000269|PubMed:20890278}.	HUMAN|HGNC=24502|UniProtKB=O43379	WDR62 C19orf14	WDR62	cerebral cortex development [GO:0021987]; mitotic spindle organization [GO:0007052]; neurogenesis [GO:0022008]	cytoplasm [GO:0005737]; nucleoplasm [GO:0005654]; nucleus [GO:0005634]; spindle pole [GO:0000922]	cytoplasm [GO:0005737]; nucleoplasm [GO:0005654]; nucleus [GO:0005634]; spindle pole [GO:0000922]; cerebral cortex development [GO:0021987]; mitotic spindle organization [GO:0007052]; neurogenesis [GO:0022008]				X				X		8	FALSE	Acetylation; Alternative splicing; Complete proteome; Cytoplasm; Cytoskeleton; Disease mutation; Mental retardation; Neurogenesis; Nucleus; Phosphoprotein; Polymorphism; Primary microcephaly; Reference proteome; Repeat; WD repeat	1518	-1	-1	-0.09691	1.29557	165954	0.8	0	19.75	0	WD_repeat|Cell_cycle_Mitosis_GO|	WDR62_HUMAN	141	0	11	3	ectoderm development#GO:0007398;transcription, DNA-dependent#GO:0006351;RNA metabolic process#GO:0016070;developmental process#GO:0032502;regulation of catalytic activity#GO:0050790;transcription from RNA polymerase II promoter#GO:0006366;nucleobase-containing compound metabolic process#GO:0006139;RNA splicing#GO:0008380;primary metabolic process#GO:0044238;RNA localization#GO:0006403;localizatio…	WD40 REPEAT PROTEIN	kinase inhibitor activity#GO:0019210;hydrolase activity, acting on ester bonds#GO:0016788;nucleic acid binding#GO:0003676;RNA binding#GO:0003723;transferase activity#GO:0016740;binding#GO:0005488;catalytic activity#GO:0003824;hydrolase activity#GO:0016787;protein binding#GO:0005515;mRNA binding#GO:0003729;enzyme inhibitor activity#GO:0004857;enzyme regulator activity#GO:0030234;kinase regulator a…
5687	2.27179	0.00124189			0.440182	0.112155	131	bZIP family Jun subfamily; bZIP (basic-leucine zipper) domain	4	131	P05412	FUNCTION: Transcription factor that recognizes and binds to the enhancer heptamer motif 5'-TGA[CG]TCA-3'. Promotes activity of NR5A1 when phosphorylated by HIPK3 leading to increased steroidogenic gene expression upon cAMP signaling pathway stimulation. {ECO:0000269|PubMed:10995748, ECO:0000269|PubMed:17210646}.	HUMAN|HGNC=6204|UniProtKB=P05412	JUN	JUN	aging [GO:0007568]; angiogenesis [GO:0001525]; axon regeneration [GO:0031103]; cellular response to calcium ion [GO:0071277]; cellular response to hormone stimulus [GO:0032870]; cellular response to potassium ion starvation [GO:0051365]; circadian rhythm [GO:0007623]; Fc-epsilon receptor signaling pathway [GO:0038095]; innate immune response [GO:0045087]; leading edge cell differentiation [GO:003…	cytosol [GO:0005829]; nuclear chromosome [GO:0000228]; nuclear euchromatin [GO:0005719]; nucleoplasm [GO:0005654]; nucleus [GO:0005634]; transcriptional repressor complex [GO:0017053]; transcription factor complex [GO:0005667]	cytosol [GO:0005829]; nuclear chromosome [GO:0000228]; nuclear euchromatin [GO:0005719]; nucleoplasm [GO:0005654]; nucleus [GO:0005634]; transcription factor complex [GO:0005667]; transcriptional repressor complex [GO:0017053]; cAMP response element binding [GO:0035497]; chromatin binding [GO:0003682]; DNA binding [GO:0003677]; double-stranded DNA binding [GO:0003690]; enzyme binding [GO:0019899]…	cAMP response element binding [GO:0035497]; chromatin binding [GO:0003682]; DNA binding [GO:0003677]; double-stranded DNA binding [GO:0003690]; enzyme binding [GO:0019899]; GTPase activator activity [GO:0005096]; poly(A) RNA binding [GO:0044822]; RNA polymerase II activating transcription factor binding [GO:0001102]; RNA polymerase II core promoter proximal region sequence-specific DNA binding [G…	X		X		X				83	FALSE	3D-structure; Acetylation; Complete proteome; DNA-binding; Direct protein sequencing; Nucleus; Phosphoprotein; Polymorphism; Proto-oncogene; Reference proteome; Transcription; Transcription regulation; Ubl conjugation	331	-1	-1	-1	0	35676	0	0	1	0	Transcription_GO|Stress_REACTOME|Stress_GO|Signaling_REACTOME|Signaling_GO|Proliferation_GO|Immunity_REACTOME|Immunity_GO|Growth_GO|Differentiation_GO|Cell_cycle_Mitosis_GO|Apoptosis_GO|Senescence|	JUN_HUMAN	125.695	0	131	48	signal transduction#GO:0007165;transcription, DNA-dependent#GO:0006351;regulation of transcription from RNA polymerase II promoter#GO:0006357;RNA metabolic process#GO:0016070;MAPK cascade#GO:0000165;cell communication#GO:0007154;cellular process#GO:0009987;transcription from RNA polymerase II promoter#GO:0006366;nucleobase-containing compound metabolic process#GO:0006139;primary metabolic process…	JUN TRANSCRIPTION FACTOR-RELATED	nucleic acid binding#GO:0003676;nucleic acid binding transcription factor activity#GO:0001071;sequence-specific DNA binding transcription factor activity#GO:0003700;binding#GO:0005488;DNA binding#GO:0003677
5688	2.2411	0.00144476			0.446209	0.0862513	170	CDI family	4	170	P38936	FUNCTION: May be the important intermediate by which p53/TP53 mediates its role as an inhibitor of cellular proliferation in response to DNA damage. Binds to and inhibits cyclin-dependent kinase activity, preventing phosphorylation of critical cyclin-dependent kinase substrates and blocking cell cycle progression. Functions in the nuclear localization and assembly of cyclin D-CDK4 complex and pro…	HUMAN|HGNC=1784|UniProtKB=P38936	CDKN1A CAP20 CDKN1 CIP1 MDA6 PIC1 SDI1 WAF1	CDKN1A	cell cycle arrest [GO:0007050]; cellular response to DNA damage stimulus [GO:0006974]; cellular response to extracellular stimulus [GO:0031668]; cellular response to heat [GO:0034605]; cellular response to ionizing radiation [GO:0071479]; cellular response to UV-B [GO:0071493]; cellular senescence [GO:0090398]; DNA damage response, signal transduction by p53 class mediator resulting in cell cycle…	cyclin-dependent protein kinase holoenzyme complex [GO:0000307]; cytosol [GO:0005829]; intracellular membrane-bounded organelle [GO:0043231]; nucleoplasm [GO:0005654]; nucleus [GO:0005634]; PCNA-p21 complex [GO:0070557]; perinuclear region of cytoplasm [GO:0048471]	cyclin-dependent protein kinase holoenzyme complex [GO:0000307]; cytosol [GO:0005829]; intracellular membrane-bounded organelle [GO:0043231]; nucleoplasm [GO:0005654]; nucleus [GO:0005634]; PCNA-p21 complex [GO:0070557]; perinuclear region of cytoplasm [GO:0048471]; cyclin-dependent protein kinase activating kinase activity [GO:0019912]; cyclin-dependent protein serine/threonine kinase inhibitor …	cyclin-dependent protein kinase activating kinase activity [GO:0019912]; cyclin-dependent protein serine/threonine kinase inhibitor activity [GO:0004861]; metal ion binding [GO:0046872]; ubiquitin protein ligase binding [GO:0031625]	X				X				42	FALSE	3D-structure; Acetylation; Cell cycle; Complete proteome; Cytoplasm; Direct protein sequencing; Metal-binding; Nucleus; Phosphoprotein; Polymorphism; Protein kinase inhibitor; Reference proteome; Ubl conjugation; Zinc; Zinc-finger	164	-1	-1	-1	-1	18119	0	0	0	0	Ubiquitination|Transcription_GO|Stress_REACTOME|Stress_GO|Signaling_REACTOME|Signaling_GO|Proliferation_GO|Metabolism_GO|Immunity_REACTOME|Immunity_GO|Growth_GO|Cell_cycle_Mitosis_REACTOME|Cell_cycle_Mitosis_GO|Apoptosis_GO|Senescence|	CDN1A_HUMAN	127.6	0	170	128	biological regulation#GO:0065007;cell cycle#GO:0007049;cellular process#GO:0009987;regulation of catalytic activity#GO:0050790;regulation of molecular function#GO:0065009;metabolic process#GO:0008152	CYCLIN-DEPENDENT KINASE INHIBITOR 1	kinase inhibitor activity#GO:0019210;transferase activity#GO:0016740;binding#GO:0005488;catalytic activity#GO:0003824;protein binding#GO:0005515;enzyme inhibitor activity#GO:0004857;kinase regulator activity#GO:0019207;kinase activity#GO:0016301;enzyme regulator activity#GO:0030234
5689	2.74522	7.26e-06	cell part#GO:0044464;intracellular#GO:0005622		0.364269	0.175	16	protein kinase superfamily STE Ser/Thr protein kinase family MAP kinase kinase kinase subfamily; protein kinase domain	5	16	Q9Y6R4	FUNCTION: Component of a protein kinase signal transduction cascade. Activates the CSBP2, P38 and JNK MAPK pathways, but not the ERK pathway. Specifically phosphorylates and activates MAP2K4 and MAP2K6. {ECO:0000269|PubMed:12052864, ECO:0000269|PubMed:9305639}.	HUMAN|HGNC=6856|UniProtKB=Q9Y6R4	MAP3K4 KIAA0213 MAPKKK4 MEKK4 MTK1	MAP3K4	activation of MAPK activity [GO:0000187]; activation of MAPKK activity [GO:0000186]; chorionic trophoblast cell differentiation [GO:0060718]; intracellular signal transduction [GO:0035556]; male germ-line sex determination [GO:0019100]; MAPK cascade [GO:0000165]; placenta development [GO:0001890]; positive regulation of JUN kinase activity [GO:0043507]; positive regulation of p38MAPK cascade [GO:…	cytoplasm [GO:0005737]; intracellular [GO:0005622]; perinuclear region of cytoplasm [GO:0048471]	cytoplasm [GO:0005737]; intracellular [GO:0005622]; perinuclear region of cytoplasm [GO:0048471]; ATP binding [GO:0005524]; MAP kinase kinase activity [GO:0004708]; MAP kinase kinase kinase activity [GO:0004709]; metal ion binding [GO:0046872]; activation of MAPK activity [GO:0000187]; activation of MAPKK activity [GO:0000186]; chorionic trophoblast cell differentiation [GO:0060718]; intracellula…	ATP binding [GO:0005524]; MAP kinase kinase activity [GO:0004708]; MAP kinase kinase kinase activity [GO:0004709]; metal ion binding [GO:0046872]			X				X		7	FALSE	ATP-binding; Alternative splicing; Complete proteome; Cytoplasm; Kinase; Magnesium; Metal-binding; Nucleotide-binding; Phosphoprotein; Polymorphism; Reference proteome; Serine/threonine-protein kinase; Transferase	1608	-1	-1	0.30103	1.32222	181685	2	0	21	0	Transcription_GO|Signaling_GO|Differentiation_GO|	M3K4_HUMAN	152.938	0	16	9	regulation of biological process#GO:0050789;response to stimulus#GO:0050896;signal transduction#GO:0007165;biological regulation#GO:0065007;protein phosphorylation#GO:0006468;cell communication#GO:0007154;cellular process#GO:0009987;protein metabolic process#GO:0019538;cellular protein modification process#GO:0006464;primary metabolic process#GO:0044238;phosphate-containing compound metabolic pro…	MITOGEN-ACTIVATED KINASE KINASE KINASE	transferase activity#GO:0016740;signal transducer activity#GO:0004871;catalytic activity#GO:0003824;kinase activity#GO:0016301;protein kinase activity#GO:0004672
5690	2.51938	0.000584			0.396924	0.0525316	80	small GTPase superfamily Rho family	4	80	P61586	FUNCTION: Regulates a signal transduction pathway linking plasma membrane receptors to the assembly of focal adhesions and actin stress fibers. Involved in a microtubule-dependent signal that is required for the myosin contractile ring formation during cell cycle cytokinesis. Plays an essential role in cleavage furrow formation. Required for the apical junction formation of keratinocyte cell-cell…	HUMAN|HGNC=667|UniProtKB=P61586	RHOA ARH12 ARHA RHO12	RHOA	actin cytoskeleton organization [GO:0030036]; apical junction assembly [GO:0043297]; apolipoprotein A-I-mediated signaling pathway [GO:0038027]; axon guidance [GO:0007411]; blood coagulation [GO:0007596]; cleavage furrow formation [GO:0036089]; ephrin receptor signaling pathway [GO:0048013]; metabolic process [GO:0008152]; mitotic spindle assembly [GO:0090307]; negative chemotaxis [GO:0050919]; n…	apical junction complex [GO:0043296]; cell cortex [GO:0005938]; cell junction [GO:0030054]; cleavage furrow [GO:0032154]; cytoskeleton [GO:0005856]; cytosol [GO:0005829]; endoplasmic reticulum membrane [GO:0005789]; endosome [GO:0005768]; extracellular exosome [GO:0070062]; focal adhesion [GO:0005925]; lamellipodium [GO:0030027]; midbody [GO:0030496]; plasma membrane [GO:0005886]; vesicle [GO:003…	apical junction complex [GO:0043296]; cell cortex [GO:0005938]; cell junction [GO:0030054]; cleavage furrow [GO:0032154]; cytoskeleton [GO:0005856]; cytosol [GO:0005829]; endoplasmic reticulum membrane [GO:0005789]; endosome [GO:0005768]; extracellular exosome [GO:0070062]; focal adhesion [GO:0005925]; lamellipodium [GO:0030027]; midbody [GO:0030496]; plasma membrane [GO:0005886]; vesicle [GO:003…	GTPase activity [GO:0003924]; GTP binding [GO:0005525]; myosin binding [GO:0017022]	X						X		44	FALSE	3D-structure; ADP-ribosylation; Cell cycle; Cell division; Cell membrane; Cell projection; Complete proteome; Cytoplasm; Cytoskeleton; Direct protein sequencing; GTP-binding; Host-virus interaction; Lipoprotein; Magnesium; Membrane; Methylation; Nucleotide-binding; Phosphoprotein; Prenylation; Proto-oncogene; Reference proteome; Ubl conjugation	193	-1	-1	0.579784	-1	21768	3.8	0	0	0	Stress_GO|Signaling_REACTOME|Signaling_GO|Proliferation_GO|Migration_REACTOME|Migration_GO|Metabolism_GO|Growth_REACTOME|Growth_GO|Differentiation_GO|Cell_cycle_Mitosis_GO|	RHOA_HUMAN	88.0625	0	80	36	localization#GO:0051179;signal transduction#GO:0007165;cell surface receptor signaling pathway#GO:0007166;transport#GO:0006810;protein transport#GO:0015031;endocytosis#GO:0006897;intracellular protein transport#GO:0006886;vesicle-mediated transport#GO:0016192;receptor-mediated endocytosis#GO:0006898;cell communication#GO:0007154;intracellular signal transduction#GO:0035556;G-protein coupled recep…	RHO FAMILY GTPASE	GTPase activity#GO:0003924;hydrolase activity#GO:0016787;protein binding#GO:0005515;binding#GO:0005488;catalytic activity#GO:0003824
5691	2.98685	0.000351			0.334801	0.266667	6	protein kinase superfamily Ser/Thr protein kinase family WEE1 subfamily; protein kinase domain	5	6	Q99640	FUNCTION: Acts as a negative regulator of entry into mitosis (G2 to M transition) by phosphorylation of the CDK1 kinase specifically when CDK1 is complexed to cyclins. Mediates phosphorylation of CDK1 predominantly on 'Thr-14'. Also involved in Golgi fragmentation. May be involved in phosphorylation of CDK1 on 'Tyr-15' to a lesser degree, however tyrosine kinase activity is unclear and may be ind…	HUMAN|HGNC=29650|UniProtKB=Q99640	PKMYT1 MYT1	PKMYT1	G1/S transition of mitotic cell cycle [GO:0000082]; G2/M transition of mitotic cell cycle [GO:0000086]; mitotic cell cycle [GO:0000278]; mitotic nuclear division [GO:0007067]; negative regulation of phosphatase activity [GO:0010923]; regulation of cell cycle [GO:0051726]; regulation of cyclin-dependent protein serine/threonine kinase activity [GO:0000079]; regulation of mitotic nuclear division […	cytosol [GO:0005829]; endoplasmic reticulum [GO:0005783]; endoplasmic reticulum membrane [GO:0005789]; Golgi apparatus [GO:0005794]; Golgi membrane [GO:0000139]; membrane [GO:0016020]; nucleoplasm [GO:0005654]	cytosol [GO:0005829]; endoplasmic reticulum [GO:0005783]; endoplasmic reticulum membrane [GO:0005789]; Golgi apparatus [GO:0005794]; Golgi membrane [GO:0000139]; membrane [GO:0016020]; nucleoplasm [GO:0005654]; ATP binding [GO:0005524]; kinase activity [GO:0016301]; metal ion binding [GO:0046872]; protein kinase activity [GO:0004672]; protein serine/threonine kinase activity [GO:0004674]; G1/S tr…	ATP binding [GO:0005524]; kinase activity [GO:0016301]; metal ion binding [GO:0046872]; protein kinase activity [GO:0004672]; protein serine/threonine kinase activity [GO:0004674]			X						3	FALSE	3D-structure; ATP-binding; Acetylation; Alternative splicing; Cell cycle; Complete proteome; Endoplasmic reticulum; Golgi apparatus; Kinase; Magnesium; Membrane; Metal-binding; Nucleotide-binding; Phosphoprotein; Polymorphism; Reference proteome; Serine/threonine-protein kinase; Transferase	499	-1	-1	-1	0.30103	54521	0	0	2	0	Cell_cycle_Mitosis_REACTOME|Cell_cycle_Mitosis_GO|	PMYT1_HUMAN	129.167	0	6	3	response to stimulus#GO:0050896;response to stress#GO:0006950;cell cycle#GO:0007049;mitosis#GO:0007067;protein phosphorylation#GO:0006468;cellular process#GO:0009987;protein metabolic process#GO:0019538;primary metabolic process#GO:0044238;metabolic process#GO:0008152;cellular protein modification process#GO:0006464;translation#GO:0006412	EUKARYOTIC TRANSLATION INITIATION FACTOR 2-ALPHA KINASE EIF2-ALPHA KINASE -RELATED	transferase activity#GO:0016740;catalytic activity#GO:0003824;kinase activity#GO:0016301;protein kinase activity#GO:0004672
5692	2.47817	0.000163			0.403524	0.132135	44	Rho GDI family	4	44	P52565	FUNCTION: Controls Rho proteins homeostasis. Regulates the GDP/GTP exchange reaction of the Rho proteins by inhibiting the dissociation of GDP from them, and the subsequent binding of GTP to them. Retains Rho proteins such as CDC42, RAC1 and RHOA in an inactive cytosolic pool, regulating their stability and protecting them from degradation. Actively involved in the recycling and distribution of a…	HUMAN|HGNC=678|UniProtKB=P52565	ARHGDIA GDIA1	ARHGDIA	cellular response to mechanical stimulus [GO:0071260]; cellular response to organic cyclic compound [GO:0071407]; cellular response to redox state [GO:0071461]; movement of cell or subcellular component [GO:0006928]; negative regulation of apoptotic process [GO:0043066]; negative regulation of axonogenesis [GO:0050771]; negative regulation of cell adhesion [GO:0007162]; negative regulation of cel…	cytoskeleton [GO:0005856]; cytosol [GO:0005829]; extracellular exosome [GO:0070062]; extracellular space [GO:0005615]; immunological synapse [GO:0001772]; nucleus [GO:0005634]	cytoskeleton [GO:0005856]; cytosol [GO:0005829]; extracellular exosome [GO:0070062]; extracellular space [GO:0005615]; immunological synapse [GO:0001772]; nucleus [GO:0005634]; fatty acid binding [GO:0005504]; GTPase activator activity [GO:0005096]; Rho GDP-dissociation inhibitor activity [GO:0005094]; cellular response to mechanical stimulus [GO:0071260]; cellular response to organic cyclic comp…	fatty acid binding [GO:0005504]; GTPase activator activity [GO:0005096]; Rho GDP-dissociation inhibitor activity [GO:0005094]			X						20	FALSE	3D-structure; Acetylation; Alternative splicing; Complete proteome; Cytoplasm; Direct protein sequencing; Disease mutation; GTPase activation; Phosphoprotein; Reference proteome	204	-1	-1	-1	0.176091	23207	0	0	1.5	0	Signaling_REACTOME|Signaling_GO|Migration_GO|Growth_REACTOME|Apoptosis_GO|	GDIR1_HUMAN	175.841	0	44	24	biological regulation#GO:0065007;cell communication#GO:0007154;signal transduction#GO:0007165;intracellular signal transduction#GO:0035556;cellular process#GO:0009987;regulation of catalytic activity#GO:0050790;regulation of molecular function#GO:0065009;metabolic process#GO:0008152	RHO GDP-DISSOCIATION INHIBITOR	small GTPase regulator activity#GO:0005083;protein binding#GO:0005515;receptor binding#GO:0005102;binding#GO:0005488;catalytic activity#GO:0003824;enzyme regulator activity#GO:0030234
[truncated: 5,561 more rows]
[truncated: 37 more columns]

## Sheet: Sheet1
PU.QC	YK.QC
A	B
CMT_3Z	B
CMT_3Z	A
CMT_3Z	A
CMT_3Z	CMT_3Z
CMT_3Z	A
A	A
B	A
A	A
CMT_3Z	B
A	B
CMT_3Z	A
A	B
A	A
A	A
CMT_3Z	A
A	A
A	A
A	A
A	A
CMT_3Z	B
A	A
CMT_3Z	CMT_3Z
CMT_3Z	A
A	A
CMT_3Z	B
CMT_3Z	B
CMT_3Z	B
A	B
CMT_3Z	A
A	A
A	A
CMT_3Z	B
B	A
A	A
A	B
CMT_3Z	B
A	B
A	B
CMT_3Z	A
A	A
A	A
CMT_3Z	A
CMT_3Z	B
B	A
CMT_3Z	A
CMT_3Z	B
A	A
CMT_3Z	B
A	A
CMT_3Z	A
A	A
CMT_3Z	A
CMT_3Z	B
A	A
A	A
CMT_3Z	B
CMT_3Z	A
A	A
A	A
CMT_3Z	B
A	A
A	A
A	A
CMT_3Z	A
CMT_3Z	B
A	A
A	A
CMT_3Z	B
CMT_3Z	B
B	A
B	B
CMT_3Z	A
CMT_3Z	A
A	A
CMT_3Z	A
B	A
CMT_3Z	B
A	A
A	A
B	A
CMT_3Z	B
CMT_3Z	B
A	A
A	A
CMT_3Z	A
A	A
CMT_3Z	A
B	A
A	A
CMT_3Z	A
[truncated: 5,468 more rows]

## Sheet: Chaperome classification 
Category	Chaperome member ID
[truncated: 12 more rows]

[truncated: 1 more sheets: Chaperome-scaffold]
