# Supplementary material for: Systems-level analyses of protein-protein interaction network dysfunctions via epichaperomics identify cancer-specific mechanisms of stress adaptation
Source: Nat Commun. 2023 Jun 23;14:3742. doi: 10.1038/s41467-023-39241-7 (PMC10290137; doi:10.1038/s41467-023-39241-7)
Supplement: Supplementary file 6 — Supplementary Dataset 3 [file 41467_2023_39241_MOESM6_ESM.xlsx]

## Sheet: ReportedIonIntenisities
Protein IDs	Protein names	Gene names	Reporter intensity corrected 0 TMT9	Reporter intensity corrected 1 TMT9	Reporter intensity corrected 4 TMT9	Reporter intensity corrected 5 TMT9	Reporter intensity corrected 6 TMT9	Reporter intensity corrected 0 TMT9_Rep2	Reporter intensity corrected 1 TMT9_Rep2	Reporter intensity corrected 4 TMT9_Rep2	Reporter intensity corrected 5 TMT9_Rep2	Reporter intensity corrected 6 TMT9_Rep2
A0AV96;Q8TBY0;Q9NQ94	RNA-binding protein 47	RBM47	105600	153930	128380	126800	70347	49505	73431	59589	60698	39468
A0AVF1	Intraflagellar transport protein 56	TTC26	1674.8	1915	1310.2	1267	1013.2	2952.1	4302	2723	2958.5	2540.3		Related to Fig. 5d
A0AVT1	Ubiquitin-like modifier-activating enzyme 6	UBA6	258260	365610	301580	246250	231300	318280	446290	377590	316590	314180
A0FGR8	Extended synaptotagmin-2	ESYT2	56902	75323	54586	61034	45760	57653	73137	60091	58321	51997
A0JNW5	UHRF1-binding protein 1-like	UHRF1BP1L	11318	18389	14920	10716	7624.3	36957	51692	42356	35275	27141
A0MZ66	Shootin-1	KIAA1598	114560	177200	125490	121240	89698	155370	224510	173780	182870	141080
A1A4S6	Rho GTPase-activating protein 10	ARHGAP10	0	0	0	0	0	1506.9	2215.5	1585	1195.2	1642.9
A1L020;Q6ZN04;Q86XN8;Q5U5Q3	RNA-binding protein MEX3A;RNA-binding protein MEX3B;RNA-binding protein MEX3D;RNA-binding E3 ubiquitin-protein ligase MEX3C	MEX3A;MEX3B;MEX3D;MEX3C	9219.1	13511	10670	11658	6489.6	18355	27917	20294	20340	14957
A1L0T0	Acetolactate synthase-like protein	ILVBL	5028	6565.8	4945.9	4989.4	3508.4	12226	15482	11100	13276	15563
A1L390	Pleckstrin homology domain-containing family G member 3	PLEKHG3	15484	20804	18808	16153	23799	0	0	0	0	0
A1X283	SH3 and PX domain-containing protein 2B	SH3PXD2B	127090	173590	168380	124070	108070	184360	247650	227380	180180	154970
Q8IVF6;A2A2Z9	Ankyrin repeat domain-containing protein 18A;Ankyrin repeat domain-containing protein 18B	ANKRD18A;ANKRD18B	0	0	0	0	0	0	0	0	0	0
A2A3N6	Putative PIP5K1A and PSMD4-like protein	PIPSL	17343	24755	22675	16663	16602	13269	16568	14572	13328	11724
A2RTX5	Probable threonine--tRNA ligase 2, cytoplasmic	TARSL2	0	0	0	0	0	4369.1	5519.6	6009.8	4359.5	4818.5
A2RU49	Hydroxylysine kinase	HYKK	1502.7	2579.4	2214.9	1500.2	1131.3	0	0	0	0	0
A3KMH1	von Willebrand factor A domain-containing protein 8	VWA8	213640	312490	267820	218490	153500	326580	484170	424840	332090	226980
A3KN83;Q9Y2G9	Protein strawberry notch homolog 1	SBNO1	144350	200530	153950	150250	110970	180610	260700	182730	194230	136390
A4D126	Isoprenoid synthase domain-containing protein	ISPD	15082	20746	17897	13229	16583	17033	22217	22374	16319	17050
A4D161	Protein FAM221A	FAM221A	1124.4	1783.5	1950.9	1252.1	845.32	0	0	0	0	0
A4D1E9	GTP-binding protein 10	GTPBP10	3060.6	5586.3	4628.5	1875.8	2028.2	23081	38281	36096	19662	19916
A4D1P6	WD repeat-containing protein 91	WDR91	78448	112110	85711	88155	62017	41969	60752	48345	47584	55082
A4D2B0	Metallo-beta-lactamase domain-containing protein 1	MBLAC1	19462	22261	20977	19593	18112	6212.4	7260.7	8096	5243.5	4820.1
A5YKK6	CCR4-NOT transcription complex subunit 1	CNOT1	342640	455210	404130	345670	311810	273140	369280	310590	255130	286520
A5YM69	Rho guanine nucleotide exchange factor 35	ARHGEF35	15732	20414	18779	17804	10540	13633	19077	15413	19247	8671.5
A6NCN2	Putative keratin-87 protein	KRT87P	16173	13728	13555	49087	11205	0	0	0	0	0
A6ND36	Protein FAM83G	FAM83G	16706	17223	16148	17868	13751	27406	27148	29203	30567	26153
A6NDB9	Paralemmin-3	PALM3	22953	34906	30039	27737	15028	7744	13248	11171	9134.1	5181.6
A6NDG6	Phosphoglycolate phosphatase	PGP	38649	62087	50295	34448	37141	54542	68510	54982	54042	58768
A6NDU8	UPF0600 protein C5orf51	C5orf51	28757	41208	40410	27246	19404	30062	40508	39145	32794	21502
A6NED2	RCC1 domain-containing protein 1	RCCD1	2524.9	3876.4	3289.5	3014.6	2752.3	10716	13387	12639	14513	11807
A6NFI3	Zinc finger protein 316	ZNF316	7016.4	8449.4	8607.4	8143.9	6849.9	808.8	1433.4	2121.4	1584.1	879.41
A6NFQ2	TRPM8 channel-associated factor 2	TCAF2	13336	18536	17341	13720	10429	21085	32375	25165	19431	16086
A6NHL2	Tubulin alpha chain-like 3	TUBAL3	28549	43123	37910	29657	24142	49401	77951	62505	42016	35452
A6NHQ2	rRNA/tRNA 2-O-methyltransferase fibrillarin-like protein 1	FBLL1	0	0	0	0	0	19703	25134	33306	18642	24413
A6NHR9	Structural maintenance of chromosomes flexible hinge domain-containing protein 1	SMCHD1	202340	268140	263080	189940	195250	85878	121710	118060	78570	81857
A6NHX0	GATS-like protein 2	GATSL2	36953	60293	43707	41160	31112	37763	51213	36020	41112	36603
A6NIH7;Q13432	Protein unc-119 homolog B;Protein unc-119 homolog A	UNC119B;UNC119	9177.2	13954	8650	10047	7506	9264.9	12453	10371	9345.5	6039.6
A6NJ78	Probable methyltransferase-like protein 15	METTL15	31417	38898	35921	36332	29044	11438	15899	11291	12004	7196.3
Q9UFD9;A6NNM3;A6NJZ7	RIMS-binding protein 3A;RIMS-binding protein 3B;RIMS-binding protein 3C	RIMBP3;RIMBP3B;RIMBP3C	0	0	0	0	0	0	0	0	0	0
A6NKB5	Pecanex-like protein 2	PCNXL2	0	0	0	0	0	0	0	0	0	0
A6NKT7;Q7Z3J3;Q99666;O14715;P0DJD0;P0DJD1	RanBP2-like and GRIP domain-containing protein 3;RanBP2-like and GRIP domain-containing protein 4;RANBP2-like and GRIP domain-containing protein 5/6;RANBP2-like and GRIP domain-containing protein 8;RANBP2-like and GRIP domain-containing protein 1;RANBP2-like and GRIP domain-containing protein 2	RGPD3;RGPD4;RGPD5;RGPD8;RGPD1;RGPD2	710.06	810.89	858.42	563.82	1031.9	0	0	0	0	0
A6NNM8	Tubulin polyglutamylase TTLL13P	TTLL13P	0	0	0	0	0	0	0	0	0	0
A6XGL0	YjeF N-terminal domain-containing protein 3	YJEFN3	0	0	0	0	0	0	0	0	0	0
A6ZKI3;Q9BWD3;Q17RB0	Protein FAM127A;Protein FAM127B;Protein FAM127C	FAM127A;FAM127B;FAM127C	40049	47597	41294	41885	34185	19045	23635	18259	21209	17315
A7E2V4	Zinc finger SWIM domain-containing protein 8	ZSWIM8	50457	70805	60564	61101	40729	19988	27643	27768	22483	16363
A7KAX9;O14559	Rho GTPase-activating protein 32	ARHGAP32	9796.2	13448	12677	8454.4	9343.1	76121	103370	89276	87473	68350
C4AMC7;Q6VEQ5;A8K0Z3;A8MWX3;Q9NQA3	Putative WAS protein family homolog 3;WAS protein family homolog 2;WAS protein family homolog 1;Putative WAS protein family homolog 4;WAS protein family homolog 6	WASH3P;WASH2P;WASH1;WASH4P;WASH6P	39909	48333	52498	45711	34404	19309	27193	23328	20143	16470
A8MPP1;Q92771	Putative ATP-dependent RNA helicase DDX11-like protein 8;Putative ATP-dependent RNA helicase DDX12	DDX11L8;DDX12P	0	0	0	0	0	29448	41949	25975	29314	21487
P62308;A8MWD9	Small nuclear ribonucleoprotein G;Putative small nuclear ribonucleoprotein G-like protein 15	SNRPG;SNRPGP15	16788	21472	17771	15309	15455	20957	24216	19932	23796	27259
A8MXV4	Nucleoside diphosphate-linked moiety X motif 19, mitochondrial	NUDT19	68256	94341	91713	74005	66777	83893	107440	105410	86572	78135
B2RTY4	Unconventional myosin-IXa	MYO9A	0	0	0	0	0	10222	10411	11759	13230	8735.7
B2RXF0	Transmembrane protein 229A	TMEM229A	0	0	0	0	0	0	0	0	0	0
B7ZAP0	Rab GTPase-activating protein 1-like, isoform 10	RABGAP1L	8068.7	10735	9069.3	6641.5	5617.7	0	0	0	0	0
P0CG08;B7ZAQ6	Golgi pH regulator B;Golgi pH regulator A	GPR89B;GPR89A	1713.2	2334.2	2802.8	2000.4	1632.4	0	0	0	0	0
Q13765;E9PAV3	Nascent polypeptide-associated complex subunit alpha;Nascent polypeptide-associated complex subunit alpha, muscle-specific form	NACA	82519	99602	91359	88265	86803	22655	30015	27738	24556	20229
E9PRG8	Uncharacterized protein C11orf98	C11orf98	0	0	0	0	0	14298	14649	16440	15600	15205
I3L3R5	Coiled-coil domain-containing glutamate-rich protein 2	CCER2	0	0	0	0	0	0	0	0	0	0
L0R8F8		SMCR7L	0	0	0	0	0	0	0	0	0	0
O00115	Deoxyribonuclease-2-alpha	DNASE2	97271	129360	111640	104010	76508	77479	105490	80573	87094	67208
O00116	Alkyldihydroxyacetonephosphate synthase, peroxisomal	AGPS	4079.9	4950.3	5316.3	4191.7	2077	0	0	0	0	0
O00139	Kinesin-like protein KIF2A	KIF2A	55503	63250	70589	49962	40936	35816	39502	39984	30401	23684
O00148	ATP-dependent RNA helicase DDX39A	DDX39A	171370	242000	195300	185220	169010	176140	223040	189690	195610	191250
O00151	PDZ and LIM domain protein 1	PDLIM1	0	0	0	0	0	57371	70570	68865	57849	44662
O00154;Q6ZUV0	Cytosolic acyl coenzyme A thioester hydrolase	ACOT7	103040	128290	123010	101760	103560	182730	244060	225540	176970	180840
O00159	Unconventional myosin-Ic	MYO1C	148320	216810	179230	167280	145780	170850	250990	208080	183200	155550
O00160	Unconventional myosin-If	MYO1F	0	0	0	0	0	0	0	0	0	0
O00161	Synaptosomal-associated protein 23	SNAP23	0	0	0	0	0	15297	21418	16407	18676	13545
O00165	HCLS1-associated protein X-1	HAX1	0	0	0	0	0	9651.3	11571	10555	11286	5751.3
O00167	Eyes absent homolog 2	EYA2	0	0	0	0	0	1482.1	2310.3	1867.2	1629	565.6
O00170	AH receptor-interacting protein	AIP	112910	150960	123340	120810	103470	147950	194870	157160	154080	133110
O00178	GTP-binding protein 1	GTPBP1	3966.7	4771.9	5090.3	2983.6	4059.8	15484	20680	20326	13226	13162
O00186	Syntaxin-binding protein 3	STXBP3	38883	56705	46514	39457	30554	63441	95309	79970	66485	53093
O00189	AP-4 complex subunit mu-1	AP4M1	7743.4	9395.9	8667.5	7044.5	5971.8	12260	17941	14451	14133	12686
O00192	Armadillo repeat protein deleted in velo-cardio-facial syndrome	ARVCF	1364.7	1478.8	1900.2	1196.9	1461.8	0	0	0	0	0
O00193	Small acidic protein	SMAP	2122.4	3270.5	2940.3	2076.3	1280.8	5023.2	5753.1	5531.6	5649.3	5283.5
O00203	AP-3 complex subunit beta-1	AP3B1	288570	418060	334580	285040	217660	347450	486230	409560	355560	265960
O00204	Sulfotransferase family cytosolic 2B member 1	SULT2B1	67698	86907	83897	66980	58379	84996	109840	108100	89350	70498
O00214	Galectin-8	LGALS8	9574.6	11552	10912	13148	9286.4	14741	19454	14105	21782	15968
O00221	NF-kappa-B inhibitor epsilon	NFKBIE	0	0	0	0	0	2701.6	3676	3009	2923.5	2188.9
O00231	26S proteasome non-ATPase regulatory subunit 11	PSMD11	222150	285690	226710	266780	209340	262510	354760	272660	277050	241660
O00232	26S proteasome non-ATPase regulatory subunit 12	PSMD12	203020	254680	197730	201810	232130	257500	327150	284990	269930	245910
O00233	26S proteasome non-ATPase regulatory subunit 9	PSMD9	23949	25596	24978	28434	30661	41519	47959	44710	47774	48556
O00264	Membrane-associated progesterone receptor component 1	PGRMC1	14831	20459	17318	15482	12940	14907	21446	15796	14808	12562
O00267	Transcription elongation factor SPT5	SUPT5H	378340	521710	528830	414290	358000	501620	637740	595670	533050	486350
O00268;Q92750	Transcription initiation factor TFIID subunit 4	TAF4	5625.3	6530.7	5812.4	4433.2	5853.6	29053	40453	33648	29881	27294
O00273	DNA fragmentation factor subunit alpha	DFFA	32582	42031	45033	34623	20275	41046	53607	54320	42079	31930
O00287	Regulatory factor X-associated protein	RFXAP	4331.6	6686.7	5206.3	5295.6	3867.1	0	0	0	0	0
O00291	Huntingtin-interacting protein 1	HIP1	23207	30303	30867	23902	25722	53998	73588	64450	58798	57657
O00299	Chloride intracellular channel protein 1	CLIC1	152950	190150	167270	150430	190980	119150	151370	127070	127850	113010
O00303	Eukaryotic translation initiation factor 3 subunit F	EIF3F	201980	257220	218930	216460	205460	246070	333750	252550	256660	258030
O00308	NEDD4-like E3 ubiquitin-protein ligase WWP2	WWP2	6760.6	6947.3	6086.3	6112.6	5576.9	17974	21386	21343	20699	18503
O00311	Cell division cycle 7-related protein kinase	CDC7	0	0	0	0	0	16800	19397	19596	16736	13118
O00329	Phosphatidylinositol 4,5-bisphosphate 3-kinase catalytic subunit delta isoform	PIK3CD	0	0	0	0	0	0	0	0	0	0
O00330	Pyruvate dehydrogenase protein X component, mitochondrial	PDHX	74566	114330	85559	79158	50669	112910	148950	118270	112570	95501
O00401	Neural Wiskott-Aldrich syndrome protein	WASL	26355	29469	28110	26739	24211	58330	62308	66064	67448	57195
O00410	Importin-5	IPO5	923280	1337500	1012400	913950	879610	1099000	1500400	1131600	1101900	1059000
O00411	DNA-directed RNA polymerase, mitochondrial	POLRMT	87064	128370	108080	97582	76080	65361	104490	84728	59726	48942
O00418	Eukaryotic elongation factor 2 kinase	EEF2K	21108	40635	27397	25423	10978	2988.5	4612.5	3348.9	3072.2	2258.9
O00422	Histone deacetylase complex subunit SAP18	SAP18	25683	28858	25695	29049	26000	56081	57496	49817	54825	79736
O00425;Q9NZI8	Insulin-like growth factor 2 mRNA-binding protein 3	IGF2BP3	135660	154160	175980	128480	118790	151660	187270	199820	151710	127850
O00429	Dynamin-1-like protein	DNM1L	391280	498690	415980	392300	397700	452600	590530	481650	448160	421510
O00442	RNA 3-terminal phosphate cyclase	RTCA	89267	110040	101790	87192	89092	148590	185220	179580	147030	147480
O00443	Phosphatidylinositol 4-phosphate 3-kinase C2 domain-containing subunit alpha	PIK3C2A	62952	88379	66902	67501	56993	63860	91930	70032	65689	59311
O00458	Interferon-related developmental regulator 1	IFRD1	18421	14132	47251	11837	17584	54418	45407	122180	48397	63249
O00459	Phosphatidylinositol 3-kinase regulatory subunit beta	PIK3R2	2034.1	2160.1	1974.2	1440.8	1593.9	0	0	0	0	0
O00462	Beta-mannosidase	MANBA	17159	25762	21796	18462	15178	7235.7	10774	8028.2	6401.9	5918
O00468	Agrin;Agrin N-terminal 110 kDa subunit;Agrin C-terminal 110 kDa subunit;Agrin C-terminal 90 kDa fragment;Agrin C-terminal 22 kDa fragment	AGRN	29742	42007	25827	34039	29096	8523.5	9984.3	5929.5	9971.3	15245
O00469	Procollagen-lysine,2-oxoglutarate 5-dioxygenase 2	PLOD2	81817	137040	73557	83075	77829	252970	400190	242720	261610	229390
O00471	Exocyst complex component 5	EXOC5	26120	35347	30637	24812	20052	49387	61846	56873	42550	33227
O00487	26S proteasome non-ATPase regulatory subunit 14	PSMD14	60781	81274	68818	64478	54949	147790	190940	163600	158950	136060
O00488	Zinc finger protein 593	ZNF593	0	0	0	0	0	17072	22089	18903	13476	17074
O00499	Myc box-dependent-interacting protein 1	BIN1	5065.2	5360.7	5531	6819.7	10073	12099	17574	14096	15596	9682.7
O00505	Importin subunit alpha-4	KPNA3	89271	120330	101360	100210	85400	115630	157250	125410	113700	92054
O00515	Ladinin-1	LAD1	6611.9	7551.5	7326.7	10052	6856.4	11228	14862	12755	10708	14360
O00541	Pescadillo homolog	PES1	170510	208710	203130	155460	188920	116920	131190	121900	106650	138680
O00560	Syntenin-1	SDCBP	8627.4	13774	11678	9808.8	8372.2	24456	29980	26283	27709	25600
O00567	Nucleolar protein 56	NOP56	37820	42563	51414	35336	50897	76029	78760	106610	66058	110280
O00571;O15523;Q9NQI0	ATP-dependent RNA helicase DDX3X;ATP-dependent RNA helicase DDX3Y	DDX3X;DDX3Y	376460	460850	433140	369510	377050	456380	567940	520140	459120	476550
O00584	Ribonuclease T2	RNASET2	0	0	0	0	0	17717	25262	17104	17052	13075
O00622	Protein CYR61	CYR61	17700	12360	14018	13151	37355	7011.8	2719.4	3222.8	5379.7	13461
O00625	Pirin	PIR	193760	254240	210350	197610	182240	148610	183380	162930	164930	146130
O00629	Importin subunit alpha-3	KPNA4	82870	111160	97946	92938	69749	130550	164300	150410	148010	110280
O00635	E3 ubiquitin-protein ligase TRIM38	TRIM38	0	0	0	0	0	7821.9	10885	9357.9	9062.7	3433.7
O00712	Nuclear factor 1 B-type	NFIB	0	0	0	0	0	3813.7	4091	3440.4	4429	2476.4
O00743	Serine/threonine-protein phosphatase 6 catalytic subunit;Serine/threonine-protein phosphatase 6 catalytic subunit, N-terminally processed	PPP6C	129910	165070	133700	130560	110610	153700	218110	163160	173310	136330
O00750	Phosphatidylinositol 4-phosphate 3-kinase C2 domain-containing subunit beta	PIK3C2B	37251	42199	30318	33194	43222	12997	19386	14873	13387	8765.2
O00754	Lysosomal alpha-mannosidase;Lysosomal alpha-mannosidase A peptide;Lysosomal alpha-mannosidase B peptide;Lysosomal alpha-mannosidase C peptide;Lysosomal alpha-mannosidase D peptide;Lysosomal alpha-mannosidase E peptide	MAN2B1	81233	125410	81752	87169	63329	79028	127390	83544	83151	59378
O00762	Ubiquitin-conjugating enzyme E2 C	UBE2C	17135	18706	14026	18640	20468	33624	35777	28919	35444	46215
O00763	Acetyl-CoA carboxylase 2;Biotin carboxylase	ACACB	7845.5	9732.3	10370	8120.1	7666.7	16507	20233	20371	17034	12868
O00764	Pyridoxal kinase	PDXK	139770	169830	160480	142300	135970	121810	160090	142970	129990	120250
O14494	Lipid phosphate phosphohydrolase 1	PPAP2A	2421.9	3981.4	1980.3	2441.2	1722.3	3944.9	5763.9	3821.5	3171.6	2740.2
O14497	AT-rich interactive domain-containing protein 1A	ARID1A	19316	23440	19299	20438	26953	26828	34714	32015	27414	30130
O14530	Thioredoxin domain-containing protein 9	TXNDC9	39345	51940	40309	42746	45687	40260	54813	40291	40280	43426
O14545	TRAF-type zinc finger domain-containing protein 1	TRAFD1	0	0	0	0	0	9061	8567.2	8582.9	11307	9662.5
O14562	Ubiquitin domain-containing protein UBFD1	UBFD1	2317.1	2618.7	2218.8	1813.7	1757.1	18233	20806	16695	15409	17816
O14578	Citron Rho-interacting kinase	CIT	45011	64702	61546	40025	38279	24487	32301	35890	22408	24563
O14579	Coatomer subunit epsilon	COPE	25150	31611	34585	23863	23835	63294	78066	69528	70666	58830
O14617	AP-3 complex subunit delta-1	AP3D1	368400	521390	423890	374230	304530	316470	458760	336840	328210	251790
O14618	Copper chaperone for superoxide dismutase	CCS	40239	50434	43904	40471	42572	28441	38256	33748	26806	22915
O14639	Actin-binding LIM protein 1	ABLIM1	0	0	0	0	0	3787.4	6095.4	4242.9	3320.8	3370.1
O14641	Segment polarity protein dishevelled homolog DVL-2	DVL2	0	0	0	0	0	3186.3	4640.9	3579.5	2662.1	2255.1
O14656	Torsin-1A	TOR1A	8543.1	9891.1	11175	9315.8	8821.9	5522.6	7280.2	7622	5246.5	4911.5
O14657	Torsin-1B	TOR1B	29478	39611	32371	28879	27221	38338	58073	50695	75590	41991
O14686	Histone-lysine N-methyltransferase 2D	KMT2D	2962.5	3912.8	2871	4007.9	2367	3639.4	4535	4295.6	3682.4	2818.6
O14717	tRNA (cytosine(38)-C(5))-methyltransferase	TRDMT1	1691	2115.3	2302.6	1655.6	1100.1	8142.4	10495	10115	10175	6718.6
O14727	Apoptotic protease-activating factor 1	APAF1	29374	40084	35580	28811	18785	45790	60009	53496	46112	38124
O14730	Serine/threonine-protein kinase RIO3	RIOK3	5766.9	7879.4	7801	6314.3	4518.7	7873.5	11484	13901	7289.4	4174.7
O14732	Inositol monophosphatase 2	IMPA2	70512	95397	75253	72044	78162	86343	114540	90973	93443	91647
O14733	Dual specificity mitogen-activated protein kinase kinase 7	MAP2K7	6090.1	7990.6	7120.9	6966.7	5560.9	2708.8	4005.1	2398.9	2890.8	1896.7
O14737	Programmed cell death protein 5	PDCD5	22428	17874	17382	31017	28759	42097	31522	24048	49010	80230
O14744	Protein arginine N-methyltransferase 5;Protein arginine N-methyltransferase 5, N-terminally processed	PRMT5	273170	364580	314830	285630	255770	298230	385060	338000	328170	295370
O14745	Na(+)/H(+) exchange regulatory cofactor NHE-RF1	SLC9A3R1	153940	195320	154880	172930	137230	131760	169210	137180	142930	123380
O14746	Telomerase reverse transcriptase	TERT	1473.9	2055	1859.4	1512.8	1209.4	0	0	0	0	0
O14757	Serine/threonine-protein kinase Chk1	CHEK1	51392	60809	52209	47712	42664	99354	119510	101320	95158	85061
O14772	Fucose-1-phosphate guanylyltransferase	FPGT	25577	37208	31622	26015	20698	38878	57092	46937	42174	34199
O14773	Tripeptidyl-peptidase 1	TPP1	25230	39340	26586	28614	18377	38334	54493	35310	36547	27301
O14776;Q5VWI1	Transcription elongation regulator 1	TCERG1	94996	113100	131100	81987	103700	122650	144720	161820	106290	142000
O14777	Kinetochore protein NDC80 homolog	NDC80	120810	178440	101710	133640	87942	142600	197230	123730	162590	119480
O14787	Transportin-2	TNPO2	119550	173290	142460	125400	122270	114940	156120	130870	131190	115780
O14795;Q9UPW8	Protein unc-13 homolog B	UNC13B	17991	23944	19380	18782	14466	28259	37412	32508	29499	22540
O14802	DNA-directed RNA polymerase III subunit RPC1	POLR3A	169690	259650	189640	175040	146700	101200	149030	110040	100110	84853
O14818;Q8TAA3	Proteasome subunit alpha type-7	PSMA7	187980	252850	216460	188810	182260	220950	305290	266960	233570	212260
O14828	Secretory carrier-associated membrane protein 3	SCAMP3	3445.1	3964.8	4899.7	3437.7	3556.4	38519	41913	42501	43857	31867
O14896	Interferon regulatory factor 6	IRF6	0	0	0	0	0	0	0	0	0	0
O14908;Q8TF64	PDZ domain-containing protein GIPC1	GIPC1	240790	326300	285540	255070	184880	319740	450030	375290	326450	210650
O14920	Inhibitor of nuclear factor kappa-B kinase subunit beta	IKBKB	9470.8	11636	12494	8713.8	7078.7	13833	22147	17703	14776	13742
O14929	Histone acetyltransferase type B catalytic subunit	HAT1	218680	311010	249380	234320	182330	468520	703700	478490	492630	316020
O14933	Ubiquitin/ISG15-conjugating enzyme E2 L6	UBE2L6	3362.8	4436.7	3913.9	3237.3	2698.8	0	0	0	0	0
O14936	Peripheral plasma membrane protein CASK	CASK	74392	102820	89092	75544	67435	133750	189910	145510	136890	123140
O14939	Phospholipase D2	PLD2	8261	10059	10589	8562	7157.2	0	0	0	0	0
O14950;P24844	Myosin regulatory light chain 12B;Myosin regulatory light polypeptide 9	MYL12B;MYL9	3374.5	5016.1	4293.6	3907.2	3241.2	2940.5	4074.7	4020.9	3580.1	2811.6
O14964	Hepatocyte growth factor-regulated tyrosine kinase substrate	HGS	65710	77736	63677	65840	95097	146950	188990	157640	162530	128740
O14965	Aurora kinase A	AURKA	8847	8915.4	8638	9627.8	11783	1533.3	645.24	1453.5	1117.7	4364.2
O14972	Down syndrome critical region protein 3	DSCR3	10258	14178	10668	10176	9787.9	0	0	0	0	0
O14974	Protein phosphatase 1 regulatory subunit 12A	PPP1R12A	68581	73787	72400	65487	102310	115900	117390	135100	102070	155190
O14976	Cyclin-G-associated kinase	GAK	95731	131570	109420	101200	81735	97885	137340	103180	106820	91423
O14979	Heterogeneous nuclear ribonucleoprotein D-like	HNRNPDL	74595	109590	83491	70442	90931	104180	141790	112180	118730	123340
O14980	Exportin-1	XPO1	467630	611480	545830	503020	441760	488750	664030	596930	515330	456010
O14981	TATA-binding protein-associated factor 172	BTAF1	148640	199300	191490	138730	100450	131180	179670	155390	124840	91055
O15013	Rho guanine nucleotide exchange factor 10	ARHGEF10	91065	131740	99844	96048	59775	113490	153420	132270	123090	82809
O15020	Spectrin beta chain, non-erythrocytic 2	SPTBN2	24625	24993	25311	20469	36642	39386	45157	40213	39961	54085
O15027	Protein transport protein Sec16A	SEC16A	30708	41728	39399	30225	25477	68737	84250	87696	74565	60278
O15031	Plexin-B2	PLXNB2	30874	47450	36662	33008	22462	40188	60903	47034	46323	29483
O15040	Tectonin beta-propeller repeat-containing protein 2	TECPR2	10426	11282	13325	8771.3	8762.4	15619	15439	19339	14225	12131
O15042	U2 snRNP-associated SURP motif-containing protein	U2SURP	107860	133140	116430	87927	131950	49575	58695	64711	49569	54095
O15047	Histone-lysine N-methyltransferase SETD1A	SETD1A	50616	59510	54850	48829	43161	25662	36571	30735	32043	24288
O15056	Synaptojanin-2	SYNJ2	13496	16298	16183	13020	11544	13356	19760	16016	13151	9825.2
O15063	Uncharacterized protein KIAA0355	KIAA0355	0	0	0	0	0	1269.7	1043.7	1506.6	1257.5	716.57
O15066;O14782	Kinesin-like protein KIF3B;Kinesin-like protein KIF3B, N-terminally processed	KIF3B	46923	57782	64518	43406	39543	54198	63721	62554	54473	47001
O15067	Phosphoribosylformylglycinamidine synthase	PFAS	241050	328520	273130	258080	263180	283640	355670	304990	298250	365420
O15068	Guanine nucleotide exchange factor DBS	MCF2L	38225	52026	44803	35507	25816	19571	26115	19493	22529	18860
O15084;Q8N8A2	Serine/threonine-protein phosphatase 6 regulatory ankyrin repeat subunit A	ANKRD28	20467	28302	25274	35799	17754	37520	50462	45460	40194	32512
O15085	Rho guanine nucleotide exchange factor 11	ARHGEF11	25116	29716	27231	29359	34418	15925	23595	21655	17184	18190
O15091	Mitochondrial ribonuclease P protein 3	KIAA0391	15444	25834	16816	16766	12103	20516	35880	54374	27336	15621
O15111	Inhibitor of nuclear factor kappa-B kinase subunit alpha	CHUK	105230	149050	136100	106430	83457	99718	140800	124650	98202	78445
O15118	Niemann-Pick C1 protein	NPC1	3714.2	5691	4927.3	4147.7	3414	9515.4	12748	11043	8894.9	9375.8
O15143	Actin-related protein 2/3 complex subunit 1B	ARPC1B	102220	131620	113530	112980	86357	166480	207250	170860	186080	149560
O15144	Actin-related protein 2/3 complex subunit 2	ARPC2	137370	186630	159190	144250	112750	109240	153270	130660	106180	92468
O15145	Actin-related protein 2/3 complex subunit 3	ARPC3	92545	129650	107630	98924	78694	114600	157350	126420	123700	93378
O15160	DNA-directed RNA polymerases I and III subunit RPAC1	POLR1C	42458	56683	46773	40190	37391	81476	110600	91152	77312	71460
O15164	Transcription intermediary factor 1-alpha	TRIM24	52359	71814	59546	63855	43838	27668	41204	30549	31623	20365
O15178	Brachyury protein	T	0	0	0	0	0	14216	16042	16154	11871	18148
O15211	Ral guanine nucleotide dissociation stimulator-like 2	RGL2	11876	15558	15404	11460	9107	27989	38349	33430	29378	23664
O15212	Prefoldin subunit 6	PFDN6	19776	28972	24247	18686	15936	4994	6069.6	6956.7	5188.9	5463.6
O15226	NF-kappa-B-repressing factor	NKRF	41163	42883	45413	34984	61472	36581	35822	48582	30879	53450
O15230	Laminin subunit alpha-5	LAMA5	1281.8	1190.6	1370	1229.1	574.83	855.43	377.64	1135.4	744.35	800.01
O15234	Protein CASC3	CASC3	0	0	0	0	0	14947	19919	19948	15880	15096
O15254	Peroxisomal acyl-coenzyme A oxidase 3	ACOX3	27646	40058	31115	22538	32045	18048	27691	21298	16714	13240
O15258	Protein RER1	RER1	1680.3	2036.5	1418.1	1399.8	745.34	26140	27839	29217	22227	26590
O15260	Surfeit locus protein 4	SURF4	10608	15483	13910	9620.4	8355.1	17112	23124	20626	14984	11899
O15264	Mitogen-activated protein kinase 13	MAPK13	48857	52145	68121	37863	55928	27359	36356	33192	41101	26101
O15269	Serine palmitoyltransferase 1	SPTLC1	13327	18290	13882	14892	11583	27424	36630	31191	26398	24098
O15287	Fanconi anemia group G protein	FANCG	0	0	0	0	0	3753.3	4343.6	4824.5	5189.2	2623.5
O15294	UDP-N-acetylglucosamine--peptide N-acetylglucosaminyltransferase 110 kDa subunit	OGT	198790	250290	206990	212180	209180	180800	224270	187380	195540	180060
O15305	Phosphomannomutase 2	PMM2	71777	92373	76545	70154	80513	140350	172440	152120	135420	138030
O15318	DNA-directed RNA polymerase III subunit RPC7	POLR3G	6077.1	7215.5	4846.3	6365.4	5598	3309.5	3982.5	3714.7	3358.6	2917.6
O15344	E3 ubiquitin-protein ligase Midline-1	MID1	7334.9	8693.6	8831.9	7006.3	5021.9	10665	11870	15669	9489.8	7342.7
O15347	High mobility group protein B3	HMGB3	42404	54322	50828	48726	35022	51004	67094	61299	57655	47337
O15355	Protein phosphatase 1G	PPM1G	342470	452770	398290	355660	287220	350590	462740	400550	350170	298010
O15357;Q92835;Q7Z7G1	Phosphatidylinositol 3,4,5-trisphosphate 5-phosphatase 2	INPPL1	164360	242160	193380	173280	137980	191230	270880	201840	191950	168330
O15360	Fanconi anemia group A protein	FANCA	1109.4	1486.8	1081.4	1241.4	543.27	32123	43007	46697	35894	20973
O15371	Eukaryotic translation initiation factor 3 subunit D	EIF3D	281930	401120	331230	322030	250530	387650	542660	443580	444910	336820
O15372	Eukaryotic translation initiation factor 3 subunit H	EIF3H	106370	144770	122220	118780	112860	227310	289960	242970	253960	226280
O15379	Histone deacetylase 3	HDAC3	27161	30746	26176	28829	21901	21909	25956	19828	23078	18629
O15381	Nuclear valosin-containing protein-like	NVL	22902	27859	29092	21701	34428	0	0	0	0	0
O15382	Branched-chain-amino-acid aminotransferase, mitochondrial	BCAT2	30401	51706	31564	31709	20957	28246	40652	25144	24902	18494
O15397	Importin-8	IPO8	140380	192170	142890	140160	125570	88078	119160	87932	90899	77600
O15400	Syntaxin-7	STX7	14890	18938	16657	14123	17160	3997.1	5822.8	5147.3	4669.4	4937.8
O15439	Multidrug resistance-associated protein 4	ABCC4	0	0	0	0	0	2127.1	3004	3094.9	1905.7	2049.9
O15440	Multidrug resistance-associated protein 5	ABCC5	1299.8	1742.6	2004.5	1292.8	1952	10499	13893	11969	9912.8	10639
O15460	Prolyl 4-hydroxylase subunit alpha-2	P4HA2	79666	103880	104360	88265	70907	24938	32963	33458	24256	22905
O15488	Glycogenin-2	GYG2	3938	5868.4	5330.9	4680.3	4448	0	0	0	0	0
O15498	Synaptobrevin homolog YKT6	YKT6	142440	178390	149980	155240	145730	117570	150570	125300	128420	107480
O15511	Actin-related protein 2/3 complex subunit 5	ARPC5	19205	17322	15635	21395	24672	16850	20043	17584	18709	19811
O15514	DNA-directed RNA polymerase II subunit RPB4	POLR2D	12471	14653	12964	12135	14248	0	0	0	0	0
Q6A1A2;O15530	Putative 3-phosphoinositide-dependent protein kinase 2;3-phosphoinositide-dependent protein kinase 1	PDPK2P;PDPK1	77633	107460	100510	78376	61412	95784	131160	115600	92231	73811
O15533	Tapasin	TAPBP	7388.2	5115.2	3282.2	4809.8	21395	1178	1476.2	911.65	1138.9	2275.3
O15541	RING finger protein 113A	RNF113A	19212	25588	23807	17576	11009	19677	26784	23537	17404	10038
O15550;O14607	Lysine-specific demethylase 6A;Histone demethylase UTY	KDM6A;UTY	14703	15885	13566	13193	25573	4397.8	3626.2	3731.6	5349.2	12524
O15551;O14493;O95484;P56747	Claudin-3;Claudin-4;Claudin-9;Claudin-6	CLDN3;CLDN4;CLDN9;CLDN6	2696	3919.9	2075.4	3577.1	1844.1	0	0	0	0	0
O15554	Intermediate conductance calcium-activated potassium channel protein 4	KCNN4	184.31	606.54	761.68	349.37	293.43	222.77	270.36	217.53	217.63	151.06
O43143	Pre-mRNA-splicing factor ATP-dependent RNA helicase DHX15	DHX15	481720	599980	530370	458470	543960	546190	676680	610200	527000	607350
O43148	mRNA cap guanine-N7 methyltransferase	RNMT	230160	330250	297130	223890	202010	216300	307800	320290	203250	181160
O43149	Zinc finger ZZ-type and EF-hand domain-containing protein 1	ZZEF1	48294	63611	62333	49190	41384	88047	102600	107080	78131	129780
O43150	Arf-GAP with SH3 domain, ANK repeat and PH domain-containing protein 2	ASAP2	2478.5	4099.4	2633	2494.4	1879.4	9285.8	14274	11187	8983	7782.2
O43156	TELO2-interacting protein 1 homolog	TTI1	39966	60698	46480	43057	28328	38318	55828	37999	42454	27566
O43169	Cytochrome b5 type B	CYB5B	2561.8	3333.3	2911.5	2341.9	1650.2	2243.3	3351.1	3043.2	2322.9	2163.8
O43172	U4/U6 small nuclear ribonucleoprotein Prp4	PRPF4	49737	66668	61729	48537	44322	42135	58087	55071	39531	34062
O43175	D-3-phosphoglycerate dehydrogenase	PHGDH	179050	213240	219310	157600	174930	201340	238760	256660	175910	196220
O43237	Cytoplasmic dynein 1 light intermediate chain 2	DYNC1LI2	340960	533000	337420	366720	311410	270640	413570	257820	324660	219590
O43242	26S proteasome non-ATPase regulatory subunit 3	PSMD3	402310	509100	466300	407440	375040	435010	514460	447850	458710	461970
O43252	Bifunctional 3-phosphoadenosine 5-phosphosulfate synthase 1;Sulfate adenylyltransferase;Adenylyl-sulfate kinase	PAPSS1	171080	229560	194380	180270	147260	257890	335990	292200	283250	232130
O43264	Centromere/kinetochore protein zw10 homolog	ZW10	76923	104770	80168	80736	61771	84734	111990	93402	79792	77545
O43278	Kunitz-type protease inhibitor 1	SPINT1	6876.8	11496	9799.2	7807.8	6345.1	19081	31153	22937	20430	11674
O43290	U4/U6.U5 tri-snRNP-associated protein 1	SART1	99547	119690	136910	91526	87399	48725	58954	65848	42812	46111
O43291	Kunitz-type protease inhibitor 2	SPINT2	0	0	0	0	0	0	0	0	0	0
O43295	SLIT-ROBO Rho GTPase-activating protein 3	SRGAP3	0	0	0	0	0	0	0	0	0	0
O43299	AP-5 complex subunit zeta-1	AP5Z1	40655	61455	41465	42618	29590	26373	39230	22542	25320	17573
O43310	CBP80/20-dependent translation initiation factor	CTIF	0	0	0	0	0	4814.8	6003.3	5502	4833.8	4714.8
O43314	Inositol hexakisphosphate and diphosphoinositol-pentakisphosphate kinase 2	PPIP5K2	18020	24932	22702	18280	13102	4249.8	6064	5391.5	5866.6	3709.5
O43318	Mitogen-activated protein kinase kinase kinase 7	MAP3K7	17320	22566	19452	18176	14767	51776	62204	45660	51075	68210
O43324	Eukaryotic translation elongation factor 1 epsilon-1	EEF1E1	18290	28101	23536	20021	17037	50038	52203	49737	43557	110430
O43347	RNA-binding protein Musashi homolog 1	MSI1	5670.8	7338.5	7459.9	5761.9	5600.6	0	0	0	0	0
O43353	Receptor-interacting serine/threonine-protein kinase 2	RIPK2	0	0	0	0	0	5978.4	7923.1	7231.3	4978.6	5723.9
O43379	WD repeat-containing protein 62	WDR62	23940	36391	32565	26675	21884	42622	55328	51186	50549	33982
O43390	Heterogeneous nuclear ribonucleoprotein R	HNRNPR	333240	441120	398920	343850	346800	497190	623190	513660	496370	619350
O43395	U4/U6 small nuclear ribonucleoprotein Prp3	PRPF3	105720	136690	134070	105990	95895	76060	84936	78200	78035	70677
O43396	Thioredoxin-like protein 1	TXNL1	182850	236180	198390	197430	164720	206530	278200	229920	228250	184760
O43399	Tumor protein D54	TPD52L2	122100	147090	158270	116290	107910	179390	208040	239290	178590	162730
O43414	ERI1 exoribonuclease 3	ERI3	34847	42117	38953	36135	31787	20464	28032	23915	22595	19821
O43422	52 kDa repressor of the inhibitor of the protein kinase	PRKRIR	34207	50043	37689	33304	23081	79897	109780	87332	86734	59421
O43426	Synaptojanin-1	SYNJ1	24977	37467	29305	24539	22634	93022	115180	100630	92431	81809
O43427	Acidic fibroblast growth factor intracellular-binding protein	FIBP	0	0	0	0	0	23706	31173	23998	26465	22237
O43432	Eukaryotic translation initiation factor 4 gamma 3	EIF4G3	0	0	0	0	0	1338.6	1561.6	898.98	3039.9	5021.1
O43435	T-box transcription factor TBX1	TBX1	0	0	0	0	0	0	0	0	0	0
O43447	Peptidyl-prolyl cis-trans isomerase H	PPIH	24695	31234	30105	25300	24212	48028	62387	53224	50653	46371
O43464	Serine protease HTRA2, mitochondrial	HTRA2	2896.4	4531.4	4061.7	3992.4	2853.6	7649.2	11067	9369.7	7977.9	5769.4
O43482	Protein Mis18-beta	OIP5	5590	6441.9	7201.8	8192.3	7516.9	0	0	0	0	0
O43488;Q8NHP1;O95154	Aflatoxin B1 aldehyde reductase member 2	AKR7A2	37527	49321	51783	41566	34986	53975	66722	65657	61017	52991
O43490	Prominin-1	PROM1	18716	35564	21138	26875	11204	20480	33547	19894	26832	14629
O43491	Band 4.1-like protein 2	EPB41L2	414710	562150	441820	439030	334450	539850	733780	579000	567180	414130
O43493	Trans-Golgi network integral membrane protein 2	TGOLN2	8176.9	7024.3	9651.6	7860.4	5446.3	25663	29374	30957	30864	26050
O43502	DNA repair protein RAD51 homolog 3	RAD51C	2273.7	3220.6	3665.6	2750.2	2993.3	1845.1	2821.3	2047.5	2250.1	1888.5
O43572	A-kinase anchor protein 10, mitochondrial	AKAP10	18565	27859	23349	20742	11146	13082	17238	18703	14620	10501
O43583	Density-regulated protein	DENR	54800	60537	63736	51483	42659	52854	57621	62221	56805	48289
O43592	Exportin-T	XPOT	327480	418700	396120	326710	308420	346570	454830	391250	364170	298620
O43598	2-deoxynucleoside 5-phosphate N-hydrolase 1	DNPH1	31654	41950	38103	33975	27657	32246	43733	37052	35395	30216
O43615;Q9BSF4;Q9H707;Q3SY52;Q96HQ0;Q68DI1;Q3KQV3	Mitochondrial import inner membrane translocase subunit TIM44	TIMM44	150860	220560	187840	165740	98800	104880	160110	130710	117020	71955
O43617	Trafficking protein particle complex subunit 3	TRAPPC3	71719	85870	77434	69015	61938	57963	73715	58915	54096	50051
O43633	Charged multivesicular body protein 2a	CHMP2A	23191	29060	25250	23795	20195	12173	17319	13902	11910	10875
O43639	Cytoplasmic protein NCK2	NCK2	20625	27724	24303	21581	17898	68171	89980	77001	67997	54002
O43660	Pleiotropic regulator 1	PLRG1	25247	33026	36681	23307	23320	55356	53105	67195	50470	68787
O43663	Protein regulator of cytokinesis 1	PRC1	26708	27096	25812	21266	34462	35373	38160	37370	28750	51795
O43665	Regulator of G-protein signaling 10	RGS10	7358.9	9259.6	9064.8	7312.4	5916	21597	26845	29625	23014	17909
O43670	BUB3-interacting and GLEBS motif-containing protein ZNF207	ZNF207	12528	16845	15425	12797	10875	11115	13890	15100	12016	11061
O43681	ATPase ASNA1	ASNA1	139690	189370	177130	142420	124290	141510	177040	173250	138180	122480
O43683	Mitotic checkpoint serine/threonine-protein kinase BUB1	BUB1	11539	11344	8593.3	13737	13574	25827	24246	21000	27003	25970
O43684	Mitotic checkpoint protein BUB3	BUB3	62815	74624	72768	59571	71185	55849	62449	61498	49345	71141
O43707	Alpha-actinin-4	ACTN4	258820	315760	271430	279390	233910	272610	337120	294390	313740	229900
O43708	Maleylacetoacetate isomerase	GSTZ1	10753	16319	14404	12389	10042	1908.2	3464.3	2013.2	1776.1	1498.3
O43709	Probable 18S rRNA (guanine-N(7))-methyltransferase	WBSCR22	0	0	0	0	0	40738	45012	37465	44646	71093
O43719	HIV Tat-specific factor 1	HTATSF1	291920	369680	308720	314140	240260	270040	324580	275590	280490	258780
O43734	Adapter protein CIKS	TRAF3IP2	7400.8	10120	6677.7	8151	4361.8	4139.7	5781.4	3557.3	4999.4	2506.4
O43736	Integral membrane protein 2A	ITM2A	0	0	0	0	0	0	0	0	0	0
Q15438;O43739;Q99418;Q9UIA0	Cytohesin-1;Cytohesin-3;Cytohesin-2	CYTH1;CYTH3;CYTH2	47686	62429	54581	42744	38342	40161	48253	50171	40503	27745
Q9Y478;O43741	5-AMP-activated protein kinase subunit beta-1;5-AMP-activated protein kinase subunit beta-2	PRKAB1;PRKAB2	11089	15466	13484	11083	10172	10027	12759	11024	8569.5	8201.5
O43747	AP-1 complex subunit gamma-1	AP1G1	310900	442170	348210	307820	260530	344190	501510	386650	349190	290760
O43759	Synaptogyrin-1	SYNGR1	7160	9473.1	8032	8586	5524.5	8610.2	10127	10181	11375	7412.7
O43760	Synaptogyrin-2	SYNGR2	7025.8	7653.9	6106.1	5674.6	6896.2	4244	5081	4538.8	4801.2	4338
O43765	Small glutamine-rich tetratricopeptide repeat-containing protein alpha	SGTA	63354	78290	67824	65925	65611	101320	127880	101770	108850	100590
O43776;REV__H7BZ55	Asparagine--tRNA ligase, cytoplasmic	NARS	488400	599550	613070	457050	483430	515300	616620	646750	482640	535080
O43795	Unconventional myosin-Ib	MYO1B	174080	253410	222580	177120	179050	170080	267230	229340	186570	192290
O43809	Cleavage and polyadenylation specificity factor subunit 5	NUDT21	45002	55442	50693	44363	46131	53362	59678	60782	54303	59873
O43813	LanC-like protein 1	LANCL1	23348	31675	30044	25129	21797	5008.8	5255.2	4964.6	4733.2	4238
O43815	Striatin	STRN	98024	141640	111860	110310	91437	86865	110250	95450	104840	75519
O43818	U3 small nucleolar RNA-interacting protein 2	RRP9	16184	21540	20600	14211	17446	28263	20809	18209	21093	78353
O43823	A-kinase anchor protein 8	AKAP8	41410	43672	37635	45988	62233	0	0	0	0	0
O43824	Putative GTP-binding protein 6	GTPBP6	9862	12844	14520	9830.5	7306.7	9505.8	12056	13960	10350	6966.4
O43829	Zinc finger and BTB domain-containing protein 14	ZBTB14	4445.6	6399	5537.9	5659.9	3562.5	573.45	770.88	652.02	625.16	243.01
O43837	Isocitrate dehydrogenase [NAD] subunit beta, mitochondrial	IDH3B	75601	108510	94693	79550	52438	45383	66989	53184	66531	57993
O43847	Nardilysin	NRD1	409740	590800	427710	429910	377210	445270	690320	472840	472180	426980
O43852	Calumenin	CALU	107530	138580	126190	104880	93903	168120	219410	172450	169480	144780
O43865;Q96HN2	Putative adenosylhomocysteinase 2	AHCYL1	265100	380040	302550	276850	204710	297400	410550	336620	306740	213930
O43896	Kinesin-like protein KIF1C	KIF1C	32227	42916	35538	27268	27941	25507	36519	32231	23738	22396
O43924	Retinal rod rhodopsin-sensitive cGMP 3,5-cyclic phosphodiesterase subunit delta	PDE6D	4203	5252.9	4952	4849.6	3896.3	11933	14064	13192	13674	11088
O60216;Q9H4I0	Double-strand-break repair protein rad21 homolog	RAD21	64137	72629	88678	53883	55492	102910	118850	146630	92620	93332
O60218	Aldo-keto reductase family 1 member B10	AKR1B10	73788	97533	90929	68564	56319	104810	146950	134940	98234	87158
O60220	Mitochondrial import inner membrane translocase subunit Tim8 A	TIMM8A	0	0	0	0	0	0	0	0	0	0
O60231	Putative pre-mRNA-splicing factor ATP-dependent RNA helicase DHX16	DHX16	79220	95216	105690	72803	99184	105420	97632	136610	85971	129770
O60232	Sjoegren syndrome/scleroderma autoantigen 1	SSSCA1	19430	28074	25019	22346	14696	20202	26362	26535	21801	17919
O60239	SH3 domain-binding protein 5	SH3BP5	11399	17711	13227	13260	10920	0	0	0	0	0
O60244	Mediator of RNA polymerase II transcription subunit 14	MED14	3839.3	5835.3	4710.4	3561.5	4867.5	6851.6	6859.4	5850.1	5678.2	6251.5
O60256	Phosphoribosyl pyrophosphate synthase-associated protein 2	PRPSAP2	56100	72812	59659	58481	44641	102420	129150	119630	105940	91024
O60264	SWI/SNF-related matrix-associated actin-dependent regulator of chromatin subfamily A member 5	SMARCA5	78732	99508	99435	73670	91198	65115	80329	89099	63520	77544
O60271	C-Jun-amino-terminal kinase-interacting protein 4	SPAG9	231990	302340	270900	254180	229540	243750	319140	280510	278540	213980
O60282	Kinesin heavy chain isoform 5C	KIF5C	0	0	0	0	0	2242.8	2861.3	2395.3	1846.4	2010
O60293	Zinc finger C3H1 domain-containing protein	ZFC3H1	6767.7	12520	8587.2	7428.1	6503.5	14380	19717	20242	18452	19593
O60294	tRNA wybutosine-synthesizing protein 4	LCMT2	20390	27289	22563	20970	20965	11072	16840	12651	12197	11045
O60306	Intron-binding protein aquarius	AQR	144540	204640	172700	159910	135020	178300	241700	204510	181030	164810
O60313	Dynamin-like 120 kDa protein, mitochondrial;Dynamin-like 120 kDa protein, form S1	OPA1	178650	259110	220050	209520	124140	177600	263000	209910	218570	125820
O60333	Kinesin-like protein KIF1B	KIF1B	167930	239700	167260	184480	150670	251400	364940	248140	271920	231510
O60341	Lysine-specific histone demethylase 1A	KDM1A	79170	112580	84834	79391	84375	222850	284490	237930	239980	205970
O60343	TBC1 domain family member 4	TBC1D4	78653	113780	101020	80729	59106	49799	74693	62842	53790	32792
O60344	Endothelin-converting enzyme 2;Methyltransferase-like region;Endothelin-converting enzyme 2 region	ECE2	0	0	0	0	0	6574.2	7888.3	7280.8	6492.8	5683.9
O60361	Putative nucleoside diphosphate kinase	NME2P1	7642.6	13105	12809	4952.2	6464.7	11492	15826	15903	6774.3	8929.5
O60447	Ecotropic viral integration site 5 protein homolog	EVI5	19608	24974	21824	19506	13560	10565	14268	11184	11136	6178.5
O60469	Down syndrome cell adhesion molecule	DSCAM	22117	28288	32563	20850	14594	0	0	0	0	0
O60476;P33908	Mannosyl-oligosaccharide 1,2-alpha-mannosidase IB;Mannosyl-oligosaccharide 1,2-alpha-mannosidase IA	MAN1A2;MAN1A1	3018.2	3792.5	3032.7	2456.8	3579.5	21623	28031	25153	17069	20410
O60488	Long-chain-fatty-acid--CoA ligase 4	ACSL4	115060	178300	121600	131810	70150	127860	210030	140550	154220	88118
O60493	Sorting nexin-3	SNX3	82444	111380	107880	84978	57458	51465	68598	66178	54049	38144
O60502	Protein O-GlcNAcase	MGEA5	187820	274750	190930	218590	163600	222000	299890	210430	228650	201060
O60504	Vinexin	SORBS3	15633	19637	17504	19128	14493	2317.1	3467.6	2653.3	2856.2	2123
O60506	Heterogeneous nuclear ribonucleoprotein Q	SYNCRIP	624710	859520	722370	651700	653950	752180	1046700	886520	781780	791200
O60508	Pre-mRNA-processing factor 17	CDC40	43464	61373	53510	37684	38512	7180.7	10333	9498.8	6828.2	7475.8
O60512	Beta-1,4-galactosyltransferase 3;N-acetyllactosamine synthase;Beta-N-acetylglucosaminylglycopeptide beta-1,4-galactosyltransferase;Beta-N-acetylglucosaminyl-glycolipid beta-1,4-galactosyltransferase	B4GALT3	0	0	0	0	0	11311	14294	11369	12301	10159
O60513	Beta-1,4-galactosyltransferase 4;N-acetyllactosamine synthase;Lactotriaosylceramide beta-1,4-galactosyltransferase	B4GALT4	737.55	1019.7	1150.3	1237.7	869.93	1024.8	1215	1353.8	1920.9	1496.8
O60518	Ran-binding protein 6	RANBP6	0	0	0	0	0	7011.1	8414.4	7383.5	7686.9	8233.1
O60524	Nuclear export mediator factor NEMF	NEMF	154090	198950	205240	145490	105250	86017	107580	111770	87131	65755
O60543	Cell death activator CIDE-A	CIDEA	0	0	0	0	0	0	0	0	0	0
O60547	GDP-mannose 4,6 dehydratase	GMDS	120510	155500	134980	126150	118440	124210	159030	136090	123450	123840
O60551	Glycylpeptide N-tetradecanoyltransferase 2	NMT2	6171.9	7437.8	7536.6	4979.4	5149.5	1901.9	2135.2	2357.7	1622.3	2490.4
O60563	Cyclin-T1	CCNT1	8879.9	8074.8	8964.4	9938.1	10529	7710.2	6404.4	7635.9	9559.9	7722.8
O60566	Mitotic checkpoint serine/threonine-protein kinase BUB1 beta	BUB1B	251670	345320	271100	279020	201540	305300	433840	332720	344670	226030
O60568	Procollagen-lysine,2-oxoglutarate 5-dioxygenase 3	PLOD3	78912	111510	93677	81296	75690	79836	104970	89547	75919	71259
O60573	Eukaryotic translation initiation factor 4E type 2	EIF4E2	20491	25525	21018	27772	20866	66593	82263	74224	74502	76797
O60583	Cyclin-T2	CCNT2	0	0	0	0	0	13496	17675	17465	11670	9677
O60610	Protein diaphanous homolog 1	DIAPH1	550990	788930	593380	605230	518870	696810	962460	747880	750010	672380
O60613	15 kDa selenoprotein	2021-09-15	0	0	0	0	0	0	0	0	0	0
O60645	Exocyst complex component 3	EXOC3	37178	47076	47015	31115	22828	42233	53182	111840	42401	32186
O60664	Perilipin-3	PLIN3	39708	47724	43722	44375	37070	37022	46471	42032	36883	28604
O60671	Cell cycle checkpoint protein RAD1	RAD1	6686.7	9148.1	7245.1	7306.5	5206.7	5667.5	7571.6	6692.6	5641.9	4497.1
O60678	Protein arginine N-methyltransferase 3	PRMT3	62620	82065	74964	60189	46911	135440	184960	165930	132260	103420
O60684	Importin subunit alpha-7	KPNA6	121230	144590	128750	157070	116980	107520	120770	104990	143170	100590
O60701	UDP-glucose 6-dehydrogenase	UGDH	145090	209980	169850	150400	137180	108270	159010	119830	115670	106570
O60706	ATP-binding cassette sub-family C member 9	ABCC9	0	0	0	0	0	0	0	0	0	0
O60716	Catenin delta-1	CTNND1	94381	128150	104340	106730	63414	116780	165440	133770	136100	92065
O60749	Sorting nexin-2	SNX2	124380	161520	141880	136810	106150	84116	111110	97438	91852	68672
O60762	Dolichol-phosphate mannosyltransferase subunit 1	DPM1	0	0	0	0	0	4795.7	6041.3	7325.7	5702.3	4539.4
O60763;REV__Q5VZ89	General vesicular transport factor p115	USO1	293650	423670	358350	303450	275190	204050	287510	251240	228670	197670
O60783	28S ribosomal protein S14, mitochondrial	MRPS14	3053.7	4166.1	3739.4	2846.8	2404.2	0	0	0	0	0
O60784	Target of Myb protein 1	TOM1	83646	116000	101240	93905	63275	27960	38696	34033	30272	20940
Q99880;Q99879;Q99877;Q93079;Q5QNW6;P62807;P58876;O60814;P57053;Q96A08	Histone H2B type 1-L;Histone H2B type 1-M;Histone H2B type 1-N;Histone H2B type 1-H;Histone H2B type 2-F;Histone H2B type 1-C/E/F/G/I;Histone H2B type 1-D;Histone H2B type 1-K;Histone H2B type F-S;Histone H2B type 1-A	HIST1H2BL;HIST1H2BM;HIST1H2BN;HIST1H2BH;HIST2H2BF;HIST1H2BC;HIST1H2BD;HIST1H2BK;H2BFS;HIST1H2BA	82472	103670	87399	90563	87872	74025	93485	74388	82452	74972
O60825;P16118	6-phosphofructo-2-kinase/fructose-2,6-bisphosphatase 2;6-phosphofructo-2-kinase;Fructose-2,6-bisphosphatase	PFKFB2	239280	286500	241650	194730	142580	140020	190290	166020	156810	119520
O60826	Coiled-coil domain-containing protein 22	CCDC22	65907	84810	71530	68605	56478	45637	61292	50719	49919	50184
O60828	Polyglutamine-binding protein 1	PQBP1	42556	41264	49194	35365	28258	44993	50525	51614	42726	35584
O60832	H/ACA ribonucleoprotein complex subunit 4	DKC1	117250	153690	126340	120110	113730	138830	179740	142520	163380	167320
O60841	Eukaryotic translation initiation factor 5B	EIF5B	134860	175480	170070	140110	139450	241100	318030	324500	232720	228510
O60884	DnaJ homolog subfamily A member 2	DNAJA2	146620	184890	138050	155220	117570	175620	244750	186570	186270	118600
O60885;Q15059;P25440	Bromodomain-containing protein 4	BRD4	4093.8	5054.6	5343.3	3815	5586.7	6323.9	7971.6	6611.5	5272.7	6629.2
O60888	Protein CutA	CUTA	12536	16230	13724	14671	12645	6525.2	8420.5	6763.9	7276.2	6338.6
O60921	Checkpoint protein HUS1	HUS1	16319	21491	16994	19383	12702	2403.3	3327.8	2386.6	1951.5	1402.5
O60925	Prefoldin subunit 1	PFDN1	0	0	0	0	0	23119	29070	27936	25952	24144
O60930	Ribonuclease H1	RNASEH1	15141	20200	18408	15722	11688	15321	19435	18013	16414	12744
O60934	Nibrin	NBN	13118	13168	13609	11190	15578	17688	22157	22712	22036	18973
O60936	Nucleolar protein 3	NOL3	5210.4	5329.6	5423.4	6067.9	3619.8	0	0	0	0	0
O60941	Dystrobrevin beta	DTNB	7203.5	8592.8	7876.4	7331.3	7003.4	13051	16309	12456	11440	7302.2
O60942	mRNA-capping enzyme;Polynucleotide 5-triphosphatase;mRNA guanylyltransferase	RNGTT	23169	30952	25758	26756	19006	8962.1	11302	8959.9	8796.8	7291.6
O75037	Kinesin-like protein KIF21B	KIF21B	4043.1	6095	5125.5	4048.6	3435.7	17855	24148	21016	18047	18107
O75044;P0DMP2	SLIT-ROBO Rho GTPase-activating protein 2	SRGAP2	7344.4	11553	9118.3	8314	6461.1	10440	8130.3	9041.7	9037.9	15496
O75061	Putative tyrosine-protein phosphatase auxilin	DNAJC6	25043	27660	27280	21576	21396	14701	14942	18045	11230	14381
O75064	DENN domain-containing protein 4B	DENND4B	11031	15290	13730	10915	10009	0	0	0	0	0
O75083	WD repeat-containing protein 1	WDR1	423240	536150	474570	421580	474680	537880	681380	579500	533870	559410
O75113	NEDD4-binding protein 1	N4BP1	41391	61527	53550	40363	26145	46533	70850	61654	45970	28091
O75116	Rho-associated protein kinase 2	ROCK2	376460	521450	433310	388950	338290	443270	612280	500860	487920	363390
O75122	CLIP-associating protein 2	CLASP2	71440	99618	88448	62782	73706	32530	44695	35416	29797	34843
O75127	Pentatricopeptide repeat-containing protein 1, mitochondrial	PTCD1	6725.3	8255.6	7982.7	5501.6	3879.4	32472	48989	38795	32050	22706
O75131;Q8IYJ1;O95741;Q86YQ8;Q9HCH3;Q9UBL6	Copine-3	CPNE3	163150	224330	186360	166480	143810	249620	342630	268200	271240	200600
O75140	DEP domain-containing protein 5	DEPDC5	0	0	0	0	0	0	0	0	0	0
O75145	Liprin-alpha-3	PPFIA3	16546	20270	25667	20521	11441	0	0	0	0	0
O75146	Huntingtin-interacting protein 1-related protein	HIP1R	79994	120890	94313	92958	72273	62481	90633	66162	72401	59474
O75147	Obscurin-like protein 1	OBSL1	56724	74445	55581	54520	43868	21444	29279	19352	20501	22871
O75150	E3 ubiquitin-protein ligase BRE1B	RNF40	85128	114700	99387	91766	72761	113470	141730	126480	113830	95455
O75152	Zinc finger CCCH domain-containing protein 11A	ZC3H11A	26579	37296	32623	25833	18671	26027	35101	30244	27822	18118
O75153;Q9Y5I4	Clustered mitochondria protein homolog	CLUH	451960	598890	481720	484240	409130	506330	680430	555500	558330	464030
O75157;Q15714;Q99576	TSC22 domain family protein 2;TSC22 domain family protein 1	TSC22D2;TSC22D1	2102	1634.4	1585.5	2650.8	5080.2	14979	17604	12994	16435	23240
O75165	DnaJ homolog subfamily C member 13	DNAJC13	178450	250330	203270	197840	164720	174760	253750	199230	185320	148440
O75167	Phosphatase and actin regulator 2	PHACTR2	11324	11775	11776	13902	15684	19194	20030	21159	21095	21050
O75170	Serine/threonine-protein phosphatase 6 regulatory subunit 2	PPP6R2	12261	15408	12536	13790	9639.9	32388	45898	35185	31550	27022
O75175	CCR4-NOT transcription complex subunit 3	CNOT3	40781	54940	45942	43373	42113	48152	66636	53902	48006	49040
O75179	Ankyrin repeat domain-containing protein 17	ANKRD17	48320	67837	57972	48558	34896	75342	105040	83673	77697	64862
O75182	Paired amphipathic helix protein Sin3b	SIN3B	23882	29008	26574	19992	22474	35982	41919	42476	35997	35272
O75190;Q8NHS0	DnaJ homolog subfamily B member 6	DNAJB6	6636.6	9554.5	6397.9	8538.4	4862	52169	65316	42046	79365	36070
O75208	Ubiquinone biosynthesis protein COQ9, mitochondrial	COQ9	31954	45513	38499	35359	26623	5103.5	7560.3	6603	6620.8	3914.3
O75223	Gamma-glutamylcyclotransferase	GGCT	88990	110220	103780	90585	82106	68349	88914	74164	70012	63565
O75251	NADH dehydrogenase [ubiquinone] iron-sulfur protein 7, mitochondrial	NDUFS7	7827.5	5676.2	3096.5	9568.3	7779	35013	45263	28393	46757	26856
O75306	NADH dehydrogenase [ubiquinone] iron-sulfur protein 2, mitochondrial	NDUFS2	16185	25670	18170	18100	10854	32107	51279	35084	34964	21017
O75312	Zinc finger protein ZPR1	ZPR1	35408	44763	40254	34380	33405	144740	176500	183390	142680	127770
O75323	Protein NipSnap homolog 2	GBAS	96207	113150	84361	96647	90783	51592	52506	29657	44960	69598
O75330	Hyaluronan mediated motility receptor	HMMR	52479	60164	55321	51985	54302	29450	30806	30765	24095	28158
O75340	Programmed cell death protein 6	PDCD6	40312	49996	47497	50174	49471	52258	69303	53856	53388	61829
O75347	Tubulin-specific chaperone A	TBCA	125940	156170	134780	134130	127090	36274	44764	43961	32238	37818
O75348	V-type proton ATPase subunit G 1	ATP6V1G1	30789	35370	28078	34150	25499	32450	40228	30188	41900	29817
O75351	Vacuolar protein sorting-associated protein 4B	VPS4B	164470	203290	180190	162770	164200	219370	276070	251650	215020	215920
O75362;Q92618;O15090	Zinc finger protein 217	ZNF217	65896	84185	82743	61906	47537	44309	56553	58537	43349	32143
Q9P0M6;O75367	Core histone macro-H2A.2;Core histone macro-H2A.1	H2AFY2;H2AFY	0	0	0	0	0	6267.8	9114.5	6622.4	7296.9	5030.4
O75369	Filamin-B	FLNB	1737500	2136700	2312000	1717200	2141700	1858000	2246300	2509300	1808400	2473400
O75376	Nuclear receptor corepressor 1	NCOR1	1888.9	2975.2	2174.6	2346.6	1523.6	29124	36397	32010	30147	27598
O75385	Serine/threonine-protein kinase ULK1	ULK1	13651	17225	13880	11238	16038	3449.3	4258.6	3651.9	4195.5	3358.6
O75390	Citrate synthase, mitochondrial	CS	241350	355010	279290	271150	202300	263380	394300	298420	302490	212500
O75391	Sperm-associated antigen 7	SPAG7	45070	54848	52740	45918	39243	0	0	0	0	0
O75396	Vesicle-trafficking protein SEC22b	SEC22B	6439.9	9989.2	9429.3	6493.9	9722.4	14468	20115	21740	16061	19053
O75400	Pre-mRNA-processing factor 40 homolog A	PRPF40A	54770	74086	64185	50906	54498	138240	185270	151280	151890	141360
O75419	Cell division control protein 45 homolog	CDC45	43192	65585	40283	45444	33667	72111	98334	70178	74033	59652
O75436	Vacuolar protein sorting-associated protein 26A	VPS26A	208270	267850	230250	205710	182710	297570	393270	338810	303120	261590
O75439	Mitochondrial-processing peptidase subunit beta	PMPCB	134890	194900	148670	167080	111900	91959	121990	100300	107070	75985
O75446	Histone deacetylase complex subunit SAP30	SAP30	5436.7	7740.1	6789.3	5917.6	4814.4	0	0	0	0	0
O75448	Mediator of RNA polymerase II transcription subunit 24	MED24	4764.7	5634.4	5508.1	6351.7	3708.1	7758	9349	9100.4	6808.1	8061.2
O75449	Katanin p60 ATPase-containing subunit A1	KATNA1	10386	13133	16382	9993.5	6631.7	14427	19842	22729	16760	9528.8
O75475	PC4 and SFRS1-interacting protein	PSIP1	7398.3	11095	12253	8699.4	6571.6	0	0	0	0	0
O75489	NADH dehydrogenase [ubiquinone] iron-sulfur protein 3, mitochondrial	NDUFS3	23743	33718	24072	26491	16872	29087	48618	30936	37720	20856
O75494;Q8WXF0	Serine/arginine-rich splicing factor 10	SRSF10	36697	37663	37002	38680	71381	19355	21941	20991	18633	24885
O75496	Geminin	GMNN	1846.9	2297.6	1512.3	1858.3	1745.4	0	0	0	0	0
O75503	Ceroid-lipofuscinosis neuronal protein 5	CLN5	15603	23728	18239	15900	11893	36685	50800	38152	31790	29670
O75530	Polycomb protein EED	EED	18370	22269	23505	18660	13673	21054	26334	25773	25677	15361
O75533	Splicing factor 3B subunit 1	SF3B1	635340	829050	674350	650670	676160	543760	730340	564030	554830	570030
O75534	Cold shock domain-containing protein E1	CSDE1	488310	698030	515690	517170	378160	518710	723040	512970	526850	438330
O75554	WW domain-binding protein 4	WBP4	49673	72212	70951	52018	40394	62483	83354	81018	74585	52017
O75569	Interferon-inducible double-stranded RNA-dependent protein kinase activator A	PRKRA	0	0	0	0	0	19641	23174	23380	18823	16609
O75570	Peptide chain release factor 1, mitochondrial	MTRF1	3819.1	3632.8	3236.2	3192.3	1786.9	2583.9	2684.4	1990.7	2597.9	4674.7
O75575	DNA-directed RNA polymerase III subunit RPC9	CRCP	16111	17151	14751	18160	22654	466.21	791.34	632.43	143.1	229.53
O75582	Ribosomal protein S6 kinase alpha-5	RPS6KA5	53551	84132	63314	53592	28372	77055	125220	79465	72965	42274
O75592	E3 ubiquitin-protein ligase MYCBP2	MYCBP2	30273	36580	33187	29179	27563	59604	82532	70309	57022	55579
O75600	2-amino-3-ketobutyrate coenzyme A ligase, mitochondrial	GCAT	4742	6820.7	5045.4	4615.5	4750.2	2567	4255.1	3024.7	2692.7	2384.4
O75608	Acyl-protein thioesterase 1	LYPLA1	15027	21098	14685	14532	14669	7025	14614	6175.8	6701.9	5592.6
O75616	GTPase Era, mitochondrial	ERAL1	0	0	0	0	0	28343	41307	33561	33354	20811
O75629	Protein CREG1	CREG1	18607	24955	21673	17426	13841	23587	32708	37097	34800	17348
O75643	U5 small nuclear ribonucleoprotein 200 kDa helicase	SNRNP200	643720	861890	792490	648290	524000	593010	791150	691650	599370	493120
O75648	Mitochondrial tRNA-specific 2-thiouridylase 1	TRMU	13708	18043	17922	14359	14189	15613	21820	21666	17656	12838
O75663	TIP41-like protein	TIPRL	102530	127080	113800	104520	94234	92465	121890	99251	91624	81287
O75674	TOM1-like protein 1	TOM1L1	3642.1	3825.9	4500.5	3764.2	2870.8	12011	16574	12638	12848	9211.9
O75676	Ribosomal protein S6 kinase alpha-4	RPS6KA4	32425	46306	32719	32074	25545	30476	45670	28732	25615	14824
O75683	Surfeit locus protein 6	SURF6	26269	23561	44468	31725	29834	34539	38090	58046	28672	44545
O75688	Protein phosphatase 1B	PPM1B	88486	122780	106990	84647	75206	81096	110710	99417	86356	76612
O75694	Nuclear pore complex protein Nup155	NUP155	302400	425950	310970	332960	276800	372710	526970	380050	408520	326570
O75695	Protein XRP2	RP2	8065.1	9417.5	8140.6	7926.3	5708.6	0	0	0	0	0
O75717	WD repeat and HMG-box DNA-binding protein 1	WDHD1	17819	23459	18776	17797	11184	29613	44980	32980	32964	23529
O75718	Cartilage-associated protein	CRTAP	65436	92129	74090	63197	70165	50507	70900	51816	58690	51786
O75787	Renin receptor	ATP6AP2	13499	18194	15966	12799	13695	18202	25199	17714	18446	21553
O75792	Ribonuclease H2 subunit A	RNASEH2A	91406	113980	103800	90721	83703	39919	51299	47612	39869	35040
O75794	Cell division cycle protein 123 homolog	CDC123	46165	58769	47097	55339	31917	41154	51909	39348	50207	31274
O75815	Breast cancer anti-estrogen resistance protein 3	BCAR3	10926	12449	12049	12914	8854.9	0	0	0	0	0
O75818	Ribonuclease P protein subunit p40	RPP40	84517	105150	81516	85707	77869	57844	68073	54522	59105	55093
O75821	Eukaryotic translation initiation factor 3 subunit G	EIF3G	225220	276740	225980	242750	242540	284260	373250	291840	311690	288830
O75822	Eukaryotic translation initiation factor 3 subunit J	EIF3J	81528	116360	84832	88561	91443	132850	167190	132400	134410	149290
O75828	Carbonyl reductase [NADPH] 3	CBR3	16018	19476	16704	15786	16504	16525	21362	18097	16786	17459
O75832	26S proteasome non-ATPase regulatory subunit 10	PSMD10	35413	41903	47503	36840	36764	106990	131970	112270	122980	120350
O75843	AP-1 complex subunit gamma-like 2	AP1G2	71330	97923	67337	71391	55192	84291	120920	77734	84902	59721
O75844	CAAX prenyl protease 1 homolog	ZMPSTE24	27511	39653	32172	25818	20854	23406	34518	30575	18564	20702
O75864	Protein phosphatase 1 regulatory subunit 37	PPP1R37	15964	17556	16058	16119	17691	4221.4	5121.1	5322.5	3767.5	2202.6
O75874	Isocitrate dehydrogenase [NADP] cytoplasmic	IDH1	278350	359260	344360	256470	246370	192070	245850	229730	173550	159930
O75879	Glutamyl-tRNA(Gln) amidotransferase subunit B, mitochondrial	GATB	0	0	0	0	0	12428	15510	12804	14396	12470
O75884	Putative hydrolase RBBP9	RBBP9	9471.3	15026	10386	10947	7522.6	54922	76566	62545	64697	54736
O75886	Signal transducing adapter molecule 2	STAM2	41174	59993	56788	43780	36307	70672	95846	83432	74307	57943
O75901	Ras association domain-containing protein 9	RASSF9	0	0	0	0	0	0	0	0	0	0
O75909	Cyclin-K	CCNK	39951	52006	45046	38358	41838	63543	81933	73518	63393	60305
O75915	PRA1 family protein 3	ARL6IP5	26901	40164	28817	32857	20264	35690	60782	36851	38860	26004
O75925	E3 SUMO-protein ligase PIAS1	PIAS1	5985.5	7939.1	5224.4	6862.1	4827	25543	32235	26586	28498	21837
O75928;Q9Y6X2	E3 SUMO-protein ligase PIAS2	PIAS2	16512	21541	21460	16709	12789	34342	51711	45579	32611	35235
O75934	Pre-mRNA-splicing factor SPF27	BCAS2	0	0	0	0	0	0	0	0	0	0
O75935	Dynactin subunit 3	DCTN3	17474	18964	17655	17115	19305	41818	55000	45076	42634	40315
O75937	DnaJ homolog subfamily C member 8	DNAJC8	65094	72047	65368	67338	84659	60387	71497	65913	62706	73605
O75940	Survival of motor neuron-related-splicing factor 30	SMNDC1	16238	18591	21050	12811	12729	7697.7	10388	8975	7654.6	6120.4
O75943	Cell cycle checkpoint protein RAD17	RAD17	0	0	0	0	0	9669	14429	12322	11259	7928
O75955	Flotillin-1	FLOT1	0	0	0	0	0	10119	13615	10211	8932.7	8191.1
O75962;O60229	Triple functional domain protein	TRIO	8704.7	11141	9770.5	8360.6	7698.4	23306	29967	26744	22452	17745
O75976	Carboxypeptidase D	CPD	23356	34550	30509	25357	17937	40724	55055	46435	45572	37791
O76003	Glutaredoxin-3	GLRX3	279150	406180	303800	270870	243300	235770	305540	248290	227780	253980
O76021	Ribosomal L1 domain-containing protein 1	RSL1D1	71276	76107	117130	58249	100310	123390	127970	190690	97227	127010
O76031	ATP-dependent Clp protease ATP-binding subunit clpX-like, mitochondrial	CLPX	103620	147350	119320	111740	66141	151440	219050	162750	152530	98057
O76039	Cyclin-dependent kinase-like 5	CDKL5	0	0	0	0	0	0	0	0	0	0
O76054	SEC14-like protein 2	SEC14L2	30477	46061	27518	36290	33601	40560	54386	38240	48420	42545
O76061	Stanniocalcin-2	STC2	6189	7799.1	7959	5747.2	7864.1	0	0	0	0	0
O76064	E3 ubiquitin-protein ligase RNF8	RNF8	3037.9	4455.1	3039.5	3420.7	1961.2	0	0	0	0	0
O76070	Gamma-synuclein	SNCG	6821.6	9564.2	7503.8	6838.6	4949.1	8496.5	14148	10404	9038.8	7514.1
O76071	Probable cytosolic iron-sulfur protein assembly protein CIAO1	CIAO1	35005	40605	38883	41782	42518	22214	24030	25359	28680	18308
O76074	cGMP-specific 3,5-cyclic phosphodiesterase	PDE5A	38705	58033	48943	37172	35523	40307	56792	46952	33735	35444
O76075	DNA fragmentation factor subunit beta	DFFB	11446	15209	13635	11459	7732.5	7934	9143.7	7605.5	7959.3	5235.7
O76094	Signal recognition particle subunit SRP72	SRP72	4553.9	6067	6651.9	4453.3	5028.3	18249	23185	21763	18030	13773
O77932	Decapping and exoribonuclease protein	DXO	296.53	603.83	582.79	625.38	419.94	2161	2743.2	2922.7	2074.9	2564.1
O94760	N(G),N(G)-dimethylarginine dimethylaminohydrolase 1	DDAH1	38437	54880	54940	32653	34846	47321	61051	58930	40175	48090
O94761	ATP-dependent DNA helicase Q4	RECQL4	6122.6	8798.1	9038.6	7270.3	6057.4	0	0	0	0	0
O94763	Unconventional prefoldin RPB5 interactor 1	URI1	23361	27820	24074	22320	18301	4097.8	5027.9	4171.5	4005.3	3023.8
O94776	Metastasis-associated protein MTA2	MTA2	171600	205270	186100	185960	228580	166770	204590	192780	181570	256270
O94782	Ubiquitin carboxyl-terminal hydrolase 1	USP1	15100	17565	15984	18899	10719	23749	32493	24856	26793	15879
O94804	Serine/threonine-protein kinase 10	STK10	98905	128660	114030	101420	72830	150300	191270	165140	138800	120450
O94806;Q15139;Q00532;Q92772;Q8IVW4;Q9NRP7	Serine/threonine-protein kinase D3;Serine/threonine-protein kinase D1	PRKD3;PRKD1	6461	10291	6970.7	6619.8	4825.4	14280	21649	21901	17026	13254
O94811	Tubulin polymerization-promoting protein	TPPP	1754.6	1423	1508.1	1414.1	1197	993.99	1417.6	1343.9	1212.5	734.23
O94817	Ubiquitin-like protein ATG12	ATG12	24244	36547	26014	23095	19258	28684	40693	29758	27202	23415
O94822	E3 ubiquitin-protein ligase listerin	LTN1	105100	137240	139840	99645	84169	120150	147850	153860	118450	111930
O94826	Mitochondrial import receptor subunit TOM70	TOMM70A	31745	47896	39272	28652	30695	20535	31427	23218	19396	17714
O94829	Importin-13	IPO13	14793	21818	16147	15783	14047	23937	31108	24114	22693	21107
O94830	Phospholipase DDHD2	DDHD2	49002	68186	53900	56452	38373	33741	52542	44149	37023	28255
O94832	Unconventional myosin-Id	MYO1D	0	0	0	0	0	8542	12417	9555.5	10422	7890.8
O94842	TOX high mobility group box family member 4	TOX4	43515	53580	48662	45071	43318	13269	17768	14550	13802	12481
O94855	Protein transport protein Sec24D	SEC24D	29978	40090	38839	26655	30014	54665	70925	62906	45604	45527
O94856	Neurofascin	NFASC	0	0	0	0	0	24123	35521	29360	26866	14770
O94874	E3 UFM1-protein ligase 1	UFL1	4717.1	6037.3	6292.8	4363.1	4558.1	22944	27414	25485	22574	20488
O94885	SAM and SH3 domain-containing protein 1	SASH1	5042.8	6789.9	5760.8	4734.6	3711.6	18755	29991	25212	19817	7360.2
O94886	CSC1-like protein 1	TMEM63A	6677.5	11252	9362.1	7432.7	5226.6	0	0	0	0	0
O94887	FERM, RhoGEF and pleckstrin domain-containing protein 2	FARP2	13442	22021	15468	13566	9732.6	28625	47932	33215	31887	20462
O94888	UBX domain-containing protein 7	UBXN7	121150	155500	150980	132090	97142	90416	125230	113600	91447	63165
O94903	Proline synthase co-transcribed bacterial homolog protein	PROSC	37800	48052	52621	45078	43750	37298	46332	37191	40819	35405
O94906	Pre-mRNA-processing factor 6	PRPF6	93231	108800	108090	87485	82192	68959	84612	83398	62554	56170
O94913	Pre-mRNA cleavage complex 2 protein Pcf11	PCF11	1749.1	1925.1	2061.5	1694.3	1682.8	16772	11603	14004	17981	29750
O94915	Protein furry homolog-like	FRYL	73460	109410	89516	78357	63556	172930	255180	215830	189790	176280
O94916	Nuclear factor of activated T-cells 5	NFAT5	14232	20266	19167	12519	9987.4	16327	21597	17237	14987	11740
O94925	Glutaminase kidney isoform, mitochondrial	GLS	166530	241580	174000	186570	128520	154710	237330	157620	168400	121330
O94927	HAUS augmin-like complex subunit 5	HAUS5	14814	17407	16224	14911	10972	61746	83012	77884	62152	66075
O94952	F-box only protein 21	FBXO21	8962.5	13321	10461	9855	7409.8	25249	35433	24948	27306	16119
O94964	Protein SOGA1;N-terminal form;C-terminal 80 kDa form	SOGA1	36533	43195	47645	35770	28821	51590	68888	61714	55686	41489
O94966	Ubiquitin carboxyl-terminal hydrolase 19	USP19	45525	62468	48252	49120	35700	82177	111930	115220	87871	85345
O94967	WD repeat-containing protein 47	WDR47	34727	50340	42166	41590	31639	17172	22706	19585	17891	15162
O94973	AP-2 complex subunit alpha-2	AP2A2	119010	162560	132440	120770	101130	81436	108650	92380	84655	69927
O94979	Protein transport protein Sec31A	SEC31A	308180	431740	375150	329440	254760	299210	404450	348580	313970	259260
O94992;Q96MH2	Protein HEXIM1	HEXIM1	56688	66638	58545	70235	58256	33773	40533	37092	41473	30976
O95049	Tight junction protein ZO-3	TJP3	22902	30147	24323	27953	15240	20273	27943	22319	23223	16888
O95059	Ribonuclease P protein subunit p14	RPP14	5020.8	6554.3	6105.5	5060.2	5463.8	6961.9	9387.9	8403.3	8298.8	6921.7
O95067	G2/mitotic-specific cyclin-B2	CCNB2	3069.8	3249.7	3516.8	3212.1	3775.4	27995	33290	30524	29483	27618
O95070	Protein YIF1A	YIF1A	7191.3	11158	8754.6	7596.9	4329.8	26713	34808	30916	26825	17295
O95071	E3 ubiquitin-protein ligase UBR5	UBR5	229370	314060	285420	265660	207130	269470	383160	307470	288920	269090
O95081	Arf-GAP domain and FG repeat-containing protein 2	AGFG2	3946.4	5058	3268.3	4935.4	4326.9	6829.3	9135.6	9972.5	6451.9	6042
O95104	Splicing factor, arginine/serine-rich 15	SCAF4	0	0	0	0	0	13539	15428	15036	13297	15704
O95149	Snurportin-1	SNUPN	6948.3	7669.9	6014.4	6667.6	10753	32695	40466	30556	37129	35949
O95155	Ubiquitin conjugation factor E4 B	UBE4B	276410	412100	302380	287670	240870	289940	440900	323490	304060	244610
O95159	Zinc finger protein-like 1	ZFPL1	4499.3	5470.3	5355.9	5509.3	5241.2	3678	4784.2	4239.9	4048.3	3021.5
O95163	Elongator complex protein 1	IKBKAP	246390	330100	296310	261110	211020	271660	357600	312840	279150	230190
O95197	Reticulon-3	RTN3	30677	47037	32188	38431	18834	61291	96686	63304	89499	32237
O95202	LETM1 and EF-hand domain-containing protein 1, mitochondrial	LETM1	8548	12845	9646.6	9203.4	6981.5	11675	20471	11724	16315	9874.8
O95208	Epsin-2	EPN2	0	0	0	0	0	36282	46734	37307	35898	27758
O95218	Zinc finger Ran-binding domain-containing protein 2	ZRANB2	47401	59585	53724	45056	44431	36354	50528	43218	38944	26717
O95219	Sorting nexin-4	SNX4	41155	68646	47626	45173	37644	26231	41049	28758	29498	18058
O95229	ZW10 interactor	ZWINT	20463	23377	23831	23865	19189	10811	14916	10772	12489	11065
O95232	Luc7-like protein 3	LUC7L3	18437	19332	19274	14311	22762	14178	14355	13971	12269	19333
O95235	Kinesin-like protein KIF20A	KIF20A	5097.4	8646.2	4687.5	5311.8	4706.1	21166	30311	19506	25632	18151
O95239;Q2VIQ3;Q6ZMV9	Chromosome-associated kinesin KIF4A	KIF4A	136780	159020	134200	108490	137160	131310	150440	128960	120830	143750
O95243	Methyl-CpG-binding domain protein 4	MBD4	28076	35594	27570	34413	23820	6167.1	8399.4	6321.2	7064.9	3785.7
O95248	Myotubularin-related protein 5	SBF1	39281	58981	52622	33973	26839	45839	59943	52671	56931	38301
O95251	Histone acetyltransferase KAT7	KAT7	3945.3	5228.8	5134.4	3939.6	3951.2	3188.2	4521.1	3744.3	3516.6	3070.1
O95260	Arginyl-tRNA--protein transferase 1	ATE1	36885	49761	41835	34617	34578	13171	19041	14613	13982	13185
O95294	RasGAP-activating-like protein 1	RASAL1	36058	71689	46839	41011	21064	19739	28846	23185	22181	17587
O95295	SNARE-associated protein Snapin	SNAPIN	11882	15705	13221	11406	7613.4	17945	24880	21122	20775	14108
O95299	NADH dehydrogenase [ubiquinone] 1 alpha subcomplex subunit 10, mitochondrial	NDUFA10	0	0	0	0	0	10092	19740	8802.2	12958	5832.4
O95302;Q75LS8	Peptidyl-prolyl cis-trans isomerase FKBP9	FKBP9	47030	76026	46347	44651	38071	53491	88790	47619	52897	42154
O95336	6-phosphogluconolactonase	PGLS	158280	197600	183950	163800	150120	137430	168500	155350	136580	128250
O95340	Bifunctional 3-phosphoadenosine 5-phosphosulfate synthase 2;Sulfate adenylyltransferase;Adenylyl-sulfate kinase	PAPSS2	57713	70160	65773	52475	45857	17783	22818	21891	17073	17377
O95347	Structural maintenance of chromosomes protein 2	SMC2	347880	485810	411470	363850	235550	348260	483650	400500	363830	214080
O95352	Ubiquitin-like modifier-activating enzyme ATG7	ATG7	35000	47546	45294	37168	29567	66530	88400	80776	64032	72396
O95359	Transforming acidic coiled-coil-containing protein 2	TACC2	35448	44382	43912	35336	30838	42309	51142	55866	48953	36690
O95361;Q309B1	Tripartite motif-containing protein 16;Tripartite motif-containing protein 16-like protein	TRIM16;TRIM16L	15988	15883	22281	11501	17865	28865	28087	49703	23278	34397
O95363	Phenylalanine--tRNA ligase, mitochondrial	FARS2	33916	45493	37249	35434	31175	50835	65211	51302	55842	35346
O95365	Zinc finger and BTB domain-containing protein 7A	ZBTB7A	8011	12484	9809.6	7488.8	6918.1	0	0	0	0	0
O95372	Acyl-protein thioesterase 2	LYPLA2	71122	99821	70873	80528	71626	58604	74133	59214	61343	61488
O95373	Importin-7	IPO7	466840	624230	510900	473920	435570	488520	673900	538980	512670	488140
O95376	E3 ubiquitin-protein ligase ARIH2	ARIH2	34594	45832	41571	32068	30446	30637	43643	34170	30118	24720
O95394	Phosphoacetylglucosamine mutase	PGM3	158140	212090	183170	156630	158790	202530	245710	235500	201480	197670
O95396	Adenylyltransferase and sulfurtransferase MOCS3;Molybdopterin-synthase adenylyltransferase;Molybdopterin-synthase sulfurtransferase	MOCS3	70469	87303	83072	71723	63703	67662	89112	82645	59937	51830
O95399	Urotensin-2	UTS2	5322.8	6083.4	6840.2	5395.8	5490.8	14728	17194	19247	12880	16945
O95400	CD2 antigen cytoplasmic tail-binding protein 2	CD2BP2	8698.9	10555	10394	8229.7	8588.6	2609.6	2746.3	3557.7	2545.5	2098.4
O95405	Zinc finger FYVE domain-containing protein 9	ZFYVE9	35288	50108	41533	38393	27953	30448	41023	37435	34203	20735
O95425	Supervillin	SVIL	3725.4	6715.2	6020	3915.5	3894.7	4158.9	5134.3	5567.8	3523.1	2842.3
O95429	BAG family molecular chaperone regulator 4	BAG4	14299	13016	16852	16848	14081	12596	9680.3	9701.1	14374	13383
O95433	Activator of 90 kDa heat shock protein ATPase homolog 1	AHSA1	288280	339280	400630	264240	260810	345150	393710	487300	321930	347580
O95453	Poly(A)-specific ribonuclease PARN	PARN	47695	62046	43892	51231	57937	99803	128310	101300	94364	108750
O95455	dTDP-D-glucose 4,6-dehydratase	TGDS	23374	31581	26982	21623	24070	0	0	0	0	0
O95456	Proteasome assembly chaperone 1	PSMG1	116350	148450	122220	120260	106980	136350	174560	158280	147010	126520
O95470	Sphingosine-1-phosphate lyase 1	SGPL1	3139.2	3235	3225.3	2402.5	2337.1	0	0	0	0	0
O95471	Claudin-7	CLDN7	5307.7	5284.9	4215.8	4703	3726.4	11734	16404	13947	14367	9951
O95478	Ribosome biogenesis protein NSA2 homolog	NSA2	6532	7708.7	9269.7	5310.4	5131	0	0	0	0	0
O95479	GDH/6PGL endoplasmic bifunctional protein;Glucose 1-dehydrogenase;6-phosphogluconolactonase	H6PD	60585	80295	68702	62488	51139	75017	104360	86741	78716	65574
O95486	Protein transport protein Sec24A	SEC24A	112180	144060	128720	121250	105040	87486	117310	103770	98086	70164
O95487	Protein transport protein Sec24B	SEC24B	28399	39775	34852	30453	28172	48821	54346	52710	51381	66900
O95551	Tyrosyl-DNA phosphodiesterase 2	TDP2	26813	33380	27931	26997	19317	26874	33715	29920	30978	20163
O95568	Histidine protein methyltransferase 1 homolog	METTL18	5740.6	6616	7458.3	4719.1	5886	0	0	0	0	0
O95571	Persulfide dioxygenase ETHE1, mitochondrial	ETHE1	1068.1	1513.2	1412.2	1896.4	1284.6	0	0	0	0	0
O95573	Long-chain-fatty-acid--CoA ligase 3	ACSL3	21771	33021	29744	25894	20565	6425.6	9995.8	8855.2	6218	5074.1
O95602	DNA-directed RNA polymerase I subunit RPA1	POLR1A	123260	180890	147900	115280	134310	97319	148310	114810	91775	98208
O95613	Pericentrin	PCNT	4962.1	6340.4	5908.6	5341.9	4668	67317	99025	65803	114400	79006
O95625	Zinc finger and BTB domain-containing protein 11	ZBTB11	0	0	0	0	0	2605.9	3424.2	2587.7	2840.8	533.63
O95628	CCR4-NOT transcription complex subunit 4	CNOT4	85415	115950	103710	83044	79625	70857	83459	75150	84883	66859
O95630	STAM-binding protein	STAMBP	53628	59991	46968	52328	77973	58862	76286	69448	63295	55567
O95639	Cleavage and polyadenylation specificity factor subunit 4	CPSF4	10912	12709	12710	9299.3	13766	0	0	0	0	0
O95671	N-acetylserotonin O-methyltransferase-like protein	ASMTL	213880	280620	248380	213050	183240	240630	313570	274930	233340	212900
O95684	FGFR1 oncogene partner	FGFR1OP	5050.6	6851.1	4676.5	5261.7	3110	47371	65220	52259	49900	40300
O95685	Protein phosphatase 1 regulatory subunit 3D	PPP1R3D	15613	21612	21436	13823	12632	41301	51199	53404	42329	33333
O95707	Ribonuclease P protein subunit p29	POP4	18056	23617	21674	20365	20030	3758	4660.1	5840.4	4281	5490.9
O95716;P20336	Ras-related protein Rab-3D	RAB3D	105520	179020	87816	119910	68530	89672	144850	69120	99013	57806
O95721	Synaptosomal-associated protein 29	SNAP29	35621	47397	36088	40758	31271	21199	26354	20193	22187	19049
O95747;Q9UEW8	Serine/threonine-protein kinase OSR1	OXSR1	83494	104540	91852	90715	76127	177420	245490	200660	181040	154050
O95749	Geranylgeranyl pyrophosphate synthase	GGPS1	28418	34167	31399	29084	23617	14402	15842	16039	13291	13185
O95757	Heat shock 70 kDa protein 4L	HSPA4L	41648	48014	76632	39126	31249	37683	44253	67898	34930	26390
O95758	Polypyrimidine tract-binding protein 3	PTBP3	2778.7	3786.7	3268.9	2619	1962.3	28190	36028	30362	28763	24020
O95777	U6 snRNA-associated Sm-like protein LSm8	LSM8	26604	33324	29844	28149	27477	37620	54938	43979	43170	35695
O95782	AP-2 complex subunit alpha-1	AP2A1	272780	389820	307200	289820	255230	311520	447730	344900	308370	280610
O95785	Protein Wiz	WIZ	25133	37289	28694	25028	22020	22748	34862	24267	28402	22875
O95786	Probable ATP-dependent RNA helicase DDX58	DDX58	75014	113530	87401	76739	63218	95675	146480	110460	92632	70710
O95793;Q9NUL3	Double-stranded RNA-binding protein Staufen homolog 1	STAU1	129380	148090	178700	110510	118700	116300	132830	152590	100100	108870
O95801	Tetratricopeptide repeat protein 4	TTC4	67259	83165	76618	69798	54834	24269	32509	29567	26921	19228
O95816	BAG family molecular chaperone regulator 2	BAG2	8916.7	11259	12220	9814.3	7228	64055	80031	80026	69107	69202
O95817	BAG family molecular chaperone regulator 3	BAG3	55547	59756	95388	50364	44095	68761	62855	116040	59193	55509
O95822	Malonyl-CoA decarboxylase, mitochondrial	MLYCD	5357.8	7907.7	7107.5	5306.7	2907.9	8129.9	11732	11091	9313.1	5594.4
O95825	Quinone oxidoreductase-like protein 1	CRYZL1	34959	45091	41634	35163	29901	49092	66763	64901	52648	43452
O95831	Apoptosis-inducing factor 1, mitochondrial	AIFM1	280350	430120	290710	349920	272900	485540	724100	500460	581080	469870
O95832	Claudin-1	CLDN1	2730.8	3044.2	2969.5	2736.8	4037.7	1479.6	1758.9	1887	1895.1	2198.4
O95833	Chloride intracellular channel protein 3	CLIC3	0	0	0	0	0	7570	9096.3	9963.6	9962.4	8364.9
O95834;O00423	Echinoderm microtubule-associated protein-like 2	EML2	93360	125300	119310	85171	91044	64138	92646	80488	59602	58177
O95835;Q9NRM7	Serine/threonine-protein kinase LATS1	LATS1	60554	77187	68318	62952	39507	81120	110840	87954	78941	60005
O95861	3(2),5-bisphosphate nucleotidase 1	BPNT1	141770	168840	152340	141070	150230	134890	186390	144560	146570	121410
O95865	N(G),N(G)-dimethylarginine dimethylaminohydrolase 2	DDAH2	27352	35233	33663	29004	25239	6352.5	7424.1	6748.9	7164.5	5161.1
O95881	Thioredoxin domain-containing protein 12	TXNDC12	33928	44879	36610	39105	36703	46408	62989	51073	51818	45351
O95900	Probable tRNA pseudouridine synthase 2	TRUB2	3331.5	4595.6	4383.8	3513.5	2438.2	10321	14392	13337	10999	10333
O95905	Protein SGT1	ECD	49998	63382	48375	56533	57002	83653	110110	80385	87653	71428
O95926	Pre-mRNA-splicing factor SYF2	SYF2	0	0	0	0	0	12768	14513	11714	13224	9850.4
O95983	Methyl-CpG-binding domain protein 3	MBD3	12232	13916	13897	11636	16477	12960	17573	16425	13857	18414
O95989	Diphosphoinositol polyphosphate phosphohydrolase 1	NUDT3	30171	31602	35328	36155	33870	29539	40471	28493	32330	26891
O95999	B-cell lymphoma/leukemia 10	BCL10	12725	15459	13165	11766	11966	6495.1	7550.5	8596.2	6480.2	5034.6
O96006	Zinc finger BED domain-containing protein 1	ZBED1	13026	20224	15417	15133	11539	17958	24339	17667	19250	13483
O96007	Molybdopterin synthase catalytic subunit	MOCS2	18857	27515	21523	20015	18582	6093.2	8703.5	6611.6	5192.5	4413.3
O96013;Q9NQU5;Q9P286	Serine/threonine-protein kinase PAK 4	PAK4	66260	90810	81124	61371	48823	20899	30502	24311	23232	19066
O96017	Serine/threonine-protein kinase Chk2	CHEK2	62384	86688	70124	71070	52713	74523	105960	76056	81888	69182
O96018	Amyloid beta A4 precursor protein-binding family A member 3	APBA3	3962.2	6592.6	5267.1	3590.2	2965.2	0	0	0	0	0
O96019;O94805	Actin-like protein 6A	ACTL6A	187540	236120	217430	185500	158480	135310	181110	164370	143330	123820
P00338;Q6ZMR3;P07864	L-lactate dehydrogenase A chain	LDHA	557460	798870	666190	538350	551210	634690	923790	782610	592890	631460
P00367;P49448	Glutamate dehydrogenase 1, mitochondrial;Glutamate dehydrogenase 2, mitochondrial	GLUD1;GLUD2	205190	283880	242630	224400	159560	229010	334270	261410	245330	162050
P00374;Q86XF0	Dihydrofolate reductase;Dihydrofolate reductase, mitochondrial	DHFR;DHFRL1	6116.7	9018.9	5741.9	6724.3	5102.4	30371	39198	34186	36394	24744
P00387	NADH-cytochrome b5 reductase 3;NADH-cytochrome b5 reductase 3 membrane-bound form;NADH-cytochrome b5 reductase 3 soluble form	CYB5R3	21933	31217	29417	20963	21634	6351.2	9136.8	8145.8	5655.8	5260.9
P00390	Glutathione reductase, mitochondrial	GSR	118090	161490	140470	127780	115960	183820	222080	206790	187070	181990
P00441	Superoxide dismutase [Cu-Zn]	SOD1	106750	120550	117500	99488	173000	122030	150110	133560	113560	183580
P00450;CON__ENSEMBL:ENSBTAP00000031900	Ceruloplasmin	CP	14468	20957	12287	15557	9221	19168	27141	19650	18164	14021
P00491	Purine nucleoside phosphorylase	PNP	414250	562740	420550	411480	459610	356090	467510	355920	354130	391120
P00492;Q9NRG1	Hypoxanthine-guanine phosphoribosyltransferase	HPRT1	121180	156880	144660	129020	120200	215110	291060	237110	237220	215510
P00505	Aspartate aminotransferase, mitochondrial	GOT2	305600	449790	346560	331660	257670	378480	584430	422390	409600	297550
P00533	Epidermal growth factor receptor	EGFR	39238	41268	33883	37325	38645	40599	53086	37337	41637	39947
P00558	Phosphoglycerate kinase 1	PGK1	830030	1089900	1050400	749830	816580	1050900	1367000	1270700	980730	1060100
P00568	Adenylate kinase isoenzyme 1	AK1	99114	134770	105260	110280	109750	164590	210840	162150	164290	177940
P00813	Adenosine deaminase	ADA	18271	27579	25017	21859	18931	15334	17601	17904	16709	16578
P00966	Argininosuccinate synthase	ASS1	263050	294730	277960	254450	334190	218130	261720	229330	216700	268390
P01024	Complement C3;Complement C3 beta chain;C3-beta-c;Complement C3 alpha chain;C3a anaphylatoxin;Acylation stimulating protein;Complement C3b alpha chain;Complement C3c alpha chain fragment 1;Complement C3dg fragment;Complement C3g fragment;Complement C3d fragment;Complement C3f fragment;Complement C3c alpha chain fragment 2	C3	236840	340000	225060	240830	252970	143000	193060	127710	143080	157590
P01036	Cystatin-S	CST4	1340	661.97	2017.7	1312.1	1458.4	0	0	0	0	0
P01111;P01116;P01112	GTPase NRas;GTPase KRas;GTPase KRas, N-terminally processed	NRAS;KRAS	75605	102580	84715	80603	61606	51049	66901	50301	52354	43158
P01130	Low-density lipoprotein receptor	LDLR	36234	49130	35235	42440	35590	70385	70771	40168	104950	84222
P01375	Tumor necrosis factor;Tumor necrosis factor, membrane form;Intracellular domain 1;Intracellular domain 2;C-domain 1;C-domain 2;Tumor necrosis factor, soluble form	TNF	0	0	0	0	0	0	0	0	0	0
P01833	Polymeric immunoglobulin receptor;Secretory component	PIGR	10588	2982.1	5022.8	5875.6	9325.9	22525	13265	17417	19195	27319
P01876;P0DOX2;P01877	Ig alpha-1 chain C region;Ig alpha-2 chain C region	IGHA1;IGHA2	0	0	0	0	0	51145	47915	53508	49470	37632
P30512;P30459;P30453;P16190;P16189;P16188;P10316;P10314;P01892;P01891;P30457;P30456;P30450;P18462;P13746;P04439;Q29940;P30493;P30492;P30455;P30443;Q29963;P10321;P30510;P30504;P01893;P30685;P30498;P30495;P30491;P30490;P30484;P30464;P18465;P18464;P10319;Q09160	HLA class I histocompatibility antigen, A-29 alpha chain;HLA class I histocompatibility antigen, A-74 alpha chain;HLA class I histocompatibility antigen, A-34 alpha chain;HLA class I histocompatibility antigen, A-33 alpha chain;HLA class I histocompatibility antigen, A-31 alpha chain;HLA class I histocompatibility antigen, A-30 alpha chain;HLA class I histocompatibility antigen, A-69 alpha chain;…	HLA-A;HLA-B;HLA-C	38831	45096	33777	46403	35947	58025	74686	57793	70872	53011
P02144	Myoglobin	MB	0	0	0	0	0	0	0	0	0	0
P02511	Alpha-crystallin B chain	CRYAB	39372	46658	56815	37401	25766	20433	23588	29597	19258	11427
P02545;REV__Q5VX52	Prelamin-A/C;Lamin-A/C	LMNA	370400	367570	315940	319400	558140	418430	399720	332810	334550	617680
P02786;Q9UP52	Transferrin receptor protein 1;Transferrin receptor protein 1, serum form	TFRC	401130	617070	399490	457570	338590	238260	354640	218830	284480	190580
P02787	Serotransferrin	TF	10999	22726	14011	10839	4164.4	7117.1	14588	8314.5	7047.7	2787.1
P02788	Lactotransferrin;Lactoferricin-H;Kaliocin-1;Lactoferroxin-A;Lactoferroxin-B;Lactoferroxin-C	LTF	0	0	0	0	0	1930.6	1145.9	923.94	1926.2	5327.6
P02792	Ferritin light chain	FTL	0	0	0	0	0	9495.1	16396	10026	9236.2	5760.9
P02794	Ferritin heavy chain;Ferritin heavy chain, N-terminally processed	FTH1	18939	26479	23214	15219	14227	9825.3	15081	13886	9747.4	8980.8
P02808	Statherin	STATH	26000	26309	26183	27255	21558	51685	52506	48373	47840	37641
P02810	Salivary acidic proline-rich phosphoprotein 1/2;Salivary acidic proline-rich phosphoprotein 1/2;Salivary acidic proline-rich phosphoprotein 3/4;Peptide P-C	PRH1	1426.1	1198.8	1382.3	2165.8	2617	2398.9	1535.7	2399.4	2866.2	3709.7
P02814	Submaxillary gland androgen-regulated protein 3B;Peptide P-A;Peptide D1A	SMR3B	44789	49906	47167	52331	40788	11976	14696	13295	13531	9590.1
P04040	Catalase	CAT	97707	133470	103320	94821	80915	179110	269030	207400	185490	131730
P04049	RAF proto-oncogene serine/threonine-protein kinase	RAF1	36065	47789	38308	39584	31417	30629	40088	33743	32588	29266
P04062	Glucosylceramidase	GBA	84005	127830	94677	90606	66543	109240	163360	120420	115980	79741
P04066	Tissue alpha-L-fucosidase	FUCA1	91761	133150	119620	90942	63148	64681	94256	92148	70901	44637
P04075	Fructose-bisphosphate aldolase A	ALDOA	261530	331130	263190	253870	334630	313170	374250	331350	317190	415450
P04080	Cystatin-B	CSTB	27872	34595	31055	25754	30439	29775	34654	32775	31135	31535
P04083	Annexin A1	ANXA1	216740	193300	280810	191630	312990	297110	251930	367290	242740	451990
P04114	Apolipoprotein B-100;Apolipoprotein B-48	APOB	10753	16935	14121	11143	9931	31077	44706	34992	32211	29113
P04150	Glucocorticoid receptor	NR3C1	11945	19578	15683	14397	8264.5	0	0	0	0	0
P04179	Superoxide dismutase [Mn], mitochondrial	SOD2	91949	110400	89910	106710	150000	141070	182040	154910	165740	203170
P04181	Ornithine aminotransferase, mitochondrial;Ornithine aminotransferase, hepatic form;Ornithine aminotransferase, renal form	OAT	190780	269480	190780	219790	149710	221410	315050	226510	261860	168150
P04183	Thymidine kinase, cytosolic	TK1	103510	124770	94494	120770	121050	133360	161350	122930	143360	158520
P04259	Keratin, type II cytoskeletal 6B	KRT6B	18234	11855	13573	34477	65761	35453	26780	26188	55511	133040
P04264	Keratin, type II cytoskeletal 1	KRT1	956890	713900	1524500	1916300	1085600	1282400	905660	2126100	2724400	1317800
P04350	Tubulin beta-4A chain	TUBB4A	42864	52357	45336	45321	46304	46833	61400	54971	52225	44885
P04406;O14556	Glyceraldehyde-3-phosphate dehydrogenase	GAPDH	765640	966090	861240	832510	771690	900190	1152000	1025400	954400	863600
P04424	Argininosuccinate lyase	ASL	79974	112830	88014	84523	73618	62699	82427	61523	60621	57227
P04632;Q96L46	Calpain small subunit 1	CAPNS1	129180	156860	149590	136920	131300	147080	187030	174830	158300	150040
P04637	Cellular tumor antigen p53	TP53	90904	108240	101490	87226	71853	173170	215330	199620	162250	107180
P04792	Heat shock protein beta-1	HSPB1	313420	357020	478410	290470	249270	335060	377960	489250	310120	278520
P04818	Thymidylate synthase	TYMS	56463	73316	39855	73626	49451	58564	78545	44126	74923	65860
P04843	Dolichyl-diphosphooligosaccharide--protein glycosyltransferase subunit 1	RPN1	62552	86877	64226	59472	48000	46089	66273	48145	43714	36827
P04844	Dolichyl-diphosphooligosaccharide--protein glycosyltransferase subunit 2	RPN2	1802.8	2231	1589.7	1330.7	1838.3	6115.3	8435.2	6711.8	6022.8	5999.1
P04899	Guanine nucleotide-binding protein G(i) subunit alpha-2	GNAI2	1783.5	2326.7	1683.6	2570.7	1696.1	17120	22845	19248	20001	16357
Q99878;Q96KK5;Q9BTM1;Q16777;Q93077;Q7L7L0;Q6FI13;P20671;P0C0S8;P04908;Q96QV6;P16104;Q8IUE6	Histone H2A type 1-J;Histone H2A type 1-H;Histone H2A.J;Histone H2A type 2-C;Histone H2A type 1-C;Histone H2A type 3;Histone H2A type 2-A;Histone H2A type 1-D;Histone H2A type 1;Histone H2A type 1-B/E;Histone H2A type 1-A;Histone H2AX	HIST1H2AJ;HIST1H2AH;H2AFJ;HIST2H2AC;HIST1H2AC;HIST3H2A;HIST2H2AA3;HIST1H2AD;HIST1H2AG;HIST1H2AB;HIST1H2AA;H2AFX	0	0	0	0	0	0	0	0	0	0
P04920	Anion exchange protein 2	SLC4A2	18259	26982	17571	17688	20180	11478	15848	13455	14263	12146
P05023;P13637;P50993;Q13733;P20648	Sodium/potassium-transporting ATPase subunit alpha-1	ATP1A1	426300	640400	446860	452110	339480	560700	864620	591950	582150	428230
P05026	Sodium/potassium-transporting ATPase subunit beta-1	ATP1B1	81867	125190	84491	80943	66754	120950	188860	119530	124380	94155
P05067	Amyloid beta A4 protein;N-APP;Soluble APP-alpha;Soluble APP-beta;C99;Beta-amyloid protein 42;Beta-amyloid protein 40;C83;P3(42);P3(40);C80;Gamma-secretase C-terminal fragment 59;Gamma-secretase C-terminal fragment 57;Gamma-secretase C-terminal fragment 50;C31	APP	29461	41550	31835	29749	23214	10067	15052	11612	10395	6518.3
P05089	Arginase-1	ARG1	6398.2	4253.3	8926.2	7591.8	3408.1	22903	24696	29009	27621	15622
P05091	Aldehyde dehydrogenase, mitochondrial	ALDH2	202630	274380	252310	210120	158760	236260	321950	292070	245820	175300
P05108	Cholesterol side-chain cleavage enzyme, mitochondrial	CYP11A1	426.39	654.13	934.47	549.54	491.83	0	0	0	0	0
P05109	Protein S100-A8;Protein S100-A8, N-terminally processed	S100A8	70166	83671	73996	66562	68945	54944	67041	59501	54934	51079
P05141;Q9H0C2	ADP/ATP translocase 2;ADP/ATP translocase 2, N-terminally processed	SLC25A5	29007	51593	23706	26741	11440	37522	67600	32460	36107	15048
P05161	Ubiquitin-like protein ISG15	ISG15	0	0	0	0	0	0	0	0	0	0
P05165	Propionyl-CoA carboxylase alpha chain, mitochondrial	PCCA	43675	60346	52219	41332	34881	58979	89785	70703	56112	40489
P05166	Propionyl-CoA carboxylase beta chain, mitochondrial	PCCB	81521	123780	96191	80208	55887	60798	97359	74797	63811	36401
P05198	Eukaryotic translation initiation factor 2 subunit 1	EIF2S1	252800	297880	329440	246580	241110	188980	227540	262960	171870	161900
P05362	Intercellular adhesion molecule 1	ICAM1	58450	55688	56275	52806	102740	47094	47920	45243	40056	57747
P05386	60S acidic ribosomal protein P1	RPLP1	0	0	0	0	0	0	0	0	0	0
P05387	60S acidic ribosomal protein P2	RPLP2	19319	20141	25904	19088	19199	34331	30153	47764	33568	33812
P05388;Q8NHW5	60S acidic ribosomal protein P0;60S acidic ribosomal protein P0-like	RPLP0;RPLP0P6	113550	98927	194080	73494	134360	150540	113950	264980	92525	172150
P05423	DNA-directed RNA polymerase III subunit RPC4	POLR3D	36885	48120	39832	33859	24096	14920	20237	18474	16319	8723.2
P05455	Lupus La protein	SSB	489190	654980	632480	418810	434370	532350	703320	668610	469550	561300
P30447;P05534	HLA class I histocompatibility antigen, A-23 alpha chain;HLA class I histocompatibility antigen, A-24 alpha chain	HLA-A	21272	30615	24964	21177	18744	0	0	0	0	0
P05556	Integrin beta-1	ITGB1	22355	32430	20749	24843	18453	21981	33532	21532	25160	20448
P05783;CON__H-INV:HIT000015463	Keratin, type I cytoskeletal 18	KRT18	189720	206740	162620	189300	183780	213900	238610	178450	201380	240700
P06132	Uroporphyrinogen decarboxylase	UROD	83450	110520	90100	93279	79094	171610	230780	176830	201250	166180
P06280	Alpha-galactosidase A	GLA	50209	68923	55848	53975	42536	28651	40623	33037	34669	27019
P06454	Prothymosin alpha;Prothymosin alpha, N-terminally processed;Thymosin alpha-1	PTMA	34599	36326	31503	34473	19431	111810	115920	95686	114070	53718
P06493	Cyclin-dependent kinase 1	CDK1	178710	236550	194860	197220	152920	220470	293040	234500	245270	188560
P06576	ATP synthase subunit beta, mitochondrial	ATP5B	132250	184980	134950	156350	97734	90712	130170	92936	105760	65789
P06702	Protein S100-A9	S100A9	10362	11290	9900.2	10288	8820.9	21303	20616	20003	17872	20391
P06703	Protein S100-A6	S100A6	32191	29826	27625	29723	42911	27140	27433	21763	26670	32364
P06730;A6NMX2	Eukaryotic translation initiation factor 4E	EIF4E	40831	51276	44205	44060	43716	48442	57588	53487	54120	61273
P06733	Alpha-enolase	ENO1	1139900	1456600	1256800	1320100	1168900	1266800	1586200	1365100	1458400	1296000
P06737	Glycogen phosphorylase, liver form	PYGL	171030	220270	194290	162000	158720	143220	180100	152170	136190	157240
P06744	Glucose-6-phosphate isomerase	GPI	334550	394370	300960	377600	438720	300190	347790	276730	335850	374860
P06748	Nucleophosmin	NPM1	209170	193770	324250	170990	262660	364050	338760	549140	290180	471830
P06753	Tropomyosin alpha-3 chain	TPM3	238050	267570	240250	214110	298420	149410	175940	149320	136320	207970
P06756	Integrin alpha-V;Integrin alpha-V heavy chain;Integrin alpha-V light chain	ITGAV	46163	72457	51960	54695	41197	17213	26699	19895	19739	14416
P06865	Beta-hexosaminidase subunit alpha	HEXA	82399	121300	100860	88304	64821	83541	116660	99232	82158	59806
Q16778;P33778;P23527;P06899;Q8N257;Q6DRA6;Q6DN03	Histone H2B type 2-E;Histone H2B type 1-B;Histone H2B type 1-O;Histone H2B type 1-J;Histone H2B type 3-B	HIST2H2BE;HIST1H2BB;HIST1H2BO;HIST1H2BJ;HIST3H2BB	15148	19962	13539	14971	12646	4702.9	6723.8	4314.5	4968.2	4152.1
P07099	Epoxide hydrolase 1	EPHX1	39491	50232	48536	40222	30672	72754	89397	77790	72034	68709
P07108	Acyl-CoA-binding protein	DBI	86125	105980	110860	92432	70986	64132	79040	84340	63455	51367
P07195	L-lactate dehydrogenase B chain	LDHB	340910	505330	417890	285290	317280	445360	651070	562120	391640	439040
P07203	Glutathione peroxidase 1	GPX1	47277	63443	54599	52915	47518	19232	26267	27081	19687	17776
P07205	Phosphoglycerate kinase 2	PGK2	56575	73258	79496	54554	54986	54287	73680	69824	51467	57316
P07237	Protein disulfide-isomerase	P4HB	526310	645350	456700	532990	646040	592530	764250	512320	604650	798200
P07305	Histone H1.0;Histone H1.0, N-terminally processed	H1F0	42021	51801	58251	40393	30538	19108	23583	31309	19079	12084
P07311	Acylphosphatase-1	ACYP1	12518	16465	13223	14655	12674	0	0	0	0	0
P07339	Cathepsin D;Cathepsin D light chain;Cathepsin D heavy chain	CTSD	262300	371370	282080	303820	205430	243060	331050	241720	266190	181190
P07355;A6NMY6	Annexin A2;Putative annexin A2-like protein	ANXA2;ANXA2P2	607850	796650	693840	620730	600100	727810	972370	837320	750170	668220
P07384	Calpain-1 catalytic subunit	CAPN1	376870	592870	439550	373570	349500	389290	597120	423330	378740	353060
P07437;A6NNZ2	Tubulin beta chain	TUBB	79778	102200	88183	83194	58704	122170	173720	129010	129120	83116
P07476	Involucrin	IVL	0	0	0	0	0	0	0	0	0	0
P07602	Prosaposin;Saposin-A;Saposin-B-Val;Saposin-B;Saposin-C;Saposin-D	PSAP	183100	269310	202970	192610	164810	103390	165120	106390	109530	85784
P07686	Beta-hexosaminidase subunit beta;Beta-hexosaminidase subunit beta chain B;Beta-hexosaminidase subunit beta chain A	HEXB	64980	88799	61683	65720	50256	200610	260320	201730	214580	183740
P07711;Q5NE16;P43235;O60911	Cathepsin L1;Cathepsin L1 heavy chain;Cathepsin L1 light chain;Putative inactive cathepsin L-like protein CTSL3P;Cathepsin K;Cathepsin L2	CTSL;CTSL3P;CTSK;CTSV	10023	11082	7133.3	10871	8678.1	34401	37958	27919	35417	31534
P07737;CON__P02584	Profilin-1	PFN1	169780	221320	178850	169430	174880	114870	147300	120500	114690	135490
P07741	Adenine phosphoribosyltransferase	APRT	128220	162890	141450	134300	143300	127600	158110	153340	134940	140460
P07814	Bifunctional glutamate/proline--tRNA ligase;Glutamate--tRNA ligase;Proline--tRNA ligase	EPRS	1167200	1663900	1490600	1211200	942910	1086700	1520100	1373400	1125900	835450
P07858	Cathepsin B;Cathepsin B light chain;Cathepsin B heavy chain	CTSB	55868	77915	60354	52833	43556	68837	95051	70806	71185	61411
P07900	Heat shock protein HSP 90-alpha	HSP90AA1	963660	1156700	1309100	1037100	822580	1145000	1347800	1587000	1136000	964550
P07910;O60812;P0DMR1;B7ZW38;B2RXH8	Heterogeneous nuclear ribonucleoproteins C1/C2;Heterogeneous nuclear ribonucleoprotein C-like 1;Heterogeneous nuclear ribonucleoprotein C-like 4;Heterogeneous nuclear ribonucleoprotein C-like 3;Heterogeneous nuclear ribonucleoprotein C-like 2	HNRNPC;HNRNPCL1;HNRNPCL4;HNRNPCL3;HNRNPCL2	83353	89400	80386	78510	171170	174660	167370	138870	160560	342390
P07942	Laminin subunit beta-1	LAMB1	0	0	0	0	0	26230	34756	20957	26016	29789
P07947;P06241;P06239;P09769	Tyrosine-protein kinase Yes	YES1	78073	102810	85602	88758	72556	105060	154670	104220	127280	88792
P07948;P08631	Tyrosine-protein kinase Lyn	LYN	7052.1	10253	6617.4	9840.3	6087.7	39797	41811	44347	45611	32141
P07954	Fumarate hydratase, mitochondrial	FH	338960	459220	380530	351080	329880	461870	642590	510610	475520	427860
P08047	Transcription factor Sp1	SP1	14873	24064	16674	16068	9514.7	11006	16727	13852	11420	6818.9
P08048;P17010	Zinc finger Y-chromosomal protein;Zinc finger X-chromosomal protein	ZFY;ZFX	0	0	0	0	0	6717.6	9124.1	10051	6552.4	4671
P08133	Annexin A6	ANXA6	353750	503350	396440	385750	297840	362890	494540	396420	369820	341600
P08134;P62745	Rho-related GTP-binding protein RhoC	RHOC	234550	315130	252980	253370	228340	351560	474980	373080	373910	333790
P08195	4F2 cell-surface antigen heavy chain	SLC3A2	93174	111550	128270	91202	79957	106870	130540	142340	98307	100520
P08236	Beta-glucuronidase	GUSB	41028	61079	41924	44232	35524	40687	67265	43045	43619	33451
P08237	ATP-dependent 6-phosphofructokinase, muscle type	PFKM	111840	162600	122780	114400	93533	103500	136480	109240	104080	91631
P08238	Heat shock protein HSP 90-beta	HSP90AB1	1457500	1771400	1821800	1436400	1442900	1827000	2299900	2253600	1800500	1678800
P08240	Signal recognition particle receptor subunit alpha	SRPR	77330	122860	99048	80221	79672	29441	38945	32820	30486	35065
P08243	Asparagine synthetase [glutamine-hydrolyzing]	ASNS	403310	395880	610020	356680	385630	389310	386620	620850	319390	389280
P08397	Porphobilinogen deaminase	HMBS	64030	91485	72644	71186	69987	105950	145930	116010	107310	106310
P08473	Neprilysin	MME	80544	93355	88268	79874	67260	113580	133080	113380	114530	103030
P08519	Apolipoprotein(a)	LPA	0	0	0	0	0	0	0	0	0	0
P08559;P29803	Pyruvate dehydrogenase E1 component subunit alpha, somatic form, mitochondrial	PDHA1	166300	223080	189410	200370	142350	168190	233600	174730	172620	133200
P08571	Monocyte differentiation antigen CD14;Monocyte differentiation antigen CD14, urinary form;Monocyte differentiation antigen CD14, membrane-bound form	CD14	47341	61250	56605	53784	36787	63719	78642	71757	73360	51295
P08579	U2 small nuclear ribonucleoprotein B	SNRPB2	29280	25777	25658	32689	38771	37812	39064	34208	39303	64223
P08582	Melanotransferrin	MFI2	2410.2	3786.4	3172.5	3166.5	3365.3	0	0	0	0	0
P08621	U1 small nuclear ribonucleoprotein 70 kDa	SNRNP70	106150	129000	126660	103150	127230	168830	220990	229200	137040	200900
P08651	Nuclear factor 1 C-type	NFIC	0	0	0	0	0	8727.4	11423	9311.2	7836.5	5608
P08670	Vimentin	VIM	0	0	0	0	0	6797.5	6602.4	7231.7	5189.5	7863.1
P08708	40S ribosomal protein S17	RPS17	150330	160570	191500	145860	160740	156050	170170	199350	154910	172640
P08754	Guanine nucleotide-binding protein G(k) subunit alpha	GNAI3	47335	63695	49669	60306	40040	8760.6	13770	7919.3	11815	7152.7
P08758	Annexin A5	ANXA5	434510	581070	505980	406440	455810	515620	650780	575610	470140	584410
P08865	40S ribosomal protein SA	RPSA	107760	138430	157810	99484	111260	142300	176850	211970	131690	139130
P09001	39S ribosomal protein L3, mitochondrial	MRPL3	37957	53265	43681	35417	34116	43062	58291	48041	46095	33607
P09012	U1 small nuclear ribonucleoprotein A	SNRPA	28192	26159	29428	27670	33759	12825	14527	14827	16896	17031
P09038	Fibroblast growth factor 2	FGF2	46430	63163	47797	45621	38661	32956	49005	37359	34074	25694
Q9UKI9;P09086;P14859	POU domain, class 2, transcription factor 3;POU domain, class 2, transcription factor 2;POU domain, class 2, transcription factor 1	POU2F3;POU2F2;POU2F1	23403	34192	26626	24228	18892	7703.9	12559	9058.4	9687.9	6031.9
P09104	Gamma-enolase	ENO2	5152.2	6798.2	6167.3	5591.5	6186.4	9551.8	14021	11287	11249	8972.2
P09110	3-ketoacyl-CoA thiolase, peroxisomal	ACAA1	14489	21649	17586	14991	11676	2565	4600.4	3701.7	2754.5	2190.4
P09132	Signal recognition particle 19 kDa protein	SRP19	15027	14874	16564	11067	13560	5330	5261	6267.8	4161.9	5043.9
P09211	Glutathione S-transferase P	GSTP1	179510	250530	213410	187160	193680	206450	282260	239330	213170	190580
P09234	U1 small nuclear ribonucleoprotein C	SNRPC	16179	21224	19398	17043	14959	0	0	0	0	0
P09382	Galectin-1	LGALS1	43195	54231	43761	38512	46625	77758	95411	83096	76782	84781
P09417	Dihydropteridine reductase	QDPR	14451	19237	16135	15042	15756	17223	21472	22639	19350	19530
P09429;B2RPK0	High mobility group protein B1	HMGB1	292180	349790	301980	319300	254550	260090	308270	282070	281160	219530
P09493	Tropomyosin alpha-1 chain	TPM1	44983	33757	35263	29295	106380	86600	89619	86428	75294	119940
P09496	Clathrin light chain A	CLTA	77413	98071	85338	85798	58698	61645	79635	68398	66517	50841
P09497	Clathrin light chain B	CLTB	0	0	0	0	0	40106	51926	38539	39932	41986
P09525	Annexin A4	ANXA4	190620	244770	217520	198940	171120	233450	311220	275820	230610	218800
P09543	2,3-cyclic-nucleotide 3-phosphodiesterase	CNP	99431	153940	109930	120940	63756	182310	270760	211120	224740	113210
P09622	Dihydrolipoyl dehydrogenase, mitochondrial	DLD	253120	393370	300240	288980	162090	159590	214240	183580	172740	126580
P09651;Q32P51	Heterogeneous nuclear ribonucleoprotein A1;Heterogeneous nuclear ribonucleoprotein A1, N-terminally processed;Heterogeneous nuclear ribonucleoprotein A1-like 2	HNRNPA1;HNRNPA1L2	239960	304420	267680	251440	337030	200560	250840	209230	200420	288550
P09661	U2 small nuclear ribonucleoprotein A	SNRPA1	75858	94570	82511	79088	83664	107240	130190	110610	113880	120120
P09668	Pro-cathepsin H;Cathepsin H mini chain;Cathepsin H;Cathepsin H heavy chain;Cathepsin H light chain	CTSH	0	0	0	0	0	0	0	0	0	0
P09758	Tumor-associated calcium signal transducer 2	TACSTD2	36642	53935	42377	39076	33582	10979	14110	12751	11476	10400
P09874	Poly [ADP-ribose] polymerase 1	PARP1	96921	124670	126970	108820	102950	131190	168860	174130	124060	128560
P09884	DNA polymerase alpha catalytic subunit	POLA1	292680	420940	291520	341710	217570	324870	464130	329980	372530	264830
P09960	Leukotriene A-4 hydrolase	LTA4H	663030	889480	754630	682490	632550	914360	1223100	1007300	916820	841680
P09972;P05062	Fructose-bisphosphate aldolase C	ALDOC	82704	104170	96188	88366	76525	50447	63194	62765	50320	46296
Q71UI9;P0C0S5	Histone H2A.V;Histone H2A.Z	H2AFV;H2AFZ	7963.8	9610.5	6939.2	7049.6	7021	10561	13567	10284	10763	9869.6
Q8N7N1;Q96G04;P0C5J1	Putative protein N-methyltransferase FAM86B1;Protein-lysine N-methyltransferase EEF2KMT;Putative protein N-methyltransferase FAM86B2	FAM86B1;EEF2KMT;FAM86B2	3511	4182.1	4310.5	3077.3	3176.5	0	0	0	0	0
P47985;P0C7P4	Cytochrome b-c1 complex subunit Rieske, mitochondrial;Cytochrome b-c1 complex subunit 11;Putative cytochrome b-c1 complex subunit Rieske-like protein 1	UQCRFS1;UQCRFS1P1	1597.6	2672.7	1508.8	2376.1	809.4	933.61	1688.4	968.64	1476.9	190.33
P0C7T5	Ataxin-1-like	ATXN1L	0	0	0	0	0	0	0	0	0	0
P0C870	JmjC domain-containing protein 7	JMJD7	1566.9	2385.6	2166.3	1509.3	1733.3	1770.1	2434.2	1695	1742.8	1634
Q9BZD3;P0CAP2	Putative GRINL1B complex locus protein 2;DNA-directed RNA polymerase II subunit GRINL1A	GCOM2;POLR2M	4900.9	4595.8	5948.5	6251	4674.8	4731.9	6164.6	7020.3	6394.8	4288.4
P0CG39	POTE ankyrin domain family member J	POTEJ	0	0	0	0	0	0	0	0	0	0
P0DI82;P0DI81	Trafficking protein particle complex subunit 2B;Trafficking protein particle complex subunit 2	TRAPPC2B;TRAPPC2	0	0	0	0	0	3671.3	4754.2	4972.9	3911.5	2850.1
P0DMN0;P0DMM9	Sulfotransferase 1A4;Sulfotransferase 1A3	SULT1A4;SULT1A3	102280	137590	107330	103480	72681	102550	143250	125090	109230	80882
Q5DJT8;P0DMV2;P0DMV1;P0DMU9;Q8NHU0;Q5HYN5;P0DMV0;P0DMU8;P0DMU7	Cancer/testis antigen family 45 member A2;Cancer/testis antigen family 45 member A9;Cancer/testis antigen family 45 member A8;Cancer/testis antigen family 45 member A10;Cancer/testis antigen family 45 member A3;Cancer/testis antigen family 45 member A1;Cancer/testis antigen family 45 member A7;Cancer/testis antigen family 45 member A5;Cancer/testis antigen family 45 member A6	CT45A2;CT45A9;CT45A8;CT45A10;CT45A3;CT45A1;CT45A7;CT45A5;CT45A6	40250	51887	71334	42365	20964	84128	102040	127060	77379	49522
P0DMV9;P0DMV8	Heat shock 70 kDa protein 1B;Heat shock 70 kDa protein 1A	HSPA1B;HSPA1A	552810	613670	456530	481600	441430	640430	663810	484640	529880	509490
P0DN76;Q01081;Q8WU68	Splicing factor U2AF 35 kDa subunit	U2AF1	18776	21138	19283	18922	15861	21151	22874	20327	20746	16892
P0DN79;P35520	Cystathionine beta-synthase	CBS	245720	308410	312760	242980	231420	211360	252640	259990	186770	214460
P0DOX7;P01834	Ig kappa chain C region	IGKC	0	0	0	0	0	13257	11943	14919	15095	10325
P0DP25;P0DP24;P0DP23;P27482;P02585			49697	62630	55031	44568	47388	68384	84962	69180	67470	84153
P10109	Adrenodoxin, mitochondrial	FDX1	3541.4	4833	3883.8	3457.9	2219.9	985.86	1601.9	1523.5	1245.5	907.62
P10155	60 kDa SS-A/Ro ribonucleoprotein	TROVE2	220890	299780	277310	220150	181710	137670	184430	167000	140330	111160
Q04118;P10163	Basic salivary proline-rich protein 3;Basic salivary proline-rich protein 4;Protein N1;Glycosylated protein A;Peptide P-D	PRB3;PRB4	1979.8	1081.8	1464.8	3426.8	2444.3	2068.4	1080.9	1806.8	3535.7	2927.2
P10242;P10244;P10243	Transcriptional activator Myb;Myb-related protein B;Myb-related protein A	MYB;MYBL2;MYBL1	0	0	0	0	0	0	0	0	0	0
P10253	Lysosomal alpha-glucosidase;76 kDa lysosomal alpha-glucosidase;70 kDa lysosomal alpha-glucosidase	GAA	122590	176560	148450	123980	102980	106130	160170	113210	101430	88782
P10398	Serine/threonine-protein kinase A-Raf	ARAF	110960	158000	125230	112390	78240	89896	131420	106620	88369	69329
P16403;P10412;P16402;P22492	Histone H1.2;Histone H1.4;Histone H1.3	HIST1H1C;HIST1H1E;HIST1H1D	67207	82133	97125	59246	35981	99433	127400	142790	89990	53460
P10515	Dihydrolipoyllysine-residue acetyltransferase component of pyruvate dehydrogenase complex, mitochondrial	DLAT	209680	312960	250390	205840	146380	167150	243950	182180	154620	125070
P10586	Receptor-type tyrosine-protein phosphatase F	PTPRF	155290	277070	175020	194540	95157	286740	512880	339960	360490	174770
P10588	Nuclear receptor subfamily 2 group F member 6	NR2F6	21076	25089	18673	25695	21962	2574.7	3713.8	2460.8	3291.6	2011.7
P10599	Thioredoxin	TXN	95098	117120	103520	92641	89720	74228	84131	71416	74082	75928
P10619	Lysosomal protective protein;Lysosomal protective protein 32 kDa chain;Lysosomal protective protein 20 kDa chain	CTSA	34649	52056	36725	38648	27832	32457	49690	36804	37955	29894
P10644	cAMP-dependent protein kinase type I-alpha regulatory subunit;cAMP-dependent protein kinase type I-alpha regulatory subunit, N-terminally processed	PRKAR1A	141300	198830	161220	141670	134560	190050	263450	216680	184430	178210
P10721;P07333;P36888	Mast/stem cell growth factor receptor Kit	KIT	11706	23847	8041.3	16881	5819.4	57927	90622	50194	77348	37046
P10768	S-formylglutathione hydrolase	ESD	116910	162400	140120	123810	118640	88320	126800	99877	86499	81613
P10809	60 kDa heat shock protein, mitochondrial	HSPD1	482390	629540	655660	448010	398020	613260	822970	813620	593520	481810
P11021	78 kDa glucose-regulated protein	HSPA5	858190	1057800	1184200	836590	965070	1271600	1607700	1753700	1178600	1409600
P11047	Laminin subunit gamma-1	LAMC1	3215.1	4168.2	2689.7	3350.3	4026.1	13848	18020	13131	16967	13421
P11117	Lysosomal acid phosphatase	ACP2	32078	45720	36455	37147	27737	57375	79831	75131	66303	60142
P11142	Heat shock cognate 71 kDa protein	HSPA8	921940	1229200	680100	1059100	1198600	1029600	1339700	718570	1133300	1338500
P11166	Solute carrier family 2, facilitated glucose transporter member 1	SLC2A1	16316	23809	21009	16157	14682	4151	6602.6	4104.9	3650.5	2639.3
P11171	Protein 4.1	EPB41	85981	128950	101340	101160	49326	67717	97049	73817	80578	42293
P11172	Uridine 5-monophosphate synthase;Orotate phosphoribosyltransferase;Orotidine 5-phosphate decarboxylase	UMPS	214040	291820	227980	222480	211500	234710	309410	261240	269720	237870
P11177	Pyruvate dehydrogenase E1 component subunit beta, mitochondrial	PDHB	109140	155940	132010	114190	86377	102070	152130	117040	100510	72101
P11182	Lipoamide acyltransferase component of branched-chain alpha-keto acid dehydrogenase complex, mitochondrial	DBT	27508	39875	29121	26215	15453	15526	20861	16887	15151	11833
P11216	Glycogen phosphorylase, brain form	PYGB	453130	602250	531800	494010	437060	427690	579410	503710	461690	397660
P11233	Ras-related protein Ral-A	RALA	0	0	0	0	0	31099	37176	30628	66242	23458
P11245	Arylamine N-acetyltransferase 2	NAT2	1386.4	1767.6	1847	1229	1476	0	0	0	0	0
P11274	Breakpoint cluster region protein	BCR	3382.1	5233.6	2657.3	3314.8	1738.1	26994	37008	29563	31775	20466
P11279	Lysosome-associated membrane glycoprotein 1	LAMP1	25440	41541	33807	23238	21589	53512	85603	67455	50319	43089
P11310	Medium-chain specific acyl-CoA dehydrogenase, mitochondrial	ACADM	130470	193480	149000	144020	98197	189850	272860	197550	223060	181100
P11387;Q969P6	DNA topoisomerase 1	TOP1	121230	149870	201800	112460	66467	83895	100050	140240	74482	42746
P11388	DNA topoisomerase 2-alpha	TOP2A	135040	152410	149360	125950	245280	78209	88075	81206	70632	147660
P11413	Glucose-6-phosphate 1-dehydrogenase	G6PD	256660	346330	274110	278550	238590	400190	548680	455440	441660	392790
P11441	Ubiquitin-like protein 4A	UBL4A	12388	16235	12966	12753	13714	40700	58596	41860	46544	42083
P11474;O95718	Steroid hormone receptor ERR1	ESRRA	548.81	730.07	671.42	821.55	693.74	11427	16179	11506	13925	11517
P11498	Pyruvate carboxylase, mitochondrial	PC	453900	677480	510210	481920	350980	545800	782230	617740	590670	428860
P11532	Dystrophin	DMD	0	0	0	0	0	0	0	0	0	0
P11586	C-1-tetrahydrofolate synthase, cytoplasmic;Methylenetetrahydrofolate dehydrogenase;Methenyltetrahydrofolate cyclohydrolase;Formyltetrahydrofolate synthetase;C-1-tetrahydrofolate synthase, cytoplasmic, N-terminally processed	MTHFD1	502440	685510	575860	478800	518610	703840	958710	799810	621560	687740
P11717	Cation-independent mannose-6-phosphate receptor	IGF2R	144720	190010	221980	131610	117990	81433	102680	120590	76273	60430
P11766	Alcohol dehydrogenase class-3	ADH5	414000	570450	447960	421350	399060	463190	655030	486890	473970	468050
P11802	Cyclin-dependent kinase 4	CDK4	33109	43294	27501	38414	33561	35763	46471	30526	39047	36387
P11908	Ribose-phosphate pyrophosphokinase 2	PRPS2	57803	67855	59079	59758	50526	47286	57737	49379	50654	36504
P11940;Q9H361;Q4VXU2;Q96DU9	Polyadenylate-binding protein 1	PABPC1	473170	609160	515280	506720	514350	538570	683850	533880	578090	553970
P12004	Proliferating cell nuclear antigen	PCNA	510120	623350	526880	540940	479060	476550	565650	473580	531230	468340
P12081	Histidine--tRNA ligase, cytoplasmic	HARS	435920	587210	528920	447470	407140	348550	455160	415430	352270	325180
P12236;P12235	ADP/ATP translocase 3;ADP/ATP translocase 3, N-terminally processed;ADP/ATP translocase 1	SLC25A6;SLC25A4	57307	93864	57373	60658	33376	95070	151720	96372	106070	58133
P12268	Inosine-5-monophosphate dehydrogenase 2	IMPDH2	346250	444310	343270	366020	295540	267250	350440	275970	261180	213510
P12270	Nucleoprotein TPR	TPR	391080	497110	422080	410290	485140	460930	601920	511390	493290	593540
P12273	Prolactin-inducible protein	PIP	7900.9	8741	10444	8168.3	7138.1	9942.5	10865	11389	9922.1	8013.8
P12277	Creatine kinase B-type	CKB	4376.1	6735.9	5716.5	5096.3	4796	8322.6	11938	10831	8922.7	9668.8
P12429	Annexin A3	ANXA3	178850	180060	193570	152950	276790	357240	362680	376880	288910	611770
P12532;P17540	Creatine kinase U-type, mitochondrial	CKMT1A	38429	48218	46322	37003	47000	30913	38902	42007	35053	33015
P12694	2-oxoisovalerate dehydrogenase subunit alpha, mitochondrial	BCKDHA	20840	26606	21447	22557	18562	38552	52318	38836	42699	35542
P12814;P35609;Q08043	Alpha-actinin-1	ACTN1	516720	672640	557350	509720	409230	613430	786450	649620	586870	503730
P12830	Cadherin-1;E-Cad/CTF1;E-Cad/CTF2;E-Cad/CTF3	CDH1	134970	204690	156980	152400	111490	131600	203230	166960	150190	86510
P12931	Proto-oncogene tyrosine-protein kinase Src	SRC	0	0	0	0	0	5091.7	6740.4	6557.6	4904.5	4161.4
P12955	Xaa-Pro dipeptidase	PEPD	252600	350790	281020	267950	234600	162920	214670	175350	174570	176800
P12956	X-ray repair cross-complementing protein 6	XRCC6	690680	1013900	906640	704870	343220	924180	1335800	1175300	962340	436770
P13010	X-ray repair cross-complementing protein 5	XRCC5	405640	556100	491250	436700	197280	477220	718640	593530	517360	265990
P13051	Uracil-DNA glycosylase	UNG	33650	47005	39233	38559	26813	9117	12104	10142	10299	6699.2
P13284	Gamma-interferon-inducible lysosomal thiol reductase	IFI30	0	0	0	0	0	0	0	0	0	0
P13473	Lysosome-associated membrane glycoprotein 2	LAMP2	12231	19022	15859	10137	11620	19570	18813	11798	13831	44620
P13489	Ribonuclease inhibitor	RNH1	199740	257150	218870	197160	222190	308520	399580	342100	291630	270620
P13639	Elongation factor 2	EEF2	1477700	1940000	1510400	1578900	1422700	1939800	2603100	1975900	2087200	1849900
P13667	Protein disulfide-isomerase A4	PDIA4	777080	1080800	821720	856940	737760	916330	1298800	954840	1048700	894600
P13674	Prolyl 4-hydroxylase subunit alpha-1	P4HA1	101510	138320	122400	103150	79592	168760	234420	201510	175870	145040
P13693;Q9HAU6;Q56UQ5	Translationally-controlled tumor protein	TPT1	351150	385040	345380	373550	370380	304230	329590	284050	335200	328630
P13716	Delta-aminolevulinic acid dehydratase	ALAD	25861	35519	27383	28823	23506	25939	35139	33331	27160	22584
P13796	Plastin-2	LCP1	0	0	0	0	0	7100.4	7592.8	9802.3	6009.6	8865.2
P13797	Plastin-3	PLS3	243300	326630	274190	241860	214410	368990	486240	381890	377050	354920
P13798	Acylamino-acid-releasing enzyme	APEH	237820	328270	254200	249320	232620	268230	369110	294630	299060	265880
P13804	Electron transfer flavoprotein subunit alpha, mitochondrial	ETFA	197670	269730	223400	227130	178010	271740	387670	304310	304390	227250
P13807;P54840	Glycogen [starch] synthase, muscle	GYS1	166830	233960	192870	172180	166440	189410	266930	219760	187950	182940
P13861	cAMP-dependent protein kinase type II-alpha regulatory subunit	PRKAR2A	63915	90252	75083	71756	52465	95669	128810	108850	101240	93361
Q5VT79;P13928	Annexin A8-like protein 2;Annexin A8	ANXA8L2;ANXA8	60045	65247	68665	58470	53261	65492	66486	68548	64673	65075
P13929	Beta-enolase	ENO3	15480	20313	19249	13829	16493	37042	47437	45856	36579	39042
P13984	General transcription factor IIF subunit 2	GTF2F2	64751	76048	69987	65115	61186	70875	91121	82121	73939	56917
P13995	Bifunctional methylenetetrahydrofolate dehydrogenase/cyclohydrolase, mitochondrial;NAD-dependent methylenetetrahydrofolate dehydrogenase;Methenyltetrahydrofolate cyclohydrolase	MTHFD2	19905	25070	22520	19457	18586	39957	49992	45758	42975	36184
P14174	Macrophage migration inhibitory factor	MIF	53085	71742	69607	66121	69035	15990	18365	14247	13950	24281
P14314	Glucosidase 2 subunit beta	PRKCSH	343770	490460	357780	326190	312780	296100	443420	333970	294720	214970
P14324	Farnesyl pyrophosphate synthase	FDPS	95098	126960	98926	113500	95101	99889	133800	110500	111250	92344
P14550	Alcohol dehydrogenase [NADP(+)]	AKR1A1	82775	114440	95050	83633	84736	144580	200470	164930	145080	126990
P14618;P30613	Pyruvate kinase PKM	PKM	993300	1327600	1114700	983890	1015600	1381900	1876600	1516100	1325800	1405700
P14621	Acylphosphatase-2	ACYP2	18931	24198	22062	22305	18943	0	0	0	0	0
P14625;Q58FF3	Endoplasmin	HSP90B1	1012300	1280600	1159300	958070	982100	1217000	1552500	1379700	1167500	1133600
P14635	G2/mitotic-specific cyclin-B1	CCNB1	20698	23306	19786	21096	20256	1186.5	806.89	974.02	1933.9	1406.6
P14649	Myosin light chain 6B	MYL6B	12415	18663	14950	12744	11260	6299.2	8160	8444.1	6308.7	8831.1
P63162;P14678	Small nuclear ribonucleoprotein-associated protein N;Small nuclear ribonucleoprotein-associated proteins B and B	SNRPN;SNRPB	161000	189510	186090	163010	195290	116620	134680	131160	115850	130990
P14735	Insulin-degrading enzyme	IDE	391810	533300	422250	427000	387030	364110	484230	399370	369720	358150
P14866	Heterogeneous nuclear ribonucleoprotein L	HNRNPL	162070	184550	163780	181760	190780	109740	107860	95430	113800	167830
P14868	Aspartate--tRNA ligase, cytoplasmic	DARS	368640	492470	441480	379590	312160	625450	859530	770140	646140	541560
P14921	Protein C-ets-1	ETS1	0	0	0	0	0	0	0	0	0	0
P14923	Junction plakoglobin	JUP	120440	153390	138630	173770	130510	200310	257090	232500	313450	203010
P15056	Serine/threonine-protein kinase B-raf	BRAF	40944	55841	40237	38583	29221	24334	48761	29631	24573	17393
P15104	Glutamine synthetase	GLUL	87221	112090	78542	85705	95792	62429	71044	47706	54953	72376
P15121	Aldose reductase	AKR1B1	184060	223740	215410	172120	241710	192940	231210	231220	169650	275200
P15151	Poliovirus receptor	PVR	1049.4	793.25	1034.3	1007.5	845.03	354.93	57.511	290.25	364.66	655.37
P15153	Ras-related C3 botulinum toxin substrate 2	RAC2	0	0	0	0	0	0	0	0	0	0
P15170	Eukaryotic peptide chain release factor GTP-binding subunit ERF3A	GSPT1	369980	497710	414040	390240	355400	434010	603900	472220	449000	415480
P15289	Arylsulfatase A;Arylsulfatase A component B;Arylsulfatase A component C	ARSA	8258.1	11146	7601.2	8294	5654.6	21931	31604	23955	23091	16579
P15291	Beta-1,4-galactosyltransferase 1;Lactose synthase A protein;N-acetyllactosamine synthase;Beta-N-acetylglucosaminylglycopeptide beta-1,4-galactosyltransferase;Beta-N-acetylglucosaminyl-glycolipid beta-1,4-galactosyltransferase;Processed beta-1,4-galactosyltransferase 1	B4GALT1	25383	39206	29867	24514	23790	13074	16993	15753	15471	14679
P15311	Ezrin	EZR	267970	278380	241320	247620	367800	281280	289870	253330	251220	414520
P15313	V-type proton ATPase subunit B, kidney isoform	ATP6V1B1	193320	269210	188130	215210	175820	207070	288840	210840	233050	197440
P15374	Ubiquitin carboxyl-terminal hydrolase isozyme L3	UCHL3	22974	33082	27220	25197	21329	11559	13127	12200	11827	10236
P15529	Membrane cofactor protein	CD46	10842	17162	9636.3	11452	6818.6	11833	18536	9126	15464	8805.9
P15531	Nucleoside diphosphate kinase A	NME1	103290	141140	107140	107260	116900	122930	166740	131030	134610	146230
P15559	NAD(P)H dehydrogenase [quinone] 1	NQO1	2932.4	3950.8	2645	2531.3	2299.7	932.96	1539	1056.2	803.3	1192.5
P15586	N-acetylglucosamine-6-sulfatase	GNS	74537	118820	83852	79931	50270	90089	139300	97374	107710	63689
P15735	Phosphorylase b kinase gamma catalytic chain, liver/testis isoform	PHKG2	35617	51270	44445	37905	29922	12464	19237	13980	14597	11584
P15822	Zinc finger protein 40	HIVEP1	1497.3	2337.5	2578.6	2105.7	1844.5	7969.9	11488	7639.7	8162.8	9386
P15880	40S ribosomal protein S2	RPS2	490040	552970	700380	431360	545940	398030	414720	567200	344190	509160
P15923	Transcription factor E2-alpha	TCF3	0	0	0	0	0	6286.7	7712.9	5314.6	6800.4	7411.2
P15924	Desmoplakin	DSP	559340	634910	562090	662470	438590	618000	680310	609480	727110	553130
P15927	Replication protein A 32 kDa subunit	RPA2	38671	50727	42873	42389	36589	28649	35266	32486	32313	29954
P15941	Mucin-1;Mucin-1 subunit alpha;Mucin-1 subunit beta	MUC1	13660	20823	18588	15082	8681.9	2418.1	3586.6	2773.9	2653.3	1501.9
P16070	CD44 antigen	CD44	64325	86174	68351	72722	47734	93306	126020	99093	104140	66284
P16083	Ribosyldihydronicotinamide dehydrogenase [quinone]	NQO2	35237	49663	46124	40745	34315	22717	29547	25978	25950	20998
P16144	Integrin beta-4	ITGB4	2242.8	3152.4	2739.3	2672.8	1560.7	11444	19670	12233	14689	8910.2
P16152	Carbonyl reductase [NADPH] 1	CBR1	141260	184830	161460	161590	126440	171230	211050	189150	185800	161770
P16219	Short-chain specific acyl-CoA dehydrogenase, mitochondrial	ACADS	1249.1	1683	1932.1	1778.5	1501.1	1683.8	1956.9	2471.6	1869.4	2170
P16278	Beta-galactosidase	GLB1	76357	103300	97358	81657	62621	99951	133420	118840	100870	80430
P16298	Serine/threonine-protein phosphatase 2B catalytic subunit beta isoform	PPP3CB	28401	33972	31378	28337	21507	32424	41546	31904	32807	20173
P16333	Cytoplasmic protein NCK1	NCK1	69694	100540	80474	73362	49941	119200	158660	132610	119050	100800
P16383	GC-rich sequence DNA-binding factor 2	GCFC2	42587	55290	49567	44548	28536	72526	98638	89482	73139	49597
P16401	Histone H1.5	HIST1H1B	4564.5	5077	6197	4897	3093.1	29132	36328	40137	28567	17566
P16422	Epithelial cell adhesion molecule	EPCAM	76506	93114	72891	97549	70059	50697	61960	52818	71443	52793
P16435	NADPH--cytochrome P450 reductase	POR	78561	113110	91337	80648	67332	66528	91610	73246	64219	48766
P16455	Methylated-DNA--protein-cysteine methyltransferase	MGMT	6656.8	3113.4	4278.8	5741	10471	31626	32453	28589	32155	34462
P16520	Guanine nucleotide-binding protein G(I)/G(S)/G(T) subunit beta-3	GNB3	9469.6	10499	7796.8	8220.4	11176	5195.8	7403	4280.7	4773	6384.5
P16615;O14983	Sarcoplasmic/endoplasmic reticulum calcium ATPase 2;Sarcoplasmic/endoplasmic reticulum calcium ATPase 1	ATP2A2;ATP2A1	17998	25158	22434	15179	19020	16808	24591	20462	15142	15639
P16885	1-phosphatidylinositol 4,5-bisphosphate phosphodiesterase gamma-2	PLCG2	278610	404730	322620	294500	236580	293890	438400	332770	295090	248600
P16930	Fumarylacetoacetase	FAH	36051	44961	40993	40883	42134	45347	59286	59678	50355	39799
P16949;Q9H169;REV__P36956;Q9NZ72;H7BZ55	Stathmin	STMN1	69058	67504	52899	60522	145640	73578	76148	63569	75944	131830
P16989;Q9Y2T7	Y-box-binding protein 3	YBX3	7317.9	7193.4	8263.6	9887.2	8499.2	3495.4	2546.6	3092.9	4957.8	10262
P17050	Alpha-N-acetylgalactosaminidase	NAGA	27072	37451	27610	31331	24387	7077.9	10934	8200.6	9269.7	6285.2
P17066;P48741	Heat shock 70 kDa protein 6	HSPA6	27629	36508	24724	28474	25073	24843	31926	24398	25880	24170
P17098	Zinc finger protein 8	ZNF8	8169.9	11072	10607	7653.7	5425.2	9747.8	11943	11640	10427	8106.3
P17174	Aspartate aminotransferase, cytoplasmic	GOT1	108430	135370	131010	106380	105030	89753	110520	110990	93180	87131
P17252;P05771	Protein kinase C alpha type;Protein kinase C beta type	PRKCA;PRKCB	4940.2	6319.4	6215	4457.6	5087.6	17681	21133	21359	15349	17302
P17612	cAMP-dependent protein kinase catalytic subunit alpha	PRKACA	38241	51062	40667	44834	34077	56706	70279	54591	74853	57326
P17655	Calpain-2 catalytic subunit	CAPN2	372660	482980	428340	378870	366530	395220	502840	427190	417060	377450
P17706	Tyrosine-protein phosphatase non-receptor type 2	PTPN2	96992	114150	105150	90613	99700	27889	31891	28339	28745	21829
P17812	CTP synthase 1	CTPS1	256660	341960	275430	275550	293770	291790	390870	314340	301850	316300
P17844	Probable ATP-dependent RNA helicase DDX5	DDX5	352970	403770	348150	332850	461250	394970	476110	395280	424580	551370
P17858	ATP-dependent 6-phosphofructokinase, liver type	PFKL	263630	350760	326060	248140	255680	317950	425160	387900	303460	285360
P17900	Ganglioside GM2 activator;Ganglioside GM2 activator isoform short	GM2A	8385.3	12653	9006.4	9873.2	6238.5	12484	18563	12473	14854	9700.4
P17931	Galectin-3	LGALS3	40373	52807	41388	44022	38109	40374	57257	46819	45097	38542
P17980	26S protease regulatory subunit 6A	PSMC3	415860	529730	457290	438880	379720	429730	574360	468540	456820	381680
P17987	T-complex protein 1 subunit alpha	TCP1	456700	607790	516280	487600	418220	381280	500600	437510	413120	346210
P18031	Tyrosine-protein phosphatase non-receptor type 1	PTPN1	9361.8	12710	9875.4	10934	9480.8	13784	17450	13427	14348	11956
P18074	TFIIH basal transcription factor complex helicase XPD subunit	ERCC2	60334	82696	63832	64280	52717	40787	55440	42228	38416	28776
P18077	60S ribosomal protein L35a	RPL35A	53122	45886	87791	42946	83938	65155	50213	106890	40687	103490
P18085	ADP-ribosylation factor 4	ARF4	55131	74290	58618	53895	47693	47451	66419	52137	49824	56860
P18124	60S ribosomal protein L7	RPL7	86905	76796	151410	61282	99485	122450	108460	235460	79836	148660
P18206	Vinculin	VCL	808270	982480	898300	756930	1069300	1028300	1238300	1106700	915850	1354200
P18433	Receptor-type tyrosine-protein phosphatase alpha	PTPRA	3941.9	5545	4240.4	4035.8	2687.5	0	0	0	0	0
P18440	Arylamine N-acetyltransferase 1	NAT1	44286	56530	50029	42443	32691	3304.2	4245.1	3766.8	3116.6	2055.2
P18564	Integrin beta-6	ITGB6	9949	14425	8966.8	10325	9045.9	6432.3	9953.3	4986.2	6618.2	5291.2
P18583	Protein SON	SON	17237	20533	15663	18870	28965	15600	16740	19123	15968	19587
P18615	Negative elongation factor E	NELFE	11177	11625	13565	11932	6595.9	18794	21768	24465	20988	18973
P18621	60S ribosomal protein L17	RPL17	97218	67336	119570	56190	176540	85681	80345	140180	63723	111860
P18669;P15259;Q8N0Y7	Phosphoglycerate mutase 1	PGAM1	39110	43599	42759	40769	42078	109700	129540	115110	119100	110940
P18754	Regulator of chromosome condensation	RCC1	154920	201450	172070	157530	192080	149570	183050	171630	161380	172790
P18858	DNA ligase 1	LIG1	373700	505260	410670	398770	364030	351130	492320	392660	372910	302520
P18887	DNA repair protein XRCC1	XRCC1	28891	37152	33746	35502	30474	0	0	0	0	0
P19105	Myosin regulatory light chain 12A	MYL12A	69734	91679	79229	78677	57570	109100	138310	118090	122630	103260
P19174	1-phosphatidylinositol 4,5-bisphosphate phosphodiesterase gamma-1	PLCG1	155120	251280	174870	157550	134360	190380	272010	206660	188630	187520
P19338	Nucleolin	NCL	712920	803130	966300	633950	928080	707480	775130	940580	599350	912470
P19367;Q2TB90	Hexokinase-1	HK1	329060	484000	358850	348810	313400	301660	457080	325020	319920	290540
P19387	DNA-directed RNA polymerase II subunit RPB3	POLR2C	29837	45244	35931	34771	20892	47205	63378	52253	48260	32747
P19388	DNA-directed RNA polymerases I, II, and III subunit RPABC1	POLR2E	0	0	0	0	0	19658	26688	22743	21880	19141
P19404	NADH dehydrogenase [ubiquinone] flavoprotein 2, mitochondrial	NDUFV2	23542	33751	20154	27281	16682	40456	58135	37817	45998	28966
P19447	TFIIH basal transcription factor complex helicase XPB subunit	ERCC3	33166	39278	41113	30592	23289	19760	26137	27125	19125	16752
P19474	E3 ubiquitin-protein ligase TRIM21	TRIM21	0	0	0	0	0	30030	41052	33066	29882	26253
P19525	Interferon-induced, double-stranded RNA-activated protein kinase	EIF2AK2	105360	116780	158040	80000	100130	97024	105070	147090	74940	88131
P19623	Spermidine synthase	SRM	243880	334300	281800	257250	216930	220420	274700	250130	234240	213240
P19784	Casein kinase II subunit alpha	CSNK2A2	88939	106020	107460	90447	93418	89050	109790	109750	84729	95031
P19801	Amiloride-sensitive amine oxidase [copper-containing]	AOC1	16540	19540	18664	17083	11294	0	0	0	0	0
P19838	Nuclear factor NF-kappa-B p105 subunit;Nuclear factor NF-kappa-B p50 subunit	NFKB1	154800	197020	163370	156200	148640	169650	221560	193570	182000	159310
P20042	Eukaryotic translation initiation factor 2 subunit 2	EIF2S2	139110	180560	207960	133780	126250	124100	153920	185570	114290	110860
P20073	Annexin A7	ANXA7	123580	164420	143320	131020	131970	286540	349970	317350	303440	293450
P20226;Q6SJ96	TATA-box-binding protein;TATA box-binding protein-like protein 2	TBP;TBPL2	8403.9	12010	9638.4	8366.4	9358.5	11999	14611	12400	10898	9643.9
P20248;P78396	Cyclin-A2	CCNA2	64700	78039	65186	67686	51666	8277.2	10681	8202	8223.5	5233.6
P20290	Transcription factor BTF3	BTF3	130680	159970	143380	154310	102410	110920	131380	122270	129770	86054
P20338;P61018	Ras-related protein Rab-4A	RAB4A	25939	35620	29850	31553	24917	0	0	0	0	0
P20339	Ras-related protein Rab-5A	RAB5A	7517.7	10204	8909.7	8121.1	7248.7	0	0	0	0	0
P20340;Q9NRW1;Q14964	Ras-related protein Rab-6A;Ras-related protein Rab-6B	RAB6A;RAB6B	59619	69989	63439	62227	69746	54432	67731	61187	58379	56877
P20585	DNA mismatch repair protein Msh3	MSH3	83955	109140	106740	82850	68651	13312	15535	17996	13530	12403
P20591	Interferon-induced GTP-binding protein Mx1;Interferon-induced GTP-binding protein Mx1, N-terminally processed	MX1	4576	6973	5206.1	4182.1	3428.5	4209.6	4750.2	4851.4	4101.2	3885.3
P20618	Proteasome subunit beta type-1	PSMB1	122720	152450	139170	142610	128730	144840	174020	154460	165980	151720
P20645	Cation-dependent mannose-6-phosphate receptor	M6PR	38778	42572	50126	39910	36986	10950	5782.7	18559	7062.6	6448.2
P20700	Lamin-B1	LMNB1	170090	198130	164360	153870	270510	188470	192040	165590	177120	311160
P20749	B-cell lymphoma 3 protein	BCL3	20162	26571	27072	18110	18834	11830	14100	15359	10454	11031
P20810	Calpastatin	CAST	39047	46269	43352	43838	36096	144330	166740	153600	150380	118710
P20839	Inosine-5-monophosphate dehydrogenase 1	IMPDH1	105750	151250	123860	97639	92308	110090	159240	127510	104830	93001
P20936	Ras GTPase-activating protein 1	RASA1	58185	91411	78232	61137	46724	160710	231820	185220	154870	113180
P21127;Q9UQ88;Q13882	Cyclin-dependent kinase 11B;Cyclin-dependent kinase 11A	CDK11B;CDK11A	198750	289480	225520	207050	150410	275550	395970	325250	296690	217670
P21266;P28161	Glutathione S-transferase Mu 3	GSTM3	78844	102170	79686	86046	75486	132740	167290	138270	123130	150860
P21281	V-type proton ATPase subunit B, brain isoform	ATP6V1B2	79183	101980	91204	82002	69496	67740	92727	81033	75486	62662
P21283	V-type proton ATPase subunit C 1	ATP6V1C1	359870	482660	382430	371200	319860	319520	436550	344680	327300	293180
P21291	Cysteine and glycine-rich protein 1	CSRP1	117670	119280	125970	98156	116980	35189	31706	31311	31427	37538
P21333	Filamin-A	FLNA	1094000	1271400	1311300	1101000	1590100	1269700	1448300	1463700	1245100	1970000
P21359	Neurofibromin;Neurofibromin truncated	NF1	87567	94496	111870	90855	52990	95783	106910	115650	83109	65157
P21399;O00408	Cytoplasmic aconitate hydratase	ACO1	236490	323960	271190	241520	226560	253220	324110	276670	244720	239390
P21583	Kit ligand;Soluble KIT ligand	KITLG	0	0	0	0	0	0	0	0	0	0
P21589	5-nucleotidase	NT5E	3704.9	3739	3057.8	3394.5	3001.2	0	0	0	0	0
Q8IZX4;P21675	Transcription initiation factor TFIID subunit 1-like;Transcription initiation factor TFIID subunit 1	TAF1L;TAF1	3926.8	5479	5955.8	4718.1	3727.4	12008	12896	13549	11449	10336
P21926	CD9 antigen	CD9	18669	32599	16512	21943	11439	39577	69488	34197	50836	25498
P21953	2-oxoisovalerate dehydrogenase subunit beta, mitochondrial	BCKDHB	45990	69783	50443	48151	25440	30607	47675	35022	34767	16190
P21964	Catechol O-methyltransferase	COMT	177900	262720	203250	194470	168520	142240	190560	151770	174520	133660
P21980;P49221	Protein-glutamine gamma-glutamyltransferase 2	TGM2	44006	34904	35708	33685	39089	28915	21836	35298	34896	33385
P22033	Methylmalonyl-CoA mutase, mitochondrial	MUT	107150	164340	130990	115230	79365	113110	177320	127700	122170	84462
P22059	Oxysterol-binding protein 1	OSBP	342650	497870	441490	362040	294200	367270	521230	440530	392790	315390
P22061	Protein-L-isoaspartate(D-aspartate) O-methyltransferase	PCMT1	100230	140370	120100	106800	106790	98479	122910	109400	101080	100580
P22087	rRNA 2-O-methyltransferase fibrillarin	FBL	11332	16671	13863	12243	9901.3	24047	27506	25564	24768	44349
P22102	Trifunctional purine biosynthetic protein adenosine-3;Phosphoribosylamine--glycine ligase;Phosphoribosylformylglycinamidine cyclo-ligase;Phosphoribosylglycinamide formyltransferase	GART	476960	656770	523450	478300	442040	669640	975470	752910	676200	645350
P22223	Cadherin-3	CDH3	20652	29594	25503	15903	10944	0	0	0	0	0
P22234	Multifunctional protein ADE2;Phosphoribosylaminoimidazole-succinocarboxamide synthase;Phosphoribosylaminoimidazole carboxylase	PAICS	402760	560720	460800	445020	359280	352300	487910	401510	384390	321830
P22307	Non-specific lipid-transfer protein	SCP2	30896	46653	33151	34005	37028	82729	108000	95666	111620	68785
P22314	Ubiquitin-like modifier-activating enzyme 1	UBA1	677420	956530	817750	616480	623760	746470	1032700	864310	701860	710210
P22392	Nucleoside diphosphate kinase B	NME2	366060	475780	368010	387260	396870	350750	458560	370810	391150	391400
P35326;P35325;P22532;P22531;Q9BYE4	Small proline-rich protein 2A;Small proline-rich protein 2B;Small proline-rich protein 2D;Small proline-rich protein 2E;Small proline-rich protein 2G	SPRR2A;SPRR2B;SPRR2D;SPRR2E;SPRR2G	9364.5	8618.8	8496.2	9218	8140.3	0	0	0	0	0
P22570	NADPH:adrenodoxin oxidoreductase, mitochondrial	FDXR	31769	45020	34846	34092	27418	59603	83102	66789	63737	47700
P22626	Heterogeneous nuclear ribonucleoproteins A2/B1	HNRNPA2B1	332630	373560	304390	342700	615110	419900	520890	428240	403680	697060
P22670	MHC class II regulatory factor RFX1	RFX1	19938	30103	26313	22771	15099	56437	75955	73564	58726	44720
P22676	Calretinin	CALB2	21345	25230	25254	20757	20933	9161.6	9048.4	10785	9120.5	8454
P22681;Q13191	E3 ubiquitin-protein ligase CBL	CBL	107470	143650	114280	115300	88851	122730	160180	129960	133390	109450
P22694;P22612	cAMP-dependent protein kinase catalytic subunit beta	PRKACB	10322	13474	11360	10923	7887.1	18994	22815	21852	21177	17769
P22735	Protein-glutamine gamma-glutamyltransferase K	TGM1	17815	24269	35080	23348	12147	23483	27856	43412	29409	18322
P22830	Ferrochelatase, mitochondrial	FECH	13966	19927	18031	15104	8810.3	38157	53649	48772	41361	28837
P23141;Q9UKY3	Liver carboxylesterase 1;Putative inactive carboxylesterase 4	CES1;CES1P1	4181.6	7169.7	5715.4	4229.4	3884.9	4621.2	7205.3	6808.3	5524	4382.8
P23193;Q15560	Transcription elongation factor A protein 1	TCEA1	62515	74666	75725	65732	55089	109070	134150	137850	112010	108070
P23229	Integrin alpha-6;Integrin alpha-6 heavy chain;Integrin alpha-6 light chain;Processed integrin alpha-6	ITGA6	8473.3	16053	8516	10886	5440.7	5648.2	10138	4556.6	8165	2568.5
P23246	Splicing factor, proline- and glutamine-rich	SFPQ	160450	179690	231930	128140	181150	117240	138090	175280	87824	135340
P23258;Q9NRH3	Tubulin gamma-1 chain;Tubulin gamma-2 chain	TUBG1;TUBG2	57097	75222	67491	64623	46805	24017	30514	25121	23969	15968
P23284	Peptidyl-prolyl cis-trans isomerase B	PPIB	85345	96667	86770	88430	99476	108200	129760	121810	115450	122820
P23297	Protein S100-A1	S100A1	4776.6	6620.9	6312.2	4631.7	3715	0	0	0	0	0
P23368	NAD-dependent malic enzyme, mitochondrial	ME2	189330	257030	217570	202450	175900	245190	344950	283220	278720	208960
P23381	Tryptophan--tRNA ligase, cytoplasmic;T1-TrpRS;T2-TrpRS	WARS	218440	252680	347800	213630	203600	161960	191510	239680	160740	143630
P23396	40S ribosomal protein S3	RPS3	541770	597280	774760	474450	626980	606650	657470	823890	528280	686700
P23409	Myogenic factor 6	MYF6	420.35	659.06	323.97	296.71	125.12	731.96	843.02	587.99	747.72	593.68
P23434	Glycine cleavage system H protein, mitochondrial	GCSH	6322.9	8744.3	5854.7	7236.1	4546.5	20362	28210	21335	24833	14672
P23443	Ribosomal protein S6 kinase beta-1	RPS6KB1	54098	84190	57719	55339	36183	10899	16717	11077	11861	7228.5
P23458	Tyrosine-protein kinase JAK1	JAK1	0	0	0	0	0	21163	30265	23493	23116	14455
P23467	Receptor-type tyrosine-protein phosphatase beta	PTPRB	0	0	0	0	0	18140	18569	16338	14967	9487.1
P23497	Nuclear autoantigen Sp-100	SP100	40908	57012	51633	39567	33458	34196	52907	53456	36176	27895
P23526	Adenosylhomocysteinase	AHCY	502160	698250	611060	502360	485020	489720	666740	550920	484220	493520
P23528	Cofilin-1	CFL1	433360	535070	418070	426480	506360	453730	537020	411860	431200	536890
P23588	Eukaryotic translation initiation factor 4B	EIF4B	237550	277590	259160	264390	249570	334160	386550	364280	356940	354300
P23634;P20020;Q16720	Plasma membrane calcium-transporting ATPase 4;Plasma membrane calcium-transporting ATPase 1	ATP2B4;ATP2B1	23011	30583	26132	29942	21184	11636	16117	11359	11506	7748.5
P23677;P27987	Inositol-trisphosphate 3-kinase A;Inositol-trisphosphate 3-kinase B	ITPKA;ITPKB	6377	9841.3	7009.9	7673.5	3176.6	6151.8	10526	7373.4	7266.4	2836.2
P23786	Carnitine O-palmitoyltransferase 2, mitochondrial	CPT2	227520	330200	282320	246020	181100	228030	343000	282700	253380	154390
P23919	Thymidylate kinase	DTYMK	43674	55330	41821	46409	44962	69410	95677	73451	76925	66052
P23921	Ribonucleoside-diphosphate reductase large subunit	RRM1	506000	817430	411730	596680	390390	480720	764980	369190	573330	391250
P24386	Rab proteins geranylgeranyltransferase component A 1	CHM	9857.5	12214	10749	8757	13701	11003	13225	15956	7403.2	10906
P24390	ER lumen protein-retaining receptor 1	KDELR1	8152.4	11095	11410	8891.3	7772.9	1261.9	1538.6	1458.1	1339.6	1284
P24534	Elongation factor 1-beta	EEF1B2	114500	141580	135670	120510	122080	231580	286760	282180	233620	180070
P24666	Low molecular weight phosphotyrosine protein phosphatase	ACP1	140800	192160	162740	153530	122810	71502	86270	78062	84130	61930
P24752	Acetyl-CoA acetyltransferase, mitochondrial	ACAT1	74818	96919	75110	82462	72254	111720	145890	104520	113120	126840
P24863	Cyclin-C	CCNC	21703	25585	21188	20239	18121	39200	38692	29475	30559	16864
P24864;O96020	G1/S-specific cyclin-E1	CCNE1	15556	21908	19129	14053	11867	8855.6	13520	10380	8070.5	3124.8
P24928	DNA-directed RNA polymerase II subunit RPB1	POLR2A	212340	298260	240790	230240	193820	285150	415720	307040	308010	236780
P24941;Q00526	Cyclin-dependent kinase 2	CDK2	38162	52378	46253	36081	34986	42619	50899	47581	37199	44158
P25098;P35626	Beta-adrenergic receptor kinase 1	ADRBK1	65924	99551	71164	72447	51968	82484	114680	91048	82271	79663
P25205	DNA replication licensing factor MCM3	MCM3	484510	707130	564330	544820	325660	681770	999780	786800	746480	464180
P25208	Nuclear transcription factor Y subunit beta	NFYB	821.75	1324	1320.4	1018.2	768.85	1589.5	1861.8	2436	1957	1256.8
P25311	Zinc-alpha-2-glycoprotein	AZGP1	128340	207030	105960	139380	118450	206070	348780	159490	230500	192370
P25325	3-mercaptopyruvate sulfurtransferase	MPST	90176	115070	102970	102250	79997	103740	126960	116790	112090	112350
P25398	40S ribosomal protein S12	RPS12	88184	94270	119200	74145	99502	80364	92288	111950	71628	84132
P25490;Q96MM3;O15391	Transcriptional repressor protein YY1;Zinc finger protein 42 homolog;Transcription factor YY2	YY1;ZFP42;YY2	19289	33577	25418	21799	14042	26074	37662	31627	26799	17639
P25685	DnaJ homolog subfamily B member 1	DNAJB1	160080	154570	266640	133040	151240	200180	186550	326840	168760	186400
P25705	ATP synthase subunit alpha, mitochondrial	ATP5A1	131880	186920	136140	166210	101580	169730	233880	160440	190530	128880
P25774	Cathepsin S	CTSS	3758	6475.1	4463.6	4328.8	4308.7	6538.6	11615	7199.3	9193.7	6894.4
P25786	Proteasome subunit alpha type-1	PSMA1	178880	208860	183590	192050	211070	195970	225810	207430	211620	207170
P25787	Proteasome subunit alpha type-2	PSMA2	177100	187920	171510	211670	196270	120430	131620	124070	149340	119390
P25788	Proteasome subunit alpha type-3	PSMA3	110070	125190	115530	113750	130220	93483	98708	80122	89289	126650
P25789	Proteasome subunit alpha type-4	PSMA4	335220	423150	366010	387890	367970	419110	552560	467770	429530	390260
P26022	Pentraxin-related protein PTX3	PTX3	0	0	0	0	0	1472.6	1225.6	1350	910.26	2506.6
P26038;REV__Q9H446	Moesin	MSN	601240	667680	639470	675950	662560	605100	595890	586770	633940	924120
P26196	Probable ATP-dependent RNA helicase DDX6	DDX6	133330	173820	172840	141130	127850	124470	158180	157320	121000	116830
P26358	DNA (cytosine-5)-methyltransferase 1	DNMT1	347640	396250	364580	323100	285200	440550	491790	441960	401280	388400
P26368	Splicing factor U2AF 65 kDa subunit	U2AF2	131650	158130	155620	114130	172070	123760	146840	162090	127660	176000
P26373	60S ribosomal protein L13	RPL13	89278	68530	112970	58421	155580	85995	62077	104670	53875	155920
P26374	Rab proteins geranylgeranyltransferase component A 2	CHML	35045	48687	41664	33894	28788	43504	66883	51016	46028	39009
P26440	Isovaleryl-CoA dehydrogenase, mitochondrial	IVD	6984.6	9178.2	8293.5	7122.5	7027.8	19288	38082	20643	20528	23498
P26447	Protein S100-A4	S100A4	110350	142660	113140	115000	118110	82407	107440	89716	82445	95597
P26583	High mobility group protein B2	HMGB2	4370.6	5339.6	4126.5	5097.5	4473.2	0	0	0	0	0
P26599	Polypyrimidine tract-binding protein 1	PTBP1	49630	59932	57113	51727	67250	101480	119220	124830	104520	102650
P26639	Threonine--tRNA ligase, cytoplasmic	TARS	674860	880250	787670	681820	674060	932610	1217300	1117300	930830	875870
P26640	Valine--tRNA ligase	VARS	705450	995780	825910	748530	681890	763420	1072400	863690	834830	740680
P26641	Elongation factor 1-gamma	EEF1G	431300	503280	489570	424160	368150	457830	548570	520160	443530	364720
P26885	Peptidyl-prolyl cis-trans isomerase FKBP2	FKBP2	37166	46295	40613	43348	39545	43597	58647	47245	50922	39747
P27105	Erythrocyte band 7 integral membrane protein	STOM	1970	2404.7	2116.6	1929.4	1169	3651	5204.1	3597.6	5308.5	3352.4
P27144	Adenylate kinase 4, mitochondrial	AK4	23762	28864	21386	47630	17014	53124	72268	62540	55988	45343
P27348	14-3-3 protein theta	YWHAQ	241590	342890	263610	250060	218050	281220	395040	308040	286680	249580
P27361;P31152;Q16659	Mitogen-activated protein kinase 3	MAPK3	4618.8	6515.5	5838.6	4723.9	3599.8	59160	72189	59338	65447	69319
P27448;Q9P0L2;Q96L34	MAP/microtubule affinity-regulating kinase 3	MARK3	11326	13839	10675	8682.4	13051	7874.4	9611.2	7782.9	5501.6	7882.5
P27540	Aryl hydrocarbon receptor nuclear translocator	ARNT	8812.6	13861	8974.5	8434.3	6311	15517	18429	16891	19332	12208
P27635;Q96L21	60S ribosomal protein L10	RPL10	208490	201720	327540	158630	222710	223470	219030	353840	177480	226320
P27694	Replication protein A 70 kDa DNA-binding subunit;Replication protein A 70 kDa DNA-binding subunit, N-terminally processed	RPA1	259740	332070	283230	244010	200900	395430	507080	430510	386900	298970
P27695	DNA-(apurinic or apyrimidinic site) lyase;DNA-(apurinic or apyrimidinic site) lyase, mitochondrial	APEX1	223250	271310	295550	229820	215890	222060	274730	291920	218780	209840
P27701	CD82 antigen	CD82	0	0	0	0	0	0	0	0	0	0
P27707	Deoxycytidine kinase	DCK	29229	43281	35069	27932	27156	46783	57208	52785	50552	45736
P27708	CAD protein;Glutamine-dependent carbamoyl-phosphate synthase;Aspartate carbamoyltransferase;Dihydroorotase	CAD	832700	1137300	927330	899950	684510	869230	1157000	966160	965020	730330
P27797	Calreticulin	CALR	323670	485210	321530	321710	276190	320030	391890	294270	327010	321710
P27816	Microtubule-associated protein 4	MAP4	424380	478100	546750	415870	383640	477640	550060	632500	440540	403780
P27824	Calnexin	CANX	105310	151980	142910	95472	68860	164340	222030	204980	147970	134460
P27986	Phosphatidylinositol 3-kinase regulatory subunit alpha	PIK3R1	18455	24514	19882	21377	16478	45047	63466	54109	44955	47489
P28062	Proteasome subunit beta type-8	PSMB8	5085.9	6774.5	6254	6226.5	5983.9	0	0	0	0	0
P28065	Proteasome subunit beta type-9	PSMB9	18808	23656	21425	18953	15768	9236	10988	9219.2	9043.5	9012.8
P28066	Proteasome subunit alpha type-5	PSMA5	261700	351160	307820	260750	224700	219440	316780	248480	207670	189230
P28070	Proteasome subunit beta type-4	PSMB4	108390	140670	137400	111010	98392	162340	218260	182450	186410	160190
P28072	Proteasome subunit beta type-6	PSMB6	47449	51284	48280	48778	72928	60334	71456	62436	85348	65392
P28074	Proteasome subunit beta type-5	PSMB5	213750	248360	219210	257260	268280	235120	294860	250860	264190	257240
P28288	ATP-binding cassette sub-family D member 3	ABCD3	0	0	0	0	0	2882.7	4665.4	4411	2602.7	2400.4
P28331	NADH-ubiquinone oxidoreductase 75 kDa subunit, mitochondrial	NDUFS1	40511	78009	47906	44046	21918	83140	130180	93614	78045	55673
P28340	DNA polymerase delta catalytic subunit	POLD1	515150	726610	591190	546560	366500	445460	625890	492580	473440	327970
P28370	Probable global transcription activator SNF2L1	SMARCA1	11918	16945	14877	11860	15950	11200	14015	12465	10482	14663
P28482	Mitogen-activated protein kinase 1	MAPK1	104800	147710	117360	101580	89640	128640	171930	137150	124430	111010
P28676	Grancalcin	GCA	42722	61793	49401	43372	31347	24182	32153	30598	26236	20877
P28702;P19793;P48443	Retinoic acid receptor RXR-beta;Retinoic acid receptor RXR-alpha;Retinoic acid receptor RXR-gamma	RXRB;RXRA;RXRG	64387	85707	82594	63379	48114	79070	96178	82361	77573	71558
P28715	DNA repair protein complementing XP-G cells	ERCC5	23335	31894	30578	20907	14530	12862	18305	16819	13715	8594.1
P28749	Retinoblastoma-like protein 1	RBL1	53278	64061	67826	49491	38990	29868	33539	39192	29417	27928
P28799	Granulins;Acrogranin;Paragranulin;Granulin-1;Granulin-2;Granulin-3;Granulin-4;Granulin-5;Granulin-6;Granulin-7	GRN	4632.2	6687.6	6344.6	7134.3	4665.6	0	0	0	0	0
P28838	Cytosol aminopeptidase	LAP3	192860	254690	232840	209050	182040	186950	229890	221570	193420	187850
P29083	General transcription factor IIE subunit 1	GTF2E1	57378	72730	67351	62081	46407	43486	48555	50299	41057	34018
P29084	Transcription initiation factor IIE subunit beta	GTF2E2	12455	16450	13593	13269	7665.3	25019	37290	31704	27274	22414
P29144	Tripeptidyl-peptidase 2	TPP2	803540	1103500	898210	864610	712760	790760	1100000	883760	828990	705400
P29218	Inositol monophosphatase 1	IMPA1	21859	25513	24295	21616	21272	25943	34921	29637	28195	26949
P29317	Ephrin type-A receptor 2	EPHA2	7941.2	8413.5	8769.7	6150	11567	43310	54950	46593	38178	55507
P29350	Tyrosine-protein phosphatase non-receptor type 6	PTPN6	49135	68787	59415	51114	41435	68112	98777	81355	66884	52628
P29353	SHC-transforming protein 1	SHC1	21799	37533	29250	24295	23385	50107	68587	61194	50121	44064
P29373;P29762	Cellular retinoic acid-binding protein 2	CRABP2	116100	152610	134270	121450	106660	114150	135670	109130	123170	123680
P29401	Transketolase	TKT	698920	895620	775670	684560	636020	608190	786110	687840	601990	571410
P29466;Q5EG05	Caspase-1;Caspase-1 subunit p20;Caspase-1 subunit p10;Caspase recruitment domain-containing protein 16	CASP1;CARD16	23218	31670	34842	23648	16483	13817	21673	20511	13571	9859.1
P29590	Protein PML	PML	87460	105770	100120	80410	90161	89264	104600	103280	84007	94696
P29597	Non-receptor tyrosine-protein kinase TYK2	TYK2	19387	29676	22321	23055	15156	28225	38877	28255	32296	21533
P29692	Elongation factor 1-delta	EEF1D	199670	226530	206150	249810	167210	179800	220150	209930	205350	229600
P29966	Myristoylated alanine-rich C-kinase substrate	MARCKS	126960	162700	152100	137740	76386	198330	249950	235420	208580	113430
P29992;O95837;P50148	Guanine nucleotide-binding protein subunit alpha-11;Guanine nucleotide-binding protein subunit alpha-14;Guanine nucleotide-binding protein G(q) subunit alpha	GNA11;GNA14;GNAQ	5973.8	7484.8	6424.6	6523.5	6124.8	21645	29399	23929	25895	21460
P30038	Delta-1-pyrroline-5-carboxylate dehydrogenase, mitochondrial	ALDH4A1	43395	63651	50427	46725	36852	3061.1	5317.5	4444.8	3446	2231.8
P30040	Endoplasmic reticulum resident protein 29	ERP29	204470	282910	232890	222640	178250	161580	231390	182170	175820	154630
P30041	Peroxiredoxin-6	PRDX6	572610	723440	690820	574910	548200	528780	671120	631090	541670	492180
P30042	ES1 protein homolog, mitochondrial	C21orf33	31903	53848	36390	33969	23467	131540	182730	153200	150990	109870
P30043	Flavin reductase (NADPH)	BLVRB	56152	71988	62899	61129	46378	71987	97916	89213	71333	54564
P30044	Peroxiredoxin-5, mitochondrial	PRDX5	139290	176250	176390	136530	121920	76908	101360	94703	75390	66677
P30046;A6NHG4	D-dopachrome decarboxylase	DDT	19932	27793	28895	21770	20934	26431	33389	31743	26148	24256
P30048	Thioredoxin-dependent peroxide reductase, mitochondrial	PRDX3	88937	131210	105160	102320	56424	62759	95359	73840	69871	38157
P30049	ATP synthase subunit delta, mitochondrial	ATP5D	11136	15828	10336	12682	7897.6	0	0	0	0	0
P30050	60S ribosomal protein L12	RPL12	100960	97500	139320	75180	151040	145170	130350	188500	109880	230420
P30084	Enoyl-CoA hydratase, mitochondrial	ECHS1	224090	326540	265050	253830	178240	194570	281600	213450	216160	152460
P30085	UMP-CMP kinase	CMPK1	58999	75615	61793	61537	60014	43394	59687	44025	48942	46258
P30086	Phosphatidylethanolamine-binding protein 1;Hippocampal cholinergic neurostimulating peptide	PEBP1	113610	143800	126340	112780	106970	66736	93530	80121	62373	60448
P30101	Protein disulfide-isomerase A3	PDIA3	630330	860450	673180	664010	637630	686140	963910	740270	731830	688720
P30153	Serine/threonine-protein phosphatase 2A 65 kDa regulatory subunit A alpha isoform	PPP2R1A	334380	385080	336170	346800	363980	440460	536500	464510	487650	452580
P30154	Serine/threonine-protein phosphatase 2A 65 kDa regulatory subunit A beta isoform	PPP2R1B	132410	166510	137930	136510	125000	154820	188630	163560	154940	160530
P30260	Cell division cycle protein 27 homolog	CDC27	43482	54874	50409	43834	40944	39240	49944	47088	40306	37901
P30291	Wee1-like protein kinase	WEE1	18595	23611	16694	17959	11966	38691	58585	38421	43038	27502
P30305	M-phase inducer phosphatase 2	CDC25B	12285	20402	14399	14423	6514.4	13995	19554	15605	17255	8913.7
P30307	M-phase inducer phosphatase 3	CDC25C	56647	91596	54409	62908	40243	16123	29852	11817	19796	11860
P30405	Peptidyl-prolyl cis-trans isomerase F, mitochondrial	PPIF	85644	110720	89221	95145	104160	87752	112550	86837	94185	104060
P30419	Glycylpeptide N-tetradecanoyltransferase 1	NMT1	124120	127680	179080	126320	125220	137910	151720	193540	127110	143580
P30479;P30480;P30466;P30462;P30460;P18463;Q29865;P30499	HLA class I histocompatibility antigen, B-41 alpha chain;HLA class I histocompatibility antigen, B-42 alpha chain;HLA class I histocompatibility antigen, B-18 alpha chain;HLA class I histocompatibility antigen, B-14 alpha chain;HLA class I histocompatibility antigen, B-8 alpha chain;HLA class I histocompatibility antigen, B-37 alpha chain;HLA class I histocompatibility antigen, Cw-18 alpha chain;…	HLA-B;HLA-C	3764.3	5118.5	3761.1	3598.5	4274.2	0	0	0	0	0
Q29960;P30508;Q9TNN7;Q07000;P30505;P04222	HLA class I histocompatibility antigen, Cw-16 alpha chain;HLA class I histocompatibility antigen, Cw-12 alpha chain;HLA class I histocompatibility antigen, Cw-5 alpha chain;HLA class I histocompatibility antigen, Cw-15 alpha chain;HLA class I histocompatibility antigen, Cw-8 alpha chain	HLA-C	0	0	0	0	0	0	0	0	0	0
P30519	Heme oxygenase 2	HMOX2	9315.4	13321	8022.6	9722.3	7426.3	0	0	0	0	0
P30520;Q8N142	Adenylosuccinate synthetase isozyme 2	ADSS	274180	354410	319160	274310	272690	424200	542710	464260	448230	414700
P30533	Alpha-2-macroglobulin receptor-associated protein	LRPAP1	52622	70918	40391	61545	45092	142710	204520	120560	154950	114020
P30566	Adenylosuccinate lyase	ADSL	105710	144170	130550	109030	91919	69459	95197	80195	72286	68535
P30622	CAP-Gly domain-containing linker protein 1	CLIP1	329010	403030	397390	318510	336740	348500	448590	434940	326110	335910
P30626	Sorcin	SRI	180830	228800	208400	192910	152910	139710	185990	161660	144700	126530
P30740;O75830	Leukocyte elastase inhibitor	SERPINB1	158660	211440	182200	158100	149240	273460	358290	300230	263120	247560
P30825	High affinity cationic amino acid transporter 1	SLC7A1	38880	49287	75311	33768	35323	59613	73881	93993	47787	49554
P30837;P00352	Aldehyde dehydrogenase X, mitochondrial	ALDH1B1	81075	114150	88300	91556	69652	72767	103600	79180	82741	63162
P30876	DNA-directed RNA polymerase II subunit RPB2	POLR2B	257390	370570	291940	276380	201580	370360	516530	415430	385860	311110
Q5VSP4;P31025	Putative lipocalin 1-like protein 1;Lipocalin-1	LCN1P1;LCN1	0	0	0	0	0	7365.2	10203	9618.1	7884.4	5756.3
P31040	Succinate dehydrogenase [ubiquinone] flavoprotein subunit, mitochondrial	SDHA	190730	290820	204280	223030	134110	151230	236600	147900	186350	112260
P31146	Coronin-1A	CORO1A	37064	42418	39781	38206	38560	54644	58101	59586	55581	57677
P31150	Rab GDP dissociation inhibitor alpha	GDI1	175210	229830	210320	176770	181860	272560	333160	301960	261210	285440
P31153	S-adenosylmethionine synthase isoform type-2	MAT2A	213580	233410	199670	197480	304580	216890	248950	207470	194070	290910
P31321	cAMP-dependent protein kinase type I-beta regulatory subunit	PRKAR1B	94224	125950	95893	104010	85375	116520	164980	128550	121950	94769
P31323	cAMP-dependent protein kinase type II-beta regulatory subunit	PRKAR2B	27529	44174	36066	26784	21405	32634	46008	39304	34466	24736
P31327	Carbamoyl-phosphate synthase [ammonia], mitochondrial	CPS1	0	0	0	0	0	9494	11538	10647	9385	9710.2
P31350	Ribonucleoside-diphosphate reductase subunit M2	RRM2	254260	339630	223340	281240	195530	214600	269830	161210	239540	124670
P31483	Nucleolysin TIA-1 isoform p40	TIA1	43469	46293	37994	48236	54381	68644	92906	69434	75650	80432
P31689	DnaJ homolog subfamily A member 1	DNAJA1	237560	261530	247460	266780	225670	271300	331400	305560	293030	222070
P31749	RAC-alpha serine/threonine-protein kinase	AKT1	74383	102490	60667	68788	78949	105440	143310	99418	100330	107740
P31751	RAC-beta serine/threonine-protein kinase	AKT2	9579.3	12812	8778.4	9539.3	11290	73058	101550	72395	79554	59442
P31930	Cytochrome b-c1 complex subunit 1, mitochondrial	UQCRC1	0	0	0	0	0	4376.7	6881.5	4813.3	5186.8	2925.1
P31937	3-hydroxyisobutyrate dehydrogenase, mitochondrial	HIBADH	29559	46125	36355	25239	22223	30162	45385	37312	32089	22071
P31939	Bifunctional purine biosynthesis protein PURH;Phosphoribosylaminoimidazolecarboxamide formyltransferase;IMP cyclohydrolase	ATIC	527900	675820	610190	555590	489790	651280	834410	766780	633770	594140
P31942	Heterogeneous nuclear ribonucleoprotein H3	HNRNPH3	3491.4	3512	2580.1	3876.1	5893	19646	25752	20256	23493	22295
P31943	Heterogeneous nuclear ribonucleoprotein H;Heterogeneous nuclear ribonucleoprotein H, N-terminally processed	HNRNPH1	165040	225250	183350	166930	153090	207070	266310	227190	232250	192930
P31944	Caspase-14;Caspase-14 subunit p17, mature form;Caspase-14 subunit p10, mature form;Caspase-14 subunit p20, intermediate form;Caspase-14 subunit p8, intermediate form	CASP14	251290	327470	353570	255230	207750	355850	452780	502870	338200	275430
P31946	14-3-3 protein beta/alpha;14-3-3 protein beta/alpha, N-terminally processed	YWHAB	125930	170240	123690	124740	94740	109770	132470	94528	107100	89204
P31947	14-3-3 protein sigma	SFN	233100	284790	239870	236170	237600	204110	240940	218360	213820	194380
P31948	Stress-induced-phosphoprotein 1	STIP1	673780	756520	812430	634770	750370	695870	759620	772110	620120	801320
P31949	Protein S100-A11;Protein S100-A11, N-terminally processed	S100A11	37408	42341	39385	35128	54890	71137	84364	76120	69019	71541
P32019	Type II inositol 1,4,5-trisphosphate 5-phosphatase	INPP5B	56032	79809	70128	56931	48446	54213	79727	60150	58871	56509
P32119	Peroxiredoxin-2	PRDX2	189460	249320	199290	194640	184500	222110	280280	239660	219600	223150
P32121	Beta-arrestin-2	ARRB2	17468	23980	21417	16446	16032	12544	17570	14232	11442	14075
P32321	Deoxycytidylate deaminase	DCTD	17848	24000	22783	17952	16787	26255	38557	34433	25239	26895
P32322	Pyrroline-5-carboxylate reductase 1, mitochondrial	PYCR1	17721	21457	22289	16650	14942	22551	25698	29299	24002	17985
P32455	Interferon-induced guanylate-binding protein 1	GBP1	97045	109620	106850	85915	157110	75000	78498	75980	64784	121660
P32456	Interferon-induced guanylate-binding protein 2	GBP2	16070	22073	18560	18803	16880	3071.3	3441.6	3642.6	3502.9	3306.2
P32519	ETS-related transcription factor Elf-1	ELF1	2226.6	2575.8	3179.8	4181.2	2033.6	5395.5	6350.5	6844.5	6775.3	5141
P32780	General transcription factor IIH subunit 1	GTF2H1	21751	30567	26608	23864	15157	35114	45732	40310	38338	24670
P32929	Cystathionine gamma-lyase	CTH	13941	16319	25143	12311	12941	28007	30481	55854	22322	23012
P32969	60S ribosomal protein L9	RPL9	122120	110560	209830	89571	145230	116550	105450	188540	87172	129050
P33121;Q9ULC5;Q9UKU0	Long-chain-fatty-acid--CoA ligase 1	ACSL1	247070	389440	277510	297840	174660	301880	485960	339660	360710	202420
P33176	Kinesin-1 heavy chain	KIF5B	441510	604400	516740	449000	413180	638850	878520	691170	608480	610390
P33240	Cleavage stimulation factor subunit 2	CSTF2	89161	107760	96977	85176	104220	101080	120070	109520	104480	109070
P33316	Deoxyuridine 5-triphosphate nucleotidohydrolase, mitochondrial	DUT	50052	66776	60134	54525	48336	55759	70852	62356	62425	50390
P33527	Multidrug resistance-associated protein 1	ABCC1	17744	25818	22338	19190	15631	963.83	1864.4	1514.1	1081.3	1408.3
P33947;O43731	ER lumen protein-retaining receptor 2;ER lumen protein-retaining receptor 3	KDELR2;KDELR3	7494.4	8873.6	9078.2	7196.5	8537.7	5141.4	6472.7	5373.4	4932.3	5604.7
P33981	Dual specificity protein kinase TTK	TTK	59414	78291	58924	58453	37912	50351	59597	46119	52186	40759
P33991;Q9UJA3	DNA replication licensing factor MCM4	MCM4	484060	659410	547980	493950	423520	572220	760880	642310	581910	498840
P33992	DNA replication licensing factor MCM5	MCM5	427470	589590	478540	457060	321840	555180	762970	570560	581060	386490
P33993	DNA replication licensing factor MCM7	MCM7	307180	402170	352150	321480	273630	426770	577510	477300	427130	365300
P34059	N-acetylgalactosamine-6-sulfatase	GALNS	32730	48367	38736	36030	23299	52510	73702	62005	53643	40284
P34896	Serine hydroxymethyltransferase, cytosolic	SHMT1	97884	126800	111590	100580	93397	94156	124310	99138	92169	87394
P34897	Serine hydroxymethyltransferase, mitochondrial	SHMT2	368310	521710	410930	394720	319960	380130	525840	414430	400940	354460
P34931	Heat shock 70 kDa protein 1-like	HSPA1L	3301.4	6759.6	4419.4	4045.7	3837	0	0	0	0	0
P34932	Heat shock 70 kDa protein 4	HSPA4	502730	619430	735400	466060	435030	644560	751420	780350	609500	636600
P34949	Mannose-6-phosphate isomerase	MPI	0	0	0	0	0	0	0	0	0	0
P35080	Profilin-2	PFN2	69461	97340	77370	73027	61950	81268	99233	91115	85710	80749
P35222	Catenin beta-1	CTNNB1	95203	144470	106670	111200	94870	124440	191390	139050	140900	123810
P35226;P35227	Polycomb complex protein BMI-1;Polycomb group RING finger protein 2	BMI1;PCGF2	16273	22533	16509	17116	17490	5278.5	6965.1	6677.4	5085.4	4675.7
P35237	Serpin B6	SERPINB6	105410	128420	123610	105230	93524	72074	82599	86076	69562	61884
P35240	Merlin	NF2	8381.6	9779.2	9109.1	7121.9	9105.2	3352.2	3914.4	3392.8	2903.2	3083.5
P35241	Radixin	RDX	198590	253360	231020	210620	164070	215920	265070	238780	199680	186500
P35244	Replication protein A 14 kDa subunit	RPA3	7168.2	9865.6	8797.9	6461.5	6582	29696	44069	26857	30212	29201
P35249	Replication factor C subunit 4	RFC4	57162	54220	43266	61477	64942	97999	122810	103900	104580	82328
P35250	Replication factor C subunit 2	RFC2	86154	106280	93757	92271	84135	132230	168850	133300	135540	118740
P35251	Replication factor C subunit 1	RFC1	16189	23722	23622	16548	14133	12511	15636	17263	10274	8350.8
P35268	60S ribosomal protein L22	RPL22	63639	69312	89218	65249	69563	93222	104240	120430	93936	98945
P35269	General transcription factor IIF subunit 1	GTF2F1	54977	58034	64803	57169	49704	33175	44166	40557	36929	21345
P35270;REV__Q16649	Sepiapterin reductase	SPR	30350	34436	40545	27126	23138	32515	41291	39664	35139	31455
P35573	Glycogen debranching enzyme;4-alpha-glucanotransferase;Amylo-alpha-1,6-glucosidase	AGL	444170	631740	504530	479160	412950	522100	735690	547130	556030	518420
P35579;REV__Q9UKV3	Myosin-9	MYH9	1420800	1960700	1580200	1596100	1200400	1306900	1757400	1388500	1427300	1212900
P35580;REV__Q8IYT3	Myosin-10	MYH10	547160	830350	617590	606400	413440	638040	955000	709490	720890	466770
P35606	Coatomer subunit beta	COPB2	528580	744300	616970	551280	393840	601250	824200	695260	614700	431430
P35611;P35612	Alpha-adducin	ADD1	49152	64002	57642	56281	45634	78987	100630	80577	93634	71391
P35637	RNA-binding protein FUS	FUS	4909.8	7199.6	6344.4	5503	5743.8	15311	17221	17417	15584	19647
P35658	Nuclear pore complex protein Nup214	NUP214	167170	216090	176790	180590	167320	132150	174520	139150	160300	132780
P35749	Myosin-11	MYH11	0	0	0	0	0	0	0	0	0	0
P35790	Choline kinase alpha	CHKA	44362	59516	48107	51793	29497	50056	66534	63309	56798	42830
P35813	Protein phosphatase 1A	PPM1A	126160	149190	138370	118400	141030	59773	72044	64215	58058	56750
P35869;A9YTQ3	Aryl hydrocarbon receptor	AHR	28411	42544	28393	32218	21642	29562	45792	28916	31588	18205
P35914	Hydroxymethylglutaryl-CoA lyase, mitochondrial	HMGCL	37806	52710	41949	40219	30239	51137	69193	58168	52104	45072
P35998	26S protease regulatory subunit 7	PSMC2	366660	502560	402630	392490	327600	473800	654730	505080	512140	404070
P36222	Chitinase-3-like protein 1	CHI3L1	0	0	0	0	0	2326.9	3160.7	3427.5	2497	2171.4
P36404	ADP-ribosylation factor-like protein 2	ARL2	82690	109500	82614	85728	79297	49023	64909	54727	54538	43931
P36405	ADP-ribosylation factor-like protein 3	ARL3	64847	76538	65955	59789	72491	106700	131670	114150	106770	107440
P36406	E3 ubiquitin-protein ligase TRIM23	TRIM23	21337	32043	25434	26555	20705	8942.2	12944	10716	10801	8719.6
P36507	Dual specificity mitogen-activated protein kinase kinase 2	MAP2K2	145210	194640	165770	159810	133860	168200	217820	185590	198560	154420
P36508;P52747	Zinc finger protein 76;Zinc finger protein 143	ZNF76;ZNF143	16810	30027	19905	20914	6655.6	2951.4	4998.6	3797.8	3959.7	1593.5
P36542	ATP synthase subunit gamma, mitochondrial	ATP5C1	15002	21081	15641	17091	9455.9	1346	1820.8	1488.6	1484.2	1544.5
P36543;Q96A05	V-type proton ATPase subunit E 1	ATP6V1E1	96398	128980	97010	108580	86779	105200	122850	109990	96159	91281
P36551	Oxygen-dependent coproporphyrinogen-III oxidase, mitochondrial	CPOX	113670	139370	143650	119330	97041	94649	114920	114580	98930	75978
P36575	Arrestin-C	ARR3	22455	36173	24942	22998	20131	21236	33440	25814	22186	22147
P36578	60S ribosomal protein L4	RPL4	289090	287400	520290	226260	329190	249320	246150	469220	173830	283450
P36639	7,8-dihydro-8-oxoguanine triphosphatase	NUDT1	15308	23135	19512	17775	19068	2592.9	5219.3	3392.4	2665.4	2433.6
P36776	Lon protease homolog, mitochondrial	LONP1	274790	386020	372040	279410	208280	341090	452940	435340	332010	264340
P36871	Phosphoglucomutase-1	PGM1	395520	517230	458320	397110	345860	432750	573580	499070	430060	378380
P36873	Serine/threonine-protein phosphatase PP1-gamma catalytic subunit	PPP1CC	12647	14690	15365	12823	9756.9	0	0	0	0	0
P36915	Guanine nucleotide-binding protein-like 1	GNL1	65770	91318	72230	64012	53046	103640	152410	123480	103030	77359
P36952	Serpin B5	SERPINB5	29708	40205	37157	33242	29599	60667	84944	66340	65584	58553
P36957	Dihydrolipoyllysine-residue succinyltransferase component of 2-oxoglutarate dehydrogenase complex, mitochondrial	DLST	84447	120480	96599	83958	74857	143630	206300	162620	143330	116670
P36959	GMP reductase 1	GMPR	895.68	800.75	946.67	861.45	613.2	2255	2151.1	1982	2063.3	1908.8
P36969	Phospholipid hydroperoxide glutathione peroxidase, mitochondrial	GPX4	30152	42296	46071	27779	24767	0	0	0	0	0
P37108	Signal recognition particle 14 kDa protein	SRP14	33714	41232	41727	34885	27846	41247	46650	55689	45589	33843
P37198	Nuclear pore glycoprotein p62	NUP62	33265	46568	35216	31044	34392	52036	65377	57143	55530	54504
P37235;P84074;P61601	Hippocalcin-like protein 1;Neuron-specific calcium-binding protein hippocalcin	HPCAL1;HPCA	4166.2	6067	5121.3	4234	4355.4	7905.9	9118.2	7575.1	6757.6	8936.5
P37268	Squalene synthase	FDFT1	80791	119200	82594	101610	62915	99616	147980	89204	131340	81530
P37275	Zinc finger E-box-binding homeobox 1	ZEB1	0	0	0	0	0	0	0	0	0	0
P37802;Q9UI15	Transgelin-2	TAGLN2	11092	11086	9274.4	10543	22124	26841	26579	23427	25114	57099
P37837	Transaldolase	TALDO1	308570	347610	298570	383890	363360	357290	438000	367630	383020	361330
P38117	Electron transfer flavoprotein subunit beta	ETFB	83356	116480	92006	86883	69542	100610	136880	114380	103770	84578
P38159;O75526;Q8N7X1	RNA-binding motif protein, X chromosome;RNA-binding motif protein, X chromosome, N-terminally processed	RBMX	120720	132210	119070	113720	192980	101860	109770	99525	107070	182990
P38432	Coilin	COIL	9165.8	12441	10882	8188.2	10646	10046	12061	10492	9229.9	11165
P38435	Vitamin K-dependent gamma-carboxylase	GGCX	522.25	380.11	359.95	742.44	552.91	2418.4	2371.9	1565.2	2644	3384.5
P38571	Lysosomal acid lipase/cholesteryl ester hydrolase	LIPA	9597.4	16540	9104.1	10354	6178.3	58264	91757	56012	65281	40744
P38606	V-type proton ATPase catalytic subunit A	ATP6V1A	508800	687130	540340	538980	439550	578910	803570	621680	611340	510270
P38646	Stress-70 protein, mitochondrial	HSPA9	434680	579770	478890	471260	398440	518790	648300	529840	694640	468630
P38919	Eukaryotic initiation factor 4A-III;Eukaryotic initiation factor 4A-III, N-terminally processed	EIF4A3	223800	263840	242400	217710	237720	236560	281900	277370	241040	281460
P38935	DNA-binding protein SMUBP-2	IGHMBP2	0	0	0	0	0	6431.6	5875.2	7461.8	5218.8	9410.2
P39019	40S ribosomal protein S19	RPS19	66877	72643	95318	58879	84780	141690	133970	177950	136840	186980
P39023;Q92901	60S ribosomal protein L3	RPL3	181250	159390	240440	123700	332850	301270	274190	414160	215810	453570
P39656	Dolichyl-diphosphooligosaccharide--protein glycosyltransferase 48 kDa subunit	DDOST	987.99	1314.3	1175.8	1084	944.23	31276	42829	38094	30041	26708
P39687;O95626;O43423	Acidic leucine-rich nuclear phosphoprotein 32 family member A	ANP32A	103960	114660	101560	143440	100660	118870	115230	95474	156900	133850
P39748	Flap endonuclease 1	FEN1	84704	109890	102060	87135	86063	97564	105440	105600	101830	101480
P40121	Macrophage-capping protein	CAPG	59013	81431	73663	64194	49277	46279	65101	55715	54128	33677
P40123	Adenylyl cyclase-associated protein 2	CAP2	54573	71619	71762	57558	49273	53057	70111	71511	57240	50840
P40222	Alpha-taxilin	TXLNA	42553	51689	59619	41479	27836	82123	97611	125010	74733	49092
P40227;Q92526	T-complex protein 1 subunit zeta	CCT6A	281970	380640	311930	309240	273480	251830	322150	249810	264450	253830
P40306	Proteasome subunit beta type-10	PSMB10	14921	20120	17972	16722	17660	9080.7	14132	9630.5	10026	9100.8
P40429;Q6NVV1	60S ribosomal protein L13a	RPL13A	181210	164630	291520	132220	223970	254940	223620	442930	178240	351440
P40616	ADP-ribosylation factor-like protein 1	ARL1	127400	167980	141410	139310	93922	101620	127010	110340	108120	71473
P40692	DNA mismatch repair protein Mlh1	MLH1	76640	94236	83017	77348	59036	26393	36884	27502	25433	21066
P40763	Signal transducer and activator of transcription 3	STAT3	195310	291390	182990	217600	158710	195680	285490	171340	205610	149710
P40818	Ubiquitin carboxyl-terminal hydrolase 8	USP8	150540	207810	175410	156510	129960	122490	162060	146610	129520	111430
P40925	Malate dehydrogenase, cytoplasmic	MDH1	329450	415520	338720	327930	398850	402480	509390	416360	401640	463410
P40926	Malate dehydrogenase, mitochondrial	MDH2	226440	314900	248320	241860	217430	311740	423620	327530	343180	353900
P40937	Replication factor C subunit 5	RFC5	76959	93371	85638	80334	64474	114780	148740	118180	117900	93804
P40938	Replication factor C subunit 3	RFC3	80434	105820	85140	92610	66227	61624	77066	64108	64704	52387
P40939	Trifunctional enzyme subunit alpha, mitochondrial;Long-chain enoyl-CoA hydratase;Long chain 3-hydroxyacyl-CoA dehydrogenase	HADHA	400860	589880	442610	429540	316020	579150	855490	613920	620330	465650
P41002	Cyclin-F	CCNF	2811.7	3873.5	2676.6	4021.6	1463.4	7939.2	10997	8410.6	9072	6544
P41091	Eukaryotic translation initiation factor 2 subunit 3	EIF2S3	364310	451640	440350	373410	332190	311680	377430	383040	294900	303920
P41162	ETS translocation variant 3	ETV3	0	0	0	0	0	1846.4	1977.4	1759.7	1904.1	1775.8
P41214	Eukaryotic translation initiation factor 2D	EIF2D	44275	60781	55547	41914	30279	95677	132520	119500	96559	87889
P41223	Protein BUD31 homolog	BUD31	42291	50037	60761	36270	35073	45131	53358	70421	45419	39659
P41226	Ubiquitin-like modifier-activating enzyme 7	UBA7	40508	59481	47709	38833	34316	0	0	0	0	0
P41227;Q9BSU3	N-alpha-acetyltransferase 10	NAA10	67956	89128	88004	71676	55414	119080	149800	136710	123240	96826
P41229;Q9BY66	Lysine-specific demethylase 5C;Lysine-specific demethylase 5D	KDM5C;KDM5D	101680	149580	107820	107250	81377	111650	163480	118160	120040	82986
Q6NXS1;P41236	Protein phosphatase inhibitor 2-like protein 3;Protein phosphatase inhibitor 2	PPP1R2P3;PPP1R2	7304	7655.5	8381.5	8958.6	7279.4	15379	15164	18545	21637	20328
P41240;P42679	Tyrosine-protein kinase CSK	CSK	136280	191570	142180	151420	129290	128920	178870	137990	145420	120000
P41250	Glycine--tRNA ligase	GARS	550660	664120	816020	507790	546200	567310	661180	831590	494360	624750
P41252	Isoleucine--tRNA ligase, cytoplasmic	IARS	688490	978160	834660	724140	599850	668500	985620	804180	702270	565360
P41440	Folate transporter 1	SLC19A1	5353.6	9129.3	6687.4	6438.2	6798.6	0	0	0	0	0
P41567;O60739	Eukaryotic translation initiation factor 1	EIF1	7811.2	11167	9624.1	10060	7512.3	6626.2	9076.6	8235.8	6636.4	6671.7
P41743	Protein kinase C iota type	PRKCI	144110	195180	166720	154900	121290	124450	166230	138580	132050	105390
P42025	Beta-centractin	ACTR1B	29255	38089	28474	31814	23057	85372	124650	74260	89146	80711
P42126	Enoyl-CoA delta isomerase 1, mitochondrial	ECI1	60824	90066	69294	71146	52899	47248	71053	56980	56139	39699
P42166	Lamina-associated polypeptide 2, isoform alpha;Thymopoietin;Thymopentin	TMPO	28430	32451	27566	31685	33956	35503	39763	40150	46860	48818
P42167	Lamina-associated polypeptide 2, isoforms beta/gamma;Thymopoietin;Thymopentin	TMPO	20426	19701	17782	17341	22884	0	0	0	0	0
P42224;Q14765	Signal transducer and activator of transcription 1-alpha/beta	STAT1	212530	280270	233120	216110	174420	279200	387810	323610	287860	221410
P42226	Signal transducer and activator of transcription 6	STAT6	32277	51109	41689	33318	24852	62716	99419	80611	65917	42365
P42229	Signal transducer and activator of transcription 5A	STAT5A	11795	17159	14941	12210	11400	8262.3	10459	10973	8041.3	8820.1
P42285	Superkiller viralicidic activity 2-like 2	SKIV2L2	366480	462380	444910	338970	363240	284150	363080	349120	257740	270440
P42330;P17516	Aldo-keto reductase family 1 member C3;Aldo-keto reductase family 1 member C4	AKR1C3;AKR1C4	3918.7	4537.2	4390.1	5319.5	2759.8	6504.2	7395.3	7761	7739.4	5292.5
P42336	Phosphatidylinositol 4,5-bisphosphate 3-kinase catalytic subunit alpha isoform	PIK3CA	43046	61401	54965	43563	37484	18674	26353	22578	17040	14752
P42338	Phosphatidylinositol 4,5-bisphosphate 3-kinase catalytic subunit beta isoform	PIK3CB	148870	211890	162620	145260	122980	151610	207660	165970	157120	133590
P42345	Serine/threonine-protein kinase mTOR	MTOR	217340	264180	227750	206610	228730	220930	290790	245300	222690	206870
P42356;Q8N8J0;A4QPH2	Phosphatidylinositol 4-kinase alpha	PI4KA	37083	52247	47954	41796	22724	11382	15445	12254	11973	10070
P42357	Histidine ammonia-lyase	HAL	1271	1220.8	1603.6	1241.8	944.57	842.71	985.85	1405	938.65	910.92
P42566	Epidermal growth factor receptor substrate 15	EPS15	134930	182370	167780	136000	109240	239140	301340	278480	241690	197040
P42574	Caspase-3;Caspase-3 subunit p17;Caspase-3 subunit p12	CASP3	65808	98076	72802	67884	52304	70544	105610	76506	75260	54917
P42575	Caspase-2;Caspase-2 subunit p18;Caspase-2 subunit p13;Caspase-2 subunit p12	CASP2	20580	28464	21905	22329	14552	32275	46300	40283	31726	21028
P42677;Q71UM5	40S ribosomal protein S27;40S ribosomal protein S27-like	RPS27;RPS27L	10942	9930.5	14310	10999	13042	18777	20058	24176	18428	21525
P42694	Probable helicase with zinc finger domain	HELZ	4020	6158.5	3882.5	4291.8	1963.3	51162	67512	57644	57821	44032
P42695	Condensin-2 complex subunit D3	NCAPD3	41707	52764	46181	41182	34843	42687	53839	45525	43971	35839
P42696	RNA-binding protein 34	RBM34	0	0	0	0	0	17837	19090	24968	17129	24783
P42704;Q9NP80	Leucine-rich PPR motif-containing protein, mitochondrial	LRPPRC	876530	1298300	1032100	970660	660000	1060700	1559800	1202700	1162400	818810
P42765	3-ketoacyl-CoA thiolase, mitochondrial	ACAA2	317130	459390	366260	365740	274240	424420	627450	518520	478940	359000
P42766	60S ribosomal protein L35	RPL35	4341.3	3892.7	7113.9	3071.7	5561.6	0	0	0	0	0
P42771;P42772	Cyclin-dependent kinase inhibitor 2A;Cyclin-dependent kinase 4 inhibitor B	CDKN2A;CDKN2B	35848	48690	39980	39360	32267	21991	27361	26477	25075	20686
P42785	Lysosomal Pro-X carboxypeptidase	PRCP	57943	86778	66411	57807	43005	31229	44430	35621	31745	28339
P42858	Huntingtin	HTT	147950	207830	200040	168220	162420	172290	241930	233540	183830	178470
P42898	Methylenetetrahydrofolate reductase	MTHFR	19553	31841	24147	18914	14993	1699.6	3142.5	2781.3	1831.9	1574.5
P43003;P48664	Excitatory amino acid transporter 1;Excitatory amino acid transporter 4	SLC1A3;SLC1A6	0	0	0	0	0	16104	17929	20608	14377	11788
P43007	Neutral amino acid transporter A	SLC1A4	0	0	0	0	0	9155.5	9517.9	13311	7981.1	6965.3
P43034	Platelet-activating factor acetylhydrolase IB subunit alpha	PAFAH1B1	222430	270250	250370	223430	254260	258340	321390	289660	260420	286980
P43121	Cell surface glycoprotein MUC18	MCAM	9769.9	12397	10807	10599	10228	17238	26260	18452	19683	15809
P43155	Carnitine O-acetyltransferase	CRAT	49778	70920	71653	46351	36705	16152	20900	21874	14909	17215
P43243	Matrin-3	MATR3	133900	184810	133570	147180	138430	218620	295620	205720	225350	231610
P43246	DNA mismatch repair protein Msh2	MSH2	111180	151770	132840	130110	102390	163070	211580	180790	189400	127040
P43250	G protein-coupled receptor kinase 6	GRK6	3379.8	3915.1	3444.9	3641.6	2904.8	3014.1	3245.2	4265.3	2635.1	3485.5
P43356	Melanoma-associated antigen 2	MAGEA2	595.68	408.68	447.89	676.88	1238.6	632.28	584.91	704.35	685.7	1401.8
P43357	Melanoma-associated antigen 3	MAGEA3	0	0	0	0	0	0	0	0	0	0
P43360	Melanoma-associated antigen 6	MAGEA6	45814	58180	40038	49192	45637	64229	83355	53015	70863	56541
P43365	Melanoma-associated antigen 12	MAGEA12	25617	32350	19657	29360	26977	27797	31566	17473	30630	27436
P43378	Tyrosine-protein phosphatase non-receptor type 9	PTPN9	9671.7	13589	11035	10734	7363.6	928.45	1521.4	1142	873.4	795.84
P43405	Tyrosine-protein kinase SYK	SYK	25850	31169	19828	28225	30218	6558.2	6994.8	7824.1	7735.4	6346.1
P43487;Q9C010	Ran-specific GTPase-activating protein	RANBP1	177470	254470	202240	174120	176760	147600	192870	169370	154490	125120
P43490	Nicotinamide phosphoribosyltransferase	NAMPT	258880	328040	327590	246910	250530	255350	323500	312210	248320	249120
P43686	26S protease regulatory subunit 6B	PSMC4	341250	443140	380980	385350	322770	322600	424240	371870	342890	300830
P43897	Elongation factor Ts, mitochondrial	TSFM	38206	56355	45859	41237	28000	37518	48640	43411	42005	27530
P45877	Peptidyl-prolyl cis-trans isomerase C	PPIC	12114	17182	15561	12793	15364	25282	31767	26054	24709	24477
P45973	Chromobox protein homolog 5	CBX5	36098	50654	44797	40124	31533	20538	28222	26843	22945	17374
P45974	Ubiquitin carboxyl-terminal hydrolase 5	USP5	406670	570540	531350	393370	338100	474560	633920	581660	459480	426720
P45983	Mitogen-activated protein kinase 8	MAPK8	11372	16378	13582	13185	10912	5592.9	8840.4	6125	6325	5851.2
P45984	Mitogen-activated protein kinase 9	MAPK9	48182	69908	54442	47248	43282	25236	33940	25550	20651	20554
P45985	Dual specificity mitogen-activated protein kinase kinase 4	MAP2K4	41193	55115	47792	43076	31774	36741	44817	41102	38200	32403
P46013	Antigen KI-67	MKI67	92956	108420	91559	88464	166360	36811	42059	36430	34694	81146
P46019;P46020	Phosphorylase b kinase regulatory subunit alpha, liver isoform	PHKA2	68270	104950	76706	72404	51718	68546	103790	74604	72160	47693
P46060	Ran GTPase-activating protein 1	RANGAP1	328230	443210	341810	338530	388410	277530	371840	291310	270890	335470
P46063	ATP-dependent DNA helicase Q1	RECQL	54033	66161	81896	48689	44092	108260	127840	159240	95098	91849
P46087	Probable 28S rRNA (cytosine(4447)-C(5))-methyltransferase	NOP2	30029	29989	37723	25644	52490	42263	41771	46847	37224	64309
P46100	Transcriptional regulator ATRX	ATRX	10145	17705	13711	13489	8503.3	38550	44395	31879	45245	36493
P46108	Adapter molecule crk	CRK	87663	117170	104620	84375	86808	92612	130860	105480	94230	86695
P46109	Crk-like protein	CRKL	83456	106910	90540	84107	77686	137520	173780	154570	143400	128280
P46199	Translation initiation factor IF-2, mitochondrial	MTIF2	0	0	0	0	0	16592	22354	17805	15643	11393
P46379	Large proline-rich protein BAG6	BAG6	192060	261200	208950	218560	137330	276830	388380	297780	309720	215520
P46459	Vesicle-fusing ATPase	NSF	135500	178440	152150	115800	137170	255310	338580	294520	232700	258870
P46734	Dual specificity mitogen-activated protein kinase kinase 3	MAP2K3	88135	113890	94713	83638	81221	66363	83782	65713	60498	53026
P46736	Lys-63-specific deubiquitinase BRCC36	BRCC3	2412.7	3788.9	2761.4	2173.7	2044.4	32630	42427	34577	31334	29704
P46776	60S ribosomal protein L27a	RPL27A	20263	18560	31295	15380	30306	26356	26470	40696	18679	27273
P46777	60S ribosomal protein L5	RPL5	152740	152420	227720	129000	187380	179620	163550	274060	146360	227710
P46778	60S ribosomal protein L21	RPL21	93708	80855	158480	64540	111740	84200	82788	130110	63481	100360
P46779	60S ribosomal protein L28	RPL28	160730	149350	264080	133850	195960	173640	158110	264720	190450	287770
P46781	40S ribosomal protein S9	RPS9	188720	197820	260330	153940	241660	161950	165820	236600	129180	206720
P46782	40S ribosomal protein S5;40S ribosomal protein S5, N-terminally processed	RPS5	28647	24028	27780	27159	48545	16496	10227	12302	15190	46763
P46783;Q9NQ39	40S ribosomal protein S10	RPS10	57843	57368	73496	57418	82205	147520	144790	166780	149770	209690
P46926	Glucosamine-6-phosphate isomerase 1	GNPDA1	172090	225590	184100	176930	146490	177310	235890	192060	190200	178290
P46934	E3 ubiquitin-protein ligase NEDD4	NEDD4	25613	33050	37449	27904	26190	23701	25522	23569	21472	33008
P46937	Transcriptional coactivator YAP1	YAP1	50441	51678	51488	56344	41431	32924	33439	35794	37909	16421
P46939	Utrophin	UTRN	0	0	0	0	0	19084	27788	25920	18066	18276
P46940	Ras GTPase-activating-like protein IQGAP1	IQGAP1	905540	1329300	1092800	946920	649700	1065600	1547100	1251000	1146300	749250
P46976	Glycogenin-1	GYG1	26221	32006	29860	32778	54836	8525.6	7421.7	7844.6	6612.5	27768
P46977	Dolichyl-diphosphooligosaccharide--protein glycosyltransferase subunit STT3A	STT3A	4004.3	5339.9	3665.8	3286.9	3086.2	9114.8	11847	9655.3	7028.3	7318.1
P47224	Guanine nucleotide exchange factor MSS4	RABIF	0	0	0	0	0	0	0	0	0	0
P47712	Cytosolic phospholipase A2;Phospholipase A2;Lysophospholipase	PLA2G4A	15968	32216	18715	19576	14278	0	0	0	0	0
P47755	F-actin-capping protein subunit alpha-2	CAPZA2	19287	25005	20874	18597	20887	4635.9	5617.9	4984.8	4125.5	3370.8
P47756	F-actin-capping protein subunit beta	CAPZB	91527	129940	106810	98888	87234	102180	132220	107550	110500	99935
P47813;O14602	Eukaryotic translation initiation factor 1A, X-chromosomal;Eukaryotic translation initiation factor 1A, Y-chromosomal	EIF1AX;EIF1AY	95533	104210	98707	91544	119420	109240	145520	138830	107520	109760
P47895	Aldehyde dehydrogenase family 1 member A3	ALDH1A3	334140	438380	369970	357520	333920	423720	540220	455480	425760	417910
P47897	Glutamine--tRNA ligase	QARS	494470	702900	524390	540950	456880	605990	823020	579410	650180	649340
P47914	60S ribosomal protein L29	RPL29	29105	25359	52417	20616	44047	16864	15789	25824	13190	20597
P47974;Q07352	Zinc finger protein 36, C3H1 type-like 2	ZFP36L2	4846.7	5284.3	4622.5	5156.5	6052.8	17595	17217	14815	20599	39222
P48059	LIM and senescent cell antigen-like-containing domain protein 1	LIMS1	12519	17060	14861	13035	10132	3119.1	5856.8	3259.9	3173.5	2320.4
P48147	Prolyl endopeptidase	PREP	423100	505750	460630	404060	452580	543280	660070	600920	525690	579830
P48163	NADP-dependent malic enzyme	ME1	174960	223190	213240	179780	170180	253100	327760	300430	272070	272590
P48200	Iron-responsive element-binding protein 2	IREB2	161500	209800	182670	168890	174610	194910	251580	225870	190170	195310
P48380	Transcription factor RFX3	RFX3	4805.7	4750.9	4118.3	5737.9	3788.1	8603.3	9544	8538	9666.4	6691.7
P48436	Transcription factor SOX-9	SOX9	8584	14896	7759.3	12028	4444.6	0	0	0	0	0
P48444	Coatomer subunit delta	ARCN1	297410	392210	350200	311470	257160	360040	492960	426760	366350	296340
P48449	Lanosterol synthase	LSS	33830	51445	38537	35545	27265	24205	36146	30162	25985	21307
P48454	Serine/threonine-protein phosphatase 2B catalytic subunit gamma isoform	PPP3CC	14307	17035	14504	25053	10458	15022	19165	17976	14442	14241
P48506	Glutamate--cysteine ligase catalytic subunit	GCLC	34204	44027	42110	30850	30247	81849	106640	102310	79565	66750
P48507	Glutamate--cysteine ligase regulatory subunit	GCLM	94354	113890	103530	107480	101180	39529	49140	46594	42864	47721
P48509	CD151 antigen	CD151	0	0	0	0	0	0	0	0	0	0
P48553	Trafficking protein particle complex subunit 10	TRAPPC10	8893.3	13410	11703	9730.9	7103	63561	72972	62672	69100	69674
P48556	26S proteasome non-ATPase regulatory subunit 8	PSMD8	89157	129990	107140	104680	76900	76622	101020	84870	82567	68654
P48634	Protein PRRC2A	PRRC2A	114560	161690	139040	126470	112580	183720	276100	235840	208970	132040
P48637	Glutathione synthetase	GSS	340980	435110	404800	341200	374260	288480	358700	333270	289100	315440
P48643	T-complex protein 1 subunit epsilon	CCT5	561050	767680	613320	597020	513040	621320	860280	683540	662770	578180
P48681	Nestin	NES	102810	141130	98204	117470	103030	67666	91585	79607	80654	82766
P48723	Heat shock 70 kDa protein 13	HSPA13	24934	34388	31180	26131	33433	18088	22815	23521	15918	17981
P48729;Q8N752	Casein kinase I isoform alpha	CSNK1A1	49084	64685	51627	54417	46022	53392	67599	53133	60737	49555
P48730;P49674	Casein kinase I isoform delta;Casein kinase I isoform epsilon	CSNK1D;CSNK1E	8801.2	11297	10906	9902.3	9472.9	21387	25749	20880	21735	21479
P48735	Isocitrate dehydrogenase [NADP], mitochondrial	IDH2	247260	369730	264480	283390	181970	245630	372060	263720	281000	181130
P48736	Phosphatidylinositol 4,5-bisphosphate 3-kinase catalytic subunit gamma isoform	PIK3CG	21986	44882	25329	26892	9984.2	56193	106760	58677	61748	33501
P48739	Phosphatidylinositol transfer protein beta isoform	PITPNB	225180	282090	264950	259690	212830	159280	202310	188420	162300	157350
P48960	CD97 antigen;CD97 antigen subunit alpha;CD97 antigen subunit beta	CD97	10777	13157	10355	15461	8241.4	0	0	0	0	0
P49005	DNA polymerase delta subunit 2	POLD2	48427	63097	54126	50981	40501	100010	131130	110910	110400	85856
P49006	MARCKS-related protein	MARCKSL1	40185	59043	41798	54741	28249	34035	49664	32983	41036	15328
P49023	Paxillin	PXN	108800	131380	122750	127630	97916	162690	213580	175800	187300	131290
P49137;Q96PN8;O43930	MAP kinase-activated protein kinase 2	MAPKAPK2	50982	65048	46562	51255	54541	64659	75242	54288	62353	86234
P49189	4-trimethylaminobutyraldehyde dehydrogenase	ALDH9A1	202010	272310	243060	214440	175160	260200	348760	282130	277210	231840
P49207	60S ribosomal protein L34	RPL34	23068	10492	23333	13682	61588	40618	31594	63040	25850	53156
P49247	Ribose-5-phosphate isomerase	RPIA	41528	56433	52316	45751	44328	87238	104530	89479	96138	90839
P49257	Protein ERGIC-53	LMAN1	0	0	0	0	0	10036	13346	12876	8476.6	7048.7
P49321	Nuclear autoantigenic sperm protein	NASP	439090	585880	496610	464440	376400	704380	993840	798810	820100	532190
P49327	Fatty acid synthase;[Acyl-carrier-protein] S-acetyltransferase;[Acyl-carrier-protein] S-malonyltransferase;3-oxoacyl-[acyl-carrier-protein] synthase;3-oxoacyl-[acyl-carrier-protein] reductase;3-hydroxyacyl-[acyl-carrier-protein] dehydratase;Enoyl-[acyl-carrier-protein] reductase;Oleoyl-[acyl-carrier-protein] hydrolase	FASN	1828600	2698600	1840700	2084800	1813500	2147500	3092100	2120600	2435200	2103400
P49336;Q9BWU1	Cyclin-dependent kinase 8;Cyclin-dependent kinase 19	CDK8;CDK19	11732	14651	19154	11610	12078	2871	3971.8	3408.2	3156.5	3514.3
P49354	Protein farnesyltransferase/geranylgeranyltransferase type-1 subunit alpha	FNTA	83599	111030	94474	84491	76020	111040	148300	133330	111260	100820
P49356	Protein farnesyltransferase subunit beta	FNTB	47335	63248	52519	49618	43428	9368.4	12102	10073	10567	8667.6
P49366	Deoxyhypusine synthase	DHPS	124260	164350	140200	136460	128370	65022	87236	73812	75201	71348
P49368	T-complex protein 1 subunit gamma	CCT3	655220	912580	760450	656520	574550	657980	917640	787680	660310	615480
P49406	39S ribosomal protein L19, mitochondrial	MRPL19	68831	95833	78415	67953	57753	29140	45079	36778	27997	21776
P49407;P10523	Beta-arrestin-1	ARRB1	103310	147840	107980	109440	90464	102930	152530	118680	110380	97435
P49411	Elongation factor Tu, mitochondrial	TUFM	595090	898340	728630	652580	473110	710790	1076600	832130	746790	520250
P49419	Alpha-aminoadipic semialdehyde dehydrogenase	ALDH7A1	243710	344740	288180	264300	212550	145870	194440	163870	159050	138430
P49427	Ubiquitin-conjugating enzyme E2 R1	CDC34	32726	42863	37158	36204	32816	34276	41754	38961	43721	28595
P49441	Inositol polyphosphate 1-phosphatase	INPP1	21329	28687	24536	19505	18825	4938.3	4400	3885.2	4375.1	9160.8
P49454	Centromere protein F	CENPF	82786	113250	86949	77457	98965	2100.7	2127.1	1587.5	3116	7909
P49458	Signal recognition particle 9 kDa protein	SRP9	10346	13063	17116	11391	12851	53922	66519	65322	51054	42253
P49459	Ubiquitin-conjugating enzyme E2 A	UBE2A	15223	20604	16886	17250	14352	32386	39744	34265	35888	30022
P49585;Q9Y5K3	Choline-phosphate cytidylyltransferase A	PCYT1A	76975	90505	85434	72058	75291	84474	99304	97915	86612	89611
P49588	Alanine--tRNA ligase, cytoplasmic	AARS	644310	777630	800060	595340	621300	819000	990570	1054800	777460	724100
P49589	Cysteine--tRNA ligase, cytoplasmic	CARS	268720	338470	395590	253020	248520	229790	266490	340350	223750	198960
P49590	Probable histidine--tRNA ligase, mitochondrial	HARS2	79807	128230	90835	89306	61563	116480	175180	126860	135290	95314
P49591	Serine--tRNA ligase, cytoplasmic	SARS	257050	319670	332480	259500	232200	307080	378550	386040	312200	305300
P49593	Protein phosphatase 1F	PPM1F	26313	33942	31082	27998	26210	21920	26827	23888	24000	22742
P49642	DNA primase small subunit	PRIM1	147210	212000	150920	157440	113470	116860	165840	118380	119560	90685
P49643	DNA primase large subunit	PRIM2	135260	200110	139040	150220	109710	100620	147280	97399	100770	78029
P49662;P51878	Caspase-4;Caspase-4 subunit 1;Caspase-4 subunit 2	CASP4	20355	26535	24246	23375	18750	38310	48042	44467	36084	46632
P49711;Q8NI51	Transcriptional repressor CTCF	CTCF	4108.1	4545.6	4250.6	4633.8	4859.9	12432	16621	14990	16332	11110
P49720	Proteasome subunit beta type-3	PSMB3	71852	88688	75787	72640	81519	119280	153180	124790	118830	119600
P49721	Proteasome subunit beta type-2	PSMB2	94416	115750	93662	111200	101800	78148	90539	74437	93216	89989
P49736	DNA replication licensing factor MCM2	MCM2	627260	826590	720750	679590	565070	859410	1154400	976630	888510	741830
P49748	Very long-chain specific acyl-CoA dehydrogenase, mitochondrial	ACADVL	325020	495460	365690	358530	260620	328550	493840	376470	365660	276740
P49754	Vacuolar protein sorting-associated protein 41 homolog	VPS41	2006	2506.2	2226.9	2126	1360	26078	37359	31066	29848	19995
P49755	Transmembrane emp24 domain-containing protein 10	TMED10	30383	36581	35202	23779	20508	23779	31099	26576	20583	19843
P49756	RNA-binding protein 25	RBM25	93462	119270	126640	86921	111440	131750	173240	154220	133120	141150
P49757	Protein numb homolog	NUMB	15586	17447	14579	13164	22728	17043	17756	15736	17040	24096
P49761	Dual specificity protein kinase CLK3	CLK3	1288.7	2168.5	1588.4	1277.6	1126.6	1311	1375	1463.9	1094.4	956.86
P49770	Translation initiation factor eIF-2B subunit beta	EIF2B2	74026	90559	83112	78724	73470	40566	54340	50602	38365	37253
P49773	Histidine triad nucleotide-binding protein 1	HINT1	23313	31773	25342	21478	21736	22521	30636	28091	23595	21231
P49788	Retinoic acid receptor responder protein 1	RARRES1	11626	14362	10874	13552	8741.6	0	0	0	0	0
P49790	Nuclear pore complex protein Nup153	NUP153	204520	257250	216740	220950	206770	210130	271830	224650	224890	202950
P49792	E3 SUMO-protein ligase RanBP2	RANBP2	512530	765080	645110	587420	413500	528830	755600	634810	612010	476380
P49796	Regulator of G-protein signaling 3	RGS3	1959.5	2464.9	2993.9	2331.6	2541.3	9006.6	12107	11932	10208	8568.1
P49815	Tuberin	TSC2	45812	65525	62157	50363	32886	116110	152490	144390	132440	97690
P49821	NADH dehydrogenase [ubiquinone] flavoprotein 1, mitochondrial	NDUFV1	34699	55655	28714	39068	23349	52958	80225	48649	62279	32506
P49840	Glycogen synthase kinase-3 alpha	GSK3A	59420	76012	67872	61519	53725	38769	45946	42231	43108	36222
P49841	Glycogen synthase kinase-3 beta	GSK3B	85079	114880	92289	81739	80677	61390	78513	61427	58194	55599
P49848	Transcription initiation factor TFIID subunit 6	TAF6	28553	38647	30194	29204	24210	36465	47412	41687	37497	32900
P49902	Cytosolic purine 5-nucleotidase	NT5C2	316640	450020	340840	309070	298700	262000	369820	276770	258980	263260
P49903	Selenide, water dikinase 1	SEPHS1	113770	146270	145270	119950	105000	115910	156040	148070	122840	110550
P49914	5-formyltetrahydrofolate cyclo-ligase	MTHFS	37922	52990	48096	40143	44680	31291	41199	38495	32193	30614
P49915	GMP synthase [glutamine-hydrolyzing]	GMPS	627350	780890	640130	666330	702550	644590	846250	683920	665920	653340
P49917	DNA ligase 4	LIG4	49504	67653	59562	44795	46228	63992	83908	74060	62504	51571
P49959	Double-strand break repair protein MRE11A	MRE11A	34878	45421	39709	38270	31444	38689	52742	43733	42334	36877
P50213	Isocitrate dehydrogenase [NAD] subunit alpha, mitochondrial	IDH3A	130860	173770	158310	152030	95936	67523	88604	71483	76502	51258
P50225;P50226	Sulfotransferase 1A1;Sulfotransferase 1A2	SULT1A1;SULT1A2	23209	34237	28811	26266	17009	75938	111590	88441	76938	54592
P50336	Protoporphyrinogen oxidase	PPOX	8771	12433	10567	7914.2	7438.8	3900.2	5089.6	4437.5	4170.3	2850.2
P50395	Rab GDP dissociation inhibitor beta	GDI2	595210	818210	666900	570600	550290	901800	1269500	987410	841950	817690
P50402	Emerin	EMD	0	0	0	0	0	5764.7	5509.4	6674.6	7360.7	6015.2
P50416	Carnitine O-palmitoyltransferase 1, liver isoform	CPT1A	1363.3	2268.2	1867.9	2863.2	797.08	974.48	1195.1	1079.9	1134.2	680.42
P50443	Sulfate transporter	SLC26A2	19831	30297	22969	21652	15713	41815	68840	48716	48596	30850
P50452;P50453	Serpin B8	SERPINB8	47038	47719	55633	39963	69748	3725.6	3937.5	4038.4	3270.8	5944.6
P50502;Q8IZP2;Q8NFI4	Hsc70-interacting protein;Putative protein FAM10A4;Putative protein FAM10A5	ST13;ST13P4;ST13P5	260430	309860	332010	256790	213640	436280	506250	590410	438320	380360
P50542	Peroxisomal targeting signal 1 receptor	PEX5	31088	44570	35402	32856	26481	19315	24861	23870	19795	19303
P50552	Vasodilator-stimulated phosphoprotein	VASP	24023	24838	23953	28343	23502	62154	60805	76197	69582	56983
P50570	Dynamin-2	DNM2	367810	478550	450370	355000	273810	390940	465970	445270	392580	335750
P50579	Methionine aminopeptidase 2	METAP2	150330	174250	209010	149140	125250	69353	80566	81306	73371	57955
P50583	Bis(5-nucleosyl)-tetraphosphatase [asymmetrical]	NUDT2	19537	23955	25211	21634	16336	18652	22083	19141	15381	20371
P50613;Q9C098	Cyclin-dependent kinase 7	CDK7	84387	101210	91508	80050	75690	56326	61940	58899	55498	54299
P50747	Biotin--protein ligase;Biotin--[methylmalonyl-CoA-carboxytransferase] ligase;Biotin--[propionyl-CoA-carboxylase [ATP-hydrolyzing]] ligase;Biotin--[methylcrotonoyl-CoA-carboxylase] ligase;Biotin--[acetyl-CoA-carboxylase] ligase	HLCS	36008	50373	47318	36187	35876	111480	119720	118770	110620	138170
P50748	Kinetochore-associated protein 1	KNTC1	261960	402870	307110	269420	197450	318430	464810	356520	329950	249080
P50750	Cyclin-dependent kinase 9	CDK9	82849	121820	103820	72055	66731	92549	138090	125770	79437	66457
P50851	Lipopolysaccharide-responsive and beige-like anchor protein	LRBA	279820	392660	365590	286260	245730	333510	478720	430670	338620	324720
P50895	Basal cell adhesion molecule	BCAM	76355	108190	88831	86033	57411	59068	75779	60318	70758	43635
P50897	Palmitoyl-protein thioesterase 1	PPT1	46778	59773	51965	46068	35885	69446	92524	78896	86353	52448
P50914	60S ribosomal protein L14	RPL14	44200	39208	71217	36862	59434	44897	40823	79626	37032	64230
P50990	T-complex protein 1 subunit theta	CCT8	927560	1269900	1044400	929190	850690	1260400	1730400	1384700	1266600	1174800
P50991	T-complex protein 1 subunit delta	CCT4	395270	523080	435310	411360	383030	381430	502810	425310	388270	377640
P50995;P27216	Annexin A11	ANXA11	314650	418140	369050	310010	275970	359260	448720	426800	339170	340160
P51003	Poly(A) polymerase alpha	PAPOLA	269930	411780	296410	260800	215640	294370	423900	321360	321650	247660
P51114	Fragile X mental retardation syndrome-related protein 1	FXR1	25896	31003	34108	25897	22099	22845	24999	32070	18912	22330
P51116	Fragile X mental retardation syndrome-related protein 2	FXR2	4394.7	4726.3	5576.5	4354.9	4787.8	1600.3	719.44	1882.1	1567.3	2777.1
P51148	Ras-related protein Rab-5C	RAB5C	100990	122350	105820	110980	89093	82798	107450	80945	93309	68704
P51149	Ras-related protein Rab-7a	RAB7A	93836	124800	102380	103350	82837	76864	97017	82590	77651	65353
P51151;Q9NP90	Ras-related protein Rab-9A	RAB9A	5551.6	6399.4	7371.6	5250.7	9900.2	11101	12221	13443	8964.9	22075
P51153	Ras-related protein Rab-13	RAB13	22483	25003	23972	27880	30874	14879	11520	10187	12426	26644
P51159;O00194	Ras-related protein Rab-27A	RAB27A	9264.1	15744	8867	11065	9317.5	26717	35281	27225	30494	25318
P51398	28S ribosomal protein S29, mitochondrial	DAP3	74500	110560	82319	72450	45500	87239	132630	98222	89219	59768
P51452	Dual specificity protein phosphatase 3	DUSP3	10697	13847	14720	11136	14434	11377	13925	14644	12099	11275
P51513	RNA-binding protein Nova-1	NOVA1	0	0	0	0	0	0	0	0	0	0
P51530	DNA replication ATP-dependent helicase/nuclease DNA2;DNA replication nuclease DNA2;DNA replication ATP-dependent helicase DNA2	DNA2	37131	49993	39343	38860	22713	32880	46112	34325	35771	19789
P51531	Probable global transcription activator SNF2L2	SMARCA2	10543	10293	7875.2	8505.3	7612.7	40041	52196	45240	39015	43081
P51532	Transcription activator BRG1	SMARCA4	64135	91272	68793	66397	58854	136990	191630	137660	148130	115740
P51553	Isocitrate dehydrogenase [NAD] subunit gamma, mitochondrial	IDH3G	66311	95275	75958	70469	46866	13523	19789	12447	15193	9404
P51570	Galactokinase	GALK1	26275	30125	32280	29754	29058	35044	47264	40833	45480	34343
P51571	Translocon-associated protein subunit delta	SSR4	6299.9	7414.6	7286.9	6108.8	4329.1	13983	17675	15954	13308	12279
P51572	B-cell receptor-associated protein 31	BCAP31	1538.3	776.2	680.01	1020.8	2140.6	30634	33767	24163	37148	24888
P51580	Thiopurine S-methyltransferase	TPMT	47663	67888	54994	50234	45007	34564	52831	37628	38897	35163
P51610;Q9Y5Z7	Host cell factor 1;HCF N-terminal chain 1;HCF N-terminal chain 2;HCF N-terminal chain 3;HCF N-terminal chain 4;HCF N-terminal chain 5;HCF N-terminal chain 6;HCF C-terminal chain 1;HCF C-terminal chain 2;HCF C-terminal chain 3;HCF C-terminal chain 4;HCF C-terminal chain 5;HCF C-terminal chain 6	HCFC1	375750	482110	435000	390030	371490	464980	622330	541050	503450	474560
P51617;P51955	Interleukin-1 receptor-associated kinase 1	IRAK1	45003	66143	50489	48950	36785	67655	85544	68733	70544	56809
P51636	Caveolin-2	CAV2	1609.6	1060.9	819.82	1103.2	3200.2	11888	14487	14105	11336	11992
P51649	Succinate-semialdehyde dehydrogenase, mitochondrial	ALDH5A1	147730	218230	174720	159900	109130	141000	215280	173030	149580	107260
P51659	Peroxisomal multifunctional enzyme type 2;(3R)-hydroxyacyl-CoA dehydrogenase;Enoyl-CoA hydratase 2	HSD17B4	55535	71914	59056	51367	51083	41089	60841	52781	38438	38452
P51665	26S proteasome non-ATPase regulatory subunit 7	PSMD7	120890	155230	125730	152300	118570	179720	235780	188300	216530	166590
Q9Y2X8;P51668	Ubiquitin-conjugating enzyme E2 D4;Ubiquitin-conjugating enzyme E2 D1	UBE2D4;UBE2D1	18665	23036	20621	18358	16899	0	0	0	0	0
P51687	Sulfite oxidase, mitochondrial	SUOX	42385	53643	48046	43651	34264	26404	29532	28351	29326	22052
P51688	N-sulphoglucosamine sulphohydrolase	SGSH	24179	31119	30268	26189	21873	22331	29584	26079	25667	20637
P51692	Signal transducer and activator of transcription 5B	STAT5B	16493	22730	17002	17511	13813	13659	19768	13040	13377	11635
P51784	Ubiquitin carboxyl-terminal hydrolase 11	USP11	131940	158700	201100	127220	118990	251800	310260	406180	244830	230340
P51795;P51793	H(+)/Cl(-) exchange transporter 5;H(+)/Cl(-) exchange transporter 4	CLCN5;CLCN4	33586	45991	44236	31197	27806	23757	34406	32706	20167	18955
P51800	Chloride channel protein ClC-Ka	CLCNKA	12091	23573	16759	8887.4	6468.2	7752.1	13942	9839	5517.5	5087.6
P51809	Vesicle-associated membrane protein 7	VAMP7	29935	40707	35471	35092	34703	7301.1	9981.3	8174.8	8737.5	10233
P51812;Q9UK32;Q9Y2H9;O15021	Ribosomal protein S6 kinase alpha-3	RPS6KA3	267500	392040	304800	273130	245670	345760	470270	384840	333960	331710
P51858	Hepatoma-derived growth factor	HDGF	404240	532050	480400	407910	315980	539770	660330	603420	542740	430160
P51946	Cyclin-H	CCNH	18175	22446	18660	14806	13608	4980.2	6500.4	5518.1	5512.9	4756.2
P51948	CDK-activating kinase assembly factor MAT1	MNAT1	18775	22276	21903	19073	16439	3842.4	5624.5	5808.2	4308.9	3199.1
P51956	Serine/threonine-protein kinase Nek3	NEK3	48513	59435	57522	45609	42742	18432	24173	18527	16222	17635
P51957	Serine/threonine-protein kinase Nek4	NEK4	0	0	0	0	0	31323	44286	35959	34144	23777
P51970	NADH dehydrogenase [ubiquinone] 1 alpha subcomplex subunit 8	NDUFA8	20835	30046	23049	23796	13613	17263	24264	16262	20603	7956.4
P51991	Heterogeneous nuclear ribonucleoprotein A3	HNRNPA3	177880	255440	176000	197430	214270	191240	276750	206450	212430	210960
P52209	6-phosphogluconate dehydrogenase, decarboxylating	PGD	220830	288500	253560	235090	215330	248370	323650	275450	274550	233460
P52272	Heterogeneous nuclear ribonucleoprotein M	HNRNPM	429820	535840	419950	500530	508430	544210	688090	522870	649870	639610
P52292	Importin subunit alpha-1	KPNA2	329630	398000	313120	343260	399710	303140	369700	267740	318650	403590
P52294	Importin subunit alpha-5;Importin subunit alpha-5, N-terminally processed	KPNA1	75153	86895	76405	74622	68893	88241	115860	93052	95047	79352
P52298	Nuclear cap-binding protein subunit 2	NCBP2	52125	67527	63181	47019	44150	13775	16756	15243	13812	12991
P52306	Rap1 GTPase-GDP dissociation stimulator 1	RAP1GDS1	220600	317950	248860	230050	205890	179740	257340	193240	188680	166890
P52434	DNA-directed RNA polymerases I, II, and III subunit RPABC3	POLR2H	40869	54194	41608	45834	37637	129190	163690	127240	143980	131460
P52565	Rho GDP-dissociation inhibitor 1	ARHGDIA	181880	224600	182930	195810	191340	217710	260440	223530	222310	279010
P52566	Rho GDP-dissociation inhibitor 2	ARHGDIB	67214	95091	72076	70884	57885	205340	263130	205620	226160	169580
P52569	Cationic amino acid transporter 2	SLC7A2	4549.2	7241.6	5388.7	4023.1	3957.3	0	0	0	0	0
P52594	Arf-GAP domain and FG repeat-containing protein 1	AGFG1	45885	54405	50190	47469	40750	45688	54143	54140	53622	40226
P52597	Heterogeneous nuclear ribonucleoprotein F;Heterogeneous nuclear ribonucleoprotein F, N-terminally processed	HNRNPF	194280	245660	211450	212940	165960	218140	269050	226420	225110	207620
P52630	Signal transducer and activator of transcription 2	STAT2	24652	42394	21481	30443	13465	2778.3	4452.6	3289.1	3138	2175.4
P52655;Q9UNN4	Transcription initiation factor IIA subunit 1;Transcription initiation factor IIA alpha chain;Transcription initiation factor IIA beta chain	GTF2A1	2186.6	2420.3	2512.4	2693.2	1464.1	9922.3	9886.6	9950.3	9761.9	7550.3
P52701	DNA mismatch repair protein Msh6	MSH6	382920	492580	451480	388100	307320	506230	657830	579790	514170	393990
P52732	Kinesin-like protein KIF11	KIF11	257880	316830	248830	280920	243630	337590	452870	334220	365330	299270
P52735	Guanine nucleotide exchange factor VAV2	VAV2	39968	58048	53160	38089	34336	41631	58275	48249	42667	36308
P52739	Zinc finger protein 131	ZNF131	10629	13381	12410	12477	11337	7837.9	8221.9	8365.1	8285.4	6150.1
P52756	RNA-binding protein 5	RBM5	0	0	0	0	0	6710	8815.2	7895.3	7847.3	7040.5
P52758	Ribonuclease UK114	HRSP12	5462.8	6288.5	6769.5	6045	4367.6	6408.7	9082.7	7218.3	7962.2	6220.1
P52788	Spermine synthase	SMS	175690	222700	183070	167780	186830	234350	313750	260810	213480	231250
P52789;P52790	Hexokinase-2	HK2	140290	182330	180130	149230	176030	229840	297860	276250	235360	282550
P52815	39S ribosomal protein L12, mitochondrial	MRPL12	0	0	0	0	0	3923.9	5500.5	4987.4	3589	3799.8
P52824	Diacylglycerol kinase theta	DGKQ	0	0	0	0	0	3994.5	5112.8	4904.3	3832	3460.6
P52888	Thimet oligopeptidase	THOP1	230890	301710	270320	237840	222370	162620	214210	182360	164160	168810
P52895	Aldo-keto reductase family 1 member C2	AKR1C2	0	0	0	0	0	1620.1	1711.1	1513.6	1606.8	2726.6
P52907	F-actin-capping protein subunit alpha-1	CAPZA1	144960	199250	161670	160720	148680	64890	81988	72737	75045	64087
P52943	Cysteine-rich protein 2	CRIP2	19084	22075	19943	19312	7664.9	85980	98186	78087	88637	56293
P52948	Nuclear pore complex protein Nup98-Nup96;Nuclear pore complex protein Nup98;Nuclear pore complex protein Nup96	NUP98	45854	51040	35393	37942	65159	86992	115620	94240	87072	115050
P53004	Biliverdin reductase A	BLVRA	58270	71787	67316	59358	63648	138570	165970	152740	141080	164080
P53041	Serine/threonine-protein phosphatase 5	PPP5C	282000	366240	302850	300870	298410	189610	258650	206200	190660	188080
P53350	Serine/threonine-protein kinase PLK1	PLK1	94016	109330	92247	90058	99269	107400	118630	82026	102980	110670
P53365	Arfaptin-2	ARFIP2	39235	43160	37509	35624	56605	32973	41482	38013	34609	35045
P53367	Arfaptin-1	ARFIP1	100180	140820	128560	101060	78941	52936	68816	58377	55426	42877
P53384	Cytosolic Fe-S cluster assembly factor NUBP1	NUBP1	17620	25124	21617	18432	16315	6036.8	10041	6962.4	6366.3	5532.5
P53396	ATP-citrate synthase	ACLY	931790	1276000	981220	949290	955630	1047000	1456400	1122800	1083200	1058100
P53582	Methionine aminopeptidase 1	METAP1	20540	25619	28905	20951	20397	9216.4	11661	12748	6904.8	6790.9
P53597	Succinyl-CoA ligase [ADP/GDP-forming] subunit alpha, mitochondrial	SUCLG1	22762	37388	24097	27741	15761	88324	130720	101480	101160	63739
P53602	Diphosphomevalonate decarboxylase	MVD	25916	26837	20389	20316	39870	109910	119850	104070	107920	141690
P53609	Geranylgeranyl transferase type-1 subunit beta	PGGT1B	7864.5	11154	10277	7671.9	8290.6	16394	22181	21658	13260	14658
P53611	Geranylgeranyl transferase type-2 subunit beta	RABGGTB	67948	81022	66685	77405	73869	65897	79389	63145	65320	71283
P53618	Coatomer subunit beta	COPB1	371060	504700	433830	386780	341950	483060	647840	565660	481570	432510
P53621	Coatomer subunit alpha;Xenin;Proxenin	COPA	599330	830810	702640	620600	457040	619440	841580	704630	641850	473250
P53634	Dipeptidyl peptidase 1;Dipeptidyl peptidase 1 exclusion domain chain;Dipeptidyl peptidase 1 heavy chain;Dipeptidyl peptidase 1 light chain	CTSC	46808	65625	52048	54998	46136	38868	55228	47252	47953	36915
P53671;P53667	LIM domain kinase 2	LIMK2	20844	28826	24761	19126	14970	6531.9	10083	7052.5	5845.8	3369.3
P53675	Clathrin heavy chain 2	CLTCL1	49214	70296	55854	54904	43478	20942	31813	24008	25959	18896
P53680	AP-2 complex subunit sigma	AP2S1	26359	33655	30627	28428	23164	15231	19660	19942	16613	15379
P53779	Mitogen-activated protein kinase 10	MAPK10	0	0	0	0	0	17351	27658	23837	12966	9522.7
P53814	Smoothelin	SMTN	28493	25502	24057	34927	49761	26346	20075	22695	26624	63452
P53985	Monocarboxylate transporter 1	SLC16A1	23860	32442	26353	23394	19459	1536.8	2706	2140.2	3011.5	1282.1
P53990	IST1 homolog	IST1	63022	90983	63003	69487	55529	70955	108650	68720	76197	65787
P53992	Protein transport protein Sec24C	SEC24C	263860	383170	304410	271070	225190	152110	211500	167800	167210	136160
P53999	Activated RNA polymerase II transcriptional coactivator p15	SUB1	6322.8	8655.1	8108	6658.9	5897	73723	92417	92348	82525	66151
P54105	Methylosome subunit pICln	CLNS1A	23210	26971	26396	22568	22617	22085	28278	23468	23147	22585
P54136	Arginine--tRNA ligase, cytoplasmic	RARS	711680	970720	837690	723000	649040	817280	1123100	951530	845040	726340
P54252	Ataxin-3	ATXN3	12677	16783	14746	12822	7654.6	0	0	0	0	0
P54259	Atrophin-1	ATN1	5528.2	7228.4	5861.1	5881.3	4467.3	4084.2	5735.6	4759.5	4249.8	2661.3
P54277	PMS1 protein homolog 1	PMS1	31190	42510	33405	33333	26032	7581.6	9084	9302.7	6499.4	7329.4
P54278	Mismatch repair endonuclease PMS2	PMS2	0	0	0	0	0	44473	58476	52903	44989	35124
P54296	Myomesin-2	MYOM2	0	0	0	0	0	22482	37142	29626	16317	12830
P54577	Tyrosine--tRNA ligase, cytoplasmic;Tyrosine--tRNA ligase, cytoplasmic, N-terminally processed	YARS	597930	749080	835950	553870	518280	667740	809410	924560	614700	642230
P54578	Ubiquitin carboxyl-terminal hydrolase 14	USP14	643310	863950	739030	622610	636220	601190	835060	696740	582580	519150
P54619;Q9UGJ0	5-AMP-activated protein kinase subunit gamma-1	PRKAG1	67101	89979	78361	68417	61231	30097	42290	40582	29347	25398
P54652	Heat shock-related 70 kDa protein 2	HSPA2	194440	252530	221650	194680	176170	319640	421250	381860	334310	273440
P54707;REV__Q15772	Potassium-transporting ATPase alpha chain 2	ATP12A	11814	16429	11441	10286	13035	11142	16774	11927	10778	8522.2
P54709	Sodium/potassium-transporting ATPase subunit beta-3	ATP1B3	107540	182310	110610	110960	70352	106610	167840	100430	111180	73560
P54725	UV excision repair protein RAD23 homolog A	RAD23A	100860	131310	109570	114060	87357	99430	126690	108070	103840	86656
P54727	UV excision repair protein RAD23 homolog B	RAD23B	63776	92352	74090	73389	53277	78624	100630	83773	91383	70394
P54753	Ephrin type-B receptor 3	EPHB3	0	0	0	0	0	11202	16346	12724	9963.8	7443.1
P54760;Q06187;P29320;P54762;P29322;Q9UF33;P54756;P29323	Ephrin type-B receptor 4	EPHB4	17037	29074	18375	20511	12470	20000	35683	17671	26043	9376.5
P54802	Alpha-N-acetylglucosaminidase;Alpha-N-acetylglucosaminidase 82 kDa form;Alpha-N-acetylglucosaminidase 77 kDa form	NAGLU	34883	50351	41470	34886	26425	77821	112310	91775	80965	62256
P54819	Adenylate kinase 2, mitochondrial;Adenylate kinase 2, mitochondrial, N-terminally processed	AK2	202940	269140	241130	212670	187460	253240	315000	285480	271640	261700
P54886	Delta-1-pyrroline-5-carboxylate synthase;Glutamate 5-kinase;Gamma-glutamyl phosphate reductase	ALDH18A1	198740	283390	229170	191800	119350	224510	322130	248030	232090	163810
P54920	Alpha-soluble NSF attachment protein	NAPA	20329	27142	20356	19267	29933	0	0	0	0	0
P54922	[Protein ADP-ribosylarginine] hydrolase	ADPRH	6773.5	8804.4	7831.8	7347.8	7492.3	4474.1	5937.7	4199.1	5596.4	4549.1
P55010	Eukaryotic translation initiation factor 5	EIF5	162740	200440	191140	166440	172530	187820	243350	241950	186790	196910
P55011	Solute carrier family 12 member 2	SLC12A2	45655	87449	47861	43022	23825	47889	87963	49159	50345	29822
P55036	26S proteasome non-ATPase regulatory subunit 4	PSMD4	223690	264230	239430	253950	220480	294340	353780	330200	308650	238530
P55039	Developmentally-regulated GTP-binding protein 2	DRG2	95381	127040	112520	103270	81557	249050	327630	275210	261750	193650
P55060	Exportin-2	CSE1L	410660	551690	466990	421890	392300	619130	858450	655300	599280	566670
P55072	Transitional endoplasmic reticulum ATPase	VCP	572190	773380	658860	561870	604880	750760	1040100	860080	723490	766350
P55081	Microfibrillar-associated protein 1	MFAP1	3926.4	4291.8	4801.1	5151.2	4329.4	355.87	393	314.52	727.61	777.85
P55084	Trifunctional enzyme subunit beta, mitochondrial;3-ketoacyl-CoA thiolase	HADHB	207640	309080	240440	214360	155190	224150	327470	253200	221560	167580
P55145	Mesencephalic astrocyte-derived neurotrophic factor	MANF	9433.4	12112	9913.2	11188	10514	20693	26697	21756	19267	16739
P55196	Afadin	MLLT4	56125	73036	70354	55439	58716	99478	124530	112960	108130	110920
P55199	RNA polymerase II elongation factor ELL	ELL	44358	50509	52709	46590	46101	58434	76905	70559	59935	56070
P55209	Nucleosome assembly protein 1-like 1	NAP1L1	196040	276120	225060	211640	164840	255440	368600	277410	270120	206760
P55210	Caspase-7;Caspase-7 subunit p20;Caspase-7 subunit p11	CASP7	25435	35722	33314	26395	13104	36151	47266	45421	37766	17480
P55212	Caspase-6;Caspase-6 subunit p18;Caspase-6 subunit p11	CASP6	63598	91898	75052	66297	36513	72674	96595	80186	80787	64831
P55263	Adenosine kinase	ADK	176430	238010	218150	168690	179570	161770	205380	194970	157300	164190
P55265	Double-stranded RNA-specific adenosine deaminase	ADAR	132660	172140	149390	126130	166280	82797	110230	97831	80415	105050
P55268	Laminin subunit beta-2	LAMB2	45912	70113	49949	56300	41666	29078	43912	23819	39336	22266
P55327	Tumor protein D52	TPD52	22130	28958	24827	23661	18654	46244	58492	56488	48916	44366
P55345	Protein arginine N-methyltransferase 2	PRMT2	0	0	0	0	0	0	0	0	0	0
P55347;Q96KN3	Homeobox protein PKNOX1;Homeobox protein PKNOX2	PKNOX1;PKNOX2	0	0	0	0	0	12295	15908	13770	12262	10777
P55735	Protein SEC13 homolog	SEC13	21582	29585	24119	23773	19588	17356	22009	17952	18378	14616
P55769	NHP2-like protein 1;NHP2-like protein 1, N-terminally processed	NHP2L1	5498.1	5876.1	5950.5	6686.2	5134.4	4034.2	5740.6	4011.6	4636.1	5814.7
P55786;A6NEC2	Puromycin-sensitive aminopeptidase	NPEPPS	485080	673730	585310	456170	440720	462240	657440	558680	437010	437180
P55789	FAD-linked sulfhydryl oxidase ALR	GFER	0	0	0	0	0	195.06	176.3	473.97	601.97	88.761
P55795	Heterogeneous nuclear ribonucleoprotein H2	HNRNPH2	44595	65927	50529	52968	34868	32542	43631	36397	37019	25322
P55809;Q9BYC2	Succinyl-CoA:3-ketoacid coenzyme A transferase 1, mitochondrial	OXCT1	98911	148840	120100	108720	83449	128850	190310	152190	138520	92796
P55854;Q6EEV6	Small ubiquitin-related modifier 3	SUMO3	2915.1	3354.6	3513.3	3777.3	3860.1	9202.1	9849.2	9308.1	11740	9617.4
P55884	Eukaryotic translation initiation factor 3 subunit B	EIF3B	685640	987210	701870	757340	569720	688410	1002100	683300	772780	563240
P55957	BH3-interacting domain death agonist;BH3-interacting domain death agonist p15;BH3-interacting domain death agonist p13;BH3-interacting domain death agonist p11	BID	27726	32201	31952	28286	23247	37682	48216	46948	43857	31776
P56182	Ribosomal RNA processing protein 1 homolog A	RRP1	8580.1	9808.8	11492	5933.2	12165	0	0	0	0	0
P56192	Methionine--tRNA ligase, cytoplasmic	MARS	417550	581320	584540	396630	356780	448040	604110	657310	399150	384910
P56373	P2X purinoceptor 3	P2RX3	0	0	0	0	0	0	0	0	0	0
P56524	Histone deacetylase 4	HDAC4	6426.9	8929.7	8628.8	7286.8	4033.1	55145	74003	67927	58602	50047
P56537	Eukaryotic translation initiation factor 6	EIF6	58924	73705	77246	61999	49098	123670	151260	154610	125720	114600
P56545	C-terminal-binding protein 2	CTBP2	105830	124920	101930	108020	113500	132180	146700	134460	133310	154460
P56945;Q14511	Breast cancer anti-estrogen resistance protein 1	BCAR1	100680	148430	112570	109870	75523	76245	100770	71945	76820	72809
P56962	Syntaxin-17	STX17	21673	31408	24671	27887	12584	13621	17456	15642	24461	7451.4
P57060	RWD domain-containing protein 2B	RWDD2B	5524	8349.9	6350.1	6436.4	5133.4	21995	31032	23249	24557	19946
P57076	UPF0769 protein C21orf59	C21orf59	68864	86624	73728	71897	61385	92100	104150	95490	107680	81095
P57081	tRNA (guanine-N(7)-)-methyltransferase non-catalytic subunit WDR4	WDR4	76074	96494	86799	77041	67935	133790	167670	148630	139010	125960
P57088	Transmembrane protein 33	TMEM33	6669	8961.9	6686.2	6723.1	6813.5	3692.1	5210.3	3362.8	3640.9	2368.5
P57678	Gem-associated protein 4	GEMIN4	60536	79876	92970	58811	52483	59550	77576	137090	61602	76860
P57721;P57723	Poly(rC)-binding protein 3	PCBP3	8199.1	12741	9766.4	9352	7732.3	0	0	0	0	0
P57735	Ras-related protein Rab-25	RAB25	2052.2	2474.6	1587	1831.5	1992.9	0	0	0	0	0
P57737	Coronin-7	CORO7	17316	24502	23418	16183	17657	34027	41113	39034	30071	29136
P57740	Nuclear pore complex protein Nup107	NUP107	117970	146420	121110	109590	138070	156590	167610	143570	154760	218620
P57764	Gasdermin-D	GSDMD	28486	39842	39067	32738	25223	7050	5686.8	4115.8	8282	8359.1
P57772	Selenocysteine-specific elongation factor	EEFSEC	102230	123570	155540	81197	94245	82435	98223	122380	67236	75198
P58004	Sestrin-2	SESN2	16466	20234	18351	22247	16104	31444	37799	36917	43090	28787
P58107	Epiplakin	EPPK1	591610	722430	558070	596170	1261700	605540	749790	546930	610380	1366700
P58546	Myotrophin	MTPN	68326	78196	69511	72369	66506	19623	25574	24430	22692	21081
P58557	Putative ribonuclease	YBEY	0	0	0	0	0	12641	18250	14662	15073	7492
P59780	AP-3 complex subunit sigma-2	AP3S2	0	0	0	0	0	20047	24060	21212	29036	26963
P59998	Actin-related protein 2/3 complex subunit 4	ARPC4	38983	48550	42018	42246	39459	52630	70927	59409	54948	50094
P60033	CD81 antigen	CD81	0	0	0	0	0	24317	35209	22687	27728	14282
P60174	Triosephosphate isomerase	TPI1	430750	546080	459580	462860	484930	451660	563560	455390	479660	561190
P60201	Myelin proteolipid protein	PLP1	488.36	422.11	695.95	368.86	911.68	0	0	0	0	0
P60228	Eukaryotic translation initiation factor 3 subunit E	EIF3E	157430	197170	185400	158100	175220	282820	360870	315610	293120	278220
P60510	Serine/threonine-protein phosphatase 4 catalytic subunit	PPP4C	39472	48929	36289	35986	30895	68404	88939	72105	74022	60678
P60520;Q9H0R8;O95166	Gamma-aminobutyric acid receptor-associated protein-like 2;Gamma-aminobutyric acid receptor-associated protein-like 1;Gamma-aminobutyric acid receptor-associated protein	GABARAPL2;GABARAPL1;GABARAP	3783.5	6643	3096.9	5687.4	4881.4	17782	24052	18570	16974	16165
P60660	Myosin light polypeptide 6	MYL6	101530	135210	116220	111250	89480	111960	135420	118130	153820	89000
P60709;P63261	Actin, cytoplasmic 1;Actin, cytoplasmic 1, N-terminally processed;Actin, cytoplasmic 2;Actin, cytoplasmic 2, N-terminally processed	ACTB;ACTG1	1242000	1459200	1316600	1199800	1384600	1211800	1432200	1263400	1188500	1422500
P60842	Eukaryotic initiation factor 4A-I	EIF4A1	612920	809190	696930	598880	545550	814320	1045500	929790	824420	713640
P60866	40S ribosomal protein S20	RPS20	57701	62998	77686	51570	75026	60710	65353	80430	53741	83282
P60891	Ribose-phosphate pyrophosphokinase 1	PRPS1	202300	255980	220190	199900	193510	246030	311030	245600	247570	270530
P60900	Proteasome subunit alpha type-6	PSMA6	378600	481710	395680	394280	417260	367540	482580	377420	396390	361690
P60903	Protein S100-A10	S100A10	17035	16663	10678	40693	14818	17157	20584	14571	25966	15238
P60953;P17081;Q9H4E5	Cell division control protein 42 homolog	CDC42	79984	102400	84145	79882	77845	69742	90842	70877	68979	63264
P60981	Destrin	DSTN	121750	169670	131490	111460	120690	176890	251900	203610	178500	165120
P60983;O60234	Glia maturation factor beta	GMFB	14159	18890	17334	14819	15134	91409	120520	100510	101420	85174
P61006;Q92930;P20337;Q96E17	Ras-related protein Rab-8A	RAB8A	85905	112700	95205	106760	87373	81793	102060	73629	95998	96775
P61011	Signal recognition particle 54 kDa protein	SRP54	92918	111680	108910	89356	94504	73778	82084	88362	69411	74567
P61019;Q8WUD1	Ras-related protein Rab-2A;Ras-related protein Rab-2B	RAB2A;RAB2B	72192	89789	73869	79142	52123	41571	60926	41735	40711	31200
P61020	Ras-related protein Rab-5B	RAB5B	13896	16904	15995	15775	11760	0	0	0	0	0
P61026	Ras-related protein Rab-10	RAB10	69484	87654	80547	71908	73468	91383	119900	104530	97878	97559
P61077	Ubiquitin-conjugating enzyme E2 D3	UBE2D3	8038.3	9703.4	9077	8163.7	8140.3	17651	20260	19107	17265	16280
P61081	NEDD8-conjugating enzyme Ubc12	UBE2M	132010	165990	139680	139720	121400	154980	204460	174950	160780	135360
P61086	Ubiquitin-conjugating enzyme E2 K	UBE2K	103970	128100	110600	118390	97327	56964	68455	56964	66440	54071
P61088;Q5JXB2	Ubiquitin-conjugating enzyme E2 N;Putative ubiquitin-conjugating enzyme E2 N-like	UBE2N;UBE2NL	203880	276040	209490	210470	199130	263410	340120	268000	260990	261700
P61106	Ras-related protein Rab-14	RAB14	67070	92043	85614	79316	59633	162590	217430	189770	182240	128980
P61158	Actin-related protein 3	ACTR3	303060	401790	343390	320290	272540	366250	481720	399870	379160	308720
P61160	Actin-related protein 2	ACTR2	196440	266700	214640	210230	158510	200030	276560	223810	212600	158980
P61163	Alpha-centractin	ACTR1A	130190	157280	132760	139130	158020	242180	301350	217070	248600	316390
P61201	COP9 signalosome complex subunit 2	COPS2	157320	211700	173840	166270	154990	212070	291760	243660	226770	195780
P61204	ADP-ribosylation factor 3	ARF3	9111	13443	11010	11327	7647.9	0	0	0	0	0
P61221	ATP-binding cassette sub-family E member 1	ABCE1	392540	503930	453430	404810	356290	325620	415930	354000	339410	327620
P62834;P61224;A6NIZ1	Ras-related protein Rap-1A;Ras-related protein Rap-1b;Ras-related protein Rap-1b-like protein	RAP1A;RAP1B	20541	27036	20152	23565	15827	12692	17777	11541	15840	9668.8
P61247	40S ribosomal protein S3a	RPS3A	265240	262750	336260	253290	385360	347330	345170	415770	341430	517420
P61254	60S ribosomal protein L26	RPL26	32758	20157	40600	25072	60017	39042	29989	65831	26010	61747
P61289	Proteasome activator complex subunit 3	PSME3	26587	31289	29828	34519	18105	30561	41512	35781	34217	24576
P61313	60S ribosomal protein L15	RPL15	77421	70179	115110	56898	96288	113640	106510	180160	87291	175630
P61326;Q96A72	Protein mago nashi homolog;Protein mago nashi homolog 2	MAGOH;MAGOHB	66086	61757	82273	58222	91311	76901	77556	94926	72067	112500
P61353	60S ribosomal protein L27	RPL27	38125	32973	64640	26558	45125	92455	76615	164210	63636	109560
P61421	V-type proton ATPase subunit d 1	ATP6V0D1	26067	39373	29857	26330	27267	19524	28458	25172	26234	17986
P61457	Pterin-4-alpha-carbinolamine dehydratase	PCBD1	18615	20621	19940	20019	17411	11150	13276	11791	11583	9543
P61586	Transforming protein RhoA	RHOA	63639	80159	66205	70361	64193	143250	180690	148030	156880	139670
P61599	N-alpha-acetyltransferase 20	NAA20	1862.6	1705.6	2289.2	1531.9	1672.4	34597	41742	49141	34446	33029
P61604	10 kDa heat shock protein, mitochondrial	HSPE1	152420	209060	234950	179340	107890	242130	311200	313320	281840	208840
Q9H9S3;P61619	Protein transport protein Sec61 subunit alpha isoform 2;Protein transport protein Sec61 subunit alpha isoform 1	SEC61A2;SEC61A1	3652.5	4207.6	4036.4	4061.4	3764.4	5047.8	6968.4	6400.9	4420.4	2779.3
P61626	Lysozyme C	LYZ	2032.3	2011.3	1671.3	2102.5	3778.5	18051	10993	14435	14580	23032
P61758	Prefoldin subunit 3	VBP1	148800	191490	169720	154520	145280	96548	113690	100750	94544	99882
P61764	Syntaxin-binding protein 1	STXBP1	9406.4	13614	12137	9494.2	8762.4	2531.7	3172.6	2462.8	2084.2	1922
P61769	Beta-2-microglobulin;Beta-2-microglobulin form pI 5.3	B2M	0	0	0	0	0	12143	16103	12192	13796	15016
P61812	Transforming growth factor beta-2;Latency-associated peptide	TGFB2	28202	36151	28702	24410	32244	4517.2	6087.4	4577.7	4182	6014.4
P61923	Coatomer subunit zeta-1	COPZ1	28438	36363	33485	28948	23300	35551	47373	41208	40357	30309
P61927	60S ribosomal protein L37	RPL37	4357	2902.5	4200	4584.9	10238	2421.1	1573.1	2287.7	2649.5	4960.4
P61956	Small ubiquitin-related modifier 2	SUMO2	17211	16241	15371	20540	20172	11245	11694	9630.3	15975	12464
P61960	Ubiquitin-fold modifier 1	UFM1	30538	37585	35980	31843	26847	43537	54470	54138	47850	42726
P61962	DDB1- and CUL4-associated factor 7	DCAF7	43223	43420	31849	35775	23987	36628	44195	34823	34331	25787
P61964;Q86VZ2	WD repeat-containing protein 5	WDR5	47028	54452	47149	52305	48662	137000	163630	135420	154120	126490
P61966;P56377;Q96PC3	AP-1 complex subunit sigma-1A	AP1S1	127650	164890	148840	131580	105480	114950	147670	137720	116000	100150
P61970	Nuclear transport factor 2	NUTF2	55738	69394	58997	61285	52804	34378	42216	38828	35602	33803
P61978	Heterogeneous nuclear ribonucleoprotein K	HNRNPK	276740	332830	306270	272000	279060	376660	468860	411420	383770	360470
P61981	14-3-3 protein gamma;14-3-3 protein gamma, N-terminally processed	YWHAG	67601	77569	73430	74703	84498	40937	33562	29835	37920	79748
P62070;P10301	Ras-related protein R-Ras2	RRAS2	39671	58875	43058	49341	35445	15202	20911	13399	19213	12469
P62081	40S ribosomal protein S7	RPS7	29439	34509	46349	23065	36933	53911	60978	74240	45087	58481
P62136	Serine/threonine-protein phosphatase PP1-alpha catalytic subunit	PPP1CA	215720	274760	242700	212740	232170	159300	203130	176120	148990	158910
P62140	Serine/threonine-protein phosphatase PP1-beta catalytic subunit	PPP1CB	55692	72782	66186	59893	59346	47964	64679	56137	48725	51752
P62191	26S protease regulatory subunit 4	PSMC1	620380	842710	609810	645330	644900	443640	581390	440540	458720	471470
P62195	26S protease regulatory subunit 8	PSMC5	552900	760480	631280	549030	479210	572590	775960	651640	589160	502770
P62241	40S ribosomal protein S8	RPS8	112880	124010	168020	127510	223660	161550	169210	214640	174130	215640
P62244	40S ribosomal protein S15a	RPS15A	60674	65832	75541	60979	66911	76016	76709	92676	67321	82039
P62249	40S ribosomal protein S16	RPS16	64273	66569	62735	47055	139410	47374	48799	56679	38231	84747
P62253	Ubiquitin-conjugating enzyme E2 G1;Ubiquitin-conjugating enzyme E2 G1, N-terminally processed	UBE2G1	9000.3	11718	9287.7	9701.6	8927.3	22743	24899	28408	20086	19013
P62256	Ubiquitin-conjugating enzyme E2 H	UBE2H	5155	6813.8	6484.3	5212	4113	12143	15891	15853	11544	12899
P62258	14-3-3 protein epsilon	YWHAE	437560	630880	509190	419640	366320	564030	783340	645430	528000	471630
P62263	40S ribosomal protein S14	RPS14	95002	109920	132320	88183	98952	92547	107340	127530	93236	98476
P62266	40S ribosomal protein S23	RPS23	39044	31825	41379	34483	72671	30010	23911	29880	23277	69075
P62269	40S ribosomal protein S18	RPS18	76096	71695	93931	68855	111600	74181	68827	100310	65576	98817
P62277	40S ribosomal protein S13	RPS13	151080	163800	192040	142090	179290	101360	101200	119980	92451	123980
P62280	40S ribosomal protein S11	RPS11	165010	181850	239130	139230	180850	201640	226960	293440	178650	229960
P62304	Small nuclear ribonucleoprotein E	SNRPE	20303	23631	23696	21349	19732	0	0	0	0	0
P62306	Small nuclear ribonucleoprotein F	SNRPF	12740	12424	11957	12419	14105	8633.4	11372	8776.7	9644.3	10925
P62310	U6 snRNA-associated Sm-like protein LSm3	LSM3	11076	13264	12233	10677	9595.3	24873	32386	32477	27055	22202
P62314	Small nuclear ribonucleoprotein Sm D1	SNRPD1	25846	31980	28309	26443	33150	18705	20503	19120	18815	16349
P62316	Small nuclear ribonucleoprotein Sm D2	SNRPD2	42356	50340	42806	47492	48182	75781	85329	70032	82947	88986
P62318	Small nuclear ribonucleoprotein Sm D3	SNRPD3	30099	35100	34807	30885	33374	27602	36173	33822	30534	30019
P62330	ADP-ribosylation factor 6	ARF6	55483	73804	60547	59617	44695	87939	112860	96006	98524	76358
P62333	26S protease regulatory subunit 10B	PSMC6	216580	270380	216130	240210	209970	296100	363770	316040	330270	285620
P62380	TATA box-binding protein-like protein 1	TBPL1	13283	15019	16631	12980	11946	57611	68941	74828	60109	44255
P62424	60S ribosomal protein L7a	RPL7A	202070	192270	325440	152220	209160	248670	238460	416370	200870	274730
P62487	DNA-directed RNA polymerase II subunit RPB7	POLR2G	26155	35356	29314	31807	31942	25768	32090	24630	26513	34817
P62495	Eukaryotic peptide chain release factor subunit 1	ETF1	165730	214120	206710	157060	146520	245940	315720	302960	225830	227400
P62633	Cellular nucleic acid-binding protein	CNBP	35041	50016	35062	39437	28024	19046	22477	18533	20310	21528
P62699	Protein yippee-like 5	YPEL5	1417.8	1539.1	1328.6	1513.5	1225.1	1746.4	2572.6	2067	1732.6	1398.7
P62701;Q8TD47;P22090	40S ribosomal protein S4, X isoform	RPS4X	399180	409310	553880	335460	449640	527920	554240	737190	470400	600070
P62714	Serine/threonine-protein phosphatase 2A catalytic subunit beta isoform	PPP2CB	0	0	0	0	0	0	0	0	0	0
P62750;REV__Q969S3	60S ribosomal protein L23a	RPL23A	223620	203070	358610	168440	296490	87034	71919	142070	63615	102580
P62753	40S ribosomal protein S6	RPS6	184290	196800	252310	160420	198990	326000	350300	465740	270120	356560
P62760	Visinin-like protein 1	VSNL1	6372.6	10756	7886.5	9092.4	6080.1	0	0	0	0	0
P62805	Histone H4	HIST1H4A	122460	164430	115910	147970	76924	162530	206760	141320	177320	97379
P62820;P59190	Ras-related protein Rab-1A	RAB1A	30427	28282	24326	35924	31971	32169	28072	25598	34723	44812
P62826	GTP-binding nuclear protein Ran	RAN	49255	61817	59219	48446	54088	82446	97308	83120	94425	123600
P62829	60S ribosomal protein L23	RPL23	114840	111660	164360	102810	127590	224110	224700	305310	195570	238520
P62837	Ubiquitin-conjugating enzyme E2 D2	UBE2D2	0	0	0	0	0	2703	3727.4	2449.8	3157	3931.2
P62841	40S ribosomal protein S15	RPS15	40731	43210	52394	43246	48101	33317	37775	41385	32255	45180
P62847	40S ribosomal protein S24	RPS24	153980	153510	232480	121450	167900	218020	221360	311990	175690	238740
P62851	40S ribosomal protein S25	RPS25	22945	22377	30419	19508	29306	24004	24845	31229	22550	28857
P62854;Q5JNZ5	40S ribosomal protein S26;Putative 40S ribosomal protein S26-like 1	RPS26;RPS26P11	56262	53465	79021	41529	67737	92551	91394	132330	79830	113340
P62857	40S ribosomal protein S28	RPS28	26130	26648	29293	23219	29440	63415	74531	71949	65412	64492
P62861	40S ribosomal protein S30	FAU	3189	3708.8	3774.2	3792.7	3983.9	0	0	0	0	0
P62873	Guanine nucleotide-binding protein G(I)/G(S)/G(T) subunit beta-1	GNB1	18935	29477	17176	24546	14683	11627	18643	11446	14788	8442.1
P62879	Guanine nucleotide-binding protein G(I)/G(S)/G(T) subunit beta-2	GNB2	147490	194440	155040	168580	140440	118400	143100	115640	139730	113300
P62888	60S ribosomal protein L30	RPL30	59290	55281	99188	44050	73222	80952	84626	115850	67234	97870
P62899	60S ribosomal protein L31	RPL31	110250	107140	153430	88903	137440	127410	94181	228320	88203	188450
P62906	60S ribosomal protein L10a	RPL10A	120290	111010	210180	93532	140910	217740	193020	374580	155500	269620
P62910	60S ribosomal protein L32	RPL32	34219	30114	52227	24287	59799	44802	42784	68273	32653	61396
P62913	60S ribosomal protein L11	RPL11	101080	99351	154680	79658	112400	67852	61365	100430	56440	83089
P62917	60S ribosomal protein L8	RPL8	56153	47976	74807	46845	77971	94793	87413	138220	80531	118160
P62937;P0DN26;A0A0B4J2A2;A0A075B759;Q9Y536;F5H284;P0DN37	Peptidyl-prolyl cis-trans isomerase A;Peptidyl-prolyl cis-trans isomerase A, N-terminally processed	PPIA	199130	255650	214230	193650	199020	217880	280190	225980	220710	237970
P62942	Peptidyl-prolyl cis-trans isomerase FKBP1A	FKBP1A	31551	33973	34936	31210	27802	19512	24616	23136	20248	19830
P62979;P62987;P0CG47;P0CG48	Ubiquitin-40S ribosomal protein S27a;Ubiquitin;40S ribosomal protein S27a;Ubiquitin-60S ribosomal protein L40;Ubiquitin;60S ribosomal protein L40;Polyubiquitin-B;Ubiquitin;Polyubiquitin-C;Ubiquitin	RPS27A;UBA52;UBB;UBC	50518	63342	46207	59566	54335	94301	107120	88484	104960	96896
P62993	Growth factor receptor-bound protein 2	GRB2	46200	52182	50158	59531	47371	80608	90766	87090	90693	82454
P62995	Transformer-2 protein homolog beta	TRA2B	117180	124460	128370	112590	176840	87422	101230	94114	80888	145820
P63000;P60763	Ras-related C3 botulinum toxin substrate 1;Ras-related C3 botulinum toxin substrate 3	RAC1;RAC3	52864	57898	54437	62569	52750	60735	93944	76447	57703	48323
P63010	AP-2 complex subunit beta	AP2B1	123220	179940	139720	126240	120170	104470	145560	126110	109180	119820
P63092;Q5JWF2;P11488;P19087;A8MTJ3;P38405	Guanine nucleotide-binding protein G(s) subunit alpha isoforms short;Guanine nucleotide-binding protein G(s) subunit alpha isoforms XLas	GNAS	101250	129500	102430	129840	70207	114730	154040	122920	139950	85755
P63096;P09471	Guanine nucleotide-binding protein G(i) subunit alpha-1;Guanine nucleotide-binding protein G(o) subunit alpha	GNAI1;GNAO1	0	0	0	0	0	0	0	0	0	0
P63098	Calcineurin subunit B type 1	PPP3R1	1814.1	1998.2	1410.4	2173.4	1216.8	0	0	0	0	0
P63104	14-3-3 protein zeta/delta	YWHAZ	310710	455420	378260	287710	250330	387650	544440	460970	352210	317360
P63151;Q66LE6;Q00005;Q9Y2T4	Serine/threonine-protein phosphatase 2A 55 kDa regulatory subunit B alpha isoform	PPP2R2A	115420	149620	132580	120250	111930	63118	79045	67774	64908	68282
P63165	Small ubiquitin-related modifier 1	SUMO1	3846	4748.7	4551.8	4237.3	3675.8	8360.4	10723	8943.1	9087.3	7462.5
P63167	Dynein light chain 1, cytoplasmic	DYNLL1	21278	22171	16730	25962	31156	10251	9729.9	6472.5	11834	15000
P63172	Dynein light chain Tctex-type 1	DYNLT1	0	0	0	0	0	0	0	0	0	0
P63173	60S ribosomal protein L38	RPL38	64208	68934	108230	43855	63350	28207	30417	50325	19216	25820
P63208	S-phase kinase-associated protein 1	SKP1	58978	72634	61629	64251	52566	106290	136760	114390	119950	93065
P63220	40S ribosomal protein S21	RPS21	0	0	0	0	0	6634.4	7123.6	8559.5	7176.1	5944.4
P63241;Q6IS14;Q9GZV4	Eukaryotic translation initiation factor 5A-1;Eukaryotic translation initiation factor 5A-1-like	EIF5A;EIF5AL1	193010	236550	185180	205740	168740	247710	314640	266510	266320	223540
P63244	Guanine nucleotide-binding protein subunit beta-2-like 1;Guanine nucleotide-binding protein subunit beta-2-like 1, N-terminally processed	GNB2L1	142860	156330	189440	122970	209050	202760	223100	270530	183260	242130
P63279	SUMO-conjugating enzyme UBC9	UBE2I	102140	129180	109430	109370	106030	83543	106190	90905	87399	85580
P67775	Serine/threonine-protein phosphatase 2A catalytic subunit alpha isoform	PPP2CA	223810	271070	237260	252820	271590	248340	283730	232080	279670	323500
P67809	Nuclease-sensitive element-binding protein 1	YBX1	134280	160860	185330	141790	109110	158740	197260	200580	166720	131730
P67870	Casein kinase II subunit beta	CSNK2B	20759	20408	21943	23899	24106	14497	20068	18302	15974	16126
P67936;Q2TAC2	Tropomyosin alpha-4 chain	TPM4	129510	158690	122370	106800	161090	88160	114140	82078	74342	122540
P68133;P68032;P63267;P62736	Actin, alpha skeletal muscle;Actin, alpha cardiac muscle 1;Actin, gamma-enteric smooth muscle;Actin, aortic smooth muscle	ACTA1;ACTC1;ACTG2;ACTA2	0	0	0	0	0	0	0	0	0	0
P68036	Ubiquitin-conjugating enzyme E2 L3	UBE2L3	54707	55464	46192	47249	71956	107570	120950	87897	107320	151380
P68104;Q5VTE0	Elongation factor 1-alpha 1;Putative elongation factor 1-alpha-like 3	EEF1A1;EEF1A1P5	1197700	1499900	1310800	1205100	1160000	1633000	2019100	1700700	1619900	1655500
P68363;Q9H853	Tubulin alpha-1B chain	TUBA1B	1216500	1591600	1334500	1375600	931900	1494700	1989900	1605200	1660000	1204800
P68366	Tubulin alpha-4A chain	TUBA4A	62658	92540	74768	68449	55112	73100	104560	84699	82549	65539
P68371	Tubulin beta-4B chain	TUBB4B	631370	841910	679570	710380	504740	726420	981310	772880	815560	579580
P68400;Q8NEV1	Casein kinase II subunit alpha;Casein kinase II subunit alpha 3	CSNK2A1;CSNK2A3	182200	237550	206900	172560	179580	195100	254020	248710	188110	195720
P68402	Platelet-activating factor acetylhydrolase IB subunit beta	PAFAH1B2	25994	33937	33954	31060	28420	72151	91183	90012	81278	73047
P68431;Q71DI3;Q16695;P84243;Q6NXT2	Histone H3.1;Histone H3.2;Histone H3.1t;Histone H3.3;Histone H3.3C	HIST1H3A;HIST2H3A;HIST3H3;H3F3A;H3F3C	13776	12355	8532.1	12568	20411	21117	27872	18025	23889	18182
P68543	UBX domain-containing protein 2A	UBXN2A	6153.8	7327.6	6688.4	6908.8	6066.8	8983.4	7470.5	6755.8	10061	12940
Q15155;P69849;Q5JPE7	Nodal modulator 1;Nodal modulator 3;Nodal modulator 2	NOMO1;NOMO3;NOMO2	5917.9	8866.2	4873.7	6258.2	2886.5	0	0	0	0	0
P78310	Coxsackievirus and adenovirus receptor	CXADR	0	0	0	0	0	19779	33258	22164	22743	15343
P78316	Nucleolar protein 14	NOP14	14041	17371	17970	13873	18902	6256.4	7093.4	8221.8	6169.5	8550.1
P78318	Immunoglobulin-binding protein 1	IGBP1	72696	94359	75056	68115	78220	34454	40066	30166	34412	42101
P78330	Phosphoserine phosphatase	PSPH	54262	59650	69860	60467	56345	94471	106680	124460	92963	81352
P78332	RNA-binding protein 6	RBM6	21807	27040	26783	20484	20435	38135	47017	49980	33252	39062
P78344	Eukaryotic translation initiation factor 4 gamma 2	EIF4G2	498600	670430	628650	484290	500940	438260	557840	558310	402920	395130
P78345	Ribonuclease P protein subunit p38	RPP38	31419	43403	38642	29059	25733	38318	46269	41510	31858	27741
P78346	Ribonuclease P protein subunit p30	RPP30	100640	119640	117370	105360	107310	50483	61844	60965	51475	54590
P78347;Q86UP8;Q6EKJ0	General transcription factor II-I	GTF2I	628570	932960	694160	680590	406220	643370	964700	721630	711050	390730
P78356	Phosphatidylinositol 5-phosphate 4-kinase type-2 beta	PIP4K2B	14598	14363	14708	17715	13988	0	0	0	0	0
P78362	SRSF protein kinase 2;SRSF protein kinase 2 N-terminal;SRSF protein kinase 2 C-terminal	SRPK2	27729	39472	36273	27320	24515	9360.9	11659	14198	8277.3	10249
P78371	T-complex protein 1 subunit beta	CCT2	690760	940940	754010	742910	689060	784520	1124000	839920	796730	745730
P78381;Q9Y2D2	UDP-galactose translocator;UDP-N-acetylglucosamine transporter	SLC35A2;SLC35A3	13624	16635	14185	13358	13543	32156	43963	39466	31369	34083
P78395	Melanoma antigen preferentially expressed in tumors	PRAME	0	0	0	0	0	5325.7	5028	7068.8	5983.5	6466.4
P78406	mRNA export factor	RAE1	21525	25718	23003	27614	23758	50644	57563	53469	49861	58197
P78411;P78412;Q9BZI1;P78414;P78415;P78413	Iroquois-class homeodomain protein IRX-5;Iroquois-class homeodomain protein IRX-6;Iroquois-class homeodomain protein IRX-2;Iroquois-class homeodomain protein IRX-1;Iroquois-class homeodomain protein IRX-3;Iroquois-class homeodomain protein IRX-4	IRX5;IRX6;IRX2;IRX1;IRX3;IRX4	8442.9	10959	8231.4	13060	10026	1076	1654.1	1440.4	1967.4	1130.2
P78417	Glutathione S-transferase omega-1	GSTO1	180810	245360	264250	176870	189590	284330	390370	308290	267660	266040
P78527	DNA-dependent protein kinase catalytic subunit	PRKDC	539350	716370	789830	486150	484480	416190	566260	638400	355960	371570
P78537	Biogenesis of lysosome-related organelles complex 1 subunit 1	BLOC1S1	0	0	0	0	0	15248	19111	16979	15421	17152
P78540	Arginase-2, mitochondrial	ARG2	63527	101000	88171	72132	45126	66733	106420	95777	77182	45970
P78545;Q9NZC4	ETS-related transcription factor Elf-3;ETS homologous factor	ELF3;EHF	15496	23240	15525	24296	9742.3	10440	13500	10276	14812	7874
P80188	Neutrophil gelatinase-associated lipocalin	LCN2	36417	51975	36127	38133	39207	71891	106240	65898	73309	86183
P80217	Interferon-induced 35 kDa protein	IFI35	2449.7	1824.8	2758.4	3376.9	5396.6	34050	39404	36876	39262	40176
P80303	Nucleobindin-2;Nesfatin-1	NUCB2	38276	45060	39956	35603	40636	23053	26858	25173	24338	26358
P81605	Dermcidin;Survival-promoting peptide;DCD-1	DCD	35493	27701	30581	29738	81949	28681	23008	25286	23054	61048
P82094	TATA element modulatory factor	TMF1	28393	39688	32128	28973	24927	17725	23802	16651	15180	15533
P82650	28S ribosomal protein S22, mitochondrial	MRPS22	24579	35103	28885	29294	18468	42893	56725	44421	46093	32115
P82664	28S ribosomal protein S10, mitochondrial	MRPS10	6232.7	8037.2	6576	7299.8	5233.4	3521.9	4729.4	5207.9	3327	2084.6
P82673	28S ribosomal protein S35, mitochondrial	MRPS35	0	0	0	0	0	1269.3	926.57	879.12	1385.8	1968.6
P82675	28S ribosomal protein S5, mitochondrial	MRPS5	33709	48268	42820	35239	24860	20473	25195	23710	19694	18111
P82930	28S ribosomal protein S34, mitochondrial	MRPS34	34130	48554	40901	35607	29452	16904	23591	18471	18976	14080
P82933	28S ribosomal protein S9, mitochondrial	MRPS9	66079	84782	75364	67533	55154	66759	80336	72645	70872	56803
P82979	SAP domain-containing ribonucleoprotein	SARNP	36226	46398	41813	35927	29981	26258	33025	33979	27793	21857
P83436	Conserved oligomeric Golgi complex subunit 7	COG7	122090	168450	158810	113640	100330	149920	203230	193200	138410	118140
P83731	60S ribosomal protein L24	RPL24	68432	70873	103390	71345	67164	118280	127090	186670	109330	121250
P83881	60S ribosomal protein L36a	RPL36A	29315	25758	26602	23868	45764	20648	16823	19138	16685	46092
P83916	Chromobox protein homolog 1	CBX1	19674	26624	21762	24983	20113	26778	35432	29189	32038	24691
P84077	ADP-ribosylation factor 1	ARF1	314180	394820	312680	388320	320980	288890	350150	292550	331470	289920
P84085	ADP-ribosylation factor 5	ARF5	107170	145640	124590	125270	85124	90593	119560	103680	97513	74204
P84098	60S ribosomal protein L19	RPL19	50296	49038	83316	37721	70283	17270	9968.4	17447	9440.2	21706
P84103	Serine/arginine-rich splicing factor 3	SRSF3	53356	58840	63858	51944	65284	69604	81329	76496	72174	92684
P85037	Forkhead box protein K1	FOXK1	64556	84567	76580	63989	63183	42537	57845	53318	54096	51450
P85298	Rho GTPase-activating protein 8	ARHGAP8	12730	18268	14583	13416	9039.2	22636	31455	25651	25254	21888
P85299	Proline-rich protein 5	PRR5	30079	17491	13048	21447	39774	1172.9	1402.5	1231.5	1110.3	709.01
P86791;P86790	Vacuolar fusion protein CCZ1 homolog;Vacuolar fusion protein CCZ1 homolog B	CCZ1;CCZ1B	48695	65367	53725	46732	30906	77738	99490	82149	80197	64081
P98155	Very low-density lipoprotein receptor	VLDLR	3258.4	3951	4596.4	3056.1	2390	0	0	0	0	0
P98170	E3 ubiquitin-protein ligase XIAP	XIAP	24370	29196	24276	24720	20637	9362.3	8358.4	6709.7	8377.9	7880.5
P98174	FYVE, RhoGEF and PH domain-containing protein 1	FGD1	9685	13829	12582	9795.8	9147.1	0	0	0	0	0
P98175	RNA-binding protein 10	RBM10	3773.6	4011.5	4313.1	4363.8	4994.3	27728	32722	36208	25651	29741
P98179	RNA-binding protein 3	RBM3	24593	30535	24832	24148	30678	0	0	0	0	0
P98194	Calcium-transporting ATPase type 2C member 1	ATP2C1	23615	30669	25844	24960	22267	0	0	0	0	0
P99999;CON__P62894	Cytochrome c	CYCS	164900	223630	185330	185940	184130	179390	228470	216520	212290	255350
Q00169	Phosphatidylinositol transfer protein alpha isoform	PITPNA	48636	66141	62110	46677	42573	88597	110630	116200	83775	80890
Q00266	S-adenosylmethionine synthase isoform type-1	MAT1A	22477	31513	29573	24018	21864	10532	12212	12628	13692	8581.1
Q00325	Phosphate carrier protein, mitochondrial	SLC25A3	21189	34921	19467	19635	10323	50583	86123	51976	46246	33201
Q00341	Vigilin	HDLBP	337320	419950	419900	331280	246610	413960	515520	493880	387990	333100
Q00403	Transcription initiation factor IIB	GTF2B	29329	38243	34675	30877	21759	17386	22111	19574	18313	13236
Q00534	Cyclin-dependent kinase 6	CDK6	20772	38410	14493	23963	19202	16189	28284	14517	14982	13379
Q00535	Cyclin-dependent-like kinase 5	CDK5	33775	49458	40826	39414	27488	34304	49999	39636	34831	26332
Q00536;O94921;Q96Q40	Cyclin-dependent kinase 16	CDK16	76830	87904	80912	64108	67864	165200	207530	202230	153330	153680
Q00537	Cyclin-dependent kinase 17	CDK17	102600	158050	106130	104470	77740	45809	58093	52393	39849	37853
Q00577	Transcriptional activator protein Pur-alpha	PURA	35832	46453	40712	36866	33482	39885	49091	44169	42833	32748
Q00587	Cdc42 effector protein 1	CDC42EP1	24382	30397	31605	24407	20017	31739	27905	27511	31008	43821
Q00610	Clathrin heavy chain 1	CLTC	1170600	1636600	1277000	1186300	1132600	1372700	1940900	1509200	1408700	1236000
Q00613;Q9ULV5	Heat shock factor protein 1	HSF1	16712	20892	19372	19523	15295	49357	67909	48545	57726	39860
Q00653	Nuclear factor NF-kappa-B p100 subunit;Nuclear factor NF-kappa-B p52 subunit	NFKB2	61083	72445	71902	61352	60428	58312	66407	65841	55776	63697
Q00688	Peptidyl-prolyl cis-trans isomerase FKBP3	FKBP3	73612	76763	112080	58121	73983	46314	42941	80171	26610	46183
Q00765	Receptor expression-enhancing protein 5	REEP5	44601	47278	35350	42554	51016	19289	12746	0	14004	24481
Q00796	Sorbitol dehydrogenase	SORD	120030	158560	124690	131530	112950	180360	233520	201940	224390	162470
Q00839	Heterogeneous nuclear ribonucleoprotein U	HNRNPU	536450	743510	623410	528740	624780	620500	861570	695590	590960	766550
Q01082	Spectrin beta chain, non-erythrocytic 1	SPTBN1	230350	250210	226740	217270	350240	203300	223240	199550	185610	307720
Q01085	Nucleolysin TIAR	TIAL1	13544	15736	12252	12626	25305	34999	42674	36051	33036	54667
Q01105;P0DME0	Protein SET;Protein SETSIP	SET;SETSIP	111610	118530	103780	113920	166880	156590	186160	164500	164330	218930
Q01130;Q9BRL6	Serine/arginine-rich splicing factor 2	SRSF2	27456	26540	31050	29046	39328	46975	43659	48246	47841	68712
Q01167	Forkhead box protein K2	FOXK2	39812	53803	43794	40417	33433	22622	29513	22595	23415	24718
Q01415	N-acetylgalactosamine kinase	GALK2	56541	74714	62120	49504	43418	60623	90690	69314	63599	54184
Q01432	AMP deaminase 3	AMPD3	4242.5	6234.8	5989.3	4892.5	4172.5	7299.8	10304	10453	6634.8	8336.8
Q01433	AMP deaminase 2	AMPD2	219510	306110	255810	223670	216130	231920	309520	249540	241450	252650
Q01469	Fatty acid-binding protein, epidermal	FABP5	26439	15055	17839	30114	9380.7	35637	26438	28350	38249	12628
Q01484	Ankyrin-2	ANK2	0	0	0	0	0	0	0	0	0	0
Q01518	Adenylyl cyclase-associated protein 1	CAP1	219630	278010	233240	225160	223480	238500	284220	216750	256790	314900
Q01581;P54868	Hydroxymethylglutaryl-CoA synthase, cytoplasmic	HMGCS1	209510	277020	205660	228820	218880	168060	218280	143730	182930	190280
Q01650;Q9UM01;Q92536	Large neutral amino acids transporter small subunit 1	SLC7A5	10070	8478.7	15085	6755	7875.2	17491	20815	23398	17540	13283
Q01658	Protein Dr1	DR1	6531.4	8467.8	8657.7	7283.5	6144.3	16416	18285	16874	17713	12650
Q01780	Exosome component 10	EXOSC10	133030	155460	173090	140420	122290	105490	128570	135310	101640	103310
Q01804	OTU domain-containing protein 4	OTUD4	8325.9	8984.7	9033.8	9184.3	9554.2	14656	16194	12708	11500	27123
Q01813	ATP-dependent 6-phosphofructokinase, platelet type	PFKP	624330	851300	717110	576990	589640	745050	1016700	859990	668270	660620
Q01844	RNA-binding protein EWS	EWSR1	67253	76881	102120	59202	75752	42523	46722	70849	30164	39941
Q01968	Inositol polyphosphate 5-phosphatase OCRL-1	OCRL	57105	60433	61557	55188	56865	92916	100370	103450	86372	108240
Q01970	1-phosphatidylinositol 4,5-bisphosphate phosphodiesterase beta-3	PLCB3	89053	114360	111080	89564	90512	76696	96004	88996	70162	82594
Q01995	Transgelin	TAGLN	31494	20407	22104	17937	112290	16520	8644.7	12308	12080	62654
Q02156;P24723	Protein kinase C epsilon type	PRKCE	22994	35035	25474	22843	15141	16174	24683	20709	16444	9748.7
Q02218;Q9ULD0	2-oxoglutarate dehydrogenase, mitochondrial	OGDH	297460	442400	352650	295500	211350	284960	436940	330190	286310	206140
Q02224	Centromere-associated protein E	CENPE	101470	119290	102100	105480	110890	66856	80426	68186	74695	77146
Q02241	Kinesin-like protein KIF23	KIF23	25160	26949	24831	20213	27839	81937	95111	78855	73090	92871
Q02252	Methylmalonate-semialdehyde dehydrogenase [acylating], mitochondrial	ALDH6A1	15649	21704	25665	19174	10119	10642	13308	15446	10745	5805.6
Q02413	Desmoglein-1	DSG1	0	0	0	0	0	17530	14551	21758	25596	13471
Q02447	Transcription factor Sp3	SP3	13008	16353	15159	15326	12240	12550	19556	18432	17710	11750
Q02487	Desmocollin-2	DSC2	23580	26986	25503	31200	17278	0	0	0	0	0
Q02539	Histone H1.1	HIST1H1A	10964	13615	13596	8501.9	3151.3	7700.7	11125	9201.2	6770.9	2030.3
Q02543	60S ribosomal protein L18a	RPL18A	122170	116990	181360	103460	143740	99157	84092	171890	69776	114920
Q02750	Dual specificity mitogen-activated protein kinase kinase 1	MAP2K1	47870	71053	58542	53226	46532	70980	92418	79697	68785	64753
Q02790	Peptidyl-prolyl cis-trans isomerase FKBP4;Peptidyl-prolyl cis-trans isomerase FKBP4, N-terminally processed	FKBP4	527830	701100	603350	580460	542570	451410	596080	483750	482070	477320
Q02809	Procollagen-lysine,2-oxoglutarate 5-dioxygenase 1	PLOD1	139620	179560	146410	140250	127270	85947	116040	93277	82969	85730
Q02818	Nucleobindin-1	NUCB1	8141.9	9833.9	9267.9	7451.9	6927.4	2925.8	2897.8	3066.5	2462.3	1785.3
Q02878	60S ribosomal protein L6	RPL6	67579	60071	141550	43931	90924	130910	108860	293820	86540	192530
Q02880	DNA topoisomerase 2-beta	TOP2B	3592.4	3706.2	5336.6	4003	3720.7	12325	14782	19083	10938	13982
Q03001	Dystonin	DST	11195	12674	12421	13741	16932	3770	3319.7	4060.5	2515.4	8975
Q03013;P09488	Glutathione S-transferase Mu 4	GSTM4	16984	26148	15764	20559	10285	25652	36698	25268	30520	23241
[truncated: 3,330 more rows]

## Sheet: Sample manifest
id	sample	sample2	batch
Reporter intensity corrected 0 TMT9	REF	REF	1
Reporter intensity corrected 1 TMT9	CONTROL KO	Ctrl_KO	1
Reporter intensity corrected 2 TMT9	HSP70 KO	P70_KO	1
Reporter intensity corrected 3 TMT9	HSC70 KO	C70_KO	1
Reporter intensity corrected 4 TMT9	HSP70_HSC70 KO	CP70_KO	1
Reporter intensity corrected 5 TMT9	CONTROL UNTREATED 24hours	Ctrl_24h	1
Reporter intensity corrected 6 TMT9	LS137 TREATED 24hours	LS137_24h	1
Reporter intensity corrected 7 TMT9	CONTROL UNTREATED 4hours	Ctrl_4h	1
Reporter intensity corrected 8 TMT9	LS137 TREATED 4hours	LS137_4h	1
Reporter intensity corrected 0 TMT9_Rep2	REF	REF	2
Reporter intensity corrected 1 TMT9_Rep2	CONTROL KO	Ctrl_KO	2
Reporter intensity corrected 2 TMT9_Rep2	HSP70 KO	P70_KO	2
Reporter intensity corrected 3 TMT9_Rep2	HSC70 KO	C70_KO	2
Reporter intensity corrected 4 TMT9_Rep2	HSP70_HSC70 KO	CP70_KO	2
Reporter intensity corrected 5 TMT9_Rep2	CONTROL UNTREATED 24hours	Ctrl_24h	2
Reporter intensity corrected 6 TMT9_Rep2	LS137 TREATED 24hours	LS137_24h	2
Reporter intensity corrected 7 TMT9_Rep2	CONTROL UNTREATED 4hours	Ctrl_4h	2
Reporter intensity corrected 8 TMT9_Rep2	LS137 TREATED 4hours	LS137_4h	2

## Sheet: DEA
		Normalized Relative Intensity																DEA CP70 vs KD control						DEA LS 24h vs Vehicle 24h						Protein metadata
Entry.name	Entry	Ctrl_KD-1_raw	Ctrl_KD-2_raw	CP70_KD-1_raw	CP70_KD-2_raw	Ctrl_24h-1_raw	Ctrl_24h-2_raw	LS137_24h-1_raw	LS137_24h-2_raw	Ctrl_KD-1	Ctrl_KD-2	CP70_KD-1	CP70_KD-2	Ctrl_24h-1	Ctrl_24h-2	LS137_24h-1	LS137_24h-2	logFC.CP70	AveExpr.CP70	t.CP70	P.Value.CP70	adj.P.Val.CP70	B.CP70	logFC.LS.24h	AveExpr.LS.24h	t.LS.24h	P.Value.LS.24h	adj.P.Val.LS.24h	B.LS.24h	Entry.name	Protein.names	Gene.names	Gene.names...primary..	Function..CC.	Length	Gene.ontology..biological.process.	Gene.ontology..cellular.component.	Gene.ontology..molecular.function.	Domain..CC.	Domain..FT.	Protein.families	Sequence.similarities	EC.number	Organism	Repeat	Region	Zinc.finger	Motif	Coiled.coil
RBM47_HUMAN	A0AV96	1.45767	1.4833	1.21572	1.2037	1.20076	1.2261	0.666165	0.797253	1.48332	1.45766	1.24137	1.17805	1.22641	1.20045	0.691814	0.771603	-0.405632	1.0595	-12.3523	2.76687e-07	1.74908e-06	7.26058	-0.481719	1.0595	-14.6693	5.57751e-08	2.81349e-06	9.02033	RBM47_HUMAN	RNA-binding protein 47 (RNA-binding motif protein 47)	RBM47	RBM47		593	cytidine to uridine editing [GO:0016554]; hematopoietic progenitor cell differentiation [GO:0002244]	nucleus [GO:0005634]	RNA binding [GO:0003723]		DOMAIN 71 149 RRM 1. {ECO:0000255|PROSITE-ProRule:PRU00176}.; DOMAIN 151 233 RRM 2. {ECO:0000255|PROSITE-ProRule:PRU00176}.; DOMAIN 246 318 RRM 3. {ECO:0000255|PROSITE-ProRule:PRU00176}.	RRM RBM47 family	SIMILARITY: Belongs to the RRM RBM47 family. {ECO:0000305}.		Homo sapiens (Human)
RBM46_HUMAN	Q8TBY0	1.45767	1.4833	1.21572	1.2037	1.20076	1.2261	0.666165	0.797253	1.48332	1.45766	1.24137	1.17805	1.22641	1.20045	0.691814	0.771603	-0.405632	1.0595	-12.3523	2.76687e-07	1.74908e-06	7.26058	-0.481719	1.0595	-14.6693	5.57751e-08	2.81349e-06	9.02033	RBM46_HUMAN	Probable RNA-binding protein 46 (Cancer/testis antigen 68) (CT68) (RNA-binding motif protein 46)	RBM46	RBM46		533	mRNA stabilization [GO:0048255]; trophectodermal cell differentiation [GO:0001829]	nucleus [GO:0005634]	RNA binding [GO:0003723]		DOMAIN 61 139 RRM 1. {ECO:0000255|PROSITE-ProRule:PRU00176}.; DOMAIN 141 223 RRM 2. {ECO:0000255|PROSITE-ProRule:PRU00176}.; DOMAIN 236 308 RRM 3. {ECO:0000255|PROSITE-ProRule:PRU00176}.				Homo sapiens (Human)
A1CF_HUMAN	Q9NQ94	1.45767	1.4833	1.21572	1.2037	1.20076	1.2261	0.666165	0.797253	1.48332	1.45766	1.24137	1.17805	1.22641	1.20045	0.691814	0.771603	-0.405632	1.0595	-12.3523	2.76687e-07	1.74908e-06	7.26058	-0.481719	1.0595	-14.6693	5.57751e-08	2.81349e-06	9.02033	A1CF_HUMAN	APOBEC1 complementation factor (APOBEC1-stimulating protein)	A1CF ACF ASP	A1CF	FUNCTION: Essential component of the apolipoprotein B mRNA editing enzyme complex which is responsible for the postranscriptional editing of a CAA codon for Gln to a UAA codon for stop in APOB mRNA. Binds to APOB mRNA and is probably responsible for docking the catalytic subunit, APOBEC1, to the mRNA to allow it to deaminate its target cytosine. The complex also protects the edited APOB mRNA from…	594	cytidine to uridine editing [GO:0016554]; mRNA modification [GO:0016556]; mRNA processing [GO:0006397]; protein stabilization [GO:0050821]	apolipoprotein B mRNA editing enzyme complex [GO:0030895]; cytoplasm [GO:0005737]; endoplasmic reticulum [GO:0005783]; nucleoplasm [GO:0005654]	RNA binding [GO:0003723]; single-stranded RNA binding [GO:0003727]	DOMAIN: The RRM domains are necessary but not sufficient for binding to APOB mRNA. Additional residues in the pre-RRM and C-terminal regions are required for RNA-binding and for complementing APOBEC1 activity. {ECO:0000269|PubMed:11871661}.	DOMAIN 56 134 RRM 1. {ECO:0000255|PROSITE-ProRule:PRU00176}.; DOMAIN 136 218 RRM 2. {ECO:0000255|PROSITE-ProRule:PRU00176}.; DOMAIN 231 303 RRM 3. {ECO:0000255|PROSITE-ProRule:PRU00176}.				Homo sapiens (Human)		REGION 360 409 Required for nuclear localization. {ECO:0000269|PubMed:12896982}.
IFT56_HUMAN	A0AVF1	1.14342	1.45727	0.782302	0.922394	0.756508	1.00217	0.604968	0.860506	1.22196	1.37873	0.860842	0.843854	0.835048	0.923628	0.683508	0.781966	-0.0659734	0.992964	-0.745751	0.473367	0.498124	-7.42119	-0.146601	0.992964	-1.65715	0.129182	0.176954	-6.25437	IFT56_HUMAN	Intraflagellar transport protein 56 (Tetratricopeptide repeat protein 26) (TPR repeat protein 26)	TTC26 IFT56	TTC26	FUNCTION: Component of the intraflagellar transport (IFT) complex B required for transport of proteins in the motile cilium. Required for transport of specific ciliary cargo proteins related to motility, while it is neither required for IFT complex B assembly or motion nor for cilium assembly. Required for efficient coupling between the accumulation of GLI3 at the ciliary tip and its dissociation…	554	cilium assembly [GO:0060271]; intraciliary transport [GO:0042073]; intraciliary transport involved in cilium assembly [GO:0035735]; smoothened signaling pathway [GO:0007224]; spermatid development [GO:0007286]	centrosome [GO:0005813]; ciliary basal body [GO:0036064]; ciliary tip [GO:0097542]; cilium [GO:0005929]; intraciliary transport particle B [GO:0030992]				IFT56 family	SIMILARITY: Belongs to the IFT56 family. {ECO:0000305}.		Homo sapiens (Human)	REPEAT 57 90 TPR 1.; REPEAT 92 125 TPR 2.; REPEAT 151 184 TPR 3.; REPEAT 468 501 TPR 4.
UBA6_HUMAN	A0AVT1	1.41567	1.40219	1.16774	1.18635	0.953496	0.99469	0.895609	0.987118	1.4298	1.38806	1.18187	1.17222	0.967626	0.98056	0.909739	0.972988	-0.414984	1.02536	-13.7614	1.0144e-07	8.78638e-07	8.32331	-0.0327297	1.02536	-1.08536	0.303801	0.368509	-6.97307	UBA6_HUMAN	Ubiquitin-like modifier-activating enzyme 6 (Ubiquitin-activating enzyme 6) (EC 6.2.1.45) (Monocyte protein 4) (MOP-4) (Ubiquitin-activating enzyme E1-like protein 2) (E1-L2)	UBA6 MOP4 UBE1L2	UBA6	FUNCTION: Activates ubiquitin by first adenylating its C-terminal glycine residue with ATP, and thereafter linking this residue to the side chain of a cysteine residue in E1, yielding a ubiquitin-E1 thioester and free AMP. Specific for ubiquitin, does not activate ubiquitin-like peptides. Differs from UBE1 in its specificity for substrate E2 charging. Does not charge cell cycle E2s, such as CDC34…	1052	amygdala development [GO:0021764]; cellular response to DNA damage stimulus [GO:0006974]; dendritic spine development [GO:0060996]; hippocampus development [GO:0021766]; learning [GO:0007612]; locomotory behavior [GO:0007626]; protein ubiquitination [GO:0016567]; protein ubiquitination involved in ubiquitin-dependent protein catabolic process [GO:0042787]; ubiquitin-dependent protein catabolic pr…	cytoplasm [GO:0005737]; cytosol [GO:0005829]	ATP binding [GO:0005524]; FAT10 activating enzyme activity [GO:0019780]; ubiquitin activating enzyme activity [GO:0004839]			Ubiquitin-activating E1 family	SIMILARITY: Belongs to the ubiquitin-activating E1 family. {ECO:0000305}.	6.2.1.45	Homo sapiens (Human)
ESYT2_HUMAN	A0FGR8	1.32373	1.26857	0.959298	1.04229	1.07262	1.01159	0.80419	0.901896	1.32556	1.26674	0.961127	1.04046	1.07444	1.00976	0.806018	0.900067	-0.362376	1.02535	-8.99315	4.87924e-06	1.5441e-05	4.19545	-0.189059	1.02535	-4.69189	0.000905766	0.00257065	-1.26141	ESYT2_HUMAN	Extended synaptotagmin-2 (E-Syt2) (Chr2Syt)	ESYT2 FAM62B KIAA1228	ESYT2	FUNCTION: Tethers the endoplasmic reticulum to the cell membrane and promotes the formation of appositions between the endoplasmic reticulum and the cell membrane. Binds glycerophospholipids in a barrel-like domain and may play a role in cellular lipid transport. Plays a role in FGF signaling via its role in the rapid internalization of FGFR1 that has been activated by FGF1 binding; this occurs m…	921	endocytosis [GO:0006897]; glycosphingolipid metabolic process [GO:0006687]; lipid transport [GO:0006869]	endoplasmic reticulum membrane [GO:0005789]; extrinsic component of cytoplasmic side of plasma membrane [GO:0031234]; integral component of plasma membrane [GO:0005887]; intrinsic component of endoplasmic reticulum membrane [GO:0031227]; membrane [GO:0016020]; organelle membrane contact site [GO:0044232]	cadherin binding [GO:0045296]; calcium-dependent phospholipid binding [GO:0005544]; calcium ion binding [GO:0005509]; identical protein binding [GO:0042802]; phosphatidylcholine binding [GO:0031210]; phosphatidylethanolamine binding [GO:0008429]; phosphatidylinositol binding [GO:0035091]	DOMAIN: Anchored to the endoplasmic reticulum membrane by a transmembrane hairpin structure; both N-terminus and C-terminus are cytoplasmic. {ECO:0000269|PubMed:23791178}.; DOMAIN: The C2 domains mediate lipid and calcium binding. The N-terminal C2 domain binds calcium ions and is important for calcium-dependent lipid binding and interaction with membranes. Two calcium ions are bound at a high-af…	DOMAIN 191 370 SMP-LBD. {ECO:0000255, ECO:0000269|PubMed:24847877}.; DOMAIN 372 473 C2 1. {ECO:0000255|PROSITE-ProRule:PRU00041}.; DOMAIN 523 617 C2 2. {ECO:0000255|PROSITE-ProRule:PRU00041}.; DOMAIN 788 892 C2 3. {ECO:0000255|PROSITE-ProRule:PRU00041}.	Extended synaptotagmin family	SIMILARITY: Belongs to the extended synaptotagmin family. {ECO:0000305}.		Homo sapiens (Human)		REGION 833 840 Required for phosphatidylinositol 4,5-bisphosphate-dependent location at the cell membrane.
UH1BL_HUMAN	A0JNW5	1.62476	1.39871	1.31825	1.14609	0.94681	0.954488	0.673644	0.734394	1.58134	1.44212	1.27484	1.18951	0.903394	0.997904	0.630227	0.77781	-0.505632	1.07125	-8.58608	7.32418e-06	2.144e-05	3.75992	-0.24663	1.07125	-4.18799	0.0019583	0.00488961	-2.07257	UH1BL_HUMAN	UHRF1-binding protein 1-like	UHRF1BP1L KIAA0701	UHRF1BP1L		1464									Homo sapiens (Human)					COILED 1418 1456 {ECO:0000255}.
SHOT1_HUMAN	A0MZ66	1.54679	1.445	1.09541	1.11849	1.05831	1.177	0.782978	0.908026	1.57903	1.41276	1.12765	1.08625	1.09055	1.14476	0.815217	0.875787	-0.568142	1.06313	-9.87566	2.12352e-06	8.10387e-06	5.08662	-0.272151	1.06313	-4.73064	0.000854905	0.00246005	-1.2004	SHOT1_HUMAN	Shootin-1 (Shootin1)	SHTN1 KIAA1598	SHTN1	FUNCTION: Involved in the generation of internal asymmetric signals required for neuronal polarization and neurite outgrowth. Mediates netrin-1-induced F-actin-substrate coupling or 'clutch engagement' within the axon growth cone through activation of CDC42, RAC1 and PAK1-dependent signaling pathway, thereby converting the F-actin retrograde flow into traction forces, concomitantly with filopodiu…	631	actin filament bundle retrograde transport [GO:0061573]; axonogenesis [GO:0007409]; Cdc42 protein signal transduction [GO:0032488]; cytoplasmic actin-based contraction involved in cell motility [GO:0060327]; endoplasmic reticulum polarization [GO:0061163]; netrin-activated signaling pathway [GO:0038007]; neuron projection morphogenesis [GO:0048812]; positive regulation of axon extension [GO:00457…	axon [GO:0030424]; axonal growth cone [GO:0044295]; cell leading edge [GO:0031252]; cytoplasm [GO:0005737]; filopodium [GO:0030175]; growth cone [GO:0030426]; lamellipodium [GO:0030027]; microtubule [GO:0005874]; microtubule associated complex [GO:0005875]; microtubule cytoskeleton [GO:0015630]; perikaryon [GO:0043204]; perinuclear region of cytoplasm [GO:0048471]	actin filament binding [GO:0051015]; cadherin binding [GO:0045296]; kinesin binding [GO:0019894]	DOMAIN: The N-terminus region is necessary for interaction with actin retrograde filament flow and accumulation in neuronal growth cones. {ECO:0000250|UniProtKB:A0MZ67}.		Shootin family	SIMILARITY: Belongs to the shootin family. {ECO:0000305}.		Homo sapiens (Human)					COILED 7 353 {ECO:0000255}.
RHG10_HUMAN	A1A4S6	NA	1.47024	NA	1.05183	NA	0.793152	NA	1.09025	1.38079	1.45794	1.15745	1.03953	0.966958	0.780853	0.937333	1.07795	-0.439993	1.1028	-6.19609	0.000112357	0.000222434	0.833085	0.133738	1.1028	1.88333	0.0897105	0.129223	-5.9215	RHG10_HUMAN	Rho GTPase-activating protein 10 (GTPase regulator associated with focal adhesion kinase 2) (Graf-related protein 2) (Rho-type GTPase-activating protein 10)	ARHGAP10 GRAF2	ARHGAP10	FUNCTION: GTPase activator for the small GTPases RhoA and Cdc42 by converting them to an inactive GDP-bound state. Essential for PTKB2 regulation of cytoskeletal organization via Rho family GTPases. Inhibits PAK2 proteolytic fragment PAK-2p34 kinase activity and changes its localization from the nucleus to the perinuclear region. Stabilizes PAK-2p34 thereby increasing stimulation of cell death (B…	786	cytoskeleton organization [GO:0007010]; negative regulation of apoptotic process [GO:0043066]; regulation of small GTPase mediated signal transduction [GO:0051056]; signal transduction [GO:0007165]	cytosol [GO:0005829]; perinuclear region of cytoplasm [GO:0048471]; plasma membrane [GO:0005886]	GTPase activator activity [GO:0005096]		DOMAIN 7 262 BAR.; DOMAIN 265 372 PH. {ECO:0000255|PROSITE-ProRule:PRU00145}.; DOMAIN 389 574 Rho-GAP. {ECO:0000255|PROSITE-ProRule:PRU00172}.; DOMAIN 728 786 SH3. {ECO:0000255|PROSITE-ProRule:PRU00192}.				Homo sapiens (Human)
MEX3A_HUMAN	A1L020	1.46554	1.52095	1.15738	1.10564	1.26455	1.10814	0.70393	0.814873	1.46669	1.5198	1.15852	1.1045	1.26569	1.107	0.705073	0.81373	-0.508247	1.08545	-7.96101	1.4088e-05	3.6923e-05	3.05825	-0.426945	1.08545	-6.68753	6.07195e-05	0.000301904	1.61152	MEX3A_HUMAN	RNA-binding protein MEX3A (RING finger and KH domain-containing protein 4)	MEX3A RKHD4	MEX3A	FUNCTION: RNA binding protein, may be involved in post-transcriptional regulatory mechanisms.	520		cytosol [GO:0005829]; nucleus [GO:0005634]; P-body [GO:0000932]	metal ion binding [GO:0046872]; RNA binding [GO:0003723]	DOMAIN: Binds RNA through its KH domains. {ECO:0000250}.	DOMAIN 132 193 KH 1. {ECO:0000255|PROSITE-ProRule:PRU00117}.; DOMAIN 223 284 KH 2. {ECO:0000255|PROSITE-ProRule:PRU00117}.				Homo sapiens (Human)			ZN_FING 469 509 RING-type. {ECO:0000255|PROSITE-ProRule:PRU00175}.
MEX3B_HUMAN	Q6ZN04	1.46554	1.52095	1.15738	1.10564	1.26455	1.10814	0.70393	0.814873	1.46669	1.5198	1.15852	1.1045	1.26569	1.107	0.705073	0.81373	-0.508247	1.08545	-7.96101	1.4088e-05	3.6923e-05	3.05825	-0.426945	1.08545	-6.68753	6.07195e-05	0.000301904	1.61152	MEX3B_HUMAN	RNA-binding protein MEX3B (RING finger and KH domain-containing protein 3) (RING finger protein 195)	MEX3B KIAA2009 RKHD3 RNF195	MEX3B	FUNCTION: RNA-binding protein. May be involved in post-transcriptional regulatory mechanisms.	569	protein autophosphorylation [GO:0046777]; protein phosphorylation [GO:0006468]	cytosol [GO:0005829]; nucleoplasm [GO:0005654]; P-body [GO:0000932]	calcium ion binding [GO:0005509]; RNA binding [GO:0003723]	DOMAIN: Binds RNA through its KH domains.	DOMAIN 66 127 KH 1. {ECO:0000255|PROSITE-ProRule:PRU00117}.; DOMAIN 160 221 KH 2. {ECO:0000255|PROSITE-ProRule:PRU00117}.				Homo sapiens (Human)			ZN_FING 518 558 RING-type. {ECO:0000255|PROSITE-ProRule:PRU00175}.
MEX3D_HUMAN	Q86XN8	1.46554	1.52095	1.15738	1.10564	1.26455	1.10814	0.70393	0.814873	1.46669	1.5198	1.15852	1.1045	1.26569	1.107	0.705073	0.81373	-0.508247	1.08545	-7.96101	1.4088e-05	3.6923e-05	3.05825	-0.426945	1.08545	-6.68753	6.07195e-05	0.000301904	1.61152	MEX3D_HUMAN	RNA-binding protein MEX3D (RING finger and KH domain-containing protein 1) (RING finger protein 193) (TINO)	MEX3D KIAA2031 RKHD1 RNF193	MEX3D	FUNCTION: RNA binding protein, may be involved in post-transcriptional regulatory mechanisms. {ECO:0000250}.	651	mRNA destabilization [GO:0061157]; mRNA localization resulting in posttranscriptional regulation of gene expression [GO:0010609]	nucleus [GO:0005634]; perinuclear region of cytoplasm [GO:0048471]	AU-rich element binding [GO:0017091]; metal ion binding [GO:0046872]; RNA binding [GO:0003723]	DOMAIN: Binds RNA through its KH domains. {ECO:0000250}.	DOMAIN 179 240 KH 1. {ECO:0000255|PROSITE-ProRule:PRU00117}.; DOMAIN 273 334 KH 2. {ECO:0000255|PROSITE-ProRule:PRU00117}.				Homo sapiens (Human)			ZN_FING 600 640 RING-type. {ECO:0000255|PROSITE-ProRule:PRU00175}.
MEX3C_HUMAN	Q5U5Q3	1.46554	1.52095	1.15738	1.10564	1.26455	1.10814	0.70393	0.814873	1.46669	1.5198	1.15852	1.1045	1.26569	1.107	0.705073	0.81373	-0.508247	1.08545	-7.96101	1.4088e-05	3.6923e-05	3.05825	-0.426945	1.08545	-6.68753	6.07195e-05	0.000301904	1.61152	MEX3C_HUMAN	RNA-binding E3 ubiquitin-protein ligase MEX3C (EC 2.3.2.27) (RING finger and KH domain-containing protein 2) (RING finger protein 194) (RING-type E3 ubiquitin transferase MEX3C)	MEX3C RKHD2 RNF194 BM-013	MEX3C	FUNCTION: E3 ubiquitin ligase responsible for the post-transcriptional regulation of common HLA-A allotypes. Binds to the 3' UTR of HLA-A2 mRNA, and regulates its levels by promoting mRNA decay. RNA binding is sufficient to prevent translation, but ubiquitin ligase activity is required for mRNA degradation. {ECO:0000269|PubMed:22863774, ECO:0000269|PubMed:23446422}.	659	chondrocyte hypertrophy [GO:0003415]; energy homeostasis [GO:0097009]; regulation of fat cell differentiation [GO:0045598]	cytoplasm [GO:0005737]; nucleus [GO:0005634]	metal ion binding [GO:0046872]; RNA binding [GO:0003723]; transferase activity [GO:0016740]	DOMAIN: Binds RNA through its KH domains.	DOMAIN 232 293 KH 1. {ECO:0000255|PROSITE-ProRule:PRU00117}.; DOMAIN 326 387 KH 2. {ECO:0000255|PROSITE-ProRule:PRU00117}.			2.3.2.27	Homo sapiens (Human)			ZN_FING 608 648 RING-type. {ECO:0000255|PROSITE-ProRule:PRU00175}.
ILVBL_HUMAN	A1L0T0	1.30585	1.26632	0.983671	0.907901	0.992323	1.08588	0.697772	1.27294	1.35817	1.21399	1.036	0.855574	1.04465	1.03356	0.7501	1.22062	-0.272539	1.01802	-2.1669	0.0560654	0.0664027	-5.61029	-0.0537451	1.01802	-0.427315	0.678408	0.730844	-7.48499	ILVBL_HUMAN	Acetolactate synthase-like protein (EC 2.2.1.-) (IlvB-like protein)	ILVBL AHAS	ILVBL		632		integral component of membrane [GO:0016021]; membrane [GO:0016020]	magnesium ion binding [GO:0000287]; thiamine pyrophosphate binding [GO:0030976]; transferase activity [GO:0016740]			TPP enzyme family	SIMILARITY: Belongs to the TPP enzyme family. {ECO:0000305}.	2.2.1.-	Homo sapiens (Human)		REGION 470 550 Thiamine pyrophosphate binding. {ECO:0000250}.
PKHG3_HUMAN	A1L390	1.34358	NA	1.21467	NA	1.04321	NA	1.53701	NA	1.30918	1.38411	1.18027	1.18685	1.0088	1.09765	1.5026	1.10793	-0.22262	1.10539	-2.0549	0.0675946	0.0793849	-5.78877	0.252039	1.10539	2.32646	0.0428591	0.0680873	-5.21802	PKHG3_HUMAN	Pleckstrin homology domain-containing family G member 3 (PH domain-containing family G member 3)	PLEKHG3 KIAA0599	PLEKHG3		1219	regulation of Rho protein signal transduction [GO:0035023]		Rho guanyl-nucleotide exchange factor activity [GO:0005089]		DOMAIN 93 272 DH. {ECO:0000255|PROSITE-ProRule:PRU00062}.; DOMAIN 296 394 PH. {ECO:0000255|PROSITE-ProRule:PRU00145}.				Homo sapiens (Human)
SPD2B_HUMAN	A1X283	1.36588	1.3433	1.32489	1.23335	0.976237	0.977327	0.850342	0.840584	1.34382	1.36536	1.30283	1.25541	0.954177	0.999387	0.828282	0.862644	-0.430062	1.0776	-12.7242	2.10272e-07	1.43771e-06	7.55191	-0.131319	1.0776	-3.88534	0.00316426	0.00732753	-2.5741	SPD2B_HUMAN	SH3 and PX domain-containing protein 2B (Adapter protein HOFI) (Factor for adipocyte differentiation 49) (Tyrosine kinase substrate with four SH3 domains)	SH3PXD2B FAD49 KIAA1295 TKS4	SH3PXD2B	FUNCTION: Adapter protein involved in invadopodia and podosome formation and extracellular matrix degradation. Binds matrix metalloproteinases (ADAMs), NADPH oxidases (NOXs) and phosphoinositides. Acts as an organizer protein that allows NOX1- or NOX3-dependent reactive oxygen species (ROS) generation and ROS localization. Plays a role in mitotic clonal expansion during the immediate early stage …	911	adipose tissue development [GO:0060612]; bone development [GO:0060348]; cranial skeletal system development [GO:1904888]; extracellular matrix disassembly [GO:0022617]; eye development [GO:0001654]; heart development [GO:0007507]; osteoblast fate commitment [GO:0002051]; oxidation-reduction process [GO:0055114]; podosome assembly [GO:0071800]; positive regulation of adipose tissue development [GO…	cell junction [GO:0030054]; cell projection [GO:0042995]; cytoplasm [GO:0005737]; podosome [GO:0002102]	phosphatidylinositol-3,5-bisphosphate binding [GO:0080025]; phosphatidylinositol-3-phosphate binding [GO:0032266]; phosphatidylinositol-4-phosphate binding [GO:0070273]; phosphatidylinositol-5-phosphate binding [GO:0010314]; SH2 domain binding [GO:0042169]; superoxide-generating NADPH oxidase activator activity [GO:0016176]	DOMAIN: The PX domain is required for podosome localization because of its ability to bind phosphatidylinositol 3-phosphate (PtdIns(3)P) and phosphatidylinositol 3,4-bisphosphate (PtdIns(3,4)P2) and, to a lesser extent, phosphatidylinositol 4-phosphate (PtdIns(4)P), phosphatidylinositol 5-phosphate (PtdIns(5)P), and phosphatidylinositol 3,5-bisphosphate (PtdIns(3,5)P2). Binds to the third intramo…	DOMAIN 5 129 PX. {ECO:0000255|PROSITE-ProRule:PRU00147}.; DOMAIN 152 211 SH3 1. {ECO:0000255|PROSITE-ProRule:PRU00192}.; DOMAIN 221 280 SH3 2. {ECO:0000255|PROSITE-ProRule:PRU00192}.; DOMAIN 368 427 SH3 3. {ECO:0000255|PROSITE-ProRule:PRU00192}.; DOMAIN 850 911 SH3 4. {ECO:0000255|PROSITE-ProRule:PRU00192}.	SH3PXD2 family	SIMILARITY: Belongs to the SH3PXD2 family. {ECO:0000305}.		Homo sapiens (Human)
PIPSL_HUMAN	A2A3N6	1.42738	1.24862	1.30744	1.0982	0.960791	1.00445	0.957274	0.883563	1.36458	1.31143	1.24464	1.161	0.897991	1.06725	0.894473	0.946364	-0.45045	1.07703	-7.41298	2.5834e-05	6.17888e-05	2.40783	-0.0622003	1.07703	-1.02362	0.330677	0.395542	-7.03732	PIPSL_HUMAN	Putative PIP5K1A and PSMD4-like protein (PIP5K1A-PSMD4)	PIPSL PSMD4P2	PIPSL	FUNCTION: Has negligeable PIP5 kinase activity. Binds to ubiquitinated proteins.	862		cytoplasm [GO:0005737]	phosphatidylinositol phosphate kinase activity [GO:0016307]		DOMAIN 28 396 PIPK. {ECO:0000255|PROSITE-ProRule:PRU00781}.; DOMAIN 490 673 VWFA. {ECO:0000255|PROSITE-ProRule:PRU00219}.; DOMAIN 696 715 UIM 1. {ECO:0000305}.; DOMAIN 766 783 UIM 2. {ECO:0000305}.				Homo sapiens (Human)
SYTC2_HUMAN	A2RTX5	NA	1.26333	NA	1.37552	NA	0.997803	NA	1.10286	1.30603	1.24383	1.29929	1.35603	1.01154	0.97831	1.02176	1.08337	-0.360342	1.11548	-7.98952	1.36623e-05	3.5953e-05	3.09117	0.0576383	1.11548	1.27796	0.230772	0.289641	-6.75434	SYTC2_HUMAN	Probable threonine--tRNA ligase 2, cytoplasmic (EC 6.1.1.3) (Threonyl-tRNA synthetase) (ThrRS) (Threonyl-tRNA synthetase-like protein 2)	TARSL2	TARSL2		802	threonyl-tRNA aminoacylation [GO:0006435]	cytoplasm [GO:0005737]	ATP binding [GO:0005524]; ligase activity [GO:0016874]; threonine-tRNA ligase activity [GO:0004829]			Class-II aminoacyl-tRNA synthetase family	SIMILARITY: Belongs to the class-II aminoacyl-tRNA synthetase family. {ECO:0000305}.	6.1.1.3	Homo sapiens (Human)					COILED 3 23 {ECO:0000255}.; COILED 76 96 {ECO:0000255}.
HYKK_HUMAN	A2RU49	1.71651	NA	1.47395	NA	0.998336	NA	0.752845	NA	1.69167	1.50841	1.4491	1.35607	0.973493	1.00672	0.728001	0.77095	-0.665779	1.07737	-11.1423	7.12939e-07	3.5001e-06	6.25298	-0.240631	1.07737	-4.02716	0.00252332	0.00606323	-2.33789	HYKK_HUMAN	Hydroxylysine kinase (5-hydroxy-L-lysine kinase) (EC 2.7.1.81) (Aminoglycoside phosphotransferase domain-containing protein 1)	HYKK AGPHD1	HYKK	FUNCTION: Catalyzes the GTP-dependent phosphorylation of 5-hydroxy-L-lysine. {ECO:0000269|PubMed:22241472}.	373	lysine catabolic process [GO:0006554]	mitochondrial matrix [GO:0005759]	hydroxylysine kinase activity [GO:0047992]			Aminoglycoside phosphotransferase family	SIMILARITY: Belongs to the aminoglycoside phosphotransferase family. {ECO:0000305}.	2.7.1.81	Homo sapiens (Human)
VWA8_HUMAN	A3KMH1	1.46269	1.48255	1.2536	1.30088	1.0227	1.01687	0.718498	0.695021	1.46614	1.4791	1.25705	1.29743	1.02614	1.01343	0.72194	0.691579	-0.484156	1.0534	-18.7991	5.32822e-09	1.87577e-07	11.3946	-0.313027	1.0534	-12.1544	3.21155e-07	7.87059e-06	7.18951	VWA8_HUMAN	von Willebrand factor A domain-containing protein 8	VWA8 KIAA0564	VWA8	FUNCTION: Exhibits ATPase activity in vitro. {ECO:0000250|UniProtKB:Q8CC88}.	1905		mitochondrion [GO:0005739]	ATPase activity [GO:0016887]; ATP binding [GO:0005524]		DOMAIN 1714 1896 VWFA. {ECO:0000255|PROSITE-ProRule:PRU00219}.				Homo sapiens (Human)
SBNO1_HUMAN	A3KN83	1.38919	1.44344	1.06651	1.01174	1.04087	1.07541	0.768756	0.755163	1.39704	1.43559	1.07435	1.00389	1.04872	1.06756	0.776605	0.747315	-0.453637	1.03188	-14.9914	4.54782e-08	5.28467e-07	9.16783	-0.296182	1.03188	-9.78799	2.30001e-06	2.95121e-05	5.10462	SBNO1_HUMAN	Protein strawberry notch homolog 1 (Monocyte protein 3) (MOP-3)	SBNO1 MOP3	SBNO1		1393	regulation of transcription, DNA-templated [GO:0006355]					SBNO family	SIMILARITY: Belongs to the SBNO family. {ECO:0000305}.		Homo sapiens (Human)					COILED 843 870 {ECO:0000255}.
SBNO2_HUMAN	Q9Y2G9	1.38919	1.44344	1.06651	1.01174	1.04087	1.07541	0.768756	0.755163	1.39704	1.43559	1.07435	1.00389	1.04872	1.06756	0.776605	0.747315	-0.453637	1.03188	-14.9914	4.54782e-08	5.28467e-07	9.16783	-0.296182	1.03188	-9.78799	2.30001e-06	2.95121e-05	5.10462	SBNO2_HUMAN	Protein strawberry notch homolog 2	SBNO2 KIAA0963	SBNO2	FUNCTION: Acts as a transcriptional coregulator, that can have both coactivator and corepressor functions. Inhibits the DCSTAMP-repressive activity of TAL1, hence enhancing the access of the transcription factor MITF to the DC-STAMP promoter in osteoclast. Plays a role in bone homeostasis; required as a positive regulator in TNFSF11//RANKL-mediated osteoclast fusion via a DCSTAMP-dependent pathwa…	1366	bone mineralization [GO:0030282]; bone trabecula morphogenesis [GO:0061430]; cellular response to interleukin-11 [GO:0071348]; cellular response to interleukin-6 [GO:0071354]; cellular response to leukemia inhibitory factor [GO:1990830]; cellular response to lipopolysaccharide [GO:0071222]; macrophage activation involved in immune response [GO:0002281]; negative regulation of transcription, DNA-t…					SBNO family	SIMILARITY: Belongs to the SBNO family. {ECO:0000305}.		Homo sapiens (Human)
ISPD_HUMAN	A4D126	1.37555	1.30435	1.18665	1.31357	0.877138	0.958081	1.09952	1.001	1.35874	1.32116	1.16984	1.33038	0.860328	0.974892	1.08271	1.01781	-0.179943	1.0674	-3.17734	0.0101396	0.0133652	-3.90745	0.13265	1.0674	2.34228	0.041728	0.066618	-5.19198	ISPD_HUMAN	D-ribitol-5-phosphate cytidylyltransferase (EC 2.7.7.40) (2-C-methyl-D-erythritol 4-phosphate cytidylyltransferase-like protein) (Isoprenoid synthase domain-containing protein) (hISPD)	ISPD	ISPD	FUNCTION: Cytidylyltransferase required for protein O-linked mannosylation (PubMed:26687144, PubMed:27130732, PubMed:27601598, PubMed:22522420, PubMed:22522421). Catalyzes the formation of CDP-ribitol nucleotide sugar from D-ribitol 5-phosphate (PubMed:26687144, PubMed:27130732). CDP-ribitol is a substrate of FKTN during the biosynthesis of the phosphorylated O-mannosyl trisaccharide (N-acetylgal…	451	axon guidance [GO:0007411]; isoprenoid biosynthetic process [GO:0008299]; protein O-linked mannosylation [GO:0035269]	cytosol [GO:0005829]	cytidylyltransferase activity [GO:0070567]; D-ribitol-5-phosphate cytidylyltransferase activity [GO:0047349]; protein homodimerization activity [GO:0042803]			IspD/TarI cytidylyltransferase family, IspD subfamily	SIMILARITY: Belongs to the IspD/TarI cytidylyltransferase family. IspD subfamily. {ECO:0000305}.	2.7.7.40	Homo sapiens (Human)
F221A_HUMAN	A4D161	1.58618	NA	1.73506	NA	1.11357	NA	0.751797	NA	1.43467	1.4783	1.58355	1.42783	0.962062	1.26597	0.600287	1.00042	-0.0379174	1.26349	-0.21952	0.830761	0.842822	-7.69227	-0.313665	1.26349	-1.81594	0.100121	0.142076	-6.02293	F221A_HUMAN	Protein FAM221A	FAM221A C7orf46	FAM221A		298						FAM221 family	SIMILARITY: Belongs to the FAM221 family. {ECO:0000305}.		Homo sapiens (Human)
GTPBA_HUMAN	A4D1E9	1.82523	1.65855	1.51229	1.56388	0.612886	0.85187	0.662681	0.862874	1.88001	1.60378	1.56706	1.50911	0.667662	0.797094	0.717456	0.808099	-0.888856	1.03054	-9.03993	4.66111e-06	1.4952e-05	4.24448	0.0303994	1.03054	0.309172	0.763679	0.804602	-7.53215	GTPBA_HUMAN	GTP-binding protein 10 (Protein obg homolog 2) (ObgH2)	GTPBP10 OBGH2 UG0751c10	GTPBP10	FUNCTION: May be involved in the ribosome maturation process. Complements an ObgE(CgtA) function in E.coli ribosome maturation. Plays a role of GTPase in vitro. When missing, disorganization of the nucleolar architecture is observed. {ECO:0000269|PubMed:17054726}.	387	ribosome biogenesis [GO:0042254]	chromosome [GO:0005694]; mitochondrion [GO:0005739]; nucleolus [GO:0005730]	GTP binding [GO:0005525]; RNA binding [GO:0003723]		DOMAIN 149 344 OBG-type G. {ECO:0000255|PROSITE-ProRule:PRU01047}.	TRAFAC class OBG-HflX-like GTPase superfamily, OBG GTPase family	SIMILARITY: Belongs to the TRAFAC class OBG-HflX-like GTPase superfamily. OBG GTPase family. {ECO:0000255|PROSITE-ProRule:PRU01047}.		Homo sapiens (Human)
WDR91_HUMAN	A4D1P6	1.4291	1.44754	1.09258	1.15192	1.12374	1.13379	0.790549	1.31244	1.48382	1.39282	1.1473	1.0972	1.17846	1.07907	0.845269	1.25772	-0.429802	1.08173	-3.63831	0.0047215	0.00654905	-3.11991	-0.0772666	1.08173	-0.654068	0.528153	0.59294	-7.35427	WDR91_HUMAN	WD repeat-containing protein 91	WDR91 HSPC049	WDR91	FUNCTION: Functions as a negative regulator of the PI3 kinase/PI3K activity associated with endosomal membranes via BECN1, a core subunit of the PI3K complex. By modifying the phosphatidylinositol 3-phosphate/PtdInsP3 content of endosomal membranes may regulate endosome fusion, recycling, sorting and early to late endosome transport (PubMed:26783301). It is for instance, required for the delivery…	747	early endosome to late endosome transport [GO:0045022]; regulation of cellular protein catabolic process [GO:1903362]; regulation of phosphatidylinositol 3-kinase activity [GO:0043551]	cytosol [GO:0005829]; early endosome membrane [GO:0031901]; extrinsic component of endosome membrane [GO:0031313]; late endosome membrane [GO:0031902]	phosphatidylinositol 3-kinase regulator activity [GO:0035014]			WD repeat WDR91 family	SIMILARITY: Belongs to the WD repeat WDR91 family. {ECO:0000305}.		Homo sapiens (Human)	REPEAT 406 445 WD 1.; REPEAT 448 488 WD 2.; REPEAT 515 555 WD 3.; REPEAT 560 599 WD 4.; REPEAT 602 641 WD 5.; REPEAT 664 702 WD 6.; REPEAT 709 747 WD 7.				COILED 183 215 {ECO:0000255}.
MBLC1_HUMAN	A4D2B0	1.14382	1.16874	1.07784	1.3032	1.00673	0.844038	0.930634	0.775884	1.13393	1.17863	1.06795	1.31309	0.99684	0.853929	0.920743	0.785774	-0.261393	0.971592	-3.37534	0.00728389	0.00978566	-3.56804	-0.0721255	0.971592	-0.93135	0.3741	0.439653	-7.12761	MBLC1_HUMAN	Metallo-beta-lactamase domain-containing protein 1 (EC 3.-.-.-)	MBLAC1	MBLAC1		266			hydrolase activity [GO:0016787]; metal ion binding [GO:0046872]			Metallo-beta-lactamase superfamily, Glyoxalase II family	SIMILARITY: Belongs to the metallo-beta-lactamase superfamily. Glyoxalase II family. {ECO:0000305}.	3.-.-.-	Homo sapiens (Human)
CNOT1_HUMAN	A5YKK6	1.32854	1.35198	1.17946	1.13711	1.00884	0.934063	0.910022	1.04899	1.33315	1.34737	1.18407	1.1325	1.01345	0.929454	0.914631	1.04438	-0.400651	1.07109	-7.4648	2.43606e-05	5.88089e-05	2.47081	0.00805092	1.07109	0.150002	0.883813	0.904631	-7.57209	CNOT1_HUMAN	CCR4-NOT transcription complex subunit 1 (CCR4-associated factor 1) (Negative regulator of transcription subunit 1 homolog) (NOT1H) (hNOT1)	CNOT1 CDC39 KIAA1007 NOT1 AD-005	CNOT1	FUNCTION: Scaffolding component of the CCR4-NOT complex which is one of the major cellular mRNA deadenylases and is linked to various cellular processes including bulk mRNA degradation, miRNA-mediated repression, translational repression during translational initiation and general transcription regulation. Additional complex functions may be a consequence of its influence on mRNA expression. Its …	2376	DNA damage response, signal transduction by p53 class mediator resulting in cell cycle arrest [GO:0006977]; gene silencing by miRNA [GO:0035195]; multicellular organism development [GO:0007275]; negative regulation of intracellular estrogen receptor signaling pathway [GO:0033147]; negative regulation of retinoic acid receptor signaling pathway [GO:0048387]; negative regulation of transcription fr…	CCR4-NOT complex [GO:0030014]; CCR4-NOT core complex [GO:0030015]; cytosol [GO:0005829]; extracellular space [GO:0005615]; membrane [GO:0016020]; nucleus [GO:0005634]; P-body [GO:0000932]; peroxisomal membrane [GO:0005778]	armadillo repeat domain binding [GO:0070016]; estrogen receptor binding [GO:0030331]; protein complex scaffold activity [GO:0032947]; protein domain specific binding [GO:0019904]; retinoic acid receptor binding [GO:0042974]; RNA binding [GO:0003723]	DOMAIN: Contains Leu-Xaa-Xaa-Leu-Leu (LXXLL) motifs, a motif known to be important for the association with nuclear receptors. {ECO:0000269|PubMed:16778766}.		CNOT1 family	SIMILARITY: Belongs to the CNOT1 family. {ECO:0000305}.		Homo sapiens (Human)		REGION 800 1015 Interaction with ZFP36.; REGION 1090 1605 Interaction with CNOT6, CNOT6L, CNOT7 and CNOT8. {ECO:0000269|PubMed:22977175}.		MOTIF 153 157 LXXLL.; MOTIF 181 185 LXXLL.; MOTIF 223 227 LXXLL.; MOTIF 570 574 LXXLL.; MOTIF 1639 1643 LXXLL.; MOTIF 1942 1946 LXXLL.; MOTIF 2096 2100 LXXLL.
ARG35_HUMAN	A5YM69	1.29761	1.39933	1.19368	1.13057	1.13171	1.41179	0.669972	0.636067	1.33306	1.36387	1.22913	1.09511	1.16716	1.37634	0.705423	0.600615	-0.358213	1.05251	-4.56119	0.0011025	0.00171808	-1.59619	-0.618731	1.05251	-7.8784	1.5405e-05	0.000111256	3.07654	ARG35_HUMAN	Rho guanine nucleotide exchange factor 35 (Rho guanine nucleotide exchange factor 5-like protein)	ARHGEF35 ARHGEF5L	ARHGEF35		484									Homo sapiens (Human)
KR87P_HUMAN	A6NCN2	0.848822	NA	0.838125	NA	3.03512	NA	0.692821	NA	0.890455	1.23853	0.879758	1.19526	3.07675	1.3196	0.734454	0.866983	-0.197674	1.08005	-0.462498	0.653847	0.674724	-7.60232	-1.39746	1.08005	-3.26963	0.00868725	0.0173109	-3.61836	KR87P_HUMAN	Putative keratin-87 protein (Keratin, hair, basic pseudogene 4) (Keratin-121 pseudogene)	KRT87P KRT121P KRTHBP4	KRT87P		255		extracellular space [GO:0005615]; keratin filament [GO:0045095]	structural molecule activity [GO:0005198]		DOMAIN 1 255 IF rod. {ECO:0000255|PROSITE-ProRule:PRU01188}.	Intermediate filament family	SIMILARITY: Belongs to the intermediate filament family. {ECO:0000255|PROSITE-ProRule:PRU01188}.		Homo sapiens (Human)					COILED 19 81 {ECO:0000255}.; COILED 147 227 {ECO:0000255}.
FA83G_HUMAN	A6ND36	1.03095	0.990586	0.966599	1.06557	1.06956	1.11534	0.823117	0.95428	1.03889	0.982642	0.974543	1.05763	1.0775	1.1074	0.831062	0.946336	0.155426	1.03345	2.98623	0.0139919	0.0180115	-4.23544	-0.203749	1.03345	-3.91467	0.00301891	0.00705759	-2.52508	FA83G_HUMAN	Protein FAM83G (Protein associated with SMAD1)	FAM83G PAWS1	FAM83G	FUNCTION: May regulate the bone morphogenetic proteins (BMP) pathway. {ECO:0000269|PubMed:24554596}.	823	BMP signaling pathway [GO:0030509]	cytosol [GO:0005829]; nucleus [GO:0005634]				FAM83 family	SIMILARITY: Belongs to the FAM83 family. {ECO:0000305}.		Homo sapiens (Human)
PALM3_HUMAN	A6NDB9	1.52076	1.71074	1.30872	1.44254	1.20843	1.17951	0.654729	0.669112	1.56392	1.66758	1.35188	1.39937	1.25159	1.13634	0.697893	0.625947	-0.477111	1.11789	-7.98157	1.37796e-05	3.62432e-05	3.082	-0.532046	1.11789	-8.90058	5.3444e-06	5.13679e-05	4.20653	PALM3_HUMAN	Paralemmin-3	PALM3	PALM3	FUNCTION: ATP-binding protein, which may act as a adapter in the Toll-like receptor (TLR) signaling. {ECO:0000269|PubMed:21187075}.	673	negative regulation of cytokine-mediated signaling pathway [GO:0001960]; response to lipopolysaccharide [GO:0032496]; Toll signaling pathway [GO:0008063]	cytoplasm [GO:0005737]; plasma membrane [GO:0005886]	ATP binding [GO:0005524]			Paralemmin family	SIMILARITY: Belongs to the paralemmin family. {ECO:0000305}.		Homo sapiens (Human)					COILED 4 49 {ECO:0000255}.; COILED 75 101 {ECO:0000255}.
PGP_HUMAN	A6NDG6	1.60643	1.2561	1.30133	1.00807	0.891304	0.990833	0.960982	1.07748	1.58408	1.27845	1.27898	1.03042	0.868955	1.01318	0.938633	1.09983	-0.309149	1.06379	-2.53521	0.0300867	0.0367363	-5.00309	0.0781636	1.06379	0.640988	0.536266	0.600223	-7.3632	PGP_HUMAN	Glycerol-3-phosphate phosphatase (G3PP) (EC 3.1.3.21) (Aspartate-based ubiquitous Mg(2+)-dependent phosphatase) (AUM) (EC 3.1.3.48) (Phosphoglycolate phosphatase) (PGP)	PGP	PGP	FUNCTION: Glycerol-3-phosphate phosphatase hydrolyzing glycerol-3-phosphate into glycerol. Thereby, regulates the cellular levels of glycerol-3-phosphate a metabolic intermediate of glucose, lipid and energy metabolism. Was also shown to have a 2-phosphoglycolate phosphatase activity and a tyrosine-protein phosphatase activity. However, their physiological relevance is unclear (PubMed:26755581). …	321	dephosphorylation [GO:0016311]; glycerol biosynthetic process [GO:0006114]; glycerophospholipid metabolic process [GO:0006650]; negative regulation of gluconeogenesis [GO:0045721]; peptidyl-tyrosine dephosphorylation [GO:0035335]	cytosol [GO:0005829]	glycerol-1-phosphatase activity [GO:0000121]; glycerol-3-phosphatase activity [GO:0043136]; magnesium ion binding [GO:0000287]; nucleotide phosphatase activity, acting on free nucleotides [GO:0098519]; phosphoglycolate phosphatase activity [GO:0008967]; phosphoprotein phosphatase activity [GO:0004721]; protein tyrosine phosphatase activity [GO:0004725]			HAD-like hydrolase superfamily, CbbY/CbbZ/Gph/YieH family	SIMILARITY: Belongs to the HAD-like hydrolase superfamily. CbbY/CbbZ/Gph/YieH family. {ECO:0000305}.	3.1.3.21; 3.1.3.48	Homo sapiens (Human)
CE051_HUMAN	A6NDU8	1.43297	1.34748	1.40522	1.30214	0.947456	1.09088	0.674757	0.715255	1.45943	1.32102	1.43168	1.27568	0.973917	1.06442	0.701218	0.688794	-0.198985	1.10247	-2.94153	0.0150911	0.0193398	-4.31208	-0.324161	1.10247	-4.79197	0.000780508	0.00228281	-1.10422	CE051_HUMAN	UPF0600 protein C5orf51	C5orf51	C5orf51		294		cytosol [GO:0005829]; nucleoplasm [GO:0005654]				UPF0600 family	SIMILARITY: Belongs to the UPF0600 family. {ECO:0000305}.		Homo sapiens (Human)
RCCD1_HUMAN	A6NED2	1.53527	1.24925	1.30282	1.17945	1.19395	1.35433	1.09006	1.10181	1.51555	1.26897	1.28311	1.19917	1.17423	1.37405	1.07035	1.12153	-0.308336	1.16293	-2.83728	0.0180079	0.0227452	-4.49051	-0.178202	1.16293	-1.6398	0.132781	0.18102	-6.27896	RCCD1_HUMAN	RCC1 domain-containing protein 1	RCCD1	RCCD1	FUNCTION: Acts as a coregulator of KDM8 to promote histone demethylase activity on di- and trimethylated 'Lys-36' (H3K36me2/me3) of histone H3 (PubMed:24981860). Plays a role in transcriptional repression of satellite repeats, possibly by regulating H3K36 methylation levels in centromeric regions together with KDM8 (PubMed:24981860). Possibly together with KDM8, involved in proper mitotic spindle…	376	covalent chromatin modification [GO:0016569]	chromosome [GO:0005694]; cytosol [GO:0005829]; plasma membrane [GO:0005886]							Homo sapiens (Human)	REPEAT 6 56 RCC1 1.; REPEAT 176 227 RCC1 2.; REPEAT 229 317 RCC1 3.; REPEAT 318 371 RCC1 4.	REGION 1 169 Interaction with KDM8. {ECO:0000269|PubMed:24981860}.
ZN316_HUMAN	A6NFI3	1.20424	1.77226	1.22675	2.6229	1.16069	1.95858	0.97627	1.0873	1.43007	1.54642	1.45259	2.39707	1.38653	1.73275	1.2021	0.86147	-0.568613	1.3389	-1.50604	0.163665	0.182316	-6.59693	-0.527852	1.3389	-1.39808	0.192998	0.248566	-6.60508	ZN316_HUMAN	Zinc finger protein 316	ZNF316	ZNF316	FUNCTION: May be involved in transcriptional regulation. {ECO:0000250}.	1004	regulation of transcription, DNA-templated [GO:0006355]; transcription, DNA-templated [GO:0006351]	nucleus [GO:0005634]	DNA binding [GO:0003677]; metal ion binding [GO:0046872]		DOMAIN 158 229 KRAB. {ECO:0000255|PROSITE-ProRule:PRU00119}.	Krueppel C2H2-type zinc-finger protein family	SIMILARITY: Belongs to the krueppel C2H2-type zinc-finger protein family. {ECO:0000305}.		Homo sapiens (Human)			ZN_FING 345 367 C2H2-type 1. {ECO:0000255|PROSITE-ProRule:PRU00042}.; ZN_FING 373 395 C2H2-type 2. {ECO:0000255|PROSITE-ProRule:PRU00042}.; ZN_FING 401 423 C2H2-type 3. {ECO:0000255|PROSITE-ProRule:PRU00042}.; ZN_FING 429 451 C2H2-type 4. {ECO:0000255|PROSITE-ProRule:PRU00042}.; ZN_FING 457 479 C2H2-type 5. {ECO:0000255|PROSITE-ProRule:PRU00042}.; ZN_FING 485 512 C2H2-type 6; degenerate. {ECO:000…
TCAF2_HUMAN	A6NFQ2	1.38992	1.53545	1.30031	1.1935	1.02879	0.921556	0.782019	0.762912	1.42432	1.50106	1.33471	1.15911	1.06319	0.88716	0.816414	0.728516	-0.473918	1.09404	-5.73992	0.00020464	0.000378332	0.192531	-0.20271	1.09404	-2.45514	0.0344672	0.0564198	-5.0049	TCAF2_HUMAN	TRPM8 channel-associated factor 2 (TRP channel-associated factor 2)	TCAF2 FAM115C FAM139A	TCAF2	FUNCTION: Isoform 2: Negatively regulates the plasma membrane cation channel TRPM8 activity. Involved in the recruitment of TRPM8 to the cell surface. Promotes prostate cancer cell migration stimulation in a TRPM8-dependent manner. {ECO:0000269|PubMed:25559186}.	919	negative regulation of anion channel activity [GO:0010360]; positive regulation of cell migration [GO:0030335]; positive regulation of protein targeting to membrane [GO:0090314]; transport [GO:0006810]	plasma membrane [GO:0005886]	ion channel binding [GO:0044325]		DOMAIN 542 841 Peptidase M60. {ECO:0000255|PROSITE-ProRule:PRU01060}.	TCAF family	SIMILARITY: Belongs to the TCAF family. {ECO:0000305}.		Homo sapiens (Human)
TBAL3_HUMAN	A6NHL2	1.51049	1.57792	1.32789	1.26526	1.03881	0.850509	0.845634	0.717637	1.47448	1.61393	1.29188	1.30127	1.0028	0.886518	0.809625	0.753646	-0.53276	1.06403	-11.0656	7.59334e-07	3.6628e-06	6.18572	-0.163024	1.06403	-3.38605	0.00715543	0.0146422	-3.41921	TBAL3_HUMAN	Tubulin alpha chain-like 3	TUBAL3	TUBAL3	FUNCTION: Tubulin is the major constituent of microtubules. It binds two moles of GTP, one at an exchangeable site on the beta chain and one at a non-exchangeable site on the alpha chain (By similarity). {ECO:0000250}.	446	microtubule-based process [GO:0007017]	cytoplasm [GO:0005737]; microtubule [GO:0005874]	GTPase activity [GO:0003924]; GTP binding [GO:0005525]; structural constituent of cytoskeleton [GO:0005200]			Tubulin family	SIMILARITY: Belongs to the tubulin family. {ECO:0000305}.		Homo sapiens (Human)
FBLL1_HUMAN	A6NHQ2	NA	1.27564	NA	1.6904	NA	0.94615	NA	1.23905	1.31603	1.22308	1.40504	1.63784	1.02017	0.893586	1.07507	1.18649	-0.188433	1.14831	-2.46021	0.0341721	0.0413923	-5.12873	0.173901	1.14831	2.27049	0.047105	0.0739915	-5.30972	FBLL1_HUMAN	rRNA/tRNA 2'-O-methyltransferase fibrillarin-like protein 1 (EC 2.1.1.-) (Protein-glutamine methyltransferase)	FBLL1	FBLL1	FUNCTION: S-adenosyl-L-methionine-dependent methyltransferase that has the ability to methylate both RNAs and proteins. Involved in pre-rRNA processing by catalyzing the site-specific 2'-hydroxyl methylation of ribose moieties in pre-ribosomal RNA. Also acts as a protein methyltransferase by mediating methylation of glutamine residues (By similarity). {ECO:0000250}.	334	box C/D snoRNA 3'-end processing [GO:0000494]; histone glutamine methylation [GO:1990258]; rRNA methylation [GO:0031167]; tRNA processing [GO:0008033]	box C/D snoRNP complex [GO:0031428]; Cajal body [GO:0015030]; fibrillar center [GO:0001650]; nucleus [GO:0005634]; small-subunit processome [GO:0032040]	histone-glutamine methyltransferase activity [GO:1990259]; RNA binding [GO:0003723]; rRNA methyltransferase activity [GO:0008649]			Methyltransferase superfamily, Fibrillarin family	SIMILARITY: Belongs to the methyltransferase superfamily. Fibrillarin family. {ECO:0000305}.	2.1.1.-	Homo sapiens (Human)		REGION 184 185 S-adenosyl-L-methionine binding. {ECO:0000250}.; REGION 203 204 S-adenosyl-L-methionine binding. {ECO:0000250}.; REGION 228 229 S-adenosyl-L-methionine binding. {ECO:0000250}.; REGION 248 251 S-adenosyl-L-methionine binding. {ECO:0000250}.
SMHD1_HUMAN	A6NHR9	1.3252	1.41724	1.30019	1.37474	0.938717	0.914903	0.96496	0.953178	1.33342	1.40902	1.30841	1.36652	0.946941	0.906679	0.973184	0.944954	-0.361011	1.06655	-10.2606	1.50594e-06	6.22477e-06	5.45428	0.0322591	1.06655	0.916861	0.381277	0.446868	-7.14115	SMHD1_HUMAN	Structural maintenance of chromosomes flexible hinge domain-containing protein 1 (SMC hinge domain-containing protein 1)	SMCHD1 KIAA0650	SMCHD1	FUNCTION: Required for maintenance of X inactivation in females and hypermethylation of CpG islands associated with inactive X. Involved in a pathway that mediates the methylation of a subset of CpG islands slowly and requires the methyltransferase DNMT3B (By similarity). Required for DUX4 silencing in somatic cells (PubMed:23143600). {ECO:0000250|UniProtKB:Q6P5D8, ECO:0000269|PubMed:23143600}.	2005	chromosome organization [GO:0051276]; inactivation of X chromosome by DNA methylation [GO:0060821]; nose development [GO:0043584]	Barr body [GO:0001740]	ATPase activity [GO:0016887]; ATP binding [GO:0005524]	DOMAIN: The ATPase activity domain is probably necessary for its engagement with chromatin (By similarity). {ECO:0000250|UniProtKB:Q6P5D8}.					Homo sapiens (Human)		REGION 111 702 ATPase activity domain. {ECO:0000250|UniProtKB:Q6P5D8}.
CAST2_HUMAN	A6NHX0	1.63161	1.35617	1.18277	0.953844	1.11385	1.08868	0.841934	0.969282	1.60846	1.37932	1.15962	0.977	1.09069	1.11184	0.818779	0.992438	-0.615603	1.06078	-7.04855	3.93803e-05	8.9589e-05	1.9558	-0.195658	1.06078	-2.24025	0.0495664	0.0773876	-5.35898	CAST2_HUMAN	Cytosolic arginine sensor for mTORC1 subunit 2 (Cellular arginine sensor for mTORC1 protein 2) (GATS-like protein 2)	CASTOR2 GATSL1 GATSL2	CASTOR2	FUNCTION: Functions as a negative regulator of the TORC1 signaling pathway through the GATOR complex. As part of homodimers or heterodimers with CASTOR1, directly binds and inhibits the GATOR subcomplex GATOR2 and thereby mTORC1. Does not directly bind arginine, but binding of arginine to CASTOR1 disrupts the interaction of CASTOR2-containing heterodimers with GATOR2 which can in turn activate mT…	329	negative regulation of TORC1 signaling [GO:1904262]	cytosol [GO:0005829]	identical protein binding [GO:0042802]		DOMAIN 72 140 ACT 1.; DOMAIN 262 322 ACT 2.	GATS family	SIMILARITY: Belongs to the GATS family. {ECO:0000305}.		Homo sapiens (Human)
U119B_HUMAN	A6NIH7	1.52051	1.34411	0.942553	1.11939	1.09478	1.0087	0.817897	0.65188	1.48162	1.38299	0.903668	1.15827	1.05589	1.04758	0.779011	0.690765	-0.432026	0.997828	-5.92546	0.000159813	0.000304717	0.45651	-0.316851	0.997828	-4.34577	0.00153237	0.00399794	-1.81519	U119B_HUMAN	Protein unc-119 homolog B	UNC119B	UNC119B	FUNCTION: Myristoyl-binding protein that acts as a cargo adapter: specifically binds the myristoyl moiety of a subset of N-terminally myristoylated proteins and is required for their localization. Binds myristoylated NPHP3 and plays a key role in localization of NPHP3 to the primary cilium membrane. Does not bind all myristoylated proteins. Probably plays a role in trafficking proteins in photore…	251	cilium assembly [GO:0060271]; lipoprotein transport [GO:0042953]; neuron differentiation [GO:0030182]	ciliary transition zone [GO:0035869]; cilium [GO:0005929]; cytosol [GO:0005829]; intracellular [GO:0005622]	lipid binding [GO:0008289]	DOMAIN: Adopts an immunoglobulin-like beta-sandwich fold forming a hydrophobic cavity that capture N-terminally myristoylated target peptides. Phe residues within the hydrophobic beta sandwich are required for myristate binding (PubMed:22085962). {ECO:0000269|PubMed:22085962}.		PDE6D/unc-119 family	SIMILARITY: Belongs to the PDE6D/unc-119 family. {ECO:0000305}.		Homo sapiens (Human)
U119A_HUMAN	Q13432	1.52051	1.34411	0.942553	1.11939	1.09478	1.0087	0.817897	0.65188	1.48162	1.38299	0.903668	1.15827	1.05589	1.04758	0.779011	0.690765	-0.432026	0.997828	-5.92546	0.000159813	0.000304717	0.45651	-0.316851	0.997828	-4.34577	0.00153237	0.00399794	-1.81519	U119A_HUMAN	Protein unc-119 homolog A (Retinal protein 4) (hRG4)	UNC119 RG4	UNC119	FUNCTION: Involved in synaptic functions in photoreceptor cells, the signal transduction in immune cells as a Src family kinase activator, endosome recycling, the uptake of bacteria and endocytosis, protein trafficking in sensory neurons and as lipid-binding chaperone with specificity for a diverse subset of myristoylated proteins. Specifically binds the myristoyl moiety of a subset of N-terminal…	240	chemical synaptic transmission [GO:0007268]; endocytosis [GO:0006897]; lipoprotein transport [GO:0042953]; mitotic cytokinesis [GO:0000281]; negative regulation of caveolin-mediated endocytosis [GO:2001287]; negative regulation of clathrin-dependent endocytosis [GO:1900186]; neuron differentiation [GO:0030182]; phototransduction [GO:0007602]; positive regulation of protein tyrosine kinase activit…	centrosome [GO:0005813]; cytosol [GO:0005829]; intercellular bridge [GO:0045171]; spindle midzone [GO:0051233]; spindle pole [GO:0000922]	lipid binding [GO:0008289]	DOMAIN: Adopts an immunoglobulin-like beta-sandwich fold forming a hydrophobic cavity that captures N-terminally myristoylated target peptides (PubMed:21642972). Phe residues within the hydrophobic beta sandwich are required for myristate binding (PubMed:22085962). {ECO:0000269|PubMed:21642972, ECO:0000269|PubMed:22085962}.		PDE6D/unc-119 family	SIMILARITY: Belongs to the PDE6D/unc-119 family. {ECO:0000305}.		Homo sapiens (Human)		REGION 1 59 Required for midbody localization.; REGION 121 240 Required for centrosome localization.
MET15_HUMAN	A6NJ78	1.23812	1.39002	1.14336	0.987148	1.15644	1.04948	0.924468	0.629157	1.17206	1.45608	1.0773	1.05321	1.09038	1.11555	0.858405	0.69522	-0.202903	1.03482	-1.97404	0.077286	0.089808	-5.9153	-0.326152	1.03482	-3.17312	0.0102116	0.0198661	-3.78372	MET15_HUMAN	Probable methyltransferase-like protein 15 (EC 2.1.1.-) (Methyltransferase 5 domain-containing protein 1)	METTL15 METT5D1	METTL15	FUNCTION: Probable S-adenosyl-L-methionine-dependent methyltransferase. {ECO:0000250}.	407	rRNA base methylation [GO:0070475]		rRNA (cytosine-N4-)-methyltransferase activity [GO:0071424]			Methyltransferase superfamily, RsmH family	SIMILARITY: Belongs to the methyltransferase superfamily. RsmH family. {ECO:0000305}.	2.1.1.-	Homo sapiens (Human)		REGION 100 102 S-adenosyl-L-methionine binding. {ECO:0000250}.
RGPD3_HUMAN	A6NKT7	1.142	NA	1.20894	NA	0.794046	NA	1.45326	NA	1.07678	1.25528	1.14371	1.24723	0.728819	1.08874	1.38803	1.27163	0.219109	1.22749	1.37332	0.200327	0.221297	-6.77025	0.421051	1.22749	2.63903	0.0252201	0.0427835	-4.69594	RGPD3_HUMAN	RanBP2-like and GRIP domain-containing protein 3	RGPD3 RGP3	RGPD3		1758	intracellular transport [GO:0046907]	intracellular [GO:0005622]			DOMAIN 1037 1173 RanBD1 1. {ECO:0000255|PROSITE-ProRule:PRU00164}.; DOMAIN 1334 1470 RanBD1 2. {ECO:0000255|PROSITE-ProRule:PRU00164}.; DOMAIN 1703 1753 GRIP. {ECO:0000255|PROSITE-ProRule:PRU00250}.				Homo sapiens (Human)	REPEAT 60 93 TPR 1.; REPEAT 584 617 TPR 2.				COILED 176 229 {ECO:0000255}.; COILED 805 837 {ECO:0000255}.
RGPD4_HUMAN	Q7Z3J3	1.142	NA	1.20894	NA	0.794046	NA	1.45326	NA	1.07678	1.25528	1.14371	1.24723	0.728819	1.08874	1.38803	1.27163	0.219109	1.22749	1.37332	0.200327	0.221297	-6.77025	0.421051	1.22749	2.63903	0.0252201	0.0427835	-4.69594	RGPD4_HUMAN	RanBP2-like and GRIP domain-containing protein 4	RGPD4 RGP4	RGPD4		1758	G1/S transition of mitotic cell cycle [GO:0000082]; positive regulation of GTPase activity [GO:0043547]; positive regulation of mitotic centrosome separation [GO:0046604]; protein import into nucleus [GO:0006606]; RNA export from nucleus [GO:0006405]; spindle organization [GO:0007051]; ubiquitin-dependent protein catabolic process [GO:0006511]	centrosome [GO:0005813]; cytoplasm [GO:0005737]; nucleus [GO:0005634]	Ran GTPase binding [GO:0008536]		DOMAIN 1037 1173 RanBD1 1. {ECO:0000255|PROSITE-ProRule:PRU00164}.; DOMAIN 1334 1470 RanBD1 2. {ECO:0000255|PROSITE-ProRule:PRU00164}.; DOMAIN 1703 1753 GRIP. {ECO:0000255|PROSITE-ProRule:PRU00250}.				Homo sapiens (Human)	REPEAT 60 93 TPR 1.; REPEAT 584 617 TPR 2.
RGPD5_HUMAN	Q99666	1.142	NA	1.20894	NA	0.794046	NA	1.45326	NA	1.07678	1.25528	1.14371	1.24723	0.728819	1.08874	1.38803	1.27163	0.219109	1.22749	1.37332	0.200327	0.221297	-6.77025	0.421051	1.22749	2.63903	0.0252201	0.0427835	-4.69594	RGPD5_HUMAN	RANBP2-like and GRIP domain-containing protein 5/6 (Ran-binding protein 2-like 1/2) (RanBP2-like 1/2) (RanBP2L1) (RanBP2L2) (Sperm membrane protein BS-63)	RGPD5 RANBP2L1 RGP5 RGP7 RGPD7; RGPD6 RANBP2L2 RGP6	RGPD5; RGPD6		1765	intracellular transport [GO:0046907]	cytoplasm [GO:0005737]			DOMAIN 1036 1172 RanBD1 1. {ECO:0000255|PROSITE-ProRule:PRU00164}.; DOMAIN 1333 1469 RanBD1 2. {ECO:0000255|PROSITE-ProRule:PRU00164}.; DOMAIN 1702 1752 GRIP. {ECO:0000255|PROSITE-ProRule:PRU00250}.				Homo sapiens (Human)	REPEAT 26 59 TPR 1.; REPEAT 60 93 TPR 2.; REPEAT 648 681 TPR 3.
RGPD8_HUMAN	O14715	1.142	NA	1.20894	NA	0.794046	NA	1.45326	NA	1.07678	1.25528	1.14371	1.24723	0.728819	1.08874	1.38803	1.27163	0.219109	1.22749	1.37332	0.200327	0.221297	-6.77025	0.421051	1.22749	2.63903	0.0252201	0.0427835	-4.69594	RGPD8_HUMAN	RANBP2-like and GRIP domain-containing protein 8 (Ran-binding protein 2-like 3) (RanBP2-like 3) (RanBP2L3)	RGPD8 RANBP2ALPHA RANBP2L1 RANBP2L3	RGPD8		1765	intracellular transport [GO:0046907]	nuclear pore [GO:0005643]	Ran GTPase binding [GO:0008536]		DOMAIN 1036 1172 RanBD1 1. {ECO:0000255|PROSITE-ProRule:PRU00164}.; DOMAIN 1333 1469 RanBD1 2. {ECO:0000255|PROSITE-ProRule:PRU00164}.; DOMAIN 1702 1752 GRIP. {ECO:0000255|PROSITE-ProRule:PRU00250}.				Homo sapiens (Human)	REPEAT 26 59 TPR 1.; REPEAT 60 93 TPR 2.; REPEAT 648 681 TPR 3.
RGPD1_HUMAN	P0DJD0	1.142	NA	1.20894	NA	0.794046	NA	1.45326	NA	1.07678	1.25528	1.14371	1.24723	0.728819	1.08874	1.38803	1.27163	0.219109	1.22749	1.37332	0.200327	0.221297	-6.77025	0.421051	1.22749	2.63903	0.0252201	0.0427835	-4.69594	RGPD1_HUMAN	RANBP2-like and GRIP domain-containing protein 1 (Ran-binding protein 2-like 6) (RanBP2-like 6) (RanBP2L6)	RGPD1 RANBP2L6 RGP1	RGPD1		1748	intracellular transport [GO:0046907]	intracellular [GO:0005622]			DOMAIN 1021 1157 RanBD1 1. {ECO:0000255|PROSITE-ProRule:PRU00164}.; DOMAIN 1318 1454 RanBD1 2. {ECO:0000255|PROSITE-ProRule:PRU00164}.; DOMAIN 1685 1735 GRIP. {ECO:0000255|PROSITE-ProRule:PRU00250}.				Homo sapiens (Human)	REPEAT 51 84 TPR 1.; REPEAT 575 608 TPR 2.; REPEAT 639 672 TPR 3.
RGPD2_HUMAN	P0DJD1	1.142	NA	1.20894	NA	0.794046	NA	1.45326	NA	1.07678	1.25528	1.14371	1.24723	0.728819	1.08874	1.38803	1.27163	0.219109	1.22749	1.37332	0.200327	0.221297	-6.77025	0.421051	1.22749	2.63903	0.0252201	0.0427835	-4.69594	RGPD2_HUMAN	RANBP2-like and GRIP domain-containing protein 2 (Ran-binding protein 2-like 2) (RanBP2-like 2) (RanBP2L2)	RGPD2 RANBP2L2 RGP2	RGPD2		1756	intracellular transport [GO:0046907]	intracellular [GO:0005622]			DOMAIN 1029 1165 RanBD1 1. {ECO:0000255|PROSITE-ProRule:PRU00164}.; DOMAIN 1326 1462 RanBD1 2. {ECO:0000255|PROSITE-ProRule:PRU00164}.; DOMAIN 1693 1743 GRIP. {ECO:0000255|PROSITE-ProRule:PRU00250}.				Homo sapiens (Human)	REPEAT 59 92 TPR 1.; REPEAT 583 616 TPR 2.; REPEAT 647 680 TPR 3.
RTL8C_HUMAN	A6ZKI3	1.18847	1.24101	1.03109	0.958729	1.04584	1.11363	0.853579	0.909163	1.20134	1.22813	1.04396	0.945854	1.05872	1.10075	0.866455	0.896287	-0.288537	1.0456	-8.38216	9.02865e-06	2.5554e-05	3.53552	-0.198364	1.0456	-5.76259	0.000198501	0.000755852	0.348479	RTL8C_HUMAN	Retrotransposon Gag-like protein 8B (Mammalian retrotransposon derived protein 8C)	RTL8C CXX1 FAM127A MAR8 MAR8C MART8	RTL8C		113						FAM127 family	SIMILARITY: Belongs to the FAM127 family. {ECO:0000305}.		Homo sapiens (Human)
RTL8A_HUMAN	Q9BWD3	1.18847	1.24101	1.03109	0.958729	1.04584	1.11363	0.853579	0.909163	1.20134	1.22813	1.04396	0.945854	1.05872	1.10075	0.866455	0.896287	-0.288537	1.0456	-8.38216	9.02865e-06	2.5554e-05	3.53552	-0.198364	1.0456	-5.76259	0.000198501	0.000755852	0.348479	RTL8A_HUMAN	Retrotransposon Gag-like protein 8A (Mammalian retrotransposon derived protein 8A)	RTL8A CXX1B FAM127B MAR8A	RTL8A		113						FAM127 family	SIMILARITY: Belongs to the FAM127 family. {ECO:0000305}.		Homo sapiens (Human)
RTL8B_HUMAN	Q17RB0	1.18847	1.24101	1.03109	0.958729	1.04584	1.11363	0.853579	0.909163	1.20134	1.22813	1.04396	0.945854	1.05872	1.10075	0.866455	0.896287	-0.288537	1.0456	-8.38216	9.02865e-06	2.5554e-05	3.53552	-0.198364	1.0456	-5.76259	0.000198501	0.000755852	0.348479	RTL8B_HUMAN	Retrotransposon Gag-like protein 8B (Mammalian retrotransposon derived protein 8B)	RTL8B CXX1C FAM127C MAR8B	RTL8B		113						FAM127 family	SIMILARITY: Belongs to the FAM127 family. {ECO:0000305}.		Homo sapiens (Human)
ZSWM8_HUMAN	A7E2V4	1.40327	1.38298	1.20031	1.38923	1.21095	1.12482	0.807202	0.818641	1.40235	1.38391	1.19938	1.39016	1.21003	1.12575	0.806276	0.819568	-0.44915	1.06857	-6.51309	7.52785e-05	0.000156394	1.26163	-0.354967	1.06857	-5.14735	0.000465476	0.00152148	-0.557069	ZSWM8_HUMAN	Zinc finger SWIM domain-containing protein 8	ZSWIM8 KIAA0913	ZSWIM8		1837			zinc ion binding [GO:0008270]						Homo sapiens (Human)			ZN_FING 172 208 SWIM-type. {ECO:0000255|PROSITE-ProRule:PRU00325}.
RHG32_HUMAN	A7KAX9	1.37278	1.35797	1.29407	1.17282	0.863029	1.14913	0.953747	0.897913	1.3932	1.33755	1.31449	1.1524	0.883449	1.12871	0.974168	0.877492	-0.437006	1.04583	-5.48636	0.00028912	0.000515353	-0.175964	-0.0802498	1.04583	-1.00749	0.337984	0.402421	-7.0536	RHG32_HUMAN	Rho GTPase-activating protein 32 (Brain-specific Rho GTPase-activating protein) (GAB-associated Cdc42/Rac GTPase-activating protein) (GC-GAP) (GTPase regulator interacting with TrkA) (Rho-type GTPase-activating protein 32) (Rho/Cdc42/Rac GTPase-activating protein RICS) (RhoGAP involved in the beta-catenin-N-cadherin and NMDA receptor signaling) (p200RhoGAP) (p250GAP)	ARHGAP32 GRIT KIAA0712 RICS	ARHGAP32	FUNCTION: GTPase-activating protein (GAP) promoting GTP hydrolysis on RHOA, CDC42 and RAC1 small GTPases. May be involved in the differentiation of neuronal cells during the formation of neurite extensions. Involved in NMDA receptor activity-dependent actin reorganization in dendritic spines. May mediate cross-talks between Ras- and Rho-regulated signaling pathways in cell growth regulation. Isof…	2087	regulation of small GTPase mediated signal transduction [GO:0051056]; small GTPase mediated signal transduction [GO:0007264]	actin cytoskeleton [GO:0015629]; cell cortex [GO:0005938]; cell junction [GO:0030054]; cytosol [GO:0005829]; dendritic spine [GO:0043197]; endoplasmic reticulum membrane [GO:0005789]; endosome membrane [GO:0010008]; fibrillar center [GO:0001650]; Golgi apparatus [GO:0005794]; Golgi membrane [GO:0000139]; nucleoplasm [GO:0005654]; postsynaptic density [GO:0014069]; postsynaptic membrane [GO:004521…	GTPase activator activity [GO:0005096]; phosphatidylinositol binding [GO:0035091]	DOMAIN: The N-terminal PX domain interacts specifically with phosphatidylinositides. {ECO:0000250}.	DOMAIN 131 245 PX; atypical.; DOMAIN 259 321 SH3. {ECO:0000255|PROSITE-ProRule:PRU00192}.; DOMAIN 372 567 Rho-GAP. {ECO:0000255|PROSITE-ProRule:PRU00172}.	PX domain-containing GAP family	SIMILARITY: Belongs to the PX domain-containing GAP family. {ECO:0000305}.		Homo sapiens (Human)		REGION 1391 1711 Interaction with GAB2. {ECO:0000269|PubMed:12819203}.; REGION 1685 2087 Interaction with FYN. {ECO:0000269|PubMed:12788081}.
RHG33_HUMAN	O14559	1.37278	1.35797	1.29407	1.17282	0.863029	1.14913	0.953747	0.897913	1.3932	1.33755	1.31449	1.1524	0.883449	1.12871	0.974168	0.877492	-0.437006	1.04583	-5.48636	0.00028912	0.000515353	-0.175964	-0.0802498	1.04583	-1.00749	0.337984	0.402421	-7.0536	RHG33_HUMAN	Rho GTPase-activating protein 33 (Rho-type GTPase-activating protein 33) (Sorting nexin-26) (Tc10/CDC42 GTPase-activating protein)	ARHGAP33 SNX26 TCGAP	ARHGAP33	FUNCTION: May be involved in several stages of intracellular trafficking. Could play an important role in the regulation of glucose transport by insulin. May act as a downstream effector of RHOQ/TC10 in the regulation of insulin-stimulated glucose transport (By similarity). {ECO:0000250}.	1287	protein transport [GO:0015031]; regulation of small GTPase mediated signal transduction [GO:0051056]; small GTPase mediated signal transduction [GO:0007264]	actin cytoskeleton [GO:0015629]; cell cortex [GO:0005938]; cytosol [GO:0005829]; plasma membrane [GO:0005886]; protein complex [GO:0043234]	GTPase activator activity [GO:0005096]; phosphatidylinositol binding [GO:0035091]; protein kinase binding [GO:0019901]		DOMAIN 59 168 PX; atypical.; DOMAIN 186 248 SH3. {ECO:0000255|PROSITE-ProRule:PRU00192}.; DOMAIN 315 510 Rho-GAP. {ECO:0000255|PROSITE-ProRule:PRU00172}.	PX domain-containing GAP family	SIMILARITY: Belongs to the PX domain-containing GAP family. {ECO:0000305}.		Homo sapiens (Human)
WASH3_HUMAN	C4AMC7	1.21108	1.40831	1.31544	1.20814	1.14538	1.04319	0.862061	0.85297	1.1706	1.44879	1.27496	1.24862	1.1049	1.08367	0.821581	0.89345	-0.258056	1.09207	-2.83745	0.0180027	0.0227442	-4.49022	-0.236771	1.09207	-2.60341	0.0267941	0.0451899	-4.75612	WASH3_HUMAN	Putative WAS protein family homolog 3 (Protein FAM39DP)	WASH3P FAM39DP	WASH3P	FUNCTION: Acts as a nucleation-promoting factor at the surface of endosomes, where it recruits and activates the Arp2/3 complex to induce actin polymerization, playing a key role in the fission of tubules that serve as transport intermediates during endosome sorting (PubMed:18159949, PubMed:20175130). Involved in endocytic trafficking of EGF (PubMed:20175130). Its assembly in the WASH core comple…	463	Arp2/3 complex-mediated actin nucleation [GO:0034314]; early endosome to late endosome transport [GO:0045022]; endosomal transport [GO:0016197]; endosome organization [GO:0007032]; protein targeting to lysosome [GO:0006622]; retrograde transport, endosome to Golgi [GO:0042147]	autophagosome [GO:0005776]; centriole [GO:0005814]; cytosol [GO:0005829]; early endosome [GO:0005769]; early endosome membrane [GO:0031901]; filopodium [GO:0030175]; lamellipodium [GO:0030027]; recycling endosome [GO:0055037]; recycling endosome membrane [GO:0055038]; WASH complex [GO:0071203]	actin binding [GO:0003779]; alpha-tubulin binding [GO:0043014]	DOMAIN: The VCA (verprolin, cofilin, acidic) domain promotes actin polymerization by the Arp2/3 complex in vitro. {ECO:0000269|PubMed:18159949, ECO:0000269|PubMed:20175130}.	DOMAIN 359 381 WH2. {ECO:0000255|PROSITE-ProRule:PRU00406}.	WASH1 family	SIMILARITY: Belongs to the WASH1 family. {ECO:0000305}.		Homo sapiens (Human)		REGION 1 165 WHD1.; REGION 1 54 Required for WASH complex assembly. {ECO:0000269|PubMed:20498093}.; REGION 347 463 VCA. {ECO:0000269|PubMed:20498093}.
WASH2_HUMAN	Q6VEQ5	1.21108	1.40831	1.31544	1.20814	1.14538	1.04319	0.862061	0.85297	1.1706	1.44879	1.27496	1.24862	1.1049	1.08367	0.821581	0.89345	-0.258056	1.09207	-2.83745	0.0180027	0.0227442	-4.49022	-0.236771	1.09207	-2.60341	0.0267941	0.0451899	-4.75612	WASH2_HUMAN	WAS protein family homolog 2 (CXYorf1-like protein on chromosome 2) (Protein FAM39B)	WASH2P FAM39B	WASH2P	FUNCTION: Acts as a nucleation-promoting factor at the surface of endosomes, where it recruits and activates the Arp2/3 complex to induce actin polymerization, playing a key role in the fission of tubules that serve as transport intermediates during endosome sorting. Involved in endocytic trafficking of EGF. Its assembly in the WASH core complex seems to inhibit its NPF activity and via WASHC2 is…	465	Arp2/3 complex-mediated actin nucleation [GO:0034314]; endosomal transport [GO:0016197]; protein transport [GO:0015031]; retrograde transport, endosome to Golgi [GO:0042147]	autophagosome [GO:0005776]; centriole [GO:0005814]; cytosol [GO:0005829]; early endosome [GO:0005769]; early endosome membrane [GO:0031901]; late endosome [GO:0005770]; recycling endosome [GO:0055037]; recycling endosome membrane [GO:0055038]; WASH complex [GO:0071203]	actin binding [GO:0003779]; alpha-tubulin binding [GO:0043014]	DOMAIN: The VCA (verprolin, cofilin, acidic) domain promotes actin polymerization by the Arp2/3 complex in vitro. {ECO:0000250|UniProtKB:C4AMC7}.	DOMAIN 361 383 WH2. {ECO:0000255|PROSITE-ProRule:PRU00406}.	WASH1 family	SIMILARITY: Belongs to the WASH1 family. {ECO:0000305}.		Homo sapiens (Human)		REGION 1 167 WHD1.; REGION 1 54 Required for WASH complex assembly. {ECO:0000250|UniProtKB:C4AMC7}.; REGION 349 465 VCA. {ECO:0000250|UniProtKB:C4AMC7}.
WASH1_HUMAN	A8K0Z3	1.21108	1.40831	1.31544	1.20814	1.14538	1.04319	0.862061	0.85297	1.1706	1.44879	1.27496	1.24862	1.1049	1.08367	0.821581	0.89345	-0.258056	1.09207	-2.83745	0.0180027	0.0227442	-4.49022	-0.236771	1.09207	-2.60341	0.0267941	0.0451899	-4.75612	WASH1_HUMAN	WASH complex subunit 1 (CXYorf1-like protein on chromosome 9) (Protein FAM39E) (WAS protein family homolog 1)	WASHC1 FAM39E WASH1	WASHC1	FUNCTION: Acts as a nucleation-promoting factor (NPF) at the surface of endosomes, where it recruits and activates the Arp2/3 complex to induce actin polymerization, playing a key role in the fission of tubules that serve as transport intermediates during endosome sorting (PubMed:19922874, PubMed:19922875, PubMed:20498093, PubMed:23452853). Its assembly in the WASH core complex seems to inhibit i…	465	Arp2/3 complex-mediated actin nucleation [GO:0034314]; dendritic cell antigen processing and presentation [GO:0002468]; endosomal transport [GO:0016197]; endosome organization [GO:0007032]; endosome to plasma membrane protein transport [GO:0099638]; exocytosis [GO:0006887]; extracellular matrix disassembly [GO:0022617]; low-density lipoprotein particle clearance [GO:0034383]; negative regulation …	autophagosome [GO:0005776]; BLOC-1 complex [GO:0031083]; centriole [GO:0005814]; centrosome [GO:0005813]; early endosome [GO:0005769]; early endosome membrane [GO:0031901]; intracellular membrane-bounded organelle [GO:0043231]; invadopodium [GO:0071437]; late endosome [GO:0005770]; recycling endosome [GO:0055037]; recycling endosome membrane [GO:0055038]; WASH complex [GO:0071203]	actin binding [GO:0003779]; alpha-tubulin binding [GO:0043014]; gamma-tubulin binding [GO:0043015]; ubiquitin protein ligase binding [GO:0031625]	DOMAIN: The VCA (verprolin, cofilin, acidic) domain promotes actin polymerization by the Arp2/3 complex in vitro. {ECO:0000250|UniProtKB:C4AMC7}.	DOMAIN 361 383 WH2.	WASH1 family	SIMILARITY: Belongs to the WASH1 family. {ECO:0000305}.		Homo sapiens (Human)		REGION 1 167 WHD1.; REGION 1 54 Required for WASH complex assembly. {ECO:0000250|UniProtKB:C4AMC7}.; REGION 349 465 VCA. {ECO:0000250|UniProtKB:C4AMC7}.
WASH4_HUMAN	A8MWX3	1.21108	1.40831	1.31544	1.20814	1.14538	1.04319	0.862061	0.85297	1.1706	1.44879	1.27496	1.24862	1.1049	1.08367	0.821581	0.89345	-0.258056	1.09207	-2.83745	0.0180027	0.0227442	-4.49022	-0.236771	1.09207	-2.60341	0.0267941	0.0451899	-4.75612	WASH4_HUMAN	Putative WAS protein family homolog 4 (Protein FAM39CP)	WASH4P FAM39CP	WASH4P	FUNCTION: May act as a nucleation-promoting factor at the surface of endosomes, where it recruits and activates the Arp2/3 complex to induce actin polymerization, playing a key role in the fission of tubules that serve as transport intermediates during endosome sorting. {ECO:0000250|UniProtKB:A8K0Z3, ECO:0000250|UniProtKB:C4AMC7}.	477	Arp2/3 complex-mediated actin nucleation [GO:0034314]; endosomal transport [GO:0016197]; retrograde transport, endosome to Golgi [GO:0042147]	cytosol [GO:0005829]; early endosome [GO:0005769]; early endosome membrane [GO:0031901]; recycling endosome [GO:0055037]; recycling endosome membrane [GO:0055038]; WASH complex [GO:0071203]	actin binding [GO:0003779]; alpha-tubulin binding [GO:0043014]		DOMAIN 374 396 WH2.	WASH1 family	SIMILARITY: Belongs to the WASH1 family. {ECO:0000305}.		Homo sapiens (Human)		REGION 1 180 WHD1.; REGION 362 477 VCA. {ECO:0000250|UniProtKB:C4AMC7}.
WASH6_HUMAN	Q9NQA3	1.21108	1.40831	1.31544	1.20814	1.14538	1.04319	0.862061	0.85297	1.1706	1.44879	1.27496	1.24862	1.1049	1.08367	0.821581	0.89345	-0.258056	1.09207	-2.83745	0.0180027	0.0227442	-4.49022	-0.236771	1.09207	-2.60341	0.0267941	0.0451899	-4.75612	WASH6_HUMAN	WAS protein family homolog 6 (Protein FAM39A)	WASH6P CXYorf1 FAM39A	WASH6P	FUNCTION: May act as a nucleation-promoting factor at the surface of endosomes, where it recruits and activates the Arp2/3 complex to induce actin polymerization, playing a key role in the fission of tubules that serve as transport intermediates during endosome sorting. {ECO:0000250|UniProtKB:A8K0Z3, ECO:0000250|UniProtKB:C4AMC7}.	447	Arp2/3 complex-mediated actin nucleation [GO:0034314]; endosomal transport [GO:0016197]; retrograde transport, endosome to Golgi [GO:0042147]	cytosol [GO:0005829]; early endosome [GO:0005769]; early endosome membrane [GO:0031901]; recycling endosome [GO:0055037]; recycling endosome membrane [GO:0055038]; WASH complex [GO:0071203]	actin binding [GO:0003779]; alpha-tubulin binding [GO:0043014]		DOMAIN 343 365 WH2.	WASH1 family	SIMILARITY: Belongs to the WASH1 family. {ECO:0000305}.		Homo sapiens (Human)		REGION 1 149 WHD1.; REGION 331 447 VCA. {ECO:0000250|UniProtKB:C4AMC7}.
D11L8_HUMAN	A8MPP1	NA	1.42451	NA	0.882063	NA	0.99545	NA	0.729659	1.43928	1.44496	1.01625	0.902517	1.01158	1.0159	0.744268	0.750113	-0.526774	1.01592	-15.4942	3.33364e-08	4.42007e-07	9.49334	-0.266551	1.01592	-7.84018	1.60591e-05	0.000114225	3.03212	D11L8_HUMAN	Putative ATP-dependent RNA helicase DDX11-like protein 8 (EC 3.6.4.13) (DEAD/H box protein 11-like 8)	DDX11L8	DDX11L8	FUNCTION: Putative DNA helicase. {ECO:0000250}.	907	nucleobase-containing compound metabolic process [GO:0006139]	nucleolus [GO:0005730]	ATP binding [GO:0005524]; ATP-dependent DNA helicase activity [GO:0004003]; DNA binding [GO:0003677]; RNA binding [GO:0003723]		DOMAIN 9 447 Helicase ATP-binding. {ECO:0000255|PROSITE-ProRule:PRU00541}.	DEAD box helicase family, DEAH subfamily, DDX11/CHL1 sub-subfamily	SIMILARITY: Belongs to the DEAD box helicase family. DEAH subfamily. DDX11/CHL1 sub-subfamily. {ECO:0000305}.	3.6.4.13	Homo sapiens (Human)				MOTIF 395 398 DEAH.
DDX12_HUMAN	Q92771	NA	1.42451	NA	0.882063	NA	0.99545	NA	0.729659	1.43928	1.44496	1.01625	0.902517	1.01158	1.0159	0.744268	0.750113	-0.526774	1.01592	-15.4942	3.33364e-08	4.42007e-07	9.49334	-0.266551	1.01592	-7.84018	1.60591e-05	0.000114225	3.03212	DDX12_HUMAN	Putative ATP-dependent RNA helicase DDX12 (EC 3.6.4.13) (CHL1-related protein 2) (hCHLR2) (DEAD/H box protein 12)	DDX12P CHLR2 DDX12	DDX12P	FUNCTION: DNA helicase involved in cellular proliferation. Probably required for maintaining the chromosome segregation (By similarity). {ECO:0000250}.	950	cell cycle [GO:0007049]; nucleobase-containing compound metabolic process [GO:0006139]	nucleus [GO:0005634]	ATP binding [GO:0005524]; ATP-dependent DNA helicase activity [GO:0004003]; DNA binding [GO:0003677]; RNA binding [GO:0003723]		DOMAIN 28 464 Helicase ATP-binding. {ECO:0000255|PROSITE-ProRule:PRU00541}.	DEAD box helicase family, DEAH subfamily, DDX11/CHL1 sub-subfamily	SIMILARITY: Belongs to the DEAD box helicase family. DEAH subfamily. DDX11/CHL1 sub-subfamily. {ECO:0000305}.	3.6.4.13	Homo sapiens (Human)				MOTIF 412 415 DEAH.
RUXG_HUMAN	P62308	1.27901	1.15551	1.05855	0.95109	0.911901	1.13547	0.920598	1.30071	1.32182	1.11269	1.10137	0.908275	0.954716	1.09265	0.963413	1.2579	-0.268119	1.04556	-2.57669	0.0280391	0.0343986	-4.93326	0.0869699	1.04556	0.835801	0.423223	0.490143	-7.21354	RUXG_HUMAN	Small nuclear ribonucleoprotein G (snRNP-G) (Sm protein G) (Sm-G) (SmG)	SNRPG PBSCG	SNRPG	FUNCTION: Core component of the spliceosomal U1, U2, U4 and U5 small nuclear ribonucleoproteins (snRNPs), the building blocks of the spliceosome. Thereby, plays an important role in the splicing of cellular pre-mRNAs. Most spliceosomal snRNPs contain a common set of Sm proteins SNRPB, SNRPD1, SNRPD2, SNRPD3, SNRPE, SNRPF and SNRPG that assemble in a heptameric protein ring on the Sm site of the s…	76	histone mRNA metabolic process [GO:0008334]; mRNA splicing, via spliceosome [GO:0000398]; nuclear import [GO:0051170]; RNA splicing [GO:0008380]; spliceosomal complex assembly [GO:0000245]; spliceosomal snRNP assembly [GO:0000387]; termination of RNA polymerase II transcription [GO:0006369]	catalytic step 2 spliceosome [GO:0071013]; cytosol [GO:0005829]; methylosome [GO:0034709]; nucleoplasm [GO:0005654]; P granule [GO:0043186]; precatalytic spliceosome [GO:0071011]; small nuclear ribonucleoprotein complex [GO:0030532]; SMN-Sm protein complex [GO:0034719]; spliceosomal complex [GO:0005681]; spliceosomal tri-snRNP complex [GO:0097526]; U12-type spliceosomal complex [GO:0005689]; U1 s…	RNA binding [GO:0003723]			SnRNP Sm proteins family	SIMILARITY: Belongs to the snRNP Sm proteins family. {ECO:0000305}.		Homo sapiens (Human)
RUXGL_HUMAN	A8MWD9	1.27901	1.15551	1.05855	0.95109	0.911901	1.13547	0.920598	1.30071	1.32182	1.11269	1.10137	0.908275	0.954716	1.09265	0.963413	1.2579	-0.268119	1.04556	-2.57669	0.0280391	0.0343986	-4.93326	0.0869699	1.04556	0.835801	0.423223	0.490143	-7.21354	RUXGL_HUMAN	Putative small nuclear ribonucleoprotein G-like protein 15	SNRPGP15	SNRPGP15	FUNCTION: Associated with snRNP U1, U2, U4/U6 and U5. {ECO:0000250}.	76	mRNA splicing, via spliceosome [GO:0000398]; spliceosomal snRNP assembly [GO:0000387]	catalytic step 2 spliceosome [GO:0071013]; P granule [GO:0043186]; precatalytic spliceosome [GO:0071011]; SMN-Sm protein complex [GO:0034719]; spliceosomal tri-snRNP complex [GO:0097526]; U12-type spliceosomal complex [GO:0005689]; U1 snRNP [GO:0005685]; U2 snRNP [GO:0005686]; U2-type prespliceosome [GO:0071004]; U4 snRNP [GO:0005687]; U5 snRNP [GO:0005682]	RNA binding [GO:0003723]			SnRNP Sm proteins family	SIMILARITY: Belongs to the snRNP Sm proteins family. {ECO:0000305}.		Homo sapiens (Human)
NUD19_HUMAN	A8MXV4	1.38216	1.28068	1.34366	1.25648	1.08423	1.03193	0.978332	0.931365	1.36445	1.2984	1.32594	1.2742	1.06651	1.04965	0.960614	0.949082	-0.377769	1.06983	-11.8672	4.00255e-07	2.30225e-06	6.86805	-0.103232	1.06983	-3.24293	0.00908399	0.017963	-3.66409	NUD19_HUMAN	Nucleoside diphosphate-linked moiety X motif 19 (Nudix motif 19) (EC 3.6.1.-)	NUDT19	NUDT19	FUNCTION: Coenzyme A diphosphatase that mediates the hydrolysis of a wide range of CoA esters, including choloyl-CoA and branched-chain fatty-acyl-CoA esters. At low substrate concentrations medium and long-chain fatty-acyl-CoA esters are the primary substrates (By similarity). {ECO:0000250}.	375	fatty acid catabolic process [GO:0009062]	mitochondrion [GO:0005739]; peroxisomal matrix [GO:0005782]	acyl-CoA hydrolase activity [GO:0047617]; metal ion binding [GO:0046872]; receptor binding [GO:0005102]		DOMAIN 15 263 Nudix hydrolase. {ECO:0000255|PROSITE-ProRule:PRU00794}.	Nudix hydrolase family	SIMILARITY: Belongs to the Nudix hydrolase family. {ECO:0000305}.	3.6.1.-	Homo sapiens (Human)				MOTIF 116 137 Nudix box.; MOTIF 373 375 Microbody targeting signal. {ECO:0000255}.
MYO9A_HUMAN	B2RTY4	NA	1.01849	NA	1.15036	NA	1.29427	NA	0.854598	1.22139	1.0706	1.15775	1.20247	1.07911	1.34638	0.914646	0.906706	-0.350604	1.01706	-3.81427	0.00354771	0.00501236	-2.82271	-0.302065	1.01706	-3.2862	0.00845006	0.0169099	-3.58998	MYO9A_HUMAN	Unconventional myosin-IXa (Unconventional myosin-9a)	MYO9A MYR7	MYO9A	FUNCTION: Myosins are actin-based motor molecules with ATPase activity. Unconventional myosins serve in intracellular movements. Regulates Rho activity in neurons, has a role in the regulation of neuronal morphology and function (By similarity). {ECO:0000250}.	2548	cell junction assembly [GO:0034329]; establishment of epithelial cell apical/basal polarity [GO:0045198]; intracellular signal transduction [GO:0035556]; regulation of small GTPase mediated signal transduction [GO:0051056]; visual perception [GO:0007601]	cytosol [GO:0005829]; integral component of membrane [GO:0016021]; unconventional myosin complex [GO:0016461]	actin binding [GO:0003779]; ATP binding [GO:0005524]; GTPase activator activity [GO:0005096]; metal ion binding [GO:0046872]; motor activity [GO:0003774]		DOMAIN 14 112 Ras-associating. {ECO:0000255|PROSITE-ProRule:PRU00166}.; DOMAIN 146 1016 Myosin motor. {ECO:0000255|PROSITE-ProRule:PRU00782}.; DOMAIN 1021 1041 IQ 1. {ECO:0000255|PROSITE-ProRule:PRU00116}.; DOMAIN 1042 1071 IQ 2. {ECO:0000255|PROSITE-ProRule:PRU00116}.; DOMAIN 1074 1103 IQ 3. {ECO:0000255|PROSITE-ProRule:PRU00116}.; DOMAIN 1115 1144 IQ 4. {ECO:0000255|PROSITE-ProRule:PRU00116}.; …	TRAFAC class myosin-kinesin ATPase superfamily, Myosin family	SIMILARITY: Belongs to the TRAFAC class myosin-kinesin ATPase superfamily. Myosin family. {ECO:0000305}.		Homo sapiens (Human)		REGION 907 918 Actin-binding. {ECO:0000250}.; REGION 1021 1162 Neck or regulatory domain.; REGION 1163 2511 Tail.	ZN_FING 1999 2048 Phorbol-ester/DAG-type 1. {ECO:0000255|PROSITE-ProRule:PRU00226}.; ZN_FING 2068 2119 Phorbol-ester/DAG-type 2. {ECO:0000255|PROSITE-ProRule:PRU00226}.		COILED 1264 1291 {ECO:0000255}.; COILED 1486 1532 {ECO:0000255}.; COILED 2315 2358 {ECO:0000255}.
RBG10_HUMAN	B7ZAP0	1.33045	NA	1.12401	NA	0.823119	NA	0.696234	NA	1.39213	1.3494	1.18569	1.12442	0.884799	0.963723	0.757914	0.769305	-0.415315	0.974925	-9.41305	3.25826e-06	1.13349e-05	4.62818	-0.160652	0.974925	-3.64114	0.00469965	0.0102626	-2.98517	RBG10_HUMAN	Rab GTPase-activating protein 1-like, isoform 10	RABGAP1L HHL KIAA0471	RABGAP1L		253									Homo sapiens (Human)					COILED 8 222 {ECO:0000255}.
GPHRB_HUMAN	P0CG08	1.36248	NA	1.636	NA	1.16764	NA	0.952837	NA	1.26002	1.37791	1.53354	1.36675	1.06518	1.19904	0.850374	1.00221	-0.191216	1.21002	-1.78803	0.104749	0.11936	-6.19762	-0.205813	1.21002	-1.92452	0.0838526	0.12197	-5.85865	GPHRB_HUMAN	Golgi pH regulator B (Protein GPR89B)	GPR89B GPHRB GPR89C HSPC201	GPR89B	FUNCTION: Voltage dependent anion channel required for acidification and functions of the Golgi apparatus that may function in counter-ion conductance. {ECO:0000250, ECO:0000269|PubMed:18794847}.	455	intracellular pH reduction [GO:0051452]; protein transport [GO:0015031]	Golgi cisterna membrane [GO:0032580]; integral component of membrane [GO:0016021]	voltage-gated anion channel activity [GO:0008308]			Golgi pH regulator (TC 1.A.38) family	SIMILARITY: Belongs to the Golgi pH regulator (TC 1.A.38) family. {ECO:0000305}.		Homo sapiens (Human)
GPHRA_HUMAN	B7ZAQ6	1.36248	NA	1.636	NA	1.16764	NA	0.952837	NA	1.26002	1.37791	1.53354	1.36675	1.06518	1.19904	0.850374	1.00221	-0.191216	1.21002	-1.78803	0.104749	0.11936	-6.19762	-0.205813	1.21002	-1.92452	0.0838526	0.12197	-5.85865	GPHRA_HUMAN	Golgi pH regulator A (Protein GPR89A) (Putative MAPK-activating protein PM01) (Putative NF-kappa-B-activating protein 90)	GPR89A GPHRA GPR89 SH120 CGI-13 UNQ192/PRO218	GPR89A	FUNCTION: Voltage dependent anion channel required for acidification and functions of the Golgi apparatus that may function in counter-ion conductance. {ECO:0000250, ECO:0000269|PubMed:12761501, ECO:0000269|PubMed:18794847}.	455	intracellular pH reduction [GO:0051452]; positive regulation of I-kappaB kinase/NF-kappaB signaling [GO:0043123]; protein transport [GO:0015031]	Golgi-associated vesicle membrane [GO:0030660]; Golgi cisterna membrane [GO:0032580]; integral component of membrane [GO:0016021]	signal transducer activity [GO:0004871]; voltage-gated anion channel activity [GO:0008308]			Golgi pH regulator (TC 1.A.38) family	SIMILARITY: Belongs to the Golgi pH regulator (TC 1.A.38) family. {ECO:0000305}.		Homo sapiens (Human)
NACA_HUMAN	Q13765	1.20702	1.32487	1.10713	1.22437	1.06963	1.08391	1.05192	0.892915	1.22059	1.3113	1.1207	1.21079	1.0832	1.07034	1.06549	0.879343	-0.323909	1.07317	-4.57869	0.00107371	0.00167739	-1.56825	-0.104356	1.07317	-1.47515	0.171635	0.224235	-6.50463	NACA_HUMAN	Nascent polypeptide-associated complex subunit alpha (NAC-alpha) (Alpha-NAC) (allergen Hom s 2)	NACA HSD48	NACA	FUNCTION: Prevents inappropriate targeting of non-secretory polypeptides to the endoplasmic reticulum (ER). Binds to nascent polypeptide chains as they emerge from the ribosome and blocks their interaction with the signal recognition particle (SRP), which normally targets nascent secretory peptides to the ER. Also reduces the inherent affinity of ribosomes for protein translocation sites in the E…	215	cardiac ventricle development [GO:0003231]; heart trabecula morphogenesis [GO:0061384]; negative regulation of striated muscle cell apoptotic process [GO:0010664]; negative regulation of transcription from RNA polymerase II promoter involved in heart development [GO:1901227]; positive regulation of cell proliferation involved in heart morphogenesis [GO:2000138]; positive regulation of skeletal mu…	cytoplasm [GO:0005737]; extracellular exosome [GO:0070062]; nascent polypeptide-associated complex [GO:0005854]; nucleus [GO:0005634]	DNA binding [GO:0003677]; transcription coactivator activity [GO:0003713]	DOMAIN: The positively charged inner surface of the NAC-A/B domain is crucial for NACA localization in the nucleus and DNA-binding. This region is blocked from binding nucleic acids in the heterodimeric complex by a helix region in the beta-subunit, it also displays much higher affinity for RNA than DNA.	DOMAIN 70 135 NAC-A/B. {ECO:0000255|PROSITE-ProRule:PRU00507}.; DOMAIN 176 213 UBA.	NAC-alpha family	SIMILARITY: Belongs to the NAC-alpha family. {ECO:0000305}.		Homo sapiens (Human)		REGION 69 80 Required for DNA-binding. {ECO:0000250}.; REGION 93 108 RNA/DNA-binding.
NACAM_HUMAN	E9PAV3	1.20702	1.32487	1.10713	1.22437	1.06963	1.08391	1.05192	0.892915	1.22059	1.3113	1.1207	1.21079	1.0832	1.07034	1.06549	0.879343	-0.323909	1.07317	-4.57869	0.00107371	0.00167739	-1.56825	-0.104356	1.07317	-1.47515	0.171635	0.224235	-6.50463	NACAM_HUMAN	Nascent polypeptide-associated complex subunit alpha, muscle-specific form (Alpha-NAC, muscle-specific form) (skNAC)	NACA	NACA	FUNCTION: Cardiac- and muscle-specific transcription factor. May act to regulate the expression of genes involved in the development of myotubes. Plays a critical role in ventricular cardiomyocyte expansion and regulates postnatal skeletal muscle growth and regeneration. Involved in the organized assembly of thick and thin filaments of myofibril sarcomeres (By similarity). {ECO:0000250}.	2078	regulation of transcription, DNA-templated [GO:0006355]; transcription, DNA-templated [GO:0006351]	nascent polypeptide-associated complex [GO:0005854]; nucleus [GO:0005634]	DNA binding [GO:0003677]	DOMAIN: The proline-rich muscle-specific exon 3 contains eighteen approximate 23-AA repeats.	DOMAIN 1933 1998 NAC-A/B. {ECO:0000255|PROSITE-ProRule:PRU00507}.; DOMAIN 2039 2078 UBA.				Homo sapiens (Human)		REGION 1932 1943 Required for DNA-binding. {ECO:0000250}.		MOTIF 1841 1845 PXLXP. {ECO:0000250}.
CK098_HUMAN	E9PRG8	NA	1.02455	NA	1.14981	NA	1.09106	NA	1.06344	1.17869	1.01717	1.16593	1.14243	1.09682	1.08369	0.989081	1.05606	0.00840421	1.07463	0.124105	0.903747	0.910437	-7.71025	-0.0676838	1.07463	-0.999487	0.341655	0.406137	-7.06161	CK098_HUMAN	Uncharacterized protein C11orf98	C11orf98	C11orf98		122									Homo sapiens (Human)
DNS2A_HUMAN	O00115	1.32989	1.36153	1.14772	1.03993	1.06928	1.1241	0.786545	0.867435	1.32951	1.36192	1.14734	1.04032	1.0689	1.12448	0.786159	0.867821	-0.348623	1.02646	-7.90876	1.4906e-05	3.87633e-05	2.9977	-0.269699	1.02646	-6.11832	0.000124203	0.000520465	0.847974	DNS2A_HUMAN	Deoxyribonuclease-2-alpha (EC 3.1.22.1) (Acid DNase) (Deoxyribonuclease II alpha) (DNase II alpha) (Lysosomal DNase II) (R31240_2)	DNASE2 DNASE2A DNL2	DNASE2	FUNCTION: Hydrolyzes DNA under acidic conditions with a preference for double-stranded DNA. Plays a major role in the degradation of nuclear DNA in cellular apoptosis during development. Necessary for proper fetal development and for definitive erythropoiesis in fetal liver, where it degrades nuclear DNA expelled from erythroid precursor cells.	360	apoptotic DNA fragmentation [GO:0006309]; DNA metabolic process [GO:0006259]; erythrocyte differentiation [GO:0030218]	extracellular exosome [GO:0070062]; intracellular [GO:0005622]; lysosome [GO:0005764]	deoxyribonuclease II activity [GO:0004531]; DNA binding [GO:0003677]			DNase II family	SIMILARITY: Belongs to the DNase II family. {ECO:0000305}.	3.1.22.1	Homo sapiens (Human)
ADAS_HUMAN	O00116	1.21334	NA	1.30305	NA	1.0274	NA	0.509081	NA	1.24357	1.28788	1.33327	1.27994	1.05763	1.00183	0.539309	0.709893	-0.186865	1.01114	-3.60785	0.00496277	0.00685612	-3.17159	-0.405131	1.01114	-7.82197	1.63814e-05	0.000115406	3.0109	ADAS_HUMAN	Alkyldihydroxyacetonephosphate synthase, peroxisomal (Alkyl-DHAP synthase) (EC 2.5.1.26) (Aging-associated gene 5 protein) (Alkylglycerone-phosphate synthase)	AGPS AAG5	AGPS	FUNCTION: Catalyzes the exchange of an acyl for a long-chain alkyl group and the formation of the ether bond in the biosynthesis of ether phospholipids. {ECO:0000250}.	658	ether lipid biosynthetic process [GO:0008611]; lipid biosynthetic process [GO:0008610]	membrane [GO:0016020]; mitochondrion [GO:0005739]; nucleolus [GO:0005730]; peroxisomal matrix [GO:0005782]; peroxisomal membrane [GO:0005778]; peroxisome [GO:0005777]	alkylglycerone-phosphate synthase activity [GO:0008609]; FAD binding [GO:0071949]; oxidoreductase activity, acting on CH-OH group of donors [GO:0016614]		DOMAIN 202 384 FAD-binding PCMH-type. {ECO:0000255|PROSITE-ProRule:PRU00718}.	FAD-binding oxidoreductase/transferase type 4 family	SIMILARITY: Belongs to the FAD-binding oxidoreductase/transferase type 4 family. {ECO:0000305}.	2.5.1.26	Homo sapiens (Human)		REGION 615 617 Important for enzyme activity. {ECO:0000250}.
KIF2A_HUMAN	O00139	1.13958	1.10291	1.27181	1.11637	0.900168	0.848811	0.737546	0.661269	1.12887	1.11363	1.26109	1.12709	0.889455	0.859523	0.726833	0.671981	-0.240815	1.05684	-3.57019	0.00527893	0.00725993	-3.23559	-0.175082	1.05684	-2.59567	0.0271489	0.0457468	-4.76917	KIF2A_HUMAN	Kinesin-like protein KIF2A (Kinesin-2) (hK2)	KIF2A KIF2 KNS2	KIF2A	FUNCTION: Plus end-directed microtubule-dependent motor required for normal brain development. May regulate microtubule dynamics during axonal growth. Required for normal progression through mitosis. Required for normal congress of chromosomes at the metaphase plate. Required for normal spindle dynamics during mitosis. Promotes spindle turnover. Implicated in formation of bipolar mitotic spindles…	706	antigen processing and presentation of exogenous peptide antigen via MHC class II [GO:0019886]; cell differentiation [GO:0030154]; cell division [GO:0051301]; microtubule-based movement [GO:0007018]; mitotic spindle assembly [GO:0090307]; mitotic spindle organization [GO:0007052]; nervous system development [GO:0007399]; retrograde vesicle-mediated transport, Golgi to ER [GO:0006890]; sister chro…	centriolar subdistal appendage [GO:0120103]; centriole [GO:0005814]; centrosome [GO:0005813]; cytosol [GO:0005829]; kinesin complex [GO:0005871]; membrane [GO:0016020]; microtubule [GO:0005874]; nuclear body [GO:0016604]; nucleolus [GO:0005730]; nucleus [GO:0005634]; sperm principal piece [GO:0097228]; spindle pole [GO:0000922]	ATPase activity [GO:0016887]; ATP binding [GO:0005524]; microtubule binding [GO:0008017]; microtubule motor activity [GO:0003777]; motor activity [GO:0003774]		DOMAIN 223 553 Kinesin motor. {ECO:0000255|PROSITE-ProRule:PRU00283}.	TRAFAC class myosin-kinesin ATPase superfamily, Kinesin family, MCAK/KIF2 subfamily	SIMILARITY: Belongs to the TRAFAC class myosin-kinesin ATPase superfamily. Kinesin family. MCAK/KIF2 subfamily. {ECO:0000255|PROSITE-ProRule:PRU00283}.		Homo sapiens (Human)		REGION 1 217 Globular. {ECO:0000255}.			COILED 660 699 {ECO:0000255}.
DX39A_HUMAN	O00148	1.41215	1.26627	1.13964	1.07693	1.08082	1.11054	0.986229	1.08578	1.4153	1.26311	1.14279	1.07377	1.08397	1.10738	0.989381	1.08263	-0.310853	1.07588	-6.18839	0.000113473	0.000224557	0.822515	-0.0596718	1.07588	-1.18793	0.262918	0.325656	-6.8599	DX39A_HUMAN	ATP-dependent RNA helicase DDX39A (EC 3.6.4.13) (DEAD box protein 39) (Nuclear RNA helicase URH49)	DDX39A DDX39	DDX39A	FUNCTION: Isoform 1: Involved in pre-mRNA splicing. Required for the export of mRNA out of the nucleus. {ECO:0000269|PubMed:15047853, ECO:0000269|PubMed:17548965}.	427	cellular response to DNA damage stimulus [GO:0006974]; mRNA 3'-end processing [GO:0031124]; mRNA export from nucleus [GO:0006406]; mRNA splicing, via spliceosome [GO:0000398]; regulation of gene expression [GO:0010468]; RNA export from nucleus [GO:0006405]; RNA secondary structure unwinding [GO:0010501]; termination of RNA polymerase II transcription [GO:0006369]	cytoplasm [GO:0005737]; membrane [GO:0016020]; nuclear speck [GO:0016607]; nucleolus [GO:0005730]; nucleoplasm [GO:0005654]; nucleus [GO:0005634]; spliceosomal complex [GO:0005681]	ATPase activity [GO:0016887]; ATP binding [GO:0005524]; ATP-dependent RNA helicase activity [GO:0004004]; identical protein binding [GO:0042802]; RNA binding [GO:0003723]		DOMAIN 75 248 Helicase ATP-binding. {ECO:0000255|PROSITE-ProRule:PRU00541}.; DOMAIN 260 421 Helicase C-terminal. {ECO:0000255|PROSITE-ProRule:PRU00542}.	DEAD box helicase family, DECD subfamily	SIMILARITY: Belongs to the DEAD box helicase family. DECD subfamily. {ECO:0000305}.	3.6.4.13	Homo sapiens (Human)				MOTIF 44 72 Q motif.; MOTIF 195 198 DECD box.
PDLI1_HUMAN	O00151	NA	1.23006	NA	1.20035	NA	1.00833	NA	0.778477	1.25966	1.23972	1.19356	1.21	0.997541	1.01799	0.806144	0.788137	-0.318435	1.03985	-15.5802	3.16421e-08	4.2721e-07	9.54792	-0.210626	1.03985	-10.3054	1.44789e-06	2.12974e-05	5.59651	PDLI1_HUMAN	PDZ and LIM domain protein 1 (C-terminal LIM domain protein 1) (Elfin) (LIM domain protein CLP-36)	PDLIM1 CLIM1 CLP36	PDLIM1	FUNCTION: Cytoskeletal protein that may act as an adapter that brings other proteins (like kinases) to the cytoskeleton (PubMed:10861853). Involved in assembly, disassembly and directioning of stress fibers in fibroblasts. Required for the localization of ACTN1 and PALLD to stress fibers. Required for cell migration and in maintaining cell polarity of fibroblasts (By similarity). {ECO:0000250|Uni…	329	regulation of transcription, DNA-templated [GO:0006355]; response to hypoxia [GO:0001666]; response to oxidative stress [GO:0006979]	cell-cell adherens junction [GO:0005913]; cytoskeleton [GO:0005856]; focal adhesion [GO:0005925]; transcription factor complex [GO:0005667]; Z disc [GO:0030018]	cadherin binding involved in cell-cell adhesion [GO:0098641]; metal ion binding [GO:0046872]; transcription coactivator activity [GO:0003713]		DOMAIN 3 85 PDZ. {ECO:0000255|PROSITE-ProRule:PRU00143}.; DOMAIN 258 317 LIM zinc-binding. {ECO:0000255|PROSITE-ProRule:PRU00125}.				Homo sapiens (Human)
BACH_HUMAN	O00154	1.24505	1.33563	1.19381	1.23428	0.987578	0.968478	1.00505	0.989657	1.25268	1.328	1.20144	1.22665	0.995209	0.960847	1.01268	0.982026	-0.275712	1.0463	-9.74761	2.38665e-06	8.86192e-06	4.96157	0.0193239	1.0463	0.683181	0.510358	0.576214	-7.3338	BACH_HUMAN	Cytosolic acyl coenzyme A thioester hydrolase (EC 3.1.2.2) (Acyl-CoA thioesterase 7) (Brain acyl-CoA hydrolase) (BACH) (CTE-IIa) (CTE-II) (Long chain acyl-CoA thioester hydrolase)	ACOT7 BACH	ACOT7	FUNCTION: Acyl-CoA thioesterases are a group of enzymes that catalyze the hydrolysis of acyl-CoAs to the free fatty acid and coenzyme A (CoASH), providing the potential to regulate intracellular levels of acyl-CoAs, free fatty acids and CoASH. May play an important physiological function in brain. May play a regulatory role by modulating the cellular levels of fatty acyl-CoA ligands for certain t…	380	acyl-CoA metabolic process [GO:0006637]; coenzyme A biosynthetic process [GO:0015937]; long-chain fatty-acyl-CoA catabolic process [GO:0036116]; medium-chain fatty acid biosynthetic process [GO:0051792]; medium-chain fatty-acyl-CoA catabolic process [GO:0036114]; palmitic acid biosynthetic process [GO:1900535]	cytosol [GO:0005829]; extracellular exosome [GO:0070062]; mitochondrion [GO:0005739]; nucleoplasm [GO:0005654]	acyl-CoA hydrolase activity [GO:0047617]; carboxylic ester hydrolase activity [GO:0052689]; fatty-acyl-CoA binding [GO:0000062]; long-chain fatty acyl-CoA binding [GO:0036042]; myristoyl-CoA hydrolase activity [GO:0102991]; palmitoyl-CoA hydrolase activity [GO:0016290]; protein homodimerization activity [GO:0042803]	DOMAIN: Both HotDog ACOT-type hydrolase domains are required for efficient activity. {ECO:0000250}.	DOMAIN 50 168 HotDog ACOT-type 1. {ECO:0000255|PROSITE-ProRule:PRU01106}.; DOMAIN 224 338 HotDog ACOT-type 2. {ECO:0000255|PROSITE-ProRule:PRU01106}.			3.1.2.2	Homo sapiens (Human)
BACHL_HUMAN	Q6ZUV0	1.24505	1.33563	1.19381	1.23428	0.987578	0.968478	1.00505	0.989657	1.25268	1.328	1.20144	1.22665	0.995209	0.960847	1.01268	0.982026	-0.275712	1.0463	-9.74761	2.38665e-06	8.86192e-06	4.96157	0.0193239	1.0463	0.683181	0.510358	0.576214	-7.3338	BACHL_HUMAN	Putative cytosolic acyl coenzyme A thioester hydrolase-like (EC 3.1.2.2) (Acyl-CoA thioesterase 7-like)	ACOT7L BACHL	ACOT7L	FUNCTION: Acyl-CoA thioesterases are a group of enzymes that catalyze the hydrolysis of acyl-CoAs to the free fatty acid and coenzyme A (CoASH), providing the potential to regulate intracellular levels of acyl-CoAs, free fatty acids and CoASH. {ECO:0000250}.	252	acyl-CoA metabolic process [GO:0006637]; fatty acid metabolic process [GO:0006631]	cytosol [GO:0005829]	acyl-CoA hydrolase activity [GO:0047617]; carboxylic ester hydrolase activity [GO:0052689]; myristoyl-CoA hydrolase activity [GO:0102991]; palmitoyl-CoA hydrolase activity [GO:0016290]		DOMAIN 1 90 HotDog ACOT-type 1. {ECO:0000255|PROSITE-ProRule:PRU01106}.; DOMAIN 146 252 HotDog ACOT-type 2. {ECO:0000255|PROSITE-ProRule:PRU01106}.			3.1.2.2	Homo sapiens (Human)
MYO1C_HUMAN	O00159	1.46177	1.46907	1.2084	1.21791	1.12783	1.07229	0.982875	0.910448	1.4439	1.48693	1.19053	1.23578	1.10996	1.09015	0.965006	0.928316	-0.515668	1.03709	-18.4073	6.51256e-09	1.90178e-07	11.1884	-0.153397	1.03709	-5.47568	0.000293418	0.00103285	-0.0671992	MYO1C_HUMAN	Unconventional myosin-Ic (Myosin I beta) (MMI-beta) (MMIb)	MYO1C	MYO1C	FUNCTION: Myosins are actin-based motor molecules with ATPase activity. Unconventional myosins serve in intracellular movements. Their highly divergent tails are presumed to bind to membranous compartments, which would be moved relative to actin filaments. Involved in glucose transporter recycling in response to insulin by regulating movement of intracellular GLUT4-containing vesicles to the plas…	1063	Fc-gamma receptor signaling pathway involved in phagocytosis [GO:0038096]; mRNA transport [GO:0051028]; positive regulation of actin filament polymerization [GO:0030838]; positive regulation of cell migration [GO:0030335]; positive regulation of cell migration by vascular endothelial growth factor signaling pathway [GO:0038089]; positive regulation of cellular response to insulin stimulus [GO:190…	basal plasma membrane [GO:0009925]; brush border [GO:0005903]; cytoplasm [GO:0005737]; cytoplasmic vesicle [GO:0031410]; cytosol [GO:0005829]; extracellular exosome [GO:0070062]; filamentous actin [GO:0031941]; lateral plasma membrane [GO:0016328]; membrane [GO:0016020]; membrane raft [GO:0045121]; microvillus [GO:0005902]; myosin I complex [GO:0045160]; nuclear body [GO:0016604]; nuclear pore [G…	actin-dependent ATPase activity [GO:0030898]; actin filament binding [GO:0051015]; ATP binding [GO:0005524]; calmodulin binding [GO:0005516]; microfilament motor activity [GO:0000146]; protein C-terminus binding [GO:0008022]; Ral GTPase binding [GO:0017160]; receptor binding [GO:0005102]	DOMAIN: Binds directly to large unilamellar vesicles (LUVs) containing phosphatidylinositol 4,5-bisphosphate (PIP2) or inositol 1,4,5-trisphosphate (InsP3). The PIP2-binding site corresponds to the myosin tail domain (PH-like) present in its tail domain (By similarity). {ECO:0000250}.	DOMAIN 47 731 Myosin motor. {ECO:0000255|PROSITE-ProRule:PRU00782}.; DOMAIN 734 757 IQ 1. {ECO:0000255|PROSITE-ProRule:PRU00116}.; DOMAIN 758 786 IQ 2. {ECO:0000255|PROSITE-ProRule:PRU00116}.; DOMAIN 885 1059 TH1. {ECO:0000255|PROSITE-ProRule:PRU01093}.	TRAFAC class myosin-kinesin ATPase superfamily, Myosin family	SIMILARITY: Belongs to the TRAFAC class myosin-kinesin ATPase superfamily. Myosin family. {ECO:0000305}.		Homo sapiens (Human)		REGION 608 630 Actin-binding. {ECO:0000255|PROSITE-ProRule:PRU00782}.
SNP23_HUMAN	O00161	NA	1.40014	NA	1.07256	NA	1.22089	NA	0.885468	1.36508	1.39242	1.11446	1.06484	1.13707	1.21317	0.890708	0.877748	-0.333413	1.06168	-11.0997	7.38322e-07	3.59162e-06	6.21566	-0.290893	1.06168	-9.68414	2.53011e-06	3.11504e-05	5.00317	SNP23_HUMAN	Synaptosomal-associated protein 23 (SNAP-23) (Vesicle-membrane fusion protein SNAP-23)	SNAP23	SNAP23	FUNCTION: Essential component of the high affinity receptor for the general membrane fusion machinery and an important regulator of transport vesicle docking and fusion.	211	antigen processing and presentation of exogenous peptide antigen via MHC class I, TAP-dependent [GO:0002479]; histamine secretion by mast cell [GO:0002553]; membrane fusion [GO:0061025]; neutrophil degranulation [GO:0043312]; post-Golgi vesicle-mediated transport [GO:0006892]; protein transport [GO:0015031]; synaptic vesicle fusion to presynaptic active zone membrane [GO:0031629]; synaptic vesicl…	azurophil granule [GO:0042582]; cell-cell adherens junction [GO:0005913]; cytoplasm [GO:0005737]; extracellular exosome [GO:0070062]; focal adhesion [GO:0005925]; mast cell granule [GO:0042629]; neuron projection [GO:0043005]; nucleoplasm [GO:0005654]; phagocytic vesicle membrane [GO:0030670]; plasma membrane [GO:0005886]; presynapse [GO:0098793]; SNARE complex [GO:0031201]; specific granule [GO:…	SNAP receptor activity [GO:0005484]; syntaxin binding [GO:0019905]		DOMAIN 14 76 t-SNARE coiled-coil homology 1. {ECO:0000255|PROSITE-ProRule:PRU00202}.; DOMAIN 146 208 t-SNARE coiled-coil homology 2. {ECO:0000255|PROSITE-ProRule:PRU00202}.	SNAP-25 family	SIMILARITY: Belongs to the SNAP-25 family. {ECO:0000305}.		Homo sapiens (Human)					COILED 23 76 {ECO:0000269|PubMed:12556468}.
HAX1_HUMAN	O00165	NA	1.19891	NA	1.09364	NA	1.16938	NA	0.595909	1.27918	1.22496	1.15091	1.11969	1.06217	1.19543	0.716255	0.621967	-0.375096	1.00387	-8.14866	1.15294e-05	3.12139e-05	3.27325	-0.459689	1.00387	-9.98637	1.92149e-06	2.61794e-05	5.29584	HAX1_HUMAN	HCLS1-associated protein X-1 (HS1-associating protein X-1) (HAX-1) (HS1-binding protein 1) (HSP1BP-1)	HAX1 HS1BP1	HAX1	FUNCTION: Recruits the Arp2/3 complex to the cell cortex and regulates reorganization of the cortical actin cytoskeleton via its interaction with KCNC3 and the Arp2/3 complex (PubMed:26997484). Slows down the rate of inactivation of KCNC3 channels (PubMed:26997484). Promotes GNA13-mediated cell migration. Involved in the clathrin-mediated endocytosis pathway. May be involved in internalization of…	279	cellular response to cytokine stimulus [GO:0071345]; negative regulation of apoptotic process [GO:0043066]; positive regulation of actin cytoskeleton reorganization [GO:2000251]; positive regulation of granulocyte differentiation [GO:0030854]; positive regulation of peptidyl-serine phosphorylation [GO:0033138]; positive regulation of peptidyl-tyrosine phosphorylation [GO:0050731]; positive regula…	actin cytoskeleton [GO:0015629]; cell cortex [GO:0005938]; cytoplasmic vesicle [GO:0031410]; endoplasmic reticulum [GO:0005783]; lamellipodium [GO:0030027]; mitochondrial intermembrane space [GO:0005758]; mitochondrial outer membrane [GO:0005741]; mitochondrion [GO:0005739]; nuclear envelope [GO:0005635]; nuclear membrane [GO:0031965]; P-body [GO:0000932]; plasma membrane [GO:0005886]; sarcoplasm…	interleukin-1 binding [GO:0019966]; protein N-terminus binding [GO:0047485]			HAX1 family	SIMILARITY: Belongs to the HAX1 family. {ECO:0000305}.		Homo sapiens (Human)		REGION 2 41 Required for localization in mitochondria. {ECO:0000250}.; REGION 114 279 Involved in HCLS1 binding.; REGION 175 206 Involved in CASP9 binding.; REGION 176 247 Involved in GNA13 binding.; REGION 183 279 Required for localization in sarcoplasmic reticulum. {ECO:0000250}.; REGION 184 279 Involved in PKD2 binding.; REGION 203 245 Involved in ATP2A2 binding.; REGION 203 225 Involved in PL…
EYA2_HUMAN	O00167	NA	1.5588	NA	1.25983	NA	1.09912	NA	0.381621	1.47453	1.57706	1.18617	1.27809	1.05475	1.11737	0.677528	0.399875	-0.591477	1.01322	-6.8951	4.72472e-05	0.000104901	1.76059	-0.54736	1.01322	-6.38082	8.88301e-05	0.000402577	1.20546	EYA2_HUMAN	Eyes absent homolog 2 (EC 3.1.3.48)	EYA2 EAB1	EYA2	FUNCTION: Functions both as protein phosphatase and as transcriptional coactivator for SIX1, and probably also for SIX2, SIX4 and SIX5 (PubMed:12500905, PubMed:23435380). Tyrosine phosphatase that dephosphorylates 'Tyr-142' of histone H2AX (H2AXY142ph) and promotes efficient DNA repair via the recruitment of DNA repair complexes containing MDC1. 'Tyr-142' phosphorylation of histone H2AX plays a c…	538	DNA repair [GO:0006281]; extrinsic apoptotic signaling pathway in absence of ligand [GO:0097192]; histone dephosphorylation [GO:0016576]; mesodermal cell fate specification [GO:0007501]; mitochondrial outer membrane permeabilization [GO:0097345]; negative regulation of extrinsic apoptotic signaling pathway in absence of ligand [GO:2001240]; positive regulation of DNA repair [GO:0045739]; regulati…	cytosol [GO:0005829]; mitochondrion [GO:0005739]; nucleoplasm [GO:0005654]; nucleus [GO:0005634]	magnesium ion binding [GO:0000287]; protein tyrosine phosphatase activity [GO:0004725]; transcription factor binding [GO:0008134]			HAD-like hydrolase superfamily, EYA family	SIMILARITY: Belongs to the HAD-like hydrolase superfamily. EYA family. {ECO:0000305}.	3.1.3.48	Homo sapiens (Human)
AIP_HUMAN	O00170	1.33699	1.31713	1.09237	1.06225	1.06997	1.04143	0.916394	0.899696	1.32575	1.32837	1.08113	1.07349	1.05873	1.05267	0.905153	0.910936	-0.35016	1.02913	-16.1356	2.27324e-08	3.59477e-07	9.89335	-0.147655	1.02913	-6.80405	5.27089e-05	0.000270663	1.76259	AIP_HUMAN	AH receptor-interacting protein (AIP) (Aryl-hydrocarbon receptor-interacting protein) (HBV X-associated protein 2) (XAP-2) (Immunophilin homolog ARA9)	AIP XAP2	AIP	FUNCTION: May play a positive role in AHR-mediated (aromatic hydrocarbon receptor) signaling, possibly by influencing its receptivity for ligand and/or its nuclear targeting.; FUNCTION: Cellular negative regulator of the hepatitis B virus (HBV) X protein.	330	interleukin-12-mediated signaling pathway [GO:0035722]; negative regulation of cyclic-nucleotide phosphodiesterase activity [GO:0051344]; protein maturation by protein folding [GO:0022417]; protein targeting to mitochondrion [GO:0006626]; regulation of protein kinase A signaling [GO:0010738]; xenobiotic metabolic process [GO:0006805]	aryl hydrocarbon receptor complex [GO:0034751]; cytoplasm [GO:0005737]; cytosol [GO:0005829]; membrane [GO:0016020]; nucleoplasm [GO:0005654]	aryl hydrocarbon receptor binding [GO:0017162]; GAF domain binding [GO:0036004]; signal transducer activity [GO:0004871]; transcription coactivator activity [GO:0003713]; transcription factor binding [GO:0008134]; unfolded protein binding [GO:0051082]		DOMAIN 31 121 PPIase FKBP-type. {ECO:0000255|PROSITE-ProRule:PRU00277}.				Homo sapiens (Human)	REPEAT 179 212 TPR 1.; REPEAT 231 264 TPR 2.; REPEAT 265 298 TPR 3.
GTPB1_HUMAN	O00178	1.20299	1.33557	1.28326	1.31271	0.752162	0.854172	1.02347	0.850039	1.21362	1.32494	1.29389	1.30208	0.762794	0.84354	1.0341	0.839407	-0.268122	1.02749	-4.14157	0.0021062	0.00311176	-2.27751	0.133588	1.02749	2.06348	0.0666368	0.0999939	-5.64235	GTPB1_HUMAN	GTP-binding protein 1 (G-protein 1) (GP-1) (GP1)	GTPBP1	GTPBP1	FUNCTION: Promotes degradation of target mRNA species. Plays a role in the regulation of circadian mRNA stability. Binds GTP and has GTPase activity (By similarity). {ECO:0000250}.	669	GTP metabolic process [GO:0046039]; immune response [GO:0006955]; positive regulation of mRNA catabolic process [GO:0061014]; signal transduction [GO:0007165]	cytoplasmic exosome (RNase complex) [GO:0000177]; cytosol [GO:0005829]; membrane [GO:0016020]	GTPase activity [GO:0003924]; GTP binding [GO:0005525]; RNA binding [GO:0003723]		DOMAIN 158 389 tr-type G. {ECO:0000255|PROSITE-ProRule:PRU01059}.	TRAFAC class translation factor GTPase superfamily, Classic translation factor GTPase family, GTPBP1 subfamily	SIMILARITY: Belongs to the TRAFAC class translation factor GTPase superfamily. Classic translation factor GTPase family. GTPBP1 subfamily. {ECO:0000255|PROSITE-ProRule:PRU01059}.		Homo sapiens (Human)		REGION 167 174 G1. {ECO:0000255|PROSITE-ProRule:PRU01059}.; REGION 206 210 G2. {ECO:0000255|PROSITE-ProRule:PRU01059}.; REGION 252 255 G3. {ECO:0000255|PROSITE-ProRule:PRU01059}.; REGION 308 311 G4. {ECO:0000255|PROSITE-ProRule:PRU01059}.; REGION 366 368 G5. {ECO:0000255|PROSITE-ProRule:PRU01059}.
STXB3_HUMAN	O00186	1.45835	1.50232	1.19626	1.26054	1.01476	1.04798	0.785793	0.836888	1.49121	1.46946	1.22912	1.22768	1.04763	1.01512	0.818658	0.804023	-0.547288	1.05421	-22.2917	1.04289e-09	1.13779e-07	13.0476	-0.220031	1.05421	-8.96216	5.02984e-06	4.926e-05	4.27121	STXB3_HUMAN	Syntaxin-binding protein 3 (Platelet Sec1 protein) (PSP) (Protein unc-18 homolog 3) (Unc18-3) (Protein unc-18 homolog C) (Unc-18C)	STXBP3	STXBP3	FUNCTION: Together with STX4 and VAMP2, may play a role in insulin-dependent movement of GLUT4 and in docking/fusion of intracellular GLUT4-containing vesicles with the cell surface in adipocytes. {ECO:0000250}.	592	brain development [GO:0007420]; glucose transport [GO:0015758]; insulin secretion [GO:0030073]; negative regulation of calcium ion-dependent exocytosis [GO:0045955]; neutrophil degranulation [GO:0043312]; platelet aggregation [GO:0070527]; protein heterooligomerization [GO:0051291]; protein to membrane docking [GO:0022615]; response to insulin [GO:0032868]; vesicle docking involved in exocytosis …	apical plasma membrane [GO:0016324]; basolateral plasma membrane [GO:0016323]; cytosol [GO:0005829]; extracellular exosome [GO:0070062]; plasma membrane [GO:0005886]; platelet alpha granule [GO:0031091]; specific granule [GO:0042581]; tertiary granule [GO:0070820]	syntaxin-1 binding [GO:0017075]; syntaxin binding [GO:0019905]			STXBP/unc-18/SEC1 family	SIMILARITY: Belongs to the STXBP/unc-18/SEC1 family. {ECO:0000305}.		Homo sapiens (Human)		REGION 1 255 Mediates interaction with DOC2B. {ECO:0000250}.
AP4M1_HUMAN	O00189	1.21341	1.46338	1.11934	1.17871	0.909742	1.15277	0.771212	1.03475	1.31574	1.36104	1.22167	1.07638	1.01208	1.05044	0.873546	0.932413	-0.391672	1.03883	-5.84438	0.000177943	0.000334598	0.341747	-0.128278	1.03883	-1.91412	0.0852969	0.123653	-5.87458	AP4M1_HUMAN	AP-4 complex subunit mu-1 (AP-4 adaptor complex mu subunit) (Adaptor-related protein complex 4 subunit mu-1) (Mu subunit of AP-4) (Mu-adaptin-related protein 2) (mu-ARP2) (Mu4-adaptin) (mu4)	AP4M1 MUARP2	AP4M1	FUNCTION: Component of the adaptor protein complex 4 (AP-4). Adaptor protein complexes are vesicle coat components involved both in vesicle formation and cargo selection. They control the vesicular transport of proteins in different trafficking pathways (PubMed:10436028, PubMed:11139587, PubMed:10066790, PubMed:11802162, PubMed:20230749). AP-4 forms a non clathrin-associated coat on vesicles depa…	453	Golgi to endosome transport [GO:0006895]; Golgi to lysosome transport [GO:0090160]; intracellular protein transport [GO:0006886]; protein localization [GO:0008104]; protein localization to basolateral plasma membrane [GO:1903361]; protein targeting [GO:0006605]; protein targeting to lysosome [GO:0006622]	AP-4 adaptor complex [GO:0030124]; clathrin adaptor complex [GO:0030131]; cytosol [GO:0005829]; early endosome [GO:0005769]; endosome lumen [GO:0031904]; extracellular exosome [GO:0070062]; trans-Golgi network [GO:0005802]; trans-Golgi network membrane [GO:0032588]	protein domain specific binding [GO:0019904]		DOMAIN 184 452 MHD. {ECO:0000255|PROSITE-ProRule:PRU00404}.	Adaptor complexes medium subunit family	SIMILARITY: Belongs to the adaptor complexes medium subunit family. {ECO:0000305}.		Homo sapiens (Human)
ARVC_HUMAN	O00192	1.08361	NA	1.39239	NA	0.877043	NA	1.07115	NA	1.0855	1.13601	1.39429	1.31369	0.878936	0.915266	1.07304	1.06753	-0.153265	1.04014	-3.77566	0.0037761	0.00531181	-2.88769	0.173185	1.04014	4.2664	0.00173286	0.00443375	-1.9443	ARVC_HUMAN	Armadillo repeat protein deleted in velo-cardio-facial syndrome	ARVCF	ARVCF	FUNCTION: Involved in protein-protein interactions at adherens junctions.	962	calcium-dependent cell-cell adhesion via plasma membrane cell adhesion molecules [GO:0016339]; cell adhesion [GO:0007155]; multicellular organism development [GO:0007275]	cytoplasm [GO:0005737]; intracellular [GO:0005622]; nucleus [GO:0005634]; plasma membrane [GO:0005886]				Beta-catenin family	SIMILARITY: Belongs to the beta-catenin family. {ECO:0000305}.		Homo sapiens (Human)	REPEAT 348 387 ARM 1.; REPEAT 390 429 ARM 2.; REPEAT 433 467 ARM 3.; REPEAT 468 508 ARM 4.; REPEAT 526 565 ARM 5.; REPEAT 575 622 ARM 6.; REPEAT 646 686 ARM 7.; REPEAT 699 738 ARM 8.; REPEAT 739 781 ARM 9.; REPEAT 782 826 ARM 10.			MOTIF 607 623 Nuclear localization signal. {ECO:0000255}.	COILED 8 46 {ECO:0000255}.
SMAP_HUMAN	O00193	1.54094	1.14531	1.38537	1.10121	0.978279	1.12464	0.603468	1.05182	1.54707	1.13918	1.39149	1.09509	0.984402	1.11852	0.609591	1.0457	-0.473709	1.05251	-2.7577	0.0206135	0.0258031	-4.62633	-0.223817	1.05251	-1.30295	0.222445	0.281031	-6.72406	SMAP_HUMAN	Small acidic protein	SMAP C11orf58	SMAP		183						SMAP family	SIMILARITY: Belongs to the SMAP family. {ECO:0000305}.		Homo sapiens (Human)
AP3B1_HUMAN	O00203	1.44873	1.39942	1.15944	1.17876	0.987767	1.02334	0.754271	0.765463	1.44808	1.40008	1.15879	1.17941	0.987112	1.024	0.753616	0.766117	-0.511468	1.03304	-20.1062	2.80397e-09	1.54248e-07	12.0502	-0.245688	1.03304	-9.65818	2.59149e-06	3.16051e-05	4.97766	AP3B1_HUMAN	AP-3 complex subunit beta-1 (Adaptor protein complex AP-3 subunit beta-1) (Adaptor-related protein complex 3 subunit beta-1) (Beta-3A-adaptin) (Clathrin assembly protein complex 3 beta-1 large chain)	AP3B1 ADTB3A	AP3B1	FUNCTION: Subunit of non-clathrin- and clathrin-associated adaptor protein complex 3 (AP-3) that plays a role in protein sorting in the late-Golgi/trans-Golgi network (TGN) and/or endosomes. The AP complexes mediate both the recruitment of clathrin to membranes and the recognition of sorting signals within the cytosolic tails of transmembrane cargo molecules. AP-3 appears to be involved in the so…	1094	anterograde axonal transport [GO:0008089]; anterograde synaptic vesicle transport [GO:0048490]; antigen processing and presentation, exogenous lipid antigen via MHC class Ib [GO:0048007]; blood coagulation [GO:0007596]; intracellular protein transport [GO:0006886]; melanosome organization [GO:0032438]; positive regulation of NK T cell differentiation [GO:0051138]; protein targeting to lysosome [G…	AP-3 adaptor complex [GO:0030123]; axon cytoplasm [GO:1904115]; clathrin adaptor complex [GO:0030131]; clathrin-coated vesicle membrane [GO:0030665]; Golgi apparatus [GO:0005794]; lysosomal membrane [GO:0005765]; membrane [GO:0016020]	GTP-dependent protein binding [GO:0030742]; protein phosphatase binding [GO:0019903]			Adaptor complexes large subunit family	SIMILARITY: Belongs to the adaptor complexes large subunit family. {ECO:0000305}.		Homo sapiens (Human)
ST2B1_HUMAN	O00204	1.28375	1.2923	1.23928	1.27182	0.989394	1.05123	0.862345	0.829427	1.28314	1.29291	1.23867	1.27243	0.988784	1.05184	0.861735	0.830037	-0.29219	1.03463	-9.77371	2.33024e-06	8.71823e-06	4.98718	-0.174424	1.03463	-5.83447	0.000180308	0.0006996	0.450822	ST2B1_HUMAN	Sulfotransferase family cytosolic 2B member 1 (ST2B1) (Sulfotransferase 2B1) (EC 2.8.2.2) (Alcohol sulfotransferase) (Hydroxysteroid sulfotransferase 2)	SULT2B1 HSST2	SULT2B1	FUNCTION: Sulfotransferase that utilizes 3'-phospho-5'-adenylyl sulfate (PAPS) as sulfonate donor to catalyze the sulfate conjugation of many hormones, neurotransmitters, drugs and xenobiotic compounds. Sulfonation increases the water solubility of most compounds, and therefore their renal excretion, but it can also result in bioactivation to form active metabolites. Sulfates hydroxysteroids like…	365	3'-phosphoadenosine 5'-phosphosulfate metabolic process [GO:0050427]; cholesterol metabolic process [GO:0008203]; negative regulation of cell proliferation [GO:0008285]; positive regulation of epidermal cell differentiation [GO:0045606]; steroid metabolic process [GO:0008202]; sulfate assimilation [GO:0000103]	cytoplasm [GO:0005737]; cytosol [GO:0005829]; endoplasmic reticulum [GO:0005783]; extracellular exosome [GO:0070062]; intracellular membrane-bounded organelle [GO:0043231]; nucleus [GO:0005634]	alcohol sulfotransferase activity [GO:0004027]; cholesterol binding [GO:0015485]; nucleic acid binding [GO:0003676]; steroid hormone binding [GO:1990239]; steroid sulfotransferase activity [GO:0050294]			Sulfotransferase 1 family	SIMILARITY: Belongs to the sulfotransferase 1 family. {ECO:0000305}.	2.8.2.2	Homo sapiens (Human)
LEG8_HUMAN	O00214	1.20653	1.31972	1.13968	0.956855	1.37322	1.47765	0.9699	1.08324	1.23129	1.29496	1.16444	0.932096	1.39798	1.45289	0.994659	1.05848	-0.267601	1.10288	-4.00629	0.00260836	0.00377704	-2.50153	-0.398864	1.10288	-5.97143	0.000150424	0.000608165	0.643835	LEG8_HUMAN	Galectin-8 (Gal-8) (Po66 carbohydrate-binding protein) (Po66-CBP) (Prostate carcinoma tumor antigen 1) (PCTA-1)	LGALS8	LGALS8	FUNCTION: Beta-galactoside-binding lectin that acts as a sensor of membrane damage caused by infection and restricts the proliferation of infecting pathogens by targeting them for autophagy (PubMed:22246324, PubMed:28077878). Detects membrane rupture by binding beta-galactoside ligands located on the lumenal side of the endosome membrane; these ligands becoming exposed to the cytoplasm following …	317	cellular response to virus [GO:0098586]; lymphatic endothelial cell migration [GO:1904977]; xenophagy [GO:0098792]	cytoplasm [GO:0005737]; cytoplasmic vesicle [GO:0031410]; cytosol [GO:0005829]; extracellular exosome [GO:0070062]; extracellular space [GO:0005615]; membrane [GO:0016020]	carbohydrate binding [GO:0030246]; integrin binding [GO:0005178]	DOMAIN: Contains two homologous but distinct carbohydrate-binding domains.	DOMAIN 19 152 Galectin 1. {ECO:0000255|PROSITE-ProRule:PRU00639}.; DOMAIN 187 317 Galectin 2. {ECO:0000255|PROSITE-ProRule:PRU00639}.				Homo sapiens (Human)		REGION 249 255 Beta-galactoside binding. {ECO:0000250}.
IKBE_HUMAN	O00221	NA	1.36068	NA	1.11378	NA	1.08214	NA	0.810224	1.35536	1.36375	1.14198	1.11686	1.06139	1.08521	0.839945	0.813302	-0.357518	1.04302	-16.0153	2.43978e-08	3.77728e-07	9.81959	-0.24668	1.04302	-11.0503	7.68977e-07	1.42014e-05	6.26748	IKBE_HUMAN	NF-kappa-B inhibitor epsilon (NF-kappa-BIE) (I-kappa-B-epsilon) (IkB-E) (IkB-epsilon) (IkappaBepsilon)	NFKBIE IKBE	NFKBIE	FUNCTION: Inhibits NF-kappa-B by complexing with and trapping it in the cytoplasm. Inhibits DNA-binding of NF-kappa-B p50-p65 and p50-c-Rel complexes. {ECO:0000269|PubMed:9315679}.	500	cytoplasmic sequestering of transcription factor [GO:0042994]; D-serine transport [GO:0042942]	cytoplasm [GO:0005737]; cytosol [GO:0005829]; fibrillar center [GO:0001650]; Golgi apparatus [GO:0005794]; nucleus [GO:0005634]; perinuclear region of cytoplasm [GO:0048471]				NF-kappa-B inhibitor family	SIMILARITY: Belongs to the NF-kappa-B inhibitor family. {ECO:0000305}.		Homo sapiens (Human)	REPEAT 258 291 ANK 1.; REPEAT 293 322 ANK 2.; REPEAT 326 355 ANK 3.; REPEAT 369 398 ANK 4.; REPEAT 403 432 ANK 5.; REPEAT 436 465 ANK 6.
PSD11_HUMAN	O00231	1.28602	1.35142	1.02053	1.03867	1.2009	1.05539	0.942336	0.920574	1.27721	1.36022	1.01172	1.04747	1.19209	1.0642	0.933527	0.929383	-0.284815	1.03808	-6.72746	5.78349e-05	0.000124818	1.54394	-0.196689	1.03808	-4.64588	0.000970393	0.00273158	-1.33414	PSD11_HUMAN	26S proteasome non-ATPase regulatory subunit 11 (26S proteasome regulatory subunit RPN6) (26S proteasome regulatory subunit S9) (26S proteasome regulatory subunit p44.5)	PSMD11	PSMD11	FUNCTION: Component of the 26S proteasome, a multiprotein complex involved in the ATP-dependent degradation of ubiquitinated proteins. This complex plays a key role in the maintenance of protein homeostasis by removing misfolded or damaged proteins, which could impair cellular functions, and by removing proteins whose functions are no longer required. Therefore, the proteasome participates in num…	422	anaphase-promoting complex-dependent catabolic process [GO:0031145]; antigen processing and presentation of exogenous peptide antigen via MHC class I, TAP-dependent [GO:0002479]; Fc-epsilon receptor signaling pathway [GO:0038095]; MAPK cascade [GO:0000165]; negative regulation of canonical Wnt signaling pathway [GO:0090090]; negative regulation of G2/M transition of mitotic cell cycle [GO:0010972…	cytosol [GO:0005829]; extracellular exosome [GO:0070062]; extracellular region [GO:0005576]; ficolin-1-rich granule lumen [GO:1904813]; membrane [GO:0016020]; nucleoplasm [GO:0005654]; nucleus [GO:0005634]; proteasome accessory complex [GO:0022624]; proteasome complex [GO:0000502]; proteasome regulatory particle, lid subcomplex [GO:0008541]; secretory granule lumen [GO:0034774]	structural molecule activity [GO:0005198]		DOMAIN 224 392 PCI. {ECO:0000255|PROSITE-ProRule:PRU01185}.	Proteasome subunit S9 family	SIMILARITY: Belongs to the proteasome subunit S9 family. {ECO:0000305}.		Homo sapiens (Human)
PSD12_HUMAN	O00232	1.25446	1.27049	0.973943	1.10676	0.99404	1.04827	1.14338	0.95499	1.25672	1.26822	0.976208	1.10449	0.996304	1.04601	1.14565	0.952726	-0.290695	1.02945	-4.51885	0.00117559	0.0018206	-1.66394	0.0280317	1.02945	0.435753	0.67248	0.725516	-7.48106	PSD12_HUMAN	26S proteasome non-ATPase regulatory subunit 12 (26S proteasome regulatory subunit RPN5) (26S proteasome regulatory subunit p55)	PSMD12	PSMD12	FUNCTION: Component of the 26S proteasome, a multiprotein complex involved in the ATP-dependent degradation of ubiquitinated proteins. This complex plays a key role in the maintenance of protein homeostasis by removing misfolded or damaged proteins, which could impair cellular functions, and by removing proteins whose functions are no longer required. Therefore, the proteasome participates in num…	456	anaphase-promoting complex-dependent catabolic process [GO:0031145]; antigen processing and presentation of exogenous peptide antigen via MHC class I, TAP-dependent [GO:0002479]; Fc-epsilon receptor signaling pathway [GO:0038095]; MAPK cascade [GO:0000165]; negative regulation of canonical Wnt signaling pathway [GO:0090090]; negative regulation of G2/M transition of mitotic cell cycle [GO:0010972…	cytoplasm [GO:0005737]; cytosol [GO:0005829]; extracellular exosome [GO:0070062]; extracellular region [GO:0005576]; ficolin-1-rich granule lumen [GO:1904813]; membrane [GO:0016020]; nuclear proteasome complex [GO:0031595]; nucleoplasm [GO:0005654]; proteasome accessory complex [GO:0022624]; proteasome complex [GO:0000502]; proteasome regulatory particle [GO:0005838]; proteasome regulatory partic…			DOMAIN 242 420 PCI. {ECO:0000255|PROSITE-ProRule:PRU01185}.	Proteasome subunit p55 family	SIMILARITY: Belongs to the proteasome subunit p55 family. {ECO:0000305}.		Homo sapiens (Human)
PSMD9_HUMAN	O00233	1.06877	1.15511	1.04297	1.07686	1.18727	1.15065	1.28026	1.16949	1.05079	1.1731	1.02498	1.09484	1.16929	1.16864	1.26228	1.18747	-0.140646	1.0774	-1.31688	0.21791	0.239442	-6.84069	0.055912	1.0774	0.523511	0.612279	0.671067	-7.43585	PSMD9_HUMAN	26S proteasome non-ATPase regulatory subunit 9 (26S proteasome regulatory subunit p27)	PSMD9	PSMD9	FUNCTION: Acts as a chaperone during the assembly of the 26S proteasome, specifically of the base subcomplex of the PA700/19S regulatory complex (RC). During the base subcomplex assembly is part of an intermediate PSMD9:PSMC6:PSMC3 module, also known as modulator trimer complex; PSMD9 is released during the further base assembly process. {ECO:0000269|PubMed:19490896}.	223	anaphase-promoting complex-dependent catabolic process [GO:0031145]; antigen processing and presentation of exogenous peptide antigen via MHC class I, TAP-dependent [GO:0002479]; Fc-epsilon receptor signaling pathway [GO:0038095]; MAPK cascade [GO:0000165]; negative regulation of canonical Wnt signaling pathway [GO:0090090]; negative regulation of G2/M transition of mitotic cell cycle [GO:0010972…	cytoplasm [GO:0005737]; cytosol [GO:0005829]; nucleoplasm [GO:0005654]; nucleus [GO:0005634]; proteasome regulatory particle [GO:0005838]	bHLH transcription factor binding [GO:0043425]; transcription coactivator activity [GO:0003713]		DOMAIN 108 195 PDZ.	Proteasome subunit p27 family	SIMILARITY: Belongs to the proteasome subunit p27 family. {ECO:0000305}.		Homo sapiens (Human)
PGRC1_HUMAN	O00264	1.37948	1.43865	1.16769	1.05964	1.04389	0.993359	0.872497	0.842691	1.37137	1.44676	1.15958	1.06775	1.03578	1.00147	0.864387	0.850801	-0.388202	1.0434	-7.44597	2.48851e-05	5.98795e-05	2.44796	-0.161033	1.0434	-3.08871	0.0117693	0.0224406	-3.92844	PGRC1_HUMAN	Membrane-associated progesterone receptor component 1 (mPR) (Dap1) (IZA)	PGRMC1 HPR6.6 PGRMC	PGRMC1	FUNCTION: Component of a progesterone-binding protein complex (PubMed:28396637). Binds progesterone (PubMed:25675345). Has many reported cellular functions (heme homeostasis, interaction with CYPs). {ECO:0000269|PubMed:25675345, ECO:0000303|PubMed:28396637}.	195	neutrophil degranulation [GO:0043312]	cell body [GO:0044297]; endoplasmic reticulum [GO:0005783]; extracellular exosome [GO:0070062]; integral component of plasma membrane [GO:0005887]; membrane [GO:0016020]; neuronal cell body [GO:0043025]; neuron projection [GO:0043005]; plasma membrane [GO:0005886]; smooth endoplasmic reticulum membrane [GO:0030868]; specific granule membrane [GO:0035579]; synapse [GO:0045202]	heme binding [GO:0020037]; steroid binding [GO:0005496]	DOMAIN: The cytochrome b5 heme-binding domain lacks the conserved iron-binding His residues at positions 107 and 131. {ECO:0000250}.	DOMAIN 72 171 Cytochrome b5 heme-binding.	Cytochrome b5 family, MAPR subfamily	SIMILARITY: Belongs to the cytochrome b5 family. MAPR subfamily. {ECO:0000305}.		Homo sapiens (Human)
SPT5H_HUMAN	O00267	1.37894	1.27136	1.39776	1.18749	1.09502	1.06266	0.946239	0.969559	1.35733	1.29298	1.37614	1.20911	1.0734	1.08428	0.92462	0.991178	-0.33961	1.06709	-6.47761	7.8679e-05	0.000162545	1.21433	-0.12094	1.06709	-2.30677	0.0443082	0.0700665	-5.25035	SPT5H_HUMAN	Transcription elongation factor SPT5 (hSPT5) (DRB sensitivity-inducing factor 160 kDa subunit) (DSIF p160) (DRB sensitivity-inducing factor large subunit) (DSIF large subunit) (Tat-cotransactivator 1 protein) (Tat-CT1 protein)	SUPT5H SPT5 SPT5H	SUPT5H	FUNCTION: Component of the DRB sensitivity-inducing factor complex (DSIF complex), which regulates mRNA processing and transcription elongation by RNA polymerase II. DSIF positively regulates mRNA capping by stimulating the mRNA guanylyltransferase activity of RNGTT/CAP1A. DSIF also acts cooperatively with the negative elongation factor complex (NELF complex) to enhance transcriptional pausing at…	1087	7-methylguanosine mRNA capping [GO:0006370]; cell cycle [GO:0007049]; chromatin remodeling [GO:0006338]; DNA-templated transcription, elongation [GO:0006354]; negative regulation of DNA-templated transcription, elongation [GO:0032785]; negative regulation of mRNA polyadenylation [GO:1900364]; negative regulation of transcription from RNA polymerase II promoter [GO:0000122]; positive regulation of…	DSIF complex [GO:0032044]; nucleoplasm [GO:0005654]; nucleus [GO:0005634]	chromatin binding [GO:0003682]; DNA binding [GO:0003677]; enzyme binding [GO:0019899]; mRNA binding [GO:0003729]; protein heterodimerization activity [GO:0046982]; RNA binding [GO:0003723]		DOMAIN 273 306 KOW 1.; DOMAIN 420 451 KOW 2.; DOMAIN 472 503 KOW 3.; DOMAIN 594 627 KOW 4.; DOMAIN 704 737 KOW 5.	SPT5 family	SIMILARITY: Belongs to the SPT5 family. {ECO:0000305}.		Homo sapiens (Human)	REPEAT 754 759 CTR1-1; approximate.; REPEAT 760 765 CTR1-2.; REPEAT 766 771 CTR1-3.; REPEAT 772 778 CTR1-4.; REPEAT 781 787 CTR1-5.; REPEAT 788 794 CTR1-6.; REPEAT 796 802 CTR1-7.; REPEAT 803 809 CTR1-8.; REPEAT 811 817 CTR1-9.; REPEAT 844 851 CTR2-1.; REPEAT 854 862 CTR2-2; approximate.; REPEAT 863 869 CTR2-3; approximate.; REPEAT 881 885 CTR2-4; half-length.; REPEAT 896 902 CTR2-5; approximate.…	REGION 176 270 Interaction with SUPT4H1.; REGION 313 420 Interaction with RNA polymerase II.; REGION 754 817 9 X 7 AA approximate tandem repeats of G-S-[QR]-T-P-X-[YQ], motif CTR1.; REGION 844 950 10 X 8 AA approximate tandem repeats of P-[TS]-P-S-P-[QA]-[SG]-Y, motif CTR2.
TAF4_HUMAN	O00268	1.16095	1.39239	1.03326	1.15816	0.788082	1.0285	1.04058	0.939455	1.19181	1.36153	1.06412	1.1273	0.818942	0.99764	1.07144	0.908596	-0.454799	0.999495	-4.40471	0.00139947	0.00213094	-1.84775	0.081729	0.999495	0.791541	0.447407	0.514235	-7.25062	TAF4_HUMAN	Transcription initiation factor TFIID subunit 4 (RNA polymerase II TBP-associated factor subunit C) (TBP-associated factor 4) (Transcription initiation factor TFIID 130 kDa subunit) (TAF(II)130) (TAFII-130) (TAFII130) (Transcription initiation factor TFIID 135 kDa subunit) (TAF(II)135) (TAFII-135) (TAFII135)	TAF4 TAF2C TAF2C1 TAF4A TAFII130 TAFII135	TAF4	FUNCTION: Part of the TFIID complex, a multimeric protein complex that plays a central role in mediating promoter responses to various activators and repressors. Potentiates transcriptional activation by the AF-2S of the retinoic acid, vitamin D3 and thyroid hormone.	1085	DNA-templated transcription, initiation [GO:0006352]; ovarian follicle development [GO:0001541]; positive regulation of transcription, DNA-templated [GO:0045893]; positive regulation of transcription from RNA polymerase II promoter [GO:0045944]; regulation of signal transduction by p53 class mediator [GO:1901796]; RNA polymerase II transcriptional preinitiation complex assembly [GO:0051123]; tran…	cytosol [GO:0005829]; MLL1 complex [GO:0071339]; nuclear chromatin [GO:0000790]; nucleoplasm [GO:0005654]; protein complex [GO:0043234]; transcription factor TFIID complex [GO:0005669]; transcription factor TFTC complex [GO:0033276]	aryl hydrocarbon receptor binding [GO:0017162]; DNA binding [GO:0003677]; protein heterodimerization activity [GO:0046982]; transcription coactivator activity [GO:0003713]; transcription factor activity, sequence-specific DNA binding [GO:0003700]		DOMAIN 590 687 TAFH. {ECO:0000255|PROSITE-ProRule:PRU00440}.	TAF4 family	SIMILARITY: Belongs to the TAF4 family. {ECO:0000305}.		Homo sapiens (Human)
TAF4B_HUMAN	Q92750	1.16095	1.39239	1.03326	1.15816	0.788082	1.0285	1.04058	0.939455	1.19181	1.36153	1.06412	1.1273	0.818942	0.99764	1.07144	0.908596	-0.454799	0.999495	-4.40471	0.00139947	0.00213094	-1.84775	0.081729	0.999495	0.791541	0.447407	0.514235	-7.25062	TAF4B_HUMAN	Transcription initiation factor TFIID subunit 4B (Transcription initiation factor TFIID 105 kDa subunit) (TAF(II)105) (TAFII-105) (TAFII105)	TAF4B TAF2C2 TAFII105	TAF4B	FUNCTION: Cell type-specific subunit of the general transcription factor TFIID that may function as a gene-selective coactivator in certain cells. TFIID is a multimeric protein complex that plays a central role in mediating promoter responses to various activators and repressors. TAF4B is a transcriptional coactivator of the p65/RELA NF-kappa-B subunit. Involved in the activation of a subset of a…	862	oogenesis [GO:0048477]; positive regulation of transcription from RNA polymerase II promoter [GO:0045944]; regulation of signal transduction by p53 class mediator [GO:1901796]; RNA polymerase II transcriptional preinitiation complex assembly [GO:0051123]; spermatogenesis [GO:0007283]; transcription elongation from RNA polymerase II promoter [GO:0006368]; transcription from RNA polymerase II promo…	cytoplasm [GO:0005737]; fibrillar center [GO:0001650]; nucleoplasm [GO:0005654]; transcription factor TFIID complex [GO:0005669]	DNA binding [GO:0003677]; NF-kappaB binding [GO:0051059]; protein heterodimerization activity [GO:0046982]; transcription coactivator activity [GO:0003713]; transcription factor activity, sequence-specific DNA binding [GO:0003700]		DOMAIN 256 353 TAFH. {ECO:0000255|PROSITE-ProRule:PRU00440}.; DOMAIN 653 702 Histone-fold.	TAF4 family	SIMILARITY: Belongs to the TAF4 family. {ECO:0000305}.		Homo sapiens (Human)		REGION 511 533 Required for interaction with P65/RELA.; REGION 830 862 Required for interaction with TAF12. {ECO:0000269|PubMed:15601843}.		MOTIF 516 556 Nuclear export signal.	COILED 722 787 {ECO:0000255}.
DFFA_HUMAN	O00273	1.29001	1.30602	1.38214	1.32339	1.06264	1.02517	0.622276	0.777908	1.29061	1.30541	1.38275	1.32279	1.06325	1.02456	0.622884	0.7773	-0.325009	1.05641	-7.3671	2.72194e-05	6.47431e-05	2.35181	-0.343813	1.05641	-7.79334	1.69024e-05	0.000118111	2.97746	DFFA_HUMAN	DNA fragmentation factor subunit alpha (DNA fragmentation factor 45 kDa subunit) (DFF-45) (Inhibitor of CAD) (ICAD)	DFFA DFF1 DFF45 H13	DFFA	FUNCTION: Inhibitor of the caspase-activated DNase (DFF40).	331	apoptotic DNA fragmentation [GO:0006309]; chaperone-mediated protein folding [GO:0061077]; negative regulation of apoptotic DNA fragmentation [GO:1902511]; negative regulation of deoxyribonuclease activity [GO:0032076]; negative regulation of execution phase of apoptosis [GO:1900118]; positive regulation of apoptotic process [GO:0043065]; thymocyte apoptotic process [GO:0070242]	cytosol [GO:0005829]; nuclear chromatin [GO:0000790]; nucleoplasm [GO:0005654]; nucleus [GO:0005634]; plasma membrane [GO:0005886]	deoxyribonuclease inhibitor activity [GO:0060703]; protein binding involved in protein folding [GO:0044183]; protein domain specific binding [GO:0019904]		DOMAIN 17 96 CIDE-N. {ECO:0000255|PROSITE-ProRule:PRU00447}.				Homo sapiens (Human)
RFXAP_HUMAN	O00287	1.5437	NA	1.20193	NA	1.22255	NA	0.892765	NA	1.5112	1.42268	1.16944	1.1564	1.19005	1.15605	0.860268	0.895174	-0.461654	1.10503	-12.1906	3.1246e-07	1.90086e-06	7.13139	-0.295328	1.10503	-7.79856	1.6806e-05	0.000117756	2.98356	RFXAP_HUMAN	Regulatory factor X-associated protein (RFX-associated protein) (RFX DNA-binding complex 36 kDa subunit)	RFXAP	RFXAP	FUNCTION: Part of the RFX complex that binds to the X-box of MHC II promoters.	272	positive regulation of transcription, DNA-templated [GO:0045893]	nuclear speck [GO:0016607]; nucleus [GO:0005634]	DNA binding [GO:0003677]; transcription coactivator activity [GO:0003713]; transcription factor activity, sequence-specific DNA binding [GO:0003700]	DOMAIN: The C-terminal domain is necessary for the RFX complex formation. {ECO:0000269|PubMed:20732328}.					Homo sapiens (Human)		REGION 214 270 C-terminal domain.		MOTIF 163 178 Nuclear localization signal. {ECO:0000255}.
HIP1_HUMAN	O00291	1.30577	1.36279	1.33007	1.19356	1.02995	1.08889	1.10837	1.06776	1.31718	1.35138	1.34148	1.18215	1.04136	1.07748	1.11978	1.05635	-0.415355	1.02374	-7.85934	1.57276e-05	4.03609e-05	2.94015	0.0286471	1.02374	0.54206	0.599914	0.659612	-7.42529	HIP1_HUMAN	Huntingtin-interacting protein 1 (HIP-1) (Huntingtin-interacting protein I) (HIP-I)	HIP1	HIP1	FUNCTION: Plays a role in clathrin-mediated endocytosis and trafficking (PubMed:11532990, PubMed:11577110, PubMed:11889126). Involved in regulating AMPA receptor trafficking in the central nervous system in an NMDA-dependent manner (By similarity). Regulates presynaptic nerve terminal activity (By similarity). Enhances androgen receptor (AR)-mediated transcription (PubMed:16027218). May act as a …	1037	activation of cysteine-type endopeptidase activity involved in apoptotic process [GO:0006919]; apoptotic process [GO:0006915]; apoptotic signaling pathway [GO:0097190]; cell differentiation [GO:0030154]; clathrin coat assembly [GO:0048268]; clathrin-dependent endocytosis [GO:0072583]; membrane organization [GO:0061024]; neurotransmitter receptor transport [GO:0099637]; positive regulation of epid…	clathrin-coated vesicle [GO:0030136]; clathrin-coated vesicle membrane [GO:0030665]; cytoplasm [GO:0005737]; cytoskeleton [GO:0005856]; cytosol [GO:0005829]; extrinsic component of cytoplasmic side of plasma membrane [GO:0031234]; extrinsic component of postsynaptic membrane [GO:0098890]; extrinsic component of presynaptic membrane [GO:0098888]; Golgi apparatus [GO:0005794]; intracellular membran…	actin filament binding [GO:0051015]; AP-2 adaptor complex binding [GO:0035612]; clathrin adaptor activity [GO:0035615]; clathrin binding [GO:0030276]; clathrin light chain binding [GO:0032051]; epidermal growth factor receptor binding [GO:0005154]; glutamate receptor binding [GO:0035254]; phosphatidylinositol-3,4-bisphosphate binding [GO:0043325]; phosphatidylinositol-3,5-bisphosphate binding [GO…	DOMAIN: The pseudo DED region (pDED) mediates the interaction with IFT57. {ECO:0000269|PubMed:11788820}.; DOMAIN: Binds F-actin via the talin-like I/LWEQ domain. {ECO:0000269|PubMed:11788820}.	DOMAIN 32 160 ENTH. {ECO:0000255|PROSITE-ProRule:PRU00243}.; DOMAIN 771 1012 I/LWEQ. {ECO:0000255|PROSITE-ProRule:PRU00292}.	SLA2 family	SIMILARITY: Belongs to the SLA2 family. {ECO:0000305}.		Homo sapiens (Human)		REGION 410 491 pDED.; REGION 867 924 Important for actin binding. {ECO:0000250}.			COILED 368 644 {ECO:0000255}.
CLIC1_HUMAN	O00299	1.24322	1.27042	1.09363	1.06647	0.983524	1.07302	1.24864	0.948468	1.23567	1.27796	1.08608	1.07401	0.97598	1.08056	1.2411	0.956012	-0.286516	1.02559	-3.81686	0.00353286	0.00499683	-2.81834	0.0702852	1.02559	0.936315	0.371663	0.437286	-7.12293	CLIC1_HUMAN	Chloride intracellular channel protein 1 (Chloride channel ABP) (Nuclear chloride ion channel 27) (NCC27) (Regulatory nuclear chloride ion channel protein) (hRNCC)	CLIC1 G6 NCC27	CLIC1	FUNCTION: Can insert into membranes and form chloride ion channels. Channel activity depends on the pH. Membrane insertion seems to be redox-regulated and may occur only under oxydizing conditions. Involved in regulation of the cell cycle. {ECO:0000269|PubMed:10834939, ECO:0000269|PubMed:11195932, ECO:0000269|PubMed:11551966, ECO:0000269|PubMed:11940526, ECO:0000269|PubMed:11978800, ECO:0000269|P…	241	chloride transport [GO:0006821]; platelet aggregation [GO:0070527]; positive regulation of osteoblast differentiation [GO:0045669]; regulation of cell cycle [GO:0051726]; regulation of mitochondrial membrane potential [GO:0051881]; signal transduction [GO:0007165]	blood microparticle [GO:0072562]; brush border [GO:0005903]; chloride channel complex [GO:0034707]; cytoplasm [GO:0005737]; extracellular exosome [GO:0070062]; extracellular space [GO:0005615]; membrane [GO:0016020]; mitochondrion [GO:0005739]; nuclear envelope [GO:0005635]; nuclear membrane [GO:0031965]; nucleus [GO:0005634]; perinuclear region of cytoplasm [GO:0048471]; plasma membrane [GO:0005…	cadherin binding [GO:0045296]; chloride channel activity [GO:0005254]; voltage-gated ion channel activity [GO:0005244]	DOMAIN: Members of this family may change from a globular, soluble state to a state where the N-terminal domain is inserted into the membrane and functions as chloride channel. A conformation change of the N-terminal domain is thought to expose hydrophobic surfaces that trigger membrane insertion. {ECO:0000269|PubMed:14613939, ECO:0000269|PubMed:18850721}.	DOMAIN 93 233 GST C-terminal.	Chloride channel CLIC family	SIMILARITY: Belongs to the chloride channel CLIC family. {ECO:0000305}.		Homo sapiens (Human)		REGION 2 90 Required for insertion into the membrane.
EIF3F_HUMAN	O00303	1.27349	1.35632	1.08392	1.02633	1.07169	1.04304	1.01723	1.0486	1.27566	1.35416	1.08608	1.02417	1.07385	1.04087	1.01939	1.04644	-0.333013	1.02729	-10.2646	1.50064e-06	6.21383e-06	5.45805	-0.0244467	1.02729	-0.753529	0.468891	0.535777	-7.28104	EIF3F_HUMAN	Eukaryotic translation initiation factor 3 subunit F (eIF3f) (Deubiquitinating enzyme eIF3f) (EC 3.4.19.12) (Eukaryotic translation initiation factor 3 subunit 5) (eIF-3-epsilon) (eIF3 p47)	EIF3F EIF3S5	EIF3F	FUNCTION: Component of the eukaryotic translation initiation factor 3 (eIF-3) complex, which is required for several steps in the initiation of protein synthesis (PubMed:17581632, PubMed:25849773, PubMed:27462815). The eIF-3 complex associates with the 40S ribosome and facilitates the recruitment of eIF-1, eIF-1A, eIF-2:GTP:methionyl-tRNAi and eIF-5 to form the 43S pre-initiation complex (43S PIC…	357	IRES-dependent viral translational initiation [GO:0075522]; protein deubiquitination [GO:0016579]; translational initiation [GO:0006413]	cytosol [GO:0005829]; eukaryotic translation initiation factor 3 complex [GO:0005852]; eukaryotic translation initiation factor 3 complex, eIF3m [GO:0071541]; membrane [GO:0016020]	thiol-dependent ubiquitin-specific protease activity [GO:0004843]; translation initiation factor activity [GO:0003743]; translation initiation factor binding [GO:0031369]	DOMAIN: The MPN domain mediates deubiquitinating activity.	DOMAIN 92 222 MPN. {ECO:0000255|PROSITE-ProRule:PRU01182}.	EIF-3 subunit F family	SIMILARITY: Belongs to the eIF-3 subunit F family. {ECO:0000255|HAMAP-Rule:MF_03005}.	3.4.19.12	Homo sapiens (Human)
WWP2_HUMAN	O00308	1.02762	1.18983	0.90026	1.18744	0.904151	1.15161	0.824912	1.02943	1.17432	1.04313	1.04696	1.04074	1.05085	1.00491	0.971613	0.88273	-0.111825	1.04528	-1.66904	0.126768	0.143082	-6.3708	-0.100708	1.04528	-1.5031	0.164409	0.216491	-6.46735	WWP2_HUMAN	NEDD4-like E3 ubiquitin-protein ligase WWP2 (EC 2.3.2.26) (Atrophin-1-interacting protein 2) (AIP2) (HECT-type E3 ubiquitin transferase WWP2) (WW domain-containing protein 2)	WWP2	WWP2	FUNCTION: E3 ubiquitin-protein ligase which accepts ubiquitin from an E2 ubiquitin-conjugating enzyme in the form of a thioester and then directly transfers the ubiquitin to targeted substrates. Polyubiquitinates POU5F1 by 'Lys-63'-linked conjugation and promotes it to proteasomal degradation; in embryonic stem cells (ESCs) the ubiquitination is proposed to regulate POU5F1 protein level. Ubiquiti…	870	cellular protein modification process [GO:0006464]; extracellular transport [GO:0006858]; negative regulation of gene expression [GO:0010629]; negative regulation of protein transport [GO:0051224]; negative regulation of sequence-specific DNA binding transcription factor activity [GO:0043433]; negative regulation of transcription, DNA-templated [GO:0045892]; negative regulation of transcription f…	cytoplasm [GO:0005737]; cytosol [GO:0005829]; extracellular exosome [GO:0070062]; membrane [GO:0016020]; nucleus [GO:0005634]; ubiquitin ligase complex [GO:0000151]	RNA polymerase II transcription factor binding [GO:0001085]; transcriptional activator activity, RNA polymerase II transcription factor binding [GO:0001190]; transcription factor binding [GO:0008134]; ubiquitin protein ligase activity [GO:0061630]; ubiquitin-protein transferase activity [GO:0004842]	DOMAIN: The C2 domain is involved in autoinhibition of the catalytic activity by interacting with the HECT domain. {ECO:0000250}.; DOMAIN: The WW domains mediate interaction with PPxY motif-containing proteins. {ECO:0000269|PubMed:21191027, ECO:0000269|PubMed:22315426}.	DOMAIN 20 100 C2. {ECO:0000255|PROSITE-ProRule:PRU00041}.; DOMAIN 300 333 WW 1. {ECO:0000255|PROSITE-ProRule:PRU00224}.; DOMAIN 330 363 WW 2. {ECO:0000255|PROSITE-ProRule:PRU00224}.; DOMAIN 405 437 WW 3. {ECO:0000255|PROSITE-ProRule:PRU00224}.; DOMAIN 444 477 WW 4. {ECO:0000255|PROSITE-ProRule:PRU00224}.; DOMAIN 536 870 HECT. {ECO:0000255|PROSITE-ProRule:PRU00104}.			2.3.2.26	Homo sapiens (Human)
CDC7_HUMAN	O00311	NA	1.15458	NA	1.16643	NA	0.99619	NA	0.780833	1.24411	1.16959	1.20533	1.18144	1.01391	1.0112	0.801322	0.795845	-0.281149	1.0332	-9.30057	3.62518e-06	1.22362e-05	4.51385	-0.213972	1.0332	-7.07831	3.80256e-05	0.000214194	2.11132	CDC7_HUMAN	Cell division cycle 7-related protein kinase (CDC7-related kinase) (HsCdc7) (huCdc7) (EC 2.7.11.1)	CDC7 CDC7L1	CDC7	FUNCTION: Seems to phosphorylate critical substrates that regulate the G1/S phase transition and/or DNA replication. Can phosphorylates MCM2 and MCM3. {ECO:0000269|PubMed:12065429}.	574	cell cycle phase transition [GO:0044770]; cell division [GO:0051301]; DNA replication [GO:0006260]; DNA replication initiation [GO:0006270]; double-strand break repair via break-induced replication [GO:0000727]; G1/S transition of mitotic cell cycle [GO:0000082]; negative regulation of G0 to G1 transition [GO:0070317]; peptidyl-serine phosphorylation [GO:0018105]; phagocytosis [GO:0006909]; posit…	cytoplasm [GO:0005737]; intercellular bridge [GO:0045171]; mitotic spindle [GO:0072686]; nucleoplasm [GO:0005654]; nucleus [GO:0005634]	ATP binding [GO:0005524]; kinase activity [GO:0016301]; metal ion binding [GO:0046872]; protein kinase activity [GO:0004672]; protein serine/threonine kinase activity [GO:0004674]		DOMAIN 58 574 Protein kinase. {ECO:0000255|PROSITE-ProRule:PRU00159}.	Protein kinase superfamily, Ser/Thr protein kinase family, CDC7 subfamily	SIMILARITY: Belongs to the protein kinase superfamily. Ser/Thr protein kinase family. CDC7 subfamily. {ECO:0000255|PROSITE-ProRule:PRU00159}.	2.7.11.1	Homo sapiens (Human)
ODPX_HUMAN	O00330	1.53327	1.31919	1.14743	1.04747	1.06158	0.996989	0.679519	0.845815	1.51061	1.34185	1.12476	1.07013	1.03892	1.01965	0.656856	0.868478	-0.390292	1.04136	-5.6319	0.000236841	0.000430628	0.0366378	-0.266619	1.04136	-3.8473	0.00336374	0.00772032	-2.63778	ODPX_HUMAN	Pyruvate dehydrogenase protein X component, mitochondrial (Dihydrolipoamide dehydrogenase-binding protein of pyruvate dehydrogenase complex) (E3-binding protein) (E3BP) (Lipoyl-containing pyruvate dehydrogenase complex component X) (proX)	PDHX PDX1	PDHX	FUNCTION: Required for anchoring dihydrolipoamide dehydrogenase (E3) to the dihydrolipoamide transacetylase (E2) core of the pyruvate dehydrogenase complexes of eukaryotes. This specific binding is essential for a functional PDH complex.	501	cellular nitrogen compound metabolic process [GO:0034641]; mitochondrial acetyl-CoA biosynthetic process from pyruvate [GO:0061732]; pyruvate metabolic process [GO:0006090]; regulation of acetyl-CoA biosynthetic process from pyruvate [GO:0010510]	mitochondrial matrix [GO:0005759]; pyruvate dehydrogenase complex [GO:0045254]	transferase activity, transferring acyl groups [GO:0016746]		DOMAIN 56 132 Lipoyl-binding. {ECO:0000255|PROSITE-ProRule:PRU01066}.; DOMAIN 183 220 Peripheral subunit-binding (PSBD). {ECO:0000255|PROSITE-ProRule:PRU01170}.	2-oxoacid dehydrogenase family	SIMILARITY: Belongs to the 2-oxoacid dehydrogenase family. {ECO:0000305}.		Homo sapiens (Human)
WASL_HUMAN	O00401	1.11816	1.0682	1.06659	1.13259	1.01457	1.15632	0.918649	0.980542	1.14704	1.03932	1.09547	1.10371	1.04345	1.12744	0.94753	0.951661	-0.079097	1.05055	-1.55257	0.152271	0.170174	-6.5338	-0.135848	1.05055	-2.66652	0.0240687	0.0411014	-4.64941	WASL_HUMAN	Neural Wiskott-Aldrich syndrome protein (N-WASP)	WASL	WASL	FUNCTION: Regulates actin polymerization by stimulating the actin-nucleating activity of the Arp2/3 complex. Involved in mitosis and cytokinesis, via its role in the regulation of actin polymerization. Binds to HSF1/HSTF1 and forms a complex on heat shock promoter elements (HSE) that negatively regulates HSP90 expression. Plays a role in dendrite spine morphogenesis (By similarity). {ECO:0000250|…	505	actin polymerization or depolymerization [GO:0008154]; cell division [GO:0051301]; cellular protein complex localization [GO:0034629]; dendritic spine morphogenesis [GO:0060997]; ephrin receptor signaling pathway [GO:0048013]; Fc-gamma receptor signaling pathway involved in phagocytosis [GO:0038096]; membrane organization [GO:0061024]; movement of cell or subcellular component [GO:0006928]; negat…	actin cap [GO:0030478]; actin cytoskeleton [GO:0015629]; cytoplasmic vesicle [GO:0031410]; cytosol [GO:0005829]; endocytic vesicle membrane [GO:0030666]; extracellular exosome [GO:0070062]; lamellipodium [GO:0030027]; nucleus [GO:0005634]; plasma membrane [GO:0005886]	actin binding [GO:0003779]; GTPase regulator activity [GO:0030695]		DOMAIN 34 141 WH1. {ECO:0000255|PROSITE-ProRule:PRU00410}.; DOMAIN 203 216 CRIB. {ECO:0000255|PROSITE-ProRule:PRU00057}.; DOMAIN 405 422 WH2 1. {ECO:0000255|PROSITE-ProRule:PRU00406}.; DOMAIN 433 450 WH2 2. {ECO:0000255|PROSITE-ProRule:PRU00406}.				Homo sapiens (Human)
IPO5_HUMAN	O00410	1.44864	1.36524	1.09653	1.02966	0.989895	1.00264	0.952701	0.963603	1.4415	1.37238	1.08939	1.0368	0.982755	1.00978	0.945562	0.970743	-0.397114	1.02415	-13.0378	1.67757e-07	1.23045e-06	7.79133	-0.0381145	1.02415	-1.25135	0.23992	0.299596	-6.78612	IPO5_HUMAN	Importin-5 (Imp5) (Importin subunit beta-3) (Karyopherin beta-3) (Ran-binding protein 5) (RanBP5)	IPO5 KPNB3 RANBP5	IPO5	FUNCTION: Functions in nuclear protein import as nuclear transport receptor. Serves as receptor for nuclear localization signals (NLS) in cargo substrates. Is thought to mediate docking of the importin/substrate complex to the nuclear pore complex (NPC) through binding to nucleoporin and the complex is subsequently translocated through the pore by an energy requiring, Ran-dependent mechanism. At …	1097	cellular response to amino acid stimulus [GO:0071230]; NLS-bearing protein import into nucleus [GO:0006607]; positive regulation of protein import into nucleus [GO:0042307]; protein import into nucleus, translocation [GO:0000060]; ribosomal protein import into nucleus [GO:0006610]; viral process [GO:0016032]	cytoplasm [GO:0005737]; membrane [GO:0016020]; nuclear membrane [GO:0031965]; nuclear periphery [GO:0034399]; nuclear pore [GO:0005643]; nucleolus [GO:0005730]; nucleus [GO:0005634]	GTPase inhibitor activity [GO:0005095]; nuclear localization sequence binding [GO:0008139]; protein transporter activity [GO:0008565]; Ran GTPase binding [GO:0008536]; RNA binding [GO:0003723]		DOMAIN 28 99 Importin N-terminal. {ECO:0000255|PROSITE-ProRule:PRU00115}.	Importin beta family, Importin beta-3 subfamily	SIMILARITY: Belongs to the importin beta family. Importin beta-3 subfamily. {ECO:0000305}.		Homo sapiens (Human)	REPEAT 5 38 HEAT 1. {ECO:0000250|UniProtKB:P32337, ECO:0000305|PubMed:23541588}.; REPEAT 43 77 HEAT 2. {ECO:0000250|UniProtKB:P32337, ECO:0000305|PubMed:23541588}.; REPEAT 95 122 HEAT 3. {ECO:0000250|UniProtKB:P32337, ECO:0000305|PubMed:23541588}.; REPEAT 130 157 HEAT 4. {ECO:0000250|UniProtKB:P32337, ECO:0000305|PubMed:23541588}.; REPEAT 167 201 HEAT 5. {ECO:0000250|UniProtKB:P32337, ECO:0000305…	REGION 325 375 Ran-GTP binding. {ECO:0000250}.
RPOM_HUMAN	O00411	1.47443	1.59866	1.24139	1.29631	1.12081	0.913787	0.87384	0.748795	1.44392	1.62917	1.21087	1.32682	1.09029	0.9443	0.843326	0.779309	-0.412664	1.06404	-5.79542	0.000189958	0.000353718	0.27199	-0.20598	1.06404	-2.89276	0.0163909	0.0296043	-4.26409	RPOM_HUMAN	DNA-directed RNA polymerase, mitochondrial (MtRPOL) (EC 2.7.7.6)	POLRMT	POLRMT	FUNCTION: DNA-dependent RNA polymerase catalyzes the transcription of mitochondrial DNA into RNA using the four ribonucleoside triphosphates as substrates. {ECO:0000269|PubMed:21278163}.	1230	mitochondrion organization [GO:0007005]; transcription from mitochondrial promoter [GO:0006390]; transcription initiation from mitochondrial promoter [GO:0006391]	mitochondrial DNA-directed RNA polymerase complex [GO:0034245]; mitochondrial matrix [GO:0005759]; mitochondrial nucleoid [GO:0042645]; mitochondrion [GO:0005739]	DNA-directed 5'-3' RNA polymerase activity [GO:0003899]; mitochondrial RNA polymerase core promoter sequence-specific DNA binding [GO:0000997]; RNA binding [GO:0003723]			Phage and mitochondrial RNA polymerase family	SIMILARITY: Belongs to the phage and mitochondrial RNA polymerase family. {ECO:0000305}.	2.7.7.6	Homo sapiens (Human)		REGION 802 1230 Mediates interaction with TEFM. {ECO:0000269|PubMed:21278163}.
EF2K_HUMAN	O00418	1.9251	1.54342	1.29794	1.1206	1.20442	1.02801	0.520087	0.755864	1.93239	1.53613	1.30523	1.11331	1.21171	1.02072	0.527374	0.748578	-0.722891	1.02164	-4.53082	0.00115442	0.00179104	-1.64477	-0.47824	1.02164	-2.99744	0.0137293	0.0256297	-4.0849	EF2K_HUMAN	Eukaryotic elongation factor 2 kinase (eEF-2 kinase) (eEF-2K) (EC 2.7.11.20) (Calcium/calmodulin-dependent eukaryotic elongation factor 2 kinase)	EEF2K	EEF2K	FUNCTION: Threonine kinase that regulates protein synthesis by controlling the rate of peptide chain elongation. Upon activation by a variety of upstream kinases including AMPK or TRPM7, phosphorylates the elongation factor EEF2 at a single site, renders it unable to bind ribosomes and thus inactive. In turn, the rate of protein synthesis is reduced. {ECO:0000269|PubMed:14709557, ECO:0000269|PubM…	725	cellular response to anoxia [GO:0071454]; cellular response to brain-derived neurotrophic factor stimulus [GO:1990416]; cellular response to calcium ion [GO:0071277]; cellular response to cAMP [GO:0071320]; cellular response to insulin stimulus [GO:0032869]; negative regulation of apoptotic process [GO:0043066]; positive regulation of dendritic spine morphogenesis [GO:0061003]; positive regulatio…	cytoplasm [GO:0005737]; cytosol [GO:0005829]; dendritic spine [GO:0043197]; postsynaptic density [GO:0014069]	ATP binding [GO:0005524]; calcium ion binding [GO:0005509]; calmodulin binding [GO:0005516]; elongation factor-2 kinase activity [GO:0004686]; protein kinase activity [GO:0004672]; translation factor activity, RNA binding [GO:0008135]		DOMAIN 116 326 Alpha-type protein kinase. {ECO:0000255|PROSITE-ProRule:PRU00501}.	Protein kinase superfamily, Alpha-type protein kinase family	SIMILARITY: Belongs to the protein kinase superfamily. Alpha-type protein kinase family. {ECO:0000305}.	2.7.11.20	Homo sapiens (Human)		REGION 81 94 Calmodulin-binding. {ECO:0000269|PubMed:11015200}.
SAP18_HUMAN	O00422	1.12362	1.02523	1.00047	0.888304	1.13106	0.977604	1.01234	1.4218	1.12655	1.02231	1.00339	0.885381	1.13398	0.97468	1.01527	1.41888	-0.160866	1.02301	-1.37038	0.201212	0.222179	-6.77397	0.16274	1.02301	1.38635	0.196442	0.252373	-6.62006	SAP18_HUMAN	Histone deacetylase complex subunit SAP18 (18 kDa Sin3-associated polypeptide) (2HOR0202) (Cell growth-inhibiting gene 38 protein) (Sin3-associated polypeptide p18)	SAP18 GIG38	SAP18	FUNCTION: Component of the SIN3-repressing complex. Enhances the ability of SIN3-HDAC1-mediated transcriptional repression. When tethered to the promoter, it can direct the formation of a repressive complex to core histone proteins. Auxiliary component of the splicing-dependent multiprotein exon junction complex (EJC) deposited at splice junction on mRNAs. The EJC is a dynamic structure consistin…	153	mRNA processing [GO:0006397]; negative regulation of mRNA splicing, via spliceosome [GO:0048025]; positive regulation of apoptotic process [GO:0043065]; regulation of alternative mRNA splicing, via spliceosome [GO:0000381]; regulation of transcription from RNA polymerase II promoter [GO:0006357]; RNA splicing [GO:0008380]; transcription, DNA-templated [GO:0006351]	ASAP complex [GO:0061574]; cytosol [GO:0005829]; histone deacetylase complex [GO:0000118]; nuclear body [GO:0016604]; nuclear speck [GO:0016607]; nucleoplasm [GO:0005654]	histone deacetylase activity [GO:0004407]; RNA binding [GO:0003723]; transcription corepressor activity [GO:0003714]			SAP18 family	SIMILARITY: Belongs to the SAP18 family. {ECO:0000305}.		Homo sapiens (Human)		REGION 93 153 Involved in splicing regulation activity.
IF2B3_HUMAN	O00425	1.13637	1.2348	1.29721	1.31755	0.947074	1.00033	0.875645	0.843004	1.14216	1.22901	1.30301	1.31176	0.952867	0.994536	0.881438	0.837211	-0.14962	1.05019	-4.48719	0.0012336	0.00190076	-1.71476	-0.114377	1.05019	-3.43023	0.00664985	0.0137381	-3.34378	IF2B3_HUMAN	Insulin-like growth factor 2 mRNA-binding protein 3 (IGF2 mRNA-binding protein 3) (IMP-3) (IGF-II mRNA-binding protein 3) (KH domain-containing protein overexpressed in cancer) (hKOC) (VICKZ family member 3)	IGF2BP3 IMP3 KOC1 VICKZ3	IGF2BP3	FUNCTION: RNA-binding factor that may recruit target transcripts to cytoplasmic protein-RNA complexes (mRNPs). This transcript 'caging' into mRNPs allows mRNA transport and transient storage. It also modulates the rate and location at which target transcripts encounter the translational apparatus and shields them from endonuclease attacks or microRNA-mediated degradation. Binds to the 3'-UTR of C…	579	anatomical structure morphogenesis [GO:0009653]; mRNA transport [GO:0051028]; negative regulation of translation [GO:0017148]; regulation of cytokine biosynthetic process [GO:0042035]; regulation of mRNA stability [GO:0043488]; translation [GO:0006412]	cytoplasm [GO:0005737]; cytosol [GO:0005829]; nucleus [GO:0005634]	mRNA 3'-UTR binding [GO:0003730]; mRNA 5'-UTR binding [GO:0048027]; RNA binding [GO:0003723]; translation regulator activity [GO:0045182]	DOMAIN: All KH domains contribute binding to target mRNA. They are also required for RNA-dependent homo- and heterooligomerization. The integrity of KH domains seems not to be required for localization to stress granules. {ECO:0000269|PubMed:20080952, ECO:0000269|PubMed:23640942}.	DOMAIN 2 75 RRM 1. {ECO:0000255|PROSITE-ProRule:PRU00176}.; DOMAIN 81 156 RRM 2. {ECO:0000255|PROSITE-ProRule:PRU00176}.; DOMAIN 195 260 KH 1. {ECO:0000255|PROSITE-ProRule:PRU00117}.; DOMAIN 276 343 KH 2. {ECO:0000255|PROSITE-ProRule:PRU00117}.; DOMAIN 405 470 KH 3. {ECO:0000255|PROSITE-ProRule:PRU00117}.; DOMAIN 487 553 KH 4. {ECO:0000255|PROSITE-ProRule:PRU00117}.	RRM IMP/VICKZ family	SIMILARITY: Belongs to the RRM IMP/VICKZ family. {ECO:0000305}.		Homo sapiens (Human)
IF2B1_HUMAN	Q9NZI8	1.13637	1.2348	1.29721	1.31755	0.947074	1.00033	0.875645	0.843004	1.14216	1.22901	1.30301	1.31176	0.952867	0.994536	0.881438	0.837211	-0.14962	1.05019	-4.48719	0.0012336	0.00190076	-1.71476	-0.114377	1.05019	-3.43023	0.00664985	0.0137381	-3.34378	IF2B1_HUMAN	Insulin-like growth factor 2 mRNA-binding protein 1 (IGF2 mRNA-binding protein 1) (IMP-1) (IMP1) (Coding region determinant-binding protein) (CRD-BP) (IGF-II mRNA-binding protein 1) (VICKZ family member 1) (Zipcode-binding protein 1) (ZBP-1)	IGF2BP1 CRDBP VICKZ1 ZBP1	IGF2BP1	FUNCTION: RNA-binding factor that recruits target transcripts to cytoplasmic protein-RNA complexes (mRNPs). This transcript 'caging' into mRNPs allows mRNA transport and transient storage. It also modulates the rate and location at which target transcripts encounter the translational apparatus and shields them from endonuclease attacks or microRNA-mediated degradation. Plays a direct role in the …	577	CRD-mediated mRNA stabilization [GO:0070934]; mRNA transport [GO:0051028]; negative regulation of translation [GO:0017148]; neuronal stem cell population maintenance [GO:0097150]; pallium cell proliferation in forebrain [GO:0022013]; regulation of cytokine biosynthetic process [GO:0042035]; regulation of mRNA stability [GO:0043488]; regulation of mRNA stability involved in response to stress [GO:…	axon [GO:0030424]; CRD-mediated mRNA stability complex [GO:0070937]; cytoplasm [GO:0005737]; cytoplasmic stress granule [GO:0010494]; cytosol [GO:0005829]; dendritic spine [GO:0043197]; filopodium [GO:0030175]; growth cone [GO:0030426]; intracellular ribonucleoprotein complex [GO:0030529]; lamellipodium [GO:0030027]; nucleoplasm [GO:0005654]; perinuclear region of cytoplasm [GO:0048471]	mRNA 3'-UTR binding [GO:0003730]; mRNA 5'-UTR binding [GO:0048027]; mRNA binding [GO:0003729]; RNA binding [GO:0003723]; translation regulator activity [GO:0045182]	DOMAIN: Domain KH3 and KH4 are the major RNA-binding modules, although KH1 and KH2 may also contribute. KH1 and KH2, and possibly KH3 and KH4, promote the formation of higher ordered protein-RNA complexes, which may be essential for IGF2BP1 cytoplasmic retention. KH domains are required for RNA-dependent homo- and heterooligomerization and for localization to stress granules. KH3 and KH4 mediate …	DOMAIN 2 75 RRM 1. {ECO:0000255|PROSITE-ProRule:PRU00176}.; DOMAIN 81 156 RRM 2. {ECO:0000255|PROSITE-ProRule:PRU00176}.; DOMAIN 195 260 KH 1. {ECO:0000255|PROSITE-ProRule:PRU00117}.; DOMAIN 276 343 KH 2. {ECO:0000255|PROSITE-ProRule:PRU00117}.; DOMAIN 405 470 KH 3. {ECO:0000255|PROSITE-ProRule:PRU00117}.; DOMAIN 487 553 KH 4. {ECO:0000255|PROSITE-ProRule:PRU00117}.	RRM IMP/VICKZ family	SIMILARITY: Belongs to the RRM IMP/VICKZ family. {ECO:0000305}.		Homo sapiens (Human)		REGION 187 570 Necessary for interaction with ELAVL4 and binding to TAU mRNA. {ECO:0000250}.; REGION 310 324 Sufficient for nuclear export.; REGION 485 495 Sufficient for nuclear export.
[truncated: 5,765 more rows]
[truncated: 4 more columns]

## Sheet: Output C70 KD Tai
BgRatio	Count	Description	geneID	GeneRatio	ID	name	p.adjust	Pathway.name	pvalue	qvalue	selected	shared name
76/10554	35	ABC transporter disorders	PSMF1/PSMB1/PSMB8/PSMD6/PSMB9/PSMD5/PSME1/PSMB5/PSMC4/PSMA7/PSMA4/PSMD14/DERL1/PSMC6/PSMB3/PSME4/PSMC3/VCP/PSMB2/PSMB7/PSMD12/PSMC5/PSMD1/PSMD8/PSMA5/PSMD7/PSMA6/PSMD13/PSME2/RPS27A/PSMD11/PSMC2/PSMB10/PSMC1/PSMD2	35/2046	R-HSA-5619084	R-HSA-5619084	7.61872e-07	ABC transporter disorders	1.10764e-07	4.20109e-07	FALSE	R-HSA-5619084
103/10554	35	ABC-family proteins mediated transport	PSMF1/PSMB1/PSMB8/PSMD6/PSMB9/PSMD5/PSME1/PSMB5/PSMC4/PSMA7/PSMA4/PSMD14/DERL1/PSMC6/PSMB3/PSME4/PSMC3/VCP/PSMB2/PSMB7/PSMD12/PSMC5/PSMD1/PSMD8/PSMA5/PSMD7/PSMA6/PSMD13/PSME2/RPS27A/PSMD11/PSMC2/PSMB10/PSMC1/PSMD2	35/2046	R-HSA-382556	R-HSA-382556	0.0012088	ABC-family proteins mediated transport	0.000321726	0.000666551	FALSE	R-HSA-382556
76/10554	47	Activation of APC/C and APC/C:Cdc20 mediated degradation of mitotic proteins	CDC27/PSMF1/PSMB1/PSMB8/PSMD6/PSMB9/PSMD5/PSME1/PSMB5/PSMC4/PSMA7/PSMA4/PSMD14/PSMC6/PSMB3/PSME4/PSMC3/PSMB2/PSMB7/PSMD12/PSMC5/PSMD1/PSMD8/PSMA5/UBE2C/CCNA2/CDK1/MAD2L1/PSMD7/PSMA6/PSMD13/PLK1/PSME2/RPS27A/PSMD11/PSMC2/BUB1B/CDC16/PSMB10/PSMC1/ANAPC1/ANAPC4/CDC20/ANAPC2/PSMD2/ANAPC5/CDC23	47/2046	R-HSA-176814	R-HSA-176814	1.98293e-14	Activation of APC/C and APC/C:Cdc20 mediated degradation of mitotic proteins	4.42346e-16	1.09342e-14	FALSE	R-HSA-176814
[truncated: 2,168 more rows]

## Sheet: Output LSI24h Tai
BgRatio	Count	Description	geneID	GeneRatio	ID	name	p.adjust	Pathway.name	pvalue	qvalue	selected	shared name	Specie
[truncated: 2,171 more rows]

[truncated: 6 more sheets: for gProfiler, gProfiler settings, Input KD, Input LSI, gProfiler_hsapiens_8-1-2022_KD, gProfiler_hsapiens_8-1-2022_LSI]
