# Supplementary material for: Systems-level analyses of protein-protein interaction network dysfunctions via epichaperomics identify cancer-specific mechanisms of stress adaptation
Source: Nat Commun. 2023 Jun 23;14:3742. doi: 10.1038/s41467-023-39241-7 (PMC10290137; doi:10.1038/s41467-023-39241-7)
Supplement: Supplementary file 8 — Source Data [file 41467_2023_39241_MOESM8_ESM.xlsx]

## Sheet: Figure 1b
Figure 1b
				HSC70									Supernatant							Cargo
											HSP110
											HOP
																														uM
																														YK5-B	epiHSC70			Total HSC70			Cargo
																														0	100	105	98	98	101	89	0	0.9	1.6
																														6.25	94	101	70	99	96	105	10	19	5
																														12.5	71	82	41	89	93	100	17	23	18
																														25	14	25	9	85	99	89	71	59	61
																														50	17	21	1	82	94	99	69	79	84
																														100	15	15	7	80	92	89	98	100	82
																														Two-way ANOVA	Ordinary
											HSP90 beta																			Alpha	0.05
																														Source of Variation	% of total variation	P value	P value summary	Significant?
																														Interaction	69.88	<0.0001	****	Yes
																														Row Factor	1.627	0.0711	ns	No
																														Column Factor	23.27	<0.0001	****	Yes
																														ANOVA table	SS	DF	MS	F (DFn, DFd)	P value
																														Interaction	46817	10	4682	F (10, 36) = 48.15	P<0.0001
																														Row Factor	1090	5	218	F (5, 36) = 2.242	P=0.0711
																														Column Factor	15590	2	7795	F (2, 36) = 80.18	P<0.0001
																														Residual	3500	36	97.22
											HSP90 alpha

## Sheet: Figure 1c
Figure 1c
		probe	YK56			YK5-B			D-biotin (B)
		10	0	0.02	0	0.1	0.17	0.22	0	0	0
		25	0.15	0.08	0.04	0.57	0.75	0.68	0	0	0
		50	0.12	0.18	0.07	0.89	0.92	1	0	0	0
		Two-way ANOVA	Ordinary
		Alpha	0.05
		Source of Variation	% of total variation	P value	P value summary	Significant?
		Interaction	18.87	<0.0001	****	Yes
		concentration	14.4	<0.0001	****	Yes
		homogenate	65.22	<0.0001	****	Yes
		ANOVA table	SS	DF	MS	F (DFn, DFd)	P value
		Interaction	0.5365	4	0.1341	F (4, 18) = 56.50	P<0.0001
		concentration	0.4094	2	0.2047	F (2, 18) = 86.23	P<0.0001
		homogenate	1.854	2	0.9269	F (2, 18) = 390.4	P<0.0001
		Residual	0.04273	18	0.002374
		Data summary
		Number of columns (homogenate)	3
		Number of rows (concentration)	3
		Number of values	27
		Dunnett's multiple comparisons test	Mean Diff.	95.00% CI of diff.	Below threshold?	Summary	Adjusted P Value
		Row 1
		D-biotin (B) vs. YK56	-0.006667	-0.1021 to 0.08876	No	ns	0.9796
		D-biotin (B) vs. YK5-B	-0.1633	-0.2588 to -0.06791	Yes	**	0.0013
		Row 2
		D-biotin (B) vs. YK56	-0.09	-0.1854 to 0.005428	No	ns	0.0655
		D-biotin (B) vs. YK5-B	-0.6667	-0.7621 to -0.5712	Yes	****	<0.0001
		Row 3
		D-biotin (B) vs. YK56	-0.1233	-0.2188 to -0.02791	Yes	*	0.0116
		D-biotin (B) vs. YK5-B	-0.9367	-1.032 to -0.8412	Yes	****	<0.0001

## Sheet: Figure 1d
Figure 1d
				Input					Cargo
																			MDA-MB-468		ASPC1
														HSC70					YK56	YK5-B	YK5-B	YK56
																			0.6	3.2	1	0.4
																			0.8	4.1	0.9	0.3
																			0.3	2.9	0.7	0.1
																			F (DFn, DFd)	P value	F (DFn, DFd)
																			F (3, 8) = 49.61	P<0.0001	F (3, 8) = 49.62
																			Tukey's multiple comparisons test	Mean Diff.	95.00% CI of diff.	Below threshold?	Summary	Adjusted P Value
																			YK56 vs. YK5-B	-2.833	-3.758 to -1.909	Yes	****	<0.0001	A-B
														H9010					YK56 vs. YK56	-0.3	-1.224 to 0.6244	No	ns	0.7328	A-C
																			YK56 vs. YK5-B	0.3	-0.6244 to 1.224	No	ns	0.7328	A-D
																			YK5-B vs. YK56	2.533	1.609 to 3.458	Yes	***	0.0001	B-C
																			YK5-B vs. YK5-B	3.133	2.209 to 4.058	Yes	****	<0.0001	B-D
																			YK56 vs. YK5-B	0.6	-0.3244 to 1.524	No	ns	0.2384	C-D
														HOP
														HSP110

## Sheet: Figure 1e
Figure 1e
				Input					PU beads- Cargo					YK beads Cargo
																												PU-beads
																												HSC70			HSP90beta			HOP			HSP110
																												DMSO	LSI137		DMSO	LSI137		DMSO	LSI137		DMSO	LSI137
																												1.9	0.3		1.5	0.5		1.3	0.6		2.1	1.2
	HSC70																											2.1	0.2		2.5	0.5		1.9	0.7		1.9	1.1
																												2.3	0.7		2.2	1.1		1.5	0.9		2	1.2
																												Table Analyzed	HSC70		Table Analyzed	H9010		Table Analyzed	HOP		Table Analyzed	HSP110
																												Column B	LSI137		Column B	LSI137		Column B	LSI137		Column B	LSI137
																												vs.	vs.		vs.	vs.		vs.	vs.		vs.	vs.
																												Column A	DMSO		Column A	DMSO		Column A	DMSO		Column A	DMSO
																												Unpaired t test			Unpaired t test			Unpaired t test			Unpaired t test
																												P value	0.0009		P value	0.0187		P value	0.0134		P value	0.0002
																												P value summary	***		P value summary	*		P value summary	*		P value summary	***
																												Significantly different (P < 0.05)?	Yes		Significantly different (P < 0.05)?	Yes		Significantly different (P < 0.05)?	Yes		Significantly different (P < 0.05)?	Yes
																												One- or two-tailed P value?	Two-tailed		One- or two-tailed P value?	Two-tailed		One- or two-tailed P value?	Two-tailed		One- or two-tailed P value?	Two-tailed
																												t, df	t=8.878, df=4		t, df	t=3.823, df=4		t, df	t=4.226, df=4		t, df	t=12.50, df=4
	HSP90 beta																											YK5-B beads
																												HSC70			HSP90beta			HOP			HSP110
																												DMSO	LSI137		DMSO	PU-H71		DMSO	PU-H71		DMSO	PU-H71
																												2.4	0.4		2.2	0.2		2.1	0.9		2.5	0.2
																												2.3	0.3		2.5	1		1.6	0.8		2	0.3
																												2.1	0.1		1.7	0.3		1.5	0.7		1.9	0.1
																												Table Analyzed	HSC70		Table Analyzed	H9010		Table Analyzed	HOP		Table Analyzed	HSP110
																												Column B	LSI137		Column B	PU-H71		Column B	PU-H71		Column B	PU-H71
																												vs.	vs.		vs.	vs.		vs.	vs.		vs.	vs.
																												Column A	DMSO		Column A	DMSO		Column A	DMSO		Column A	DMSO
	HSP110																											Unpaired t test			Unpaired t test			Unpaired t test			Unpaired t test
																												P value	<0.0001		P value	0.0089		P value	0.0086		P value	0.0006
																												P value summary	****		P value summary	**		P value summary	**		P value summary	***
																												Significantly different (P < 0.05)?	Yes		Significantly different (P < 0.05)?	Yes		Significantly different (P < 0.05)?	Yes		Significantly different (P < 0.05)?	Yes
																												One- or two-tailed P value?	Two-tailed		One- or two-tailed P value?	Two-tailed		One- or two-tailed P value?	Two-tailed		One- or two-tailed P value?	Two-tailed
																												t, df	t=16.04, df=4		t, df	t=4.759, df=4		t, df	t=4.802, df=4		t, df	t=9.947, df=4
	HOP

## Sheet: Figure 2b
Figure 2b
		HSP70										HSP40
		HSC70										HOP
		HSP90 beta										AHA1
		HSP90 alpha										HSP60
		HSP110										GAPDH

## Sheet: Figure 2c
Figure 2c
		Temp -C	Vehicle											LSI137										Vehicle - LSI-137
	HSC70	51	2	2.4	2.5	2.8	2.5	2.3	1.8	2.4	2.6	2.4	2.1	2.7	2.5	2.4	2.7	2.8		F(1,84)=103.3				51	-0.2745	-0.6024 to 0.05333	No	ns	0.1497
		53	1	2.5	1.7	2	2.1	1.5	1.7	1.7	1.8	2	1.5	2.3	2.8	2.4	3.2	3.1		p<0.0001				53	-0.9873	-1.315 to -0.6594	Yes	****	<0.0001
		55	1	1	1	1	1	1	1	1	1	1	1	1.9	2.6	2.7	2.8	2.5						55	-1.5	-1.828 to -1.172	Yes	****	<0.0001
		57	0	0	0	0.4	0.1	0.2	0.3	0.5	0.2	0	0.1	0.3	0.1	0.3	0.9	0.6						57	-0.2764	-0.6042 to 0.05151	No	ns	0.1446
		59	0	0	0	0	0	0	0	0.1	0	0	0	0	0	0	0	0						59	0.009091	-0.3188 to 0.3370	No	ns	>0.9999
		61	0	0	0	0	0	0	0	0	0	0	0	0	0	0	0	0						61	-1.332e-15	-0.3279 to 0.3279	No	ns	>0.9999
			Vehicle											LSI137										Vehicle - LSI-137
	HSP110	51	1.9	2	1.3	1.5	1.8	1.8	2	1.2	1.6	1.8	1.3	2	2.4	2.1	1.9	1.5		F(1,84)=61				51	-0.3255	-0.6665 to 0.01563	No	ns	0.0693
		53	1.6	1.8	1.5	1.1	1.3	1.4	1.4	1	1.5	1.6	1.3	2.5	2.7	2.1	2.3	1.7		p<0.0001				53	-0.8509	-1.192 to -0.5098	Yes	****	<0.0001
		55	1	1	1	1	1	1	1	1	1	1	1	2	1.9	1.3	1.7	2						55	-0.78	-1.121 to -0.4389	Yes	****	<0.0001
		57	0.6	0.2	0.3	0.5	0.5	0.3	0.4	1	0.5	0.5	0	0.9	1	0.7	0.7	0.3						57	-0.2836	-0.6247 to 0.05744	No	ns	0.155
		59	0.1	0	0	0.1	0	0	0	1	0	0	0	0.1	0.4	0.4	0.3	0.3						59	-0.1909	-0.5320 to 0.1502	No	ns	0.5819
		61	0	0	0	0	0	0	0	0	0	0	0	0	0	0	0	0						61	0	-0.3411 to 0.3411	No	ns	>0.9999
			Vehicle											LSI137						F(1,84)=38				Vehicle - LSI-137
	HSP90beta	51	1.9	1.6	1.8	1.5	2	2	2.2	1.5	2	1.4	1.6	1.9	2	1.6	2.1	1.7		p<0.0001				51	-0.08727	-0.3921 to 0.2175	No	ns	0.97
		53	1.5	1.3	1.5	1.3	2	1.9	1.5	1.3	1.5	1.3	1.7	1.9	2.4	2	2.4	2.1						53	-0.6327	-0.9375 to -0.3279	Yes	****	<0.0001
		55	1	1	1	1	1	1	1	1	1	1	1	1.5	1.7	1.4	2.5	2						55	-0.82	-1.125 to -0.5152	Yes	****	<0.0001
		57	0.1	0.3	0.5	0.7	0.7	0.8	0.8	0.7	0.2	0.6	0.4	0.4	0.5	1	0.8	0.6						57	-0.1327	-0.4375 to 0.1721	No	ns	0.8133
		59	0	0.1	0.1	0.1	0.4	0.3	0.1	0.4	0	0.3	0	0	0	0.3	0.4	0.3						59	-0.03636	-0.3412 to 0.2684	No	ns	0.9997
		61	0	0	0	0	0	0	0	0	0	0	0	0	0	0	0	0						61	0	-0.3048 to 0.3048	No	ns	>0.9999
																								Vehicle - LSI-137
	HSP70	Temp -C	Vehicle											LSI137										51	-0.2709	-0.6418 to 0.09998	No	ns	0.2758
		51	2.4	1.9	2.4	2.6	2.7	2.5	2	2.6	2.5	2.2	2.7	2.7	2.6	2.8	2.5	2.8		F(1,84)=88.11				53	-0.8764	-1.247 to -0.5055	Yes	****	<0.0001
		53	2	1.1	1.5	2	2.5	2	1.9	2.5	1.8	1.7	2.6	2.9	3.2	2	3.2	2.9		p<0.0001				55	-1.24	-1.611 to -0.8691	Yes	****	<0.0001
		55	1	1	1	1	1	1	1	1	1	1	1	2.1	2.7	1.9	2.3	2.2						57	-0.46	-0.8309 to -0.08911	Yes	**	0.0074
		57	0.1	0	0.3	0.3	0.5	0.3	0.5	0.5	0.4	0.3	0.1	0.5	0.5	0.9	0.6	1.3						59	-0.1982	-0.5691 to 0.1727	No	ns	0.6325
		59	0	0	0.1	0.1	0.1	0.2	0.1	0.2	0.1	0	0	0	0	0.4	0.3	0.7						61	-0.12	-0.4909 to 0.2509	No	ns	0.9463
		61	0	0	0	0	0	0	0	0	0	0	0	0	0	0.2	0	0.4

## Sheet: Figure 2d
Figure 2d
	HSP90 beta																									YK5					YK198
	HSP70
																					HSP70
	HSC70
																					HSC70
	HSP110
	HSP90 alpha
																					HSP110
	GAPDH
																				HSP90 beta
																				HSP90 alpha
																				GAPDH

## Sheet: Figure 2e
Figure 2e
V	LSI	YK198	YK5	VER	MKT
0.18553	44.898	35.6772	36.629	13.7483	3.7415		HSC70 53C
0.6666	39.1736	29.5298	31.6739	9.3781	-3.2667		HSP90 53C

## Sheet: Figure 2f
Figure 2f
																											MDA-MB-468						AsPC1
																																									LSI 468 HSC70
																																									T-degC	MDA-MB-468			ASPC1
						H90-10					HSC70					HSP110																									51	1.4	1.5	1.5	1.2	1.4	1.2
																																					HSP70				53	1.9	2.1	1.7	1.8	1.5	1.6
																																									55	3	3.2	2.9	0.9	0.8	1
																																									57	2.5	2.5	2.3	0.4	0.2	0.6
																																									ANOVA table	SS	DF	MS	F (DFn, DFd)	P value
																																									Interaction	5.145	3	1.715	F (3, 16) = 82.31	P<0.0001
																																					H9010				Row Factor	1.481	3	0.4938	F (3, 16) = 23.70	P<0.0001
																																									Column Factor	8.05	1	8.05	F (1, 16) = 386.4	P<0.0001
																																									Residual	0.3333	16	0.02083
																																									Šídák's multiple comparisons test	Mean Diff.	95.00% CI of diff.	Below threshold?	Summary	Adjusted P Value
																																									MDA-MB-468 - ASPC1
																																									51	0.2	-0.1304 to 0.5304	No	ns	0.3699
																																									53	0.2667	-0.06376 to 0.5971	No	ns	0.1433
																																					HSP110				55	2.133	1.803 to 2.464	Yes	****	<0.0001
																																									57	2.033	1.703 to 2.364	Yes	****	<0.0001
																																									LSI 468 HSP90
																																									T-degC	MDA-MB-468			ASPC1
																																									51	1.1	1.2	1	1	1	0.9
																																									53	1.4	1.6	1.5	1.19	1.2	1.2
																																									55	2.2	2	2.3	1	0.9	0.8
																																					HSP40				57	1.8	1.7	2	0.9	0.7	0.7
																																									ANOVA table	SS	DF	MS	F (DFn, DFd)	P value
																																									Interaction	1.401	3	0.4669	F (3, 16) = 40.01	P<0.0001
																																									Row Factor	0.767	3	0.2557	F (3, 16) = 21.91	P<0.0001
																																									Column Factor	2.877	1	2.877	F (1, 16) = 246.5	P<0.0001
																																									Residual	0.1867	16	0.01167
																																					GAPDH
																																									Šídák's multiple comparisons test	Mean Diff.	95.00% CI of diff.	Below threshold?	Summary	Adjusted P Value
																																									MDA-MB-468 - ASPC1
																																									51	0.1333	-0.1140 to 0.3806	No	ns	0.4783
																																					HSC70				53	0.3033	0.05602 to 0.5506	Yes	*	0.0134
																																									55	1.267	1.019 to 1.514	Yes	****	<0.0001
																																									57	1.067	0.8194 to 1.314	Yes	****	<0.0001

## Sheet: Figure 3b
Figure 3b
												Time (h)	HSC70
												0	0.76	1.2	1.08	0.89	1.08	0.94
	Hsc70											0.5	0.94	1.1	0.85
												1	0.79	1.2	0.95
												2	0.86	1.1	0.9
												3	0.81	1	0.99
												5	0.82	1.1	0.85
													HSP90
												0	1.1	1.05	0.98	1.03	0.91	1.1
	Hsp90 beta											0.5	1.1	0.98	1.2
												1	0.92	1.3	0.89
												2	0.94	1.1	0.89
												3	1.19	0.94	1.09
												5	1.06	0.97	1.1
													HOP
												0	0.56	0.39	0.71	0.41	0.5	0.39
												0.5	0.7	0.47	0.5
												1	0.71	0.45	0.51
												2	0.57	0.7	0.61
												3	0.45	0.5	0.71
												5	0.7	0.57	0.66
	HOP
	STAT3
	B-actin

[truncated: 49 more sheets: Figure 3c, Figure 3d, Figure 3e, Figure 6a, Figure 6c,d, Figure 7d, Figure 7e, Figure 8c, Figure 8d, Figure 8e, Figure 8f, Figure 8g, Figure 9d, Figure 10a, Figure 10b, Figure 10c, S Fig. 6b, S Fig. 13b, S Fig. 13c, S Fig. 14a …]
